# Supplementary material for: Network pharmacology and molecular docking elucidate potential mechanisms of Eucommia ulmoides in hepatic ischemia–reperfusion injury
Source: Sci Rep. 2023 Nov 24;13:20716. doi: 10.1038/s41598-023-47918-8 (PMC10673959; doi:10.1038/s41598-023-47918-8)
Supplement: Supplementary file 1 — Supplementary Information. [file 41598_2023_47918_MOESM1_ESM.zip]

Archive with 77 entries (67 files):
- supplementary file/
- supplementary file/dock/
- supplementary file/dock/AKT1.pdbqt
- supplementary file/dock/AKT1/
- supplementary file/dock/AKT1/AKT1_mol358_complex.pdb
- supplementary file/dock/AKT1/AKT1_mol422_complex.pdb
- supplementary file/dock/AKT1/AKT1_mol98_complex.pdb
- supplementary file/dock/AKT1/AKT1_mol98_dockbest.pdbqt
- supplementary file/dock/AKT1/ATK1_mol358_dockbest.pdbqt
- supplementary file/dock/AKT1/ATK1_mol422_dockbest.pdbqt
- supplementary file/dock/complex.pdb
- supplementary file/dock/complex.pdbqt
- supplementary file/dock/mol358.pdbqt
- supplementary file/dock/mol422.pdbqt
- supplementary file/dock/mol98.pdbqt
- supplementary file/dock/RELA.pdbqt
- supplementary file/dock/RELA/
- supplementary file/dock/RELA/RELA_mol358_complex.pdb
- supplementary file/dock/RELA/RELA_mol358_dockbest.pdbqt
- supplementary file/dock/RELA/RELA_mol422_complex.pdb
- supplementary file/dock/RELA/RELA_mol422_dockbest.pdbqt
- supplementary file/dock/RELA/RELA_mol98_complex.pdb
- supplementary file/dock/RELA/RELA_mol98_dockbest.pdbqt
- supplementary file/dock/TP53.pdbqt
- supplementary file/dock/TP53/
- supplementary file/dock/TP53/TP53_mol422_complex.pdb
- supplementary file/dock/TP53/TP53_mol422dockbest.pdbqt
- supplementary file/dock/TP53/TP53_mol98_complex.pdb
- supplementary file/dock/TP53/TP53_mol98_dockbest.pdbqt
- supplementary file/dock/TP53_mol358_complex.pdb
- supplementary file/dock/TP53_mol358_dockbest.pdbqt
- supplementary file/dock/分子对接.pdf
- supplementary file/enrichment/
- supplementary file/enrichment/Figure 4.png
- supplementary file/enrichment/Figure 5.png
- supplementary file/enrichment/GO-DAVIDI.xlsx
- supplementary file/enrichment/KEGG.xlsx
- supplementary file/PPI/
- supplementary file/PPI/after_screen.csv
- supplementary file/PPI/MEDIANe.csv
- supplementary file/PPI/ppi(Fig 1).cys
- supplementary file/PPI/ppi(Fig-3B).cys
- supplementary file/PPI/PPI(Fig-3B).png
- supplementary file/PPI/string_interactions_short (3).tsv default node.csv
- supplementary file/target/
- supplementary file/target/Active ingredients of EU/
- supplementary file/target/Active ingredients of EU/Active ingredient.xlsx
- supplementary file/target/Active ingredients of EU/MOL000073.xlsx
- supplementary file/target/Active ingredients of EU/MOL000098.xlsx
- supplementary file/target/Active ingredients of EU/MOL000211.xlsx
- supplementary file/target/Active ingredients of EU/MOL000358.xlsx
- supplementary file/target/Active ingredients of EU/MOL000422.xlsx
- supplementary file/target/Active ingredients of EU/MOL000443.xlsx
- supplementary file/target/Active ingredients of EU/MOL002058.xlsx
- supplementary file/target/Active ingredients of EU/MOL002773.xlsx
- supplementary file/target/Active ingredients of EU/MOL004367.xlsx
- supplementary file/target/Active ingredients of EU/MOL005922.xlsx
- supplementary file/target/Active ingredients of EU/MOL006709.xlsx
- supplementary file/target/Active ingredients of EU/MOL007059.xlsx
- supplementary file/target/Active ingredients of EU/MOL007563.xlsx
- supplementary file/target/Active ingredients of EU/MOL008240.xlsx
- supplementary file/target/Active ingredients of EU/MOL009007.xlsx
- supplementary file/target/Active ingredients of EU/MOL009009.xlsx
- supplementary file/target/Active ingredients of EU/MOL009015.xlsx
- supplementary file/target/Active ingredients of EU/MOL009027.xlsx
- supplementary file/target/Active ingredients of EU/MOL009029.xlsx
- supplementary file/target/Active ingredients of EU/MOL009031.xlsx
- supplementary file/target/Active ingredients of EU/MOL009042.xlsx
- supplementary file/target/Active ingredients of EU/MOL009047.xlsx
- supplementary file/target/Active ingredients of EU/MOL009053.xlsx
- supplementary file/target/Active ingredients of EU/MOL009055.xlsx
- supplementary file/target/Active ingredients of EU/MOL009057.xlsx
- supplementary file/target/Active ingredients of EU/MOL011604.xlsx
- supplementary file/target/Common target(EU and HIRI).csv
- supplementary file/target/disease target/
- supplementary file/target/disease target/GeneCards-HIRI.csv
- supplementary file/target/drug_ingredients.csv
