# Supplementary material for: Network pharmacology and molecular docking elucidate potential mechanisms of Eucommia ulmoides in hepatic ischemia–reperfusion injury
Source: Sci Rep. 2023 Nov 24;13:20716. doi: 10.1038/s41598-023-47918-8 (PMC10673959; doi:10.1038/s41598-023-47918-8)
Supplement: Supplementary file 1 — Supplementary Information. [file 41598_2023_47918_MOESM1_ESM.zip › supplementary file/dock/AKT1.pdbqt]

REMARK   4 XXXX COMPLIES WITH FORMAT V. 2.0
ATOM      1  N   SER A   2      -6.190 -13.031  -8.583  1.00 90.39    -0.064 N 
ATOM      2  HN1 SER A   2      -5.937 -12.307  -9.255  1.00  0.00     0.275 HD
ATOM      3  HN2 SER A   2      -6.374 -12.638  -7.660  1.00  0.00     0.275 HD
ATOM      4  HN3 SER A   2      -7.115 -13.416  -8.776  1.00  0.00     0.275 HD
ATOM      5  CA  SER A   2      -5.151 -14.100  -8.528  1.00 90.58     0.297 C 
ATOM      6  C   SER A   2      -5.530 -15.183  -7.522  1.00 90.63     0.251 C 
ATOM      7  O   SER A   2      -5.870 -14.886  -6.374  1.00 91.10    -0.271 OA
ATOM      8  CB  SER A   2      -3.794 -13.495  -8.146  1.00 90.19     0.206 C 
ATOM      9  OG  SER A   2      -2.780 -14.486  -8.098  1.00 88.33    -0.398 OA
ATOM     10  HG  SER A   2      -1.940 -14.111  -7.861  1.00  0.00     0.209 HD
ATOM     11  N   ASP A   3      -5.471 -16.438  -7.961  1.00 90.14    -0.345 N 
ATOM     12  HN  ASP A   3      -5.238 -16.607  -8.939  1.00  0.00     0.163 HD
ATOM     13  CA  ASP A   3      -5.729 -17.582  -7.089  1.00 89.20     0.186 C 
ATOM     14  C   ASP A   3      -4.465 -18.422  -6.891  1.00 87.80     0.241 C 
ATOM     15  O   ASP A   3      -3.509 -18.307  -7.660  1.00 87.87    -0.271 OA
ATOM     16  CB  ASP A   3      -6.852 -18.452  -7.671  1.00 89.57     0.147 C 
ATOM     17  CG  ASP A   3      -6.577 -18.891  -9.099  1.00 89.89     0.175 C 
ATOM     18  OD1 ASP A   3      -7.064 -19.974  -9.489  1.00 89.82    -0.648 OA
ATOM     19  OD2 ASP A   3      -5.882 -18.154  -9.832  1.00 89.75    -0.648 OA
ATOM     20  N   VAL A   4      -4.461 -19.256  -5.853  1.00 85.55    -0.346 N 
ATOM     21  HN  VAL A   4      -5.306 -19.353  -5.290  1.00  0.00     0.163 HD
ATOM     22  CA  VAL A   4      -3.276 -20.037  -5.499  1.00 82.62     0.180 C 
ATOM     23  C   VAL A   4      -3.629 -21.416  -4.946  1.00 80.22     0.241 C 
ATOM     24  O   VAL A   4      -4.694 -21.608  -4.359  1.00 80.11    -0.271 OA
ATOM     25  CB  VAL A   4      -2.415 -19.302  -4.448  1.00 83.06     0.009 C 
ATOM     26  CG1 VAL A   4      -1.900 -17.988  -5.017  1.00 82.44     0.012 C 
ATOM     27  CG2 VAL A   4      -3.234 -19.054  -3.190  1.00 82.68     0.012 C 
ATOM     28  N   ALA A   5      -2.720 -22.369  -5.132  1.00 77.33    -0.346 N 
ATOM     29  HN  ALA A   5      -1.848 -22.133  -5.605  1.00  0.00     0.163 HD
ATOM     30  CA  ALA A   5      -2.930 -23.742  -4.681  1.00 74.64     0.172 C 
ATOM     31  C   ALA A   5      -1.849 -24.181  -3.693  1.00 72.18     0.240 C 
ATOM     32  O   ALA A   5      -0.888 -23.456  -3.444  1.00 71.54    -0.271 OA
ATOM     33  CB  ALA A   5      -2.954 -24.684  -5.882  1.00 75.63     0.042 C 
ATOM     34  N   ILE A   6      -2.014 -25.376  -3.134  1.00 69.62    -0.346 N 
ATOM     35  HN  ILE A   6      -2.825 -25.939  -3.389  1.00  0.00     0.163 HD
ATOM     36  CA  ILE A   6      -1.060 -25.899  -2.164  1.00 67.04     0.180 C 
ATOM     37  C   ILE A   6       0.146 -26.551  -2.828  1.00 66.89     0.241 C 
ATOM     38  O   ILE A   6       0.024 -27.587  -3.483  1.00 66.91    -0.271 OA
ATOM     39  CB  ILE A   6      -1.714 -26.934  -1.232  1.00 65.63     0.013 C 
ATOM     40  CG1 ILE A   6      -2.682 -26.241  -0.270  1.00 64.87     0.002 C 
ATOM     41  CG2 ILE A   6      -0.641 -27.679  -0.457  1.00 65.28     0.012 C 
ATOM     42  CD1 ILE A   6      -3.911 -25.667  -0.926  1.00 63.60     0.005 C 
ATOM     43  N   VAL A   7       1.313 -25.941  -2.641  1.00 65.83    -0.346 N 
ATOM     44  HN  VAL A   7       1.337 -25.073  -2.106  1.00  0.00     0.163 HD
ATOM     45  CA  VAL A   7       2.559 -26.474  -3.177  1.00 65.17     0.180 C 
ATOM     46  C   VAL A   7       2.951 -27.762  -2.457  1.00 64.36     0.241 C 
ATOM     47  O   VAL A   7       3.541 -28.663  -3.051  1.00 65.51    -0.271 OA
ATOM     48  CB  VAL A   7       3.716 -25.459  -3.022  1.00 65.83     0.009 C 
ATOM     49  CG1 VAL A   7       4.970 -25.994  -3.695  1.00 66.74     0.012 C 
ATOM     50  CG2 VAL A   7       3.323 -24.120  -3.619  1.00 65.89     0.012 C 
ATOM     51  N   LYS A   8       2.621 -27.844  -1.173  1.00 62.47    -0.346 N 
ATOM     52  HN  LYS A   8       2.128 -27.067  -0.734  1.00  0.00     0.163 HD
ATOM     53  CA  LYS A   8       2.948 -29.019  -0.378  1.00 60.93     0.176 C 
ATOM     54  C   LYS A   8       2.388 -28.880   1.030  1.00 60.62     0.241 C 
ATOM     55  O   LYS A   8       2.262 -27.774   1.554  1.00 60.77    -0.271 OA
ATOM     56  CB  LYS A   8       4.467 -29.212  -0.318  1.00 60.84     0.035 C 
ATOM     57  CG  LYS A   8       4.914 -30.460   0.431  1.00 60.56     0.004 C 
ATOM     58  CD  LYS A   8       6.384 -30.766   0.166  1.00 60.46     0.027 C 
ATOM     59  CE  LYS A   8       6.924 -31.824   1.124  1.00 60.19     0.229 C 
ATOM     60  NZ  LYS A   8       6.134 -33.087   1.112  1.00 60.01    -0.079 N 
ATOM     61  HZ1 LYS A   8       6.495 -33.794   1.752  1.00  0.00     0.274 HD
ATOM     62  HZ2 LYS A   8       6.060 -33.459   0.165  1.00  0.00     0.274 HD
ATOM     63  HZ3 LYS A   8       5.148 -32.900   1.297  1.00  0.00     0.274 HD
ATOM     64  N   GLU A   9       2.045 -30.009   1.636  1.00 60.92    -0.346 N 
ATOM     65  HN  GLU A   9       2.190 -30.898   1.158  1.00  0.00     0.163 HD
ATOM     66  CA  GLU A   9       1.466 -30.002   2.969  1.00 61.60     0.177 C 
ATOM     67  C   GLU A   9       1.656 -31.336   3.679  1.00 61.43     0.240 C 
ATOM     68  O   GLU A   9       1.999 -32.340   3.057  1.00 61.52    -0.271 OA
ATOM     69  CB  GLU A   9      -0.022 -29.658   2.891  1.00 63.10     0.045 C 
ATOM     70  CG  GLU A   9      -0.814 -30.508   1.913  1.00 64.93     0.116 C 
ATOM     71  CD  GLU A   9      -2.297 -30.175   1.921  1.00 67.43     0.172 C 
ATOM     72  OE1 GLU A   9      -2.725 -29.320   1.112  1.00 68.10    -0.648 OA
ATOM     73  OE2 GLU A   9      -3.036 -30.769   2.736  1.00 67.18    -0.648 OA
ATOM     74  N   GLY A  10       1.431 -31.331   4.988  1.00 61.45    -0.351 N 
ATOM     75  HN  GLY A  10       1.133 -30.467   5.442  1.00  0.00     0.163 HD
ATOM     76  CA  GLY A  10       1.601 -32.531   5.784  1.00 62.60     0.225 C 
ATOM     77  C   GLY A  10       1.818 -32.172   7.239  1.00 63.48     0.236 C 
ATOM     78  O   GLY A  10       1.744 -31.001   7.609  1.00 64.15    -0.272 OA
ATOM     79  N   TRP A  11       2.081 -33.172   8.071  1.00 63.90    -0.346 N 
ATOM     80  HN  TRP A  11       2.041 -34.133   7.730  1.00  0.00     0.163 HD
ATOM     81  CA  TRP A  11       2.426 -32.919   9.461  1.00 65.01     0.181 C 
ATOM     82  C   TRP A  11       3.895 -32.534   9.603  1.00 65.89     0.241 C 
ATOM     83  O   TRP A  11       4.753 -33.039   8.876  1.00 65.47    -0.271 OA
ATOM     84  CB  TRP A  11       2.129 -34.151  10.317  1.00 65.26     0.075 C 
ATOM     85  CG  TRP A  11       0.679 -34.307  10.647  1.00 65.66    -0.028 A 
ATOM     86  CD1 TRP A  11      -0.235 -35.071   9.983  1.00 67.44     0.096 A 
ATOM     87  CD2 TRP A  11      -0.029 -33.674  11.719  1.00 65.75    -0.002 A 
ATOM     88  CE2 TRP A  11      -1.370 -34.101  11.644  1.00 67.30     0.042 A 
ATOM     89  CE3 TRP A  11       0.341 -32.788  12.737  1.00 66.01     0.014 A 
ATOM     90  NE1 TRP A  11      -1.470 -34.953  10.575  1.00 67.83    -0.365 N 
ATOM     91  HE1 TRP A  11      -2.322 -35.423  10.269  1.00  0.00     0.165 HD
ATOM     92  CZ2 TRP A  11      -2.345 -33.671  12.548  1.00 67.51     0.030 A 
ATOM     93  CZ3 TRP A  11      -0.628 -32.362  13.634  1.00 65.79     0.001 A 
ATOM     94  CH2 TRP A  11      -1.955 -32.804  13.533  1.00 66.09     0.002 A 
ATOM     95  N   LEU A  12       4.168 -31.625  10.537  1.00 66.46    -0.346 N 
ATOM     96  HN  LEU A  12       3.395 -31.198  11.047  1.00  0.00     0.163 HD
ATOM     97  CA  LEU A  12       5.530 -31.217  10.858  1.00 66.49     0.177 C 
ATOM     98  C   LEU A  12       5.735 -31.105  12.358  1.00 67.73     0.241 C 
ATOM     99  O   LEU A  12       4.795 -30.840  13.108  1.00 68.18    -0.271 OA
ATOM    100  CB  LEU A  12       5.856 -29.871  10.214  1.00 64.58     0.038 C 
ATOM    101  CG  LEU A  12       6.306 -29.943   8.761  1.00 62.43    -0.020 C 
ATOM    102  CD1 LEU A  12       6.897 -28.612   8.335  1.00 61.27     0.009 C 
ATOM    103  CD2 LEU A  12       7.331 -31.050   8.625  1.00 62.53     0.009 C 
ATOM    104  N   HIS A  13       6.973 -31.305  12.792  1.00 69.70    -0.346 N 
ATOM    105  HN  HIS A  13       7.693 -31.606  12.135  1.00  0.00     0.163 HD
ATOM    106  CA  HIS A  13       7.319 -31.102  14.190  1.00 72.16     0.182 C 
ATOM    107  C   HIS A  13       7.960 -29.741  14.397  1.00 72.31     0.241 C 
ATOM    108  O   HIS A  13       9.132 -29.540  14.087  1.00 73.07    -0.271 OA
ATOM    109  CB  HIS A  13       8.259 -32.210  14.674  1.00 72.86     0.093 C 
ATOM    110  CG  HIS A  13       7.551 -33.338  15.356  1.00 74.10     0.028 A 
ATOM    111  CD2 HIS A  13       6.830 -34.370  14.858  1.00 74.33     0.114 A 
ATOM    112  ND1 HIS A  13       7.503 -33.465  16.728  1.00 73.88    -0.354 N 
ATOM    113  HD1 HIS A  13       7.955 -32.838  17.394  1.00  0.00     0.166 HD
ATOM    114  CE1 HIS A  13       6.781 -34.524  17.046  1.00 74.29     0.180 A 
ATOM    115  NE2 HIS A  13       6.360 -35.091  15.929  1.00 74.47    -0.360 N 
ATOM    116  HE2 HIS A  13       5.780 -35.928  15.871  1.00  0.00     0.166 HD
ATOM    117  N   LYS A  14       7.172 -28.808  14.919  1.00 72.75    -0.346 N 
ATOM    118  HN  LYS A  14       6.205 -29.046  15.138  1.00  0.00     0.163 HD
ATOM    119  CA  LYS A  14       7.643 -27.457  15.189  1.00 73.28     0.176 C 
ATOM    120  C   LYS A  14       8.173 -27.404  16.617  1.00 73.98     0.241 C 
ATOM    121  O   LYS A  14       7.590 -27.998  17.525  1.00 73.71    -0.271 OA
ATOM    122  CB  LYS A  14       6.492 -26.463  15.019  1.00 72.91     0.035 C 
ATOM    123  CG  LYS A  14       6.892 -25.001  15.123  1.00 72.40     0.004 C 
ATOM    124  CD  LYS A  14       5.666 -24.099  15.063  1.00 71.99     0.027 C 
ATOM    125  CE  LYS A  14       6.057 -22.636  14.960  1.00 71.05     0.229 C 
ATOM    126  NZ  LYS A  14       7.022 -22.254  16.025  1.00 71.17    -0.079 N 
ATOM    127  HZ1 LYS A  14       7.285 -21.271  15.956  1.00  0.00     0.274 HD
ATOM    128  HZ2 LYS A  14       7.842 -22.861  16.021  1.00  0.00     0.274 HD
ATOM    129  HZ3 LYS A  14       6.663 -22.480  16.953  1.00  0.00     0.274 HD
ATOM    130  N   ARG A  15       9.282 -26.699  16.814  1.00 75.07    -0.346 N 
ATOM    131  HN  ARG A  15       9.694 -26.180  16.039  1.00  0.00     0.163 HD
ATOM    132  CA  ARG A  15       9.916 -26.659  18.124  1.00 76.28     0.176 C 
ATOM    133  C   ARG A  15       9.572 -25.377  18.872  1.00 76.64     0.240 C 
ATOM    134  O   ARG A  15       9.743 -24.274  18.353  1.00 75.56    -0.271 OA
ATOM    135  CB  ARG A  15      11.432 -26.787  17.980  1.00 76.39     0.036 C 
ATOM    136  CG  ARG A  15      12.124 -27.227  19.255  1.00 78.85     0.023 C 
ATOM    137  CD  ARG A  15      12.997 -26.123  19.810  1.00 80.52     0.138 C 
ATOM    138  NE  ARG A  15      14.055 -25.749  18.876  1.00 81.53    -0.227 N 
ATOM    139  HE  ARG A  15      13.825 -25.086  18.135  1.00  0.00     0.177 HD
ATOM    140  CZ  ARG A  15      15.299 -26.216  18.928  1.00 81.54     0.665 C 
ATOM    141  NH1 ARG A  15      15.645 -27.082  19.872  1.00 80.43    -0.235 N 
ATOM    142 1HH1 ARG A  15      16.599 -27.440  19.912  1.00  0.00     0.174 HD
ATOM    143 2HH1 ARG A  15      14.954 -27.391  20.556  1.00  0.00     0.174 HD
ATOM    144  NH2 ARG A  15      16.197 -25.814  18.039  1.00 81.87    -0.235 N 
ATOM    145 1HH2 ARG A  15      17.151 -26.172  18.079  1.00  0.00     0.174 HD
ATOM    146 2HH2 ARG A  15      15.931 -25.148  17.313  1.00  0.00     0.174 HD
ATOM    147  N   GLY A  16       9.086 -25.536  20.099  1.00 77.62    -0.351 N 
ATOM    148  HN  GLY A  16       9.017 -26.472  20.498  1.00  0.00     0.163 HD
ATOM    149  CA  GLY A  16       8.653 -24.392  20.876  1.00 79.73     0.225 C 
ATOM    150  C   GLY A  16       9.786 -23.428  21.153  1.00 81.43     0.236 C 
ATOM    151  O   GLY A  16      10.902 -23.839  21.470  1.00 81.89    -0.272 OA
ATOM    152  N   GLU A  17       9.495 -22.137  21.038  1.00 82.90    -0.346 N 
ATOM    153  HN  GLU A  17       8.539 -21.861  20.812  1.00  0.00     0.163 HD
ATOM    154  CA  GLU A  17      10.505 -21.105  21.226  1.00 84.17     0.177 C 
ATOM    155  C   GLU A  17      10.692 -20.747  22.700  1.00 84.99     0.241 C 
ATOM    156  O   GLU A  17      11.819 -20.563  23.162  1.00 84.95    -0.271 OA
ATOM    157  CB  GLU A  17      10.127 -19.854  20.427  1.00 84.06     0.045 C 
ATOM    158  CG  GLU A  17      10.152 -20.061  18.916  1.00 84.50     0.116 C 
ATOM    159  CD  GLU A  17       8.797 -19.841  18.266  1.00 84.80     0.172 C 
ATOM    160  OE1 GLU A  17       8.575 -20.385  17.163  1.00 83.44    -0.648 OA
ATOM    161  OE2 GLU A  17       7.958 -19.124  18.855  1.00 84.57    -0.648 OA
ATOM    162  N   TYR A  18       9.590 -20.655  23.438  1.00 85.53    -0.346 N 
ATOM    163  HN  TYR A  18       8.683 -20.839  23.010  1.00  0.00     0.163 HD
ATOM    164  CA  TYR A  18       9.656 -20.295  24.850  1.00 86.85     0.180 C 
ATOM    165  C   TYR A  18       9.361 -21.492  25.753  1.00 87.37     0.241 C 
ATOM    166  O   TYR A  18       9.713 -21.495  26.935  1.00 88.11    -0.271 OA
ATOM    167  CB  TYR A  18       8.694 -19.134  25.135  1.00 87.15     0.073 C 
ATOM    168  CG  TYR A  18       9.071 -17.864  24.391  1.00 88.47    -0.056 A 
ATOM    169  CD1 TYR A  18       9.985 -16.963  24.929  1.00 88.90     0.010 A 
ATOM    170  CD2 TYR A  18       8.551 -17.591  23.131  1.00 88.67     0.010 A 
ATOM    171  CE1 TYR A  18      10.373 -15.830  24.228  1.00 88.67     0.037 A 
ATOM    172  CE2 TYR A  18       8.934 -16.460  22.425  1.00 88.24     0.037 A 
ATOM    173  CZ  TYR A  18       9.846 -15.586  22.977  1.00 88.57     0.065 A 
ATOM    174  OH  TYR A  18      10.243 -14.473  22.268  1.00 89.72    -0.361 OA
ATOM    175  HH  TYR A  18      10.871 -13.871  22.648  1.00  0.00     0.217 HD
ATOM    176  N   ILE A  19       8.715 -22.506  25.185  1.00 86.94    -0.346 N 
ATOM    177  HN  ILE A  19       8.226 -22.348  24.304  1.00  0.00     0.163 HD
ATOM    178  CA  ILE A  19       8.684 -23.837  25.782  1.00 86.52     0.180 C 
ATOM    179  C   ILE A  19       9.193 -24.818  24.725  1.00 86.95     0.241 C 
ATOM    180  O   ILE A  19       8.455 -25.195  23.815  1.00 87.56    -0.271 OA
ATOM    181  CB  ILE A  19       7.250 -24.244  26.188  1.00 86.49     0.013 C 
ATOM    182  CG1 ILE A  19       6.631 -23.173  27.089  1.00 86.62     0.002 C 
ATOM    183  CG2 ILE A  19       7.278 -25.579  26.920  1.00 86.33     0.012 C 
ATOM    184  CD1 ILE A  19       5.189 -23.457  27.485  1.00 85.66     0.005 C 
ATOM    185  N   LYS A  20      10.455 -25.223  24.845  1.00 86.76    -0.346 N 
ATOM    186  HN  LYS A  20      10.962 -25.025  25.708  1.00  0.00     0.163 HD
ATOM    187  CA  LYS A  20      11.131 -25.945  23.768  1.00 86.02     0.176 C 
ATOM    188  C   LYS A  20      10.811 -27.435  23.717  1.00 85.65     0.241 C 
ATOM    189  O   LYS A  20      11.708 -28.268  23.558  1.00 85.82    -0.271 OA
ATOM    190  CB  LYS A  20      12.648 -25.761  23.869  1.00 85.99     0.035 C 
ATOM    191  CG  LYS A  20      13.140 -24.382  23.464  1.00 84.84     0.004 C 
ATOM    192  CD  LYS A  20      14.586 -24.434  22.994  1.00 83.68     0.027 C 
ATOM    193  CE  LYS A  20      15.089 -23.059  22.571  1.00 82.65     0.229 C 
ATOM    194  NZ  LYS A  20      14.287 -22.479  21.454  1.00 82.06    -0.079 N 
ATOM    195  HZ1 LYS A  20      14.624 -21.559  21.171  1.00  0.00     0.274 HD
ATOM    196  HZ2 LYS A  20      13.295 -22.451  21.689  1.00  0.00     0.274 HD
ATOM    197  HZ3 LYS A  20      14.248 -23.117  20.659  1.00  0.00     0.274 HD
ATOM    198  N   THR A  21       9.532 -27.768  23.852  1.00 84.39    -0.344 N 
ATOM    199  HN  THR A  21       8.864 -27.067  24.174  1.00  0.00     0.163 HD
ATOM    200  CA  THR A  21       9.065 -29.113  23.550  1.00 82.26     0.205 C 
ATOM    201  C   THR A  21       9.004 -29.278  22.039  1.00 80.65     0.243 C 
ATOM    202  O   THR A  21       9.166 -28.311  21.293  1.00 80.56    -0.271 OA
ATOM    203  CB  THR A  21       7.661 -29.366  24.140  1.00 82.88     0.146 C 
ATOM    204  CG2 THR A  21       6.720 -28.237  23.772  1.00 83.16     0.042 C 
ATOM    205  OG1 THR A  21       7.142 -30.604  23.638  1.00 83.38    -0.393 OA
ATOM    206  HG1 THR A  21       7.732 -31.312  23.869  1.00  0.00     0.210 HD
ATOM    207  N   TRP A  22       8.786 -30.507  21.589  1.00 79.01    -0.346 N 
ATOM    208  HN  TRP A  22       8.795 -31.289  22.244  1.00  0.00     0.163 HD
ATOM    209  CA  TRP A  22       8.535 -30.759  20.179  1.00 76.35     0.181 C 
ATOM    210  C   TRP A  22       7.041 -30.915  19.953  1.00 74.68     0.241 C 
ATOM    211  O   TRP A  22       6.361 -31.607  20.710  1.00 74.21    -0.271 OA
ATOM    212  CB  TRP A  22       9.278 -32.017  19.731  1.00 75.70     0.075 C 
ATOM    213  CG  TRP A  22      10.746 -31.787  19.579  1.00 75.35    -0.028 A 
ATOM    214  CD1 TRP A  22      11.736 -32.185  20.432  1.00 75.37     0.096 A 
ATOM    215  CD2 TRP A  22      11.394 -31.085  18.512  1.00 74.30    -0.002 A 
ATOM    216  CE2 TRP A  22      12.777 -31.095  18.783  1.00 74.73     0.042 A 
ATOM    217  CE3 TRP A  22      10.939 -30.449  17.353  1.00 72.91     0.014 A 
ATOM    218  NE1 TRP A  22      12.960 -31.772  19.961  1.00 75.03    -0.365 N 
ATOM    219  HE1 TRP A  22      13.858 -31.942  20.414  1.00  0.00     0.165 HD
ATOM    220  CZ2 TRP A  22      13.708 -30.492  17.936  1.00 73.54     0.030 A 
ATOM    221  CZ3 TRP A  22      11.864 -29.852  16.516  1.00 72.44     0.001 A 
ATOM    222  CH2 TRP A  22      13.232 -29.878  16.811  1.00 71.94     0.002 A 
ATOM    223  N   ARG A  23       6.528 -30.258  18.918  1.00 72.71    -0.346 N 
ATOM    224  HN  ARG A  23       7.150 -29.766  18.277  1.00  0.00     0.163 HD
ATOM    225  CA  ARG A  23       5.091 -30.230  18.686  1.00 70.76     0.176 C 
ATOM    226  C   ARG A  23       4.693 -30.560  17.253  1.00 69.34     0.243 C 
ATOM    227  O   ARG A  23       5.328 -30.120  16.292  1.00 67.64    -0.271 OA
ATOM    228  CB  ARG A  23       4.525 -28.865  19.084  1.00 70.41     0.036 C 
ATOM    229  CG  ARG A  23       4.498 -28.634  20.585  1.00 69.81     0.023 C 
ATOM    230  CD  ARG A  23       4.565 -27.155  20.931  1.00 68.81     0.138 C 
ATOM    231  NE  ARG A  23       4.392 -26.931  22.363  1.00 68.11    -0.227 N 
ATOM    232  HE  ARG A  23       3.922 -27.656  22.905  1.00  0.00     0.177 HD
ATOM    233  CZ  ARG A  23       4.807 -25.845  23.006  1.00 69.15     0.665 C 
ATOM    234  NH1 ARG A  23       5.425 -24.873  22.346  1.00 68.84    -0.235 N 
ATOM    235 1HH1 ARG A  23       5.744 -24.039  22.840  1.00  0.00     0.174 HD
ATOM    236 2HH1 ARG A  23       5.579 -24.961  21.341  1.00  0.00     0.174 HD
ATOM    237  NH2 ARG A  23       4.607 -25.731  24.313  1.00 69.17    -0.235 N 
ATOM    238 1HH2 ARG A  23       4.926 -24.897  24.807  1.00  0.00     0.174 HD
ATOM    239 2HH2 ARG A  23       4.132 -26.478  24.820  1.00  0.00     0.174 HD
ATOM    240  N   PRO A  24       3.630 -31.364  17.103  1.00 68.51    -0.337 N 
ATOM    241  CA  PRO A  24       3.005 -31.752  15.835  1.00 67.36     0.179 C 
ATOM    242  C   PRO A  24       2.111 -30.650  15.274  1.00 65.28     0.241 C 
ATOM    243  O   PRO A  24       1.124 -30.267  15.901  1.00 64.44    -0.271 OA
ATOM    244  CB  PRO A  24       2.201 -32.991  16.204  1.00 68.09     0.037 C 
ATOM    245  CG  PRO A  24       1.833 -32.762  17.636  1.00 68.28     0.022 C 
ATOM    246  CD  PRO A  24       3.006 -32.047  18.251  1.00 69.09     0.127 C 
ATOM    247  N   ARG A  25       2.452 -30.149  14.093  1.00 63.56    -0.346 N 
ATOM    248  HN  ARG A  25       3.309 -30.469  13.642  1.00  0.00     0.163 HD
ATOM    249  CA  ARG A  25       1.625 -29.151  13.429  1.00 62.87     0.176 C 
ATOM    250  C   ARG A  25       1.467 -29.489  11.953  1.00 63.08     0.241 C 
ATOM    251  O   ARG A  25       2.426 -29.899  11.296  1.00 62.88    -0.271 OA
ATOM    252  CB  ARG A  25       2.251 -27.761  13.572  1.00 63.02     0.036 C 
ATOM    253  CG  ARG A  25       2.408 -27.287  15.009  1.00 63.07     0.023 C 
ATOM    254  CD  ARG A  25       1.066 -27.202  15.712  1.00 63.39     0.138 C 
ATOM    255  NE  ARG A  25       1.150 -26.492  16.984  1.00 64.73    -0.227 N 
ATOM    256  HE  ARG A  25       1.155 -25.472  16.960  1.00  0.00     0.177 HD
ATOM    257  CZ  ARG A  25       1.220 -27.085  18.172  1.00 65.54     0.665 C 
ATOM    258  NH1 ARG A  25       1.218 -28.409  18.259  1.00 65.29    -0.235 N 
ATOM    259 1HH1 ARG A  25       1.169 -28.972  17.410  1.00  0.00     0.174 HD
ATOM    260 2HH1 ARG A  25       1.272 -28.864  19.170  1.00  0.00     0.174 HD
ATOM    261  NH2 ARG A  25       1.284 -26.352  19.277  1.00 64.30    -0.235 N 
ATOM    262 1HH2 ARG A  25       1.286 -25.334  19.210  1.00  0.00     0.174 HD
ATOM    263 2HH2 ARG A  25       1.338 -26.807  20.188  1.00  0.00     0.174 HD
ATOM    264  N   TYR A  26       0.256 -29.314  11.432  1.00 62.36    -0.346 N 
ATOM    265  HN  TYR A  26      -0.505 -28.993  12.030  1.00  0.00     0.163 HD
ATOM    266  CA  TYR A  26      -0.003 -29.573  10.022  1.00 61.14     0.180 C 
ATOM    267  C   TYR A  26       0.206 -28.315   9.196  1.00 60.06     0.241 C 
ATOM    268  O   TYR A  26      -0.513 -27.331   9.357  1.00 58.69    -0.271 OA
ATOM    269  CB  TYR A  26      -1.433 -30.074   9.824  1.00 62.82     0.073 C 
ATOM    270  CG  TYR A  26      -1.675 -30.645   8.446  1.00 64.21    -0.056 A 
ATOM    271  CD1 TYR A  26      -2.151 -29.849   7.417  1.00 64.05     0.010 A 
ATOM    272  CD2 TYR A  26      -1.410 -31.982   8.172  1.00 65.63     0.010 A 
ATOM    273  CE1 TYR A  26      -2.356 -30.366   6.153  1.00 64.80     0.037 A 
ATOM    274  CE2 TYR A  26      -1.612 -32.507   6.912  1.00 64.84     0.037 A 
ATOM    275  CZ  TYR A  26      -2.085 -31.695   5.906  1.00 64.57     0.065 A 
ATOM    276  OH  TYR A  26      -2.290 -32.213   4.647  1.00 64.18    -0.361 OA
ATOM    277  HH  TYR A  26      -2.103 -33.129   4.477  1.00  0.00     0.217 HD
ATOM    278  N   PHE A  27       1.187 -28.360   8.301  1.00 59.33    -0.346 N 
ATOM    279  HN  PHE A  27       1.688 -29.237   8.158  1.00  0.00     0.163 HD
ATOM    280  CA  PHE A  27       1.569 -27.190   7.516  1.00 58.47     0.180 C 
ATOM    281  C   PHE A  27       1.092 -27.256   6.072  1.00 57.94     0.241 C 
ATOM    282  O   PHE A  27       0.819 -28.334   5.544  1.00 57.79    -0.271 OA
ATOM    283  CB  PHE A  27       3.090 -27.017   7.536  1.00 57.53     0.073 C 
ATOM    284  CG  PHE A  27       3.610 -26.402   8.797  1.00 58.33    -0.056 A 
ATOM    285  CD1 PHE A  27       3.787 -27.168   9.936  1.00 58.26     0.007 A 
ATOM    286  CD2 PHE A  27       3.909 -25.052   8.848  1.00 57.86     0.007 A 
ATOM    287  CE1 PHE A  27       4.251 -26.597  11.101  1.00 59.02     0.001 A 
ATOM    288  CE2 PHE A  27       4.373 -24.475  10.009  1.00 58.41     0.001 A 
ATOM    289  CZ  PHE A  27       4.544 -25.247  11.138  1.00 59.11     0.000 A 
ATOM    290  N   LEU A  28       0.999 -26.088   5.440  1.00 56.90    -0.346 N 
ATOM    291  HN  LEU A  28       1.130 -25.227   5.972  1.00  0.00     0.163 HD
ATOM    292  CA  LEU A  28       0.716 -25.999   4.014  1.00 56.59     0.177 C 
ATOM    293  C   LEU A  28       1.358 -24.755   3.400  1.00 56.82     0.241 C 
ATOM    294  O   LEU A  28       1.197 -23.646   3.908  1.00 54.99    -0.271 OA
ATOM    295  CB  LEU A  28      -0.797 -25.976   3.774  1.00 56.11     0.038 C 
ATOM    296  CG  LEU A  28      -1.643 -25.049   4.649  1.00 55.27    -0.020 C 
ATOM    297  CD1 LEU A  28      -2.912 -24.677   3.913  1.00 55.66     0.009 C 
ATOM    298  CD2 LEU A  28      -1.967 -25.731   5.966  1.00 55.23     0.009 C 
ATOM    299  N   LEU A  29       2.087 -24.948   2.306  1.00 57.50    -0.346 N 
ATOM    300  HN  LEU A  29       2.208 -25.896   1.948  1.00  0.00     0.163 HD
ATOM    301  CA  LEU A  29       2.718 -23.835   1.605  1.00 58.62     0.177 C 
ATOM    302  C   LEU A  29       1.972 -23.503   0.315  1.00 59.25     0.241 C 
ATOM    303  O   LEU A  29       1.815 -24.359  -0.554  1.00 59.93    -0.271 OA
ATOM    304  CB  LEU A  29       4.171 -24.175   1.270  1.00 58.15     0.038 C 
ATOM    305  CG  LEU A  29       4.877 -23.184   0.339  1.00 58.46    -0.020 C 
ATOM    306  CD1 LEU A  29       5.223 -21.916   1.102  1.00 58.30     0.009 C 
ATOM    307  CD2 LEU A  29       6.135 -23.821  -0.228  1.00 57.52     0.009 C 
ATOM    308  N   LYS A  30       1.520 -22.259   0.194  1.00 58.66    -0.346 N 
ATOM    309  HN  LYS A  30       1.616 -21.616   0.980  1.00  0.00     0.163 HD
ATOM    310  CA  LYS A  30       0.891 -21.791  -1.034  1.00 59.30     0.176 C 
ATOM    311  C   LYS A  30       1.819 -20.858  -1.804  1.00 60.71     0.241 C 
ATOM    312  O   LYS A  30       2.777 -20.321  -1.246  1.00 60.93    -0.271 OA
ATOM    313  CB  LYS A  30      -0.416 -21.067  -0.718  1.00 58.75     0.035 C 
ATOM    314  CG  LYS A  30      -1.512 -21.974  -0.200  1.00 57.83     0.004 C 
ATOM    315  CD  LYS A  30      -1.621 -21.902   1.309  1.00 56.95     0.027 C 
ATOM    316  CE  LYS A  30      -3.059 -22.074   1.749  1.00 55.23     0.229 C 
ATOM    317  NZ  LYS A  30      -3.931 -21.025   1.158  1.00 54.88    -0.079 N 
ATOM    318  HZ1 LYS A  30      -4.900 -21.141   1.455  1.00  0.00     0.274 HD
ATOM    319  HZ2 LYS A  30      -3.850 -20.999   0.142  1.00  0.00     0.274 HD
ATOM    320  HZ3 LYS A  30      -3.585 -20.088   1.366  1.00  0.00     0.274 HD
ATOM    321  N   ASN A  31       1.531 -20.666  -3.087  1.00 61.51    -0.346 N 
ATOM    322  HN  ASN A  31       0.688 -21.087  -3.477  1.00  0.00     0.163 HD
ATOM    323  CA  ASN A  31       2.394 -19.867  -3.951  1.00 62.47     0.185 C 
ATOM    324  C   ASN A  31       2.061 -18.383  -3.900  1.00 61.51     0.241 C 
ATOM    325  O   ASN A  31       2.325 -17.647  -4.849  1.00 61.49    -0.271 OA
ATOM    326  CB  ASN A  31       2.309 -20.356  -5.398  1.00 64.18     0.137 C 
ATOM    327  CG  ASN A  31       1.280 -21.443  -5.585  1.00 66.00     0.217 C 
ATOM    328  ND2 ASN A  31       0.300 -21.191  -6.447  1.00 66.97    -0.370 N 
ATOM    329 1HD2 ASN A  31       0.234 -20.314  -6.964  1.00  0.00     0.159 HD
ATOM    330 2HD2 ASN A  31      -0.396 -21.926  -6.573  1.00  0.00     0.159 HD
ATOM    331  OD1 ASN A  31       1.360 -22.501  -4.961  1.00 67.71    -0.274 OA
ATOM    332  N   ASP A  32       1.474 -17.949  -2.791  1.00 60.74    -0.345 N 
ATOM    333  HN  ASP A  32       1.028 -18.619  -2.165  1.00  0.00     0.163 HD
ATOM    334  CA  ASP A  32       1.457 -16.533  -2.454  1.00 58.95     0.186 C 
ATOM    335  C   ASP A  32       2.628 -16.247  -1.509  1.00 56.63     0.241 C 
ATOM    336  O   ASP A  32       2.956 -15.094  -1.224  1.00 56.25    -0.271 OA
ATOM    337  CB  ASP A  32       0.127 -16.160  -1.790  1.00 59.87     0.147 C 
ATOM    338  CG  ASP A  32      -0.135 -16.944  -0.520  1.00 62.30     0.175 C 
ATOM    339  OD1 ASP A  32       0.248 -18.132  -0.454  1.00 64.11    -0.648 OA
ATOM    340  OD2 ASP A  32      -0.729 -16.368   0.416  1.00 64.20    -0.648 OA
ATOM    341  N   GLY A  33       3.263 -17.318  -1.044  1.00 54.10    -0.351 N 
ATOM    342  HN  GLY A  33       2.994 -18.244  -1.376  1.00  0.00     0.163 HD
ATOM    343  CA  GLY A  33       4.331 -17.193  -0.073  1.00 51.73     0.225 C 
ATOM    344  C   GLY A  33       3.910 -17.752   1.270  1.00 50.43     0.236 C 
ATOM    345  O   GLY A  33       4.748 -18.021   2.128  1.00 49.39    -0.272 OA
ATOM    346  N   THR A  34       2.604 -17.935   1.444  1.00 49.59    -0.344 N 
ATOM    347  HN  THR A  34       1.970 -17.732   0.671  1.00  0.00     0.163 HD
ATOM    348  CA  THR A  34       2.049 -18.415   2.701  1.00 48.63     0.205 C 
ATOM    349  C   THR A  34       2.621 -19.757   3.128  1.00 48.14     0.243 C 
ATOM    350  O   THR A  34       2.509 -20.753   2.416  1.00 46.41    -0.271 OA
ATOM    351  CB  THR A  34       0.510 -18.547   2.628  1.00 49.52     0.146 C 
ATOM    352  CG2 THR A  34       0.008 -19.523   3.675  1.00 48.92     0.042 C 
ATOM    353  OG1 THR A  34      -0.095 -17.266   2.842  1.00 49.28    -0.393 OA
ATOM    354  HG1 THR A  34       0.219 -16.655   2.186  1.00  0.00     0.210 HD
ATOM    355  N   PHE A  35       3.239 -19.762   4.303  1.00 49.08    -0.346 N 
ATOM    356  HN  PHE A  35       3.471 -18.870   4.740  1.00  0.00     0.163 HD
ATOM    357  CA  PHE A  35       3.598 -20.992   4.991  1.00 49.72     0.180 C 
ATOM    358  C   PHE A  35       2.995 -20.915   6.393  1.00 49.77     0.241 C 
ATOM    359  O   PHE A  35       3.444 -20.132   7.231  1.00 50.63    -0.271 OA
ATOM    360  CB  PHE A  35       5.123 -21.127   5.070  1.00 50.06     0.073 C 
ATOM    361  CG  PHE A  35       5.590 -22.477   5.542  1.00 51.66    -0.056 A 
ATOM    362  CD1 PHE A  35       5.537 -23.576   4.701  1.00 51.01     0.007 A 
ATOM    363  CD2 PHE A  35       6.086 -22.646   6.824  1.00 52.83     0.007 A 
ATOM    364  CE1 PHE A  35       5.969 -24.821   5.127  1.00 51.43     0.001 A 
ATOM    365  CE2 PHE A  35       6.521 -23.889   7.257  1.00 54.53     0.001 A 
ATOM    366  CZ  PHE A  35       6.461 -24.979   6.405  1.00 52.69     0.000 A 
ATOM    367  N   ILE A  36       1.967 -21.718   6.638  1.00 49.29    -0.346 N 
ATOM    368  HN  ILE A  36       1.693 -22.406   5.937  1.00  0.00     0.163 HD
ATOM    369  CA  ILE A  36       1.223 -21.637   7.886  1.00 50.00     0.180 C 
ATOM    370  C   ILE A  36       1.030 -23.015   8.507  1.00 51.66     0.241 C 
ATOM    371  O   ILE A  36       0.701 -23.975   7.812  1.00 52.06    -0.271 OA
ATOM    372  CB  ILE A  36      -0.167 -21.016   7.660  1.00 50.45     0.013 C 
ATOM    373  CG1 ILE A  36      -0.028 -19.606   7.089  1.00 51.47     0.002 C 
ATOM    374  CG2 ILE A  36      -0.929 -20.970   8.967  1.00 50.22     0.012 C 
ATOM    375  CD1 ILE A  36      -1.357 -18.949   6.773  1.00 50.96     0.005 C 
ATOM    376  N   GLY A  37       1.229 -23.105   9.818  1.00 52.95    -0.351 N 
ATOM    377  HN  GLY A  37       1.551 -22.288  10.337  1.00  0.00     0.163 HD
ATOM    378  CA  GLY A  37       0.993 -24.354  10.520  1.00 55.15     0.225 C 
ATOM    379  C   GLY A  37      -0.239 -24.278  11.401  1.00 57.36     0.236 C 
ATOM    380  O   GLY A  37      -0.514 -23.239  11.997  1.00 58.83    -0.272 OA
ATOM    381  N   TYR A  38      -0.980 -25.378  11.489  1.00 59.36    -0.346 N 
ATOM    382  HN  TYR A  38      -0.648 -26.236  11.049  1.00  0.00     0.163 HD
ATOM    383  CA  TYR A  38      -2.255 -25.390  12.198  1.00 62.22     0.180 C 
ATOM    384  C   TYR A  38      -2.307 -26.444  13.302  1.00 64.57     0.241 C 
ATOM    385  O   TYR A  38      -1.516 -27.387  13.314  1.00 64.91    -0.271 OA
ATOM    386  CB  TYR A  38      -3.402 -25.626  11.210  1.00 61.58     0.073 C 
ATOM    387  CG  TYR A  38      -3.697 -24.444  10.314  1.00 61.72    -0.056 A 
ATOM    388  CD1 TYR A  38      -4.226 -23.269  10.834  1.00 61.89     0.010 A 
ATOM    389  CD2 TYR A  38      -3.451 -24.502   8.948  1.00 61.65     0.010 A 
ATOM    390  CE1 TYR A  38      -4.503 -22.185  10.021  1.00 60.95     0.037 A 
ATOM    391  CE2 TYR A  38      -3.725 -23.422   8.125  1.00 61.32     0.037 A 
ATOM    392  CZ  TYR A  38      -4.251 -22.266   8.667  1.00 61.22     0.065 A 
ATOM    393  OH  TYR A  38      -4.527 -21.188   7.854  1.00 60.31    -0.361 OA
ATOM    394  HH  TYR A  38      -4.353 -21.244   6.922  1.00  0.00     0.217 HD
ATOM    395  N   LYS A  39      -3.251 -26.276  14.224  1.00 67.71    -0.346 N 
ATOM    396  HN  LYS A  39      -3.879 -25.477  14.143  1.00  0.00     0.163 HD
ATOM    397  CA  LYS A  39      -3.422 -27.194  15.350  1.00 71.11     0.176 C 
ATOM    398  C   LYS A  39      -3.738 -28.609  14.878  1.00 72.81     0.241 C 
ATOM    399  O   LYS A  39      -3.444 -29.586  15.570  1.00 72.23    -0.271 OA
ATOM    400  CB  LYS A  39      -4.554 -26.710  16.261  1.00 71.65     0.035 C 
ATOM    401  CG  LYS A  39      -4.370 -25.305  16.804  1.00 73.46     0.004 C 
ATOM    402  CD  LYS A  39      -5.698 -24.718  17.258  1.00 74.15     0.027 C 
ATOM    403  CE  LYS A  39      -5.540 -23.266  17.673  1.00 74.68     0.229 C 
ATOM    404  NZ  LYS A  39      -6.853 -22.575  17.773  1.00 75.07    -0.079 N 
ATOM    405  HZ1 LYS A  39      -6.747 -21.600  18.052  1.00  0.00     0.274 HD
ATOM    406  HZ2 LYS A  39      -7.488 -23.073  18.397  1.00  0.00     0.274 HD
ATOM    407  HZ3 LYS A  39      -7.384 -22.658  16.906  1.00  0.00     0.274 HD
ATOM    408  N   GLU A  40      -4.348 -28.711  13.701  1.00 75.52    -0.346 N 
ATOM    409  HN  GLU A  40      -4.539 -27.864  13.166  1.00  0.00     0.163 HD
ATOM    410  CA  GLU A  40      -4.752 -30.001  13.154  1.00 78.21     0.177 C 
ATOM    411  C   GLU A  40      -5.243 -29.863  11.713  1.00 78.42     0.241 C 
ATOM    412  O   GLU A  40      -5.582 -28.765  11.268  1.00 77.79    -0.271 OA
ATOM    413  CB  GLU A  40      -5.852 -30.620  14.024  1.00 80.59     0.045 C 
ATOM    414  CG  GLU A  40      -6.884 -29.616  14.516  1.00 83.85     0.116 C 
ATOM    415  CD  GLU A  40      -8.166 -30.272  15.003  1.00 86.12     0.172 C 
ATOM    416  OE1 GLU A  40      -9.251 -29.862  14.536  1.00 87.71    -0.648 OA
ATOM    417  OE2 GLU A  40      -8.094 -31.190  15.849  1.00 87.10    -0.648 OA
ATOM    418  N   ARG A  41      -5.277 -30.989  11.002  1.00 79.16    -0.346 N 
ATOM    419  HN  ARG A  41      -5.059 -31.866  11.475  1.00  0.00     0.163 HD
ATOM    420  CA  ARG A  41      -5.611 -31.033   9.577  1.00 79.05     0.176 C 
ATOM    421  C   ARG A  41      -6.892 -30.252   9.267  1.00 79.61     0.243 C 
ATOM    422  O   ARG A  41      -8.001 -30.738   9.483  1.00 79.49    -0.271 OA
ATOM    423  CB  ARG A  41      -5.763 -32.493   9.133  1.00 78.57     0.036 C 
ATOM    424  CG  ARG A  41      -5.123 -32.818   7.790  1.00 78.41     0.023 C 
ATOM    425  CD  ARG A  41      -5.954 -32.287   6.634  1.00 79.27     0.138 C 
ATOM    426  NE  ARG A  41      -5.787 -33.092   5.427  1.00 79.67    -0.227 N 
ATOM    427  HE  ARG A  41      -5.431 -34.042   5.533  1.00  0.00     0.177 HD
ATOM    428  CZ  ARG A  41      -6.068 -32.668   4.199  1.00 79.31     0.665 C 
ATOM    429  NH1 ARG A  41      -6.532 -31.440   4.008  1.00 79.50    -0.235 N 
ATOM    430 1HH1 ARG A  41      -6.672 -30.820   4.806  1.00  0.00     0.174 HD
ATOM    431 2HH1 ARG A  41      -6.748 -31.115   3.066  1.00  0.00     0.174 HD
ATOM    432  NH2 ARG A  41      -5.886 -33.474   3.162  1.00 77.87    -0.235 N 
ATOM    433 1HH2 ARG A  41      -5.529 -34.418   3.309  1.00  0.00     0.174 HD
ATOM    434 2HH2 ARG A  41      -6.102 -33.149   2.220  1.00  0.00     0.174 HD
ATOM    435  N   PRO A  42      -6.743 -29.024   8.750  1.00 80.53    -0.337 N 
ATOM    436  CA  PRO A  42      -7.825 -28.053   8.532  1.00 81.25     0.179 C 
ATOM    437  C   PRO A  42      -8.784 -28.425   7.386  1.00 82.23     0.241 C 
ATOM    438  O   PRO A  42      -8.512 -29.348   6.617  1.00 81.56    -0.271 OA
ATOM    439  CB  PRO A  42      -7.074 -26.745   8.274  1.00 80.97     0.037 C 
ATOM    440  CG  PRO A  42      -5.760 -27.183   7.705  1.00 79.68     0.022 C 
ATOM    441  CD  PRO A  42      -5.424 -28.473   8.388  1.00 80.15     0.127 C 
ATOM    442  N   GLN A  43      -9.902 -27.707   7.279  1.00 83.69    -0.346 N 
ATOM    443  HN  GLN A  43     -10.030 -26.895   7.883  1.00  0.00     0.163 HD
ATOM    444  CA  GLN A  43     -10.952 -28.053   6.317  1.00 86.14     0.177 C 
ATOM    445  C   GLN A  43     -11.005 -27.237   5.027  1.00 86.39     0.241 C 
ATOM    446  O   GLN A  43     -10.631 -27.744   3.978  1.00 87.09    -0.271 OA
ATOM    447  CB  GLN A  43     -12.319 -28.030   7.005  1.00 87.52     0.044 C 
ATOM    448  CG  GLN A  43     -12.465 -26.919   8.013  1.00 89.44     0.105 C 
ATOM    449  CD  GLN A  43     -13.208 -25.731   7.451  1.00 91.40     0.215 C 
ATOM    450  NE2 GLN A  43     -12.707 -24.525   7.715  1.00 92.04    -0.370 N 
ATOM    451 1HE2 GLN A  43     -11.859 -24.388   8.265  1.00  0.00     0.159 HD
ATOM    452 2HE2 GLN A  43     -13.209 -23.722   7.335  1.00  0.00     0.159 HD
ATOM    453  OE1 GLN A  43     -14.229 -25.896   6.788  1.00 92.49    -0.274 OA
ATOM    454  N   ASP A  44     -11.451 -25.986   5.080  1.00 86.01    -0.346 N 
ATOM    455  HN  ASP A  44     -11.728 -25.581   5.974  1.00  0.00     0.163 HD
ATOM    456  CA  ASP A  44     -11.546 -25.185   3.851  1.00 85.88     0.186 C 
ATOM    457  C   ASP A  44     -10.191 -24.760   3.288  1.00 85.28     0.241 C 
ATOM    458  O   ASP A  44     -10.104 -24.247   2.164  1.00 85.76    -0.271 OA
ATOM    459  CB  ASP A  44     -12.422 -23.941   4.073  1.00 86.32     0.147 C 
ATOM    460  CG  ASP A  44     -11.661 -22.777   4.710  1.00 86.38     0.175 C 
ATOM    461  OD1 ASP A  44     -11.826 -22.553   5.930  1.00 86.08    -0.648 OA
ATOM    462  OD2 ASP A  44     -10.918 -22.068   3.992  1.00 85.62    -0.648 OA
ATOM    463  N   VAL A  45      -9.148 -24.969   4.088  1.00 84.84    -0.348 N 
ATOM    464  HN  VAL A  45      -9.322 -25.273   5.046  1.00  0.00     0.163 HD
ATOM    465  CA  VAL A  45      -7.767 -24.782   3.655  1.00 83.78     0.149 C 
ATOM    466  C   VAL A  45      -7.501 -23.376   3.144  1.00 83.00     0.256 C 
ATOM    467  O   VAL A  45      -6.837 -22.579   3.814  1.00 82.17    -0.305 OA
ATOM    468  CB  VAL A  45      -7.406 -25.795   2.554  1.00 83.04     0.007 C 
ATOM    469  CG1 VAL A  45      -6.146 -25.352   1.845  1.00 83.27     0.012 C 
ATOM    470  CG2 VAL A  45      -7.182 -27.179   3.170  1.00 83.02     0.012 C 
ATOM    471  N   GLU A  49     -10.050 -15.341   3.426  1.00 72.23    -0.066 N 
ATOM    472  HN1 GLU A  49     -10.960 -15.696   3.721  1.00  0.00     0.275 HD
ATOM    473  HN2 GLU A  49      -9.670 -15.884   2.651  1.00  0.00     0.275 HD
ATOM    474  HN3 GLU A  49     -10.134 -14.438   2.959  1.00  0.00     0.275 HD
ATOM    475  CA  GLU A  49      -9.115 -15.279   4.545  1.00 72.89     0.275 C 
ATOM    476  C   GLU A  49      -7.756 -14.749   4.105  1.00 71.65     0.249 C 
ATOM    477  O   GLU A  49      -7.087 -15.353   3.268  1.00 72.37    -0.271 OA
ATOM    478  CB  GLU A  49      -8.948 -16.668   5.167  1.00 73.73     0.053 C 
ATOM    479  CG  GLU A  49     -10.200 -17.171   5.856  1.00 75.59     0.115 C 
ATOM    480  CD  GLU A  49     -10.759 -16.154   6.832  1.00 76.96     0.172 C 
ATOM    481  OE1 GLU A  49     -10.464 -16.262   8.041  1.00 77.13    -0.648 OA
ATOM    482  OE2 GLU A  49     -11.490 -15.242   6.388  1.00 77.75    -0.648 OA
ATOM    483  N   ALA A  50      -7.350 -13.619   4.675  1.00 70.20    -0.346 N 
ATOM    484  HN  ALA A  50      -7.944 -13.170   5.372  1.00  0.00     0.163 HD
ATOM    485  CA  ALA A  50      -6.073 -13.008   4.325  1.00 69.11     0.172 C 
ATOM    486  C   ALA A  50      -5.062 -13.167   5.456  1.00 68.06     0.243 C 
ATOM    487  O   ALA A  50      -5.085 -12.416   6.433  1.00 69.16    -0.271 OA
ATOM    488  CB  ALA A  50      -6.273 -11.531   4.008  1.00 68.65     0.042 C 
ATOM    489  N   PRO A  51      -4.155 -14.152   5.332  1.00 66.11    -0.337 N 
ATOM    490  CA  PRO A  51      -3.126 -14.413   6.346  1.00 63.64     0.179 C 
ATOM    491  C   PRO A  51      -2.184 -13.223   6.520  1.00 60.57     0.241 C 
ATOM    492  O   PRO A  51      -2.126 -12.339   5.668  1.00 60.64    -0.271 OA
ATOM    493  CB  PRO A  51      -2.393 -15.646   5.812  1.00 64.58     0.037 C 
ATOM    494  CG  PRO A  51      -3.361 -16.285   4.870  1.00 65.24     0.022 C 
ATOM    495  CD  PRO A  51      -4.115 -15.146   4.247  1.00 65.70     0.127 C 
ATOM    496  N   LEU A  52      -1.451 -13.212   7.627  1.00 57.13    -0.346 N 
ATOM    497  HN  LEU A  52      -1.534 -13.990   8.281  1.00  0.00     0.163 HD
ATOM    498  CA  LEU A  52      -0.531 -12.124   7.939  1.00 52.20     0.177 C 
ATOM    499  C   LEU A  52       0.787 -12.302   7.188  1.00 50.46     0.241 C 
ATOM    500  O   LEU A  52       1.173 -13.419   6.854  1.00 50.14    -0.271 OA
ATOM    501  CB  LEU A  52      -0.270 -12.094   9.445  1.00 50.29     0.038 C 
ATOM    502  CG  LEU A  52      -1.520 -11.970  10.320  1.00 49.04    -0.020 C 
ATOM    503  CD1 LEU A  52      -1.322 -12.727  11.629  1.00 48.40     0.009 C 
ATOM    504  CD2 LEU A  52      -1.814 -10.503  10.574  1.00 48.17     0.009 C 
ATOM    505  N   ASN A  53       1.476 -11.199   6.924  1.00 48.30    -0.346 N 
ATOM    506  HN  ASN A  53       1.089 -10.291   7.181  1.00  0.00     0.163 HD
ATOM    507  CA  ASN A  53       2.777 -11.267   6.272  1.00 47.38     0.185 C 
ATOM    508  C   ASN A  53       3.785 -12.039   7.113  1.00 44.41     0.241 C 
ATOM    509  O   ASN A  53       4.852 -12.410   6.625  1.00 42.82    -0.271 OA
ATOM    510  CB  ASN A  53       3.315  -9.858   6.000  1.00 51.11     0.137 C 
ATOM    511  CG  ASN A  53       2.861  -9.305   4.660  1.00 52.76     0.217 C 
ATOM    512  ND2 ASN A  53       3.721  -8.518   4.021  1.00 52.13    -0.370 N 
ATOM    513 1HD2 ASN A  53       3.416  -8.147   3.121  1.00  0.00     0.159 HD
ATOM    514 2HD2 ASN A  53       4.639  -8.285   4.400  1.00  0.00     0.159 HD
ATOM    515  OD1 ASN A  53       1.753  -9.586   4.203  1.00 54.65    -0.274 OA
ATOM    516  N   ASN A  54       3.444 -12.278   8.375  1.00 42.86    -0.346 N 
ATOM    517  HN  ASN A  54       2.531 -11.972   8.710  1.00  0.00     0.163 HD
ATOM    518  CA  ASN A  54       4.346 -12.968   9.293  1.00 42.86     0.185 C 
ATOM    519  C   ASN A  54       4.607 -14.395   8.829  1.00 43.13     0.241 C 
ATOM    520  O   ASN A  54       5.698 -14.928   9.025  1.00 42.35    -0.271 OA
ATOM    521  CB  ASN A  54       3.753 -12.996  10.705  1.00 40.86     0.137 C 
ATOM    522  CG  ASN A  54       3.499 -11.608  11.260  1.00 41.17     0.217 C 
ATOM    523  ND2 ASN A  54       4.237 -11.244  12.302  1.00 38.79    -0.370 N 
ATOM    524 1HD2 ASN A  54       4.066 -10.310  12.675  1.00  0.00     0.159 HD
ATOM    525 2HD2 ASN A  54       4.942 -11.854  12.716  1.00  0.00     0.159 HD
ATOM    526  OD1 ASN A  54       2.647 -10.871  10.759  1.00 41.78    -0.274 OA
ATOM    527  N   PHE A  55       3.601 -15.002   8.206  1.00 43.51    -0.346 N 
ATOM    528  HN  PHE A  55       2.759 -14.469   7.990  1.00  0.00     0.163 HD
ATOM    529  CA  PHE A  55       3.667 -16.404   7.824  1.00 45.45     0.180 C 
ATOM    530  C   PHE A  55       4.097 -16.581   6.377  1.00 47.45     0.241 C 
ATOM    531  O   PHE A  55       3.929 -17.650   5.795  1.00 47.19    -0.271 OA
ATOM    532  CB  PHE A  55       2.309 -17.059   8.056  1.00 45.27     0.073 C 
ATOM    533  CG  PHE A  55       1.784 -16.857   9.445  1.00 47.52    -0.056 A 
ATOM    534  CD1 PHE A  55       2.530 -17.257  10.542  1.00 48.40     0.007 A 
ATOM    535  CD2 PHE A  55       0.566 -16.238   9.660  1.00 47.00     0.007 A 
ATOM    536  CE1 PHE A  55       2.071 -17.040  11.827  1.00 48.91     0.001 A 
ATOM    537  CE2 PHE A  55       0.103 -16.019  10.942  1.00 46.54     0.001 A 
ATOM    538  CZ  PHE A  55       0.856 -16.420  12.026  1.00 47.71     0.000 A 
ATOM    539  N   SER A  56       4.658 -15.522   5.804  1.00 50.34    -0.344 N 
ATOM    540  HN  SER A  56       4.755 -14.662   6.345  1.00  0.00     0.163 HD
ATOM    541  CA  SER A  56       5.140 -15.547   4.429  1.00 53.43     0.200 C 
ATOM    542  C   SER A  56       6.627 -15.894   4.390  1.00 54.55     0.243 C 
ATOM    543  O   SER A  56       7.410 -15.381   5.193  1.00 55.14    -0.271 OA
ATOM    544  CB  SER A  56       4.910 -14.182   3.778  1.00 54.59     0.199 C 
ATOM    545  OG  SER A  56       5.418 -14.145   2.456  1.00 58.75    -0.398 OA
ATOM    546  HG  SER A  56       5.275 -13.297   2.052  1.00  0.00     0.209 HD
ATOM    547  N   VAL A  57       7.013 -16.765   3.457  1.00 54.72    -0.346 N 
ATOM    548  HN  VAL A  57       6.318 -17.152   2.819  1.00  0.00     0.163 HD
ATOM    549  CA  VAL A  57       8.408 -17.178   3.328  1.00 55.53     0.180 C 
ATOM    550  C   VAL A  57       9.143 -16.418   2.228  1.00 57.71     0.241 C 
ATOM    551  O   VAL A  57       9.907 -17.003   1.461  1.00 60.34    -0.271 OA
ATOM    552  CB  VAL A  57       8.534 -18.699   3.044  1.00 54.26     0.009 C 
ATOM    553  CG1 VAL A  57       7.895 -19.490   4.178  1.00 54.19     0.012 C 
ATOM    554  CG2 VAL A  57       7.891 -19.047   1.708  1.00 52.10     0.012 C 
ATOM    555  N   ALA A  58       8.914 -15.112   2.158  1.00 58.97    -0.346 N 
ATOM    556  HN  ALA A  58       8.205 -14.699   2.764  1.00  0.00     0.163 HD
ATOM    557  CA  ALA A  58       9.650 -14.254   1.238  1.00 60.59     0.172 C 
ATOM    558  C   ALA A  58      10.996 -13.891   1.850  1.00 62.95     0.240 C 
ATOM    559  O   ALA A  58      11.122 -13.784   3.070  1.00 62.39    -0.271 OA
ATOM    560  CB  ALA A  58       8.852 -12.989   0.947  1.00 59.51     0.042 C 
ATOM    561  N   GLN A  59      12.001 -13.705   0.999  1.00 65.83    -0.346 N 
ATOM    562  HN  GLN A  59      11.837 -13.835   0.001  1.00  0.00     0.163 HD
ATOM    563  CA  GLN A  59      13.331 -13.320   1.456  1.00 67.93     0.177 C 
ATOM    564  C   GLN A  59      13.849 -14.279   2.527  1.00 69.41     0.241 C 
ATOM    565  O   GLN A  59      14.346 -13.849   3.569  1.00 69.80    -0.271 OA
ATOM    566  CB  GLN A  59      13.305 -11.893   2.008  1.00 67.27     0.044 C 
ATOM    567  CG  GLN A  59      12.826 -10.855   1.010  1.00 68.96     0.105 C 
ATOM    568  CD  GLN A  59      12.834  -9.453   1.585  1.00 70.32     0.215 C 
ATOM    569  NE2 GLN A  59      13.673  -9.236   2.589  1.00 70.34    -0.370 N 
ATOM    570 1HE2 GLN A  59      13.678  -8.292   2.976  1.00  0.00     0.159 HD
ATOM    571 2HE2 GLN A  59      14.285  -9.962   2.961  1.00  0.00     0.159 HD
ATOM    572  OE1 GLN A  59      12.094  -8.576   1.135  1.00 70.81    -0.274 OA
ATOM    573  N   CYS A  60      13.728 -15.577   2.265  1.00 71.06    -0.345 N 
ATOM    574  HN  CYS A  60      13.286 -15.868   1.393  1.00  0.00     0.163 HD
ATOM    575  CA  CYS A  60      14.210 -16.595   3.189  1.00 72.71     0.186 C 
ATOM    576  C   CYS A  60      15.251 -17.494   2.536  1.00 73.13     0.241 C 
ATOM    577  O   CYS A  60      15.451 -17.459   1.323  1.00 71.85    -0.271 OA
ATOM    578  CB  CYS A  60      13.047 -17.457   3.679  1.00 73.69     0.121 C 
ATOM    579  SG  CYS A  60      11.604 -16.513   4.186  1.00 78.17    -0.095 SA
ATOM    580  N   GLN A  61      15.918 -18.292   3.362  1.00 75.03    -0.346 N 
ATOM    581  HN  GLN A  61      15.863 -18.116   4.365  1.00  0.00     0.163 HD
ATOM    582  CA  GLN A  61      16.724 -19.408   2.890  1.00 76.97     0.177 C 
ATOM    583  C   GLN A  61      16.724 -20.459   3.993  1.00 77.36     0.241 C 
ATOM    584  O   GLN A  61      16.550 -20.126   5.164  1.00 77.19    -0.271 OA
ATOM    585  CB  GLN A  61      18.156 -18.951   2.591  1.00 78.38     0.044 C 
ATOM    586  CG  GLN A  61      19.007 -18.687   3.822  1.00 80.14     0.105 C 
ATOM    587  CD  GLN A  61      20.371 -19.352   3.732  1.00 81.97     0.215 C 
ATOM    588  NE2 GLN A  61      20.529 -20.252   2.764  1.00 81.84    -0.370 N 
ATOM    589 1HE2 GLN A  61      19.784 -20.492   2.109  1.00  0.00     0.159 HD
ATOM    590 2HE2 GLN A  61      21.444 -20.698   2.704  1.00  0.00     0.159 HD
ATOM    591  OE1 GLN A  61      21.272 -19.062   4.524  1.00 82.09    -0.274 OA
ATOM    592  N   LEU A  62      16.905 -21.724   3.627  1.00 78.47    -0.346 N 
ATOM    593  HN  LEU A  62      17.116 -21.943   2.653  1.00  0.00     0.163 HD
ATOM    594  CA  LEU A  62      16.805 -22.803   4.606  1.00 79.26     0.177 C 
ATOM    595  C   LEU A  62      18.142 -23.395   5.039  1.00 79.97     0.241 C 
ATOM    596  O   LEU A  62      19.206 -22.844   4.754  1.00 80.51    -0.271 OA
ATOM    597  CB  LEU A  62      15.899 -23.919   4.080  1.00 79.06     0.038 C 
ATOM    598  CG  LEU A  62      14.395 -23.674   4.217  1.00 78.43    -0.020 C 
ATOM    599  CD1 LEU A  62      13.967 -22.541   3.295  1.00 78.72     0.009 C 
ATOM    600  CD2 LEU A  62      13.641 -24.949   3.884  1.00 78.22     0.009 C 
ATOM    601  N   MET A  63      18.072 -24.524   5.736  1.00 80.68    -0.346 N 
ATOM    602  HN  MET A  63      17.175 -25.006   5.804  1.00  0.00     0.163 HD
ATOM    603  CA  MET A  63      19.231 -25.098   6.406  1.00 81.89     0.177 C 
ATOM    604  C   MET A  63      18.878 -26.500   6.900  1.00 82.45     0.241 C 
ATOM    605  O   MET A  63      17.702 -26.844   6.992  1.00 82.92    -0.271 OA
ATOM    606  CB  MET A  63      19.626 -24.213   7.591  1.00 82.68     0.045 C 
ATOM    607  CG  MET A  63      21.098 -23.852   7.639  1.00 84.08     0.076 C 
ATOM    608  SD  MET A  63      21.943 -24.551   9.072  1.00 84.61    -0.173 SA
ATOM    609  CE  MET A  63      23.671 -24.308   8.598  1.00 84.56     0.089 C 
ATOM    610  N   LYS A  64      19.890 -27.306   7.211  1.00 83.06    -0.346 N 
ATOM    611  HN  LYS A  64      20.847 -26.990   7.056  1.00  0.00     0.163 HD
ATOM    612  CA  LYS A  64      19.655 -28.636   7.771  1.00 83.46     0.176 C 
ATOM    613  C   LYS A  64      20.625 -28.946   8.908  1.00 84.49     0.241 C 
ATOM    614  O   LYS A  64      21.749 -28.444   8.932  1.00 84.10    -0.271 OA
ATOM    615  CB  LYS A  64      19.778 -29.700   6.679  1.00 83.30     0.035 C 
ATOM    616  CG  LYS A  64      19.189 -31.051   7.059  1.00 81.89     0.004 C 
ATOM    617  CD  LYS A  64      19.020 -31.950   5.841  1.00 81.29     0.027 C 
ATOM    618  CE  LYS A  64      18.071 -31.340   4.817  1.00 80.72     0.229 C 
ATOM    619  NZ  LYS A  64      18.717 -30.271   4.005  1.00 80.76    -0.079 N 
ATOM    620  HZ1 LYS A  64      18.082 -29.863   3.319  1.00  0.00     0.274 HD
ATOM    621  HZ2 LYS A  64      19.568 -30.613   3.558  1.00  0.00     0.274 HD
ATOM    622  HZ3 LYS A  64      19.123 -29.551   4.603  1.00  0.00     0.274 HD
ATOM    623  N   THR A  65      20.181 -29.773   9.851  1.00 86.12    -0.344 N 
ATOM    624  HN  THR A  65      19.260 -30.198   9.743  1.00  0.00     0.163 HD
ATOM    625  CA  THR A  65      20.973 -30.091  11.037  1.00 88.01     0.205 C 
ATOM    626  C   THR A  65      20.400 -31.294  11.784  1.00 89.52     0.243 C 
ATOM    627  O   THR A  65      19.196 -31.551  11.737  1.00 90.37    -0.271 OA
ATOM    628  CB  THR A  65      21.029 -28.894  12.014  1.00 87.55     0.146 C 
ATOM    629  CG2 THR A  65      19.628 -28.522  12.477  1.00 87.30     0.042 C 
ATOM    630  OG1 THR A  65      21.825 -29.240  13.155  1.00 86.69    -0.393 OA
ATOM    631  HG1 THR A  65      21.859 -28.505  13.755  1.00  0.00     0.210 HD
ATOM    632  N   GLU A  66      21.268 -32.024  12.477  1.00 90.87    -0.346 N 
ATOM    633  HN  GLU A  66      22.248 -31.741  12.499  1.00  0.00     0.163 HD
ATOM    634  CA  GLU A  66      20.857 -33.218  13.206  1.00 92.48     0.177 C 
ATOM    635  C   GLU A  66      20.816 -32.983  14.716  1.00 93.31     0.241 C 
ATOM    636  O   GLU A  66      20.758 -33.930  15.502  1.00 92.56    -0.271 OA
ATOM    637  CB  GLU A  66      21.800 -34.382  12.883  1.00 92.76     0.045 C 
ATOM    638  CG  GLU A  66      21.541 -35.047  11.532  1.00 93.12     0.116 C 
ATOM    639  CD  GLU A  66      21.673 -34.091  10.358  1.00 93.93     0.172 C 
ATOM    640  OE1 GLU A  66      20.923 -34.255   9.370  1.00 93.22    -0.648 OA
ATOM    641  OE2 GLU A  66      22.527 -33.180  10.419  1.00 94.32    -0.648 OA
ATOM    642  N   ARG A  67      20.852 -31.714  15.113  1.00 94.51    -0.346 N 
ATOM    643  HN  ARG A  67      21.002 -30.983  14.418  1.00  0.00     0.163 HD
ATOM    644  CA  ARG A  67      20.684 -31.336  16.513  1.00 95.66     0.176 C 
ATOM    645  C   ARG A  67      19.390 -30.537  16.663  1.00 96.32     0.243 C 
ATOM    646  O   ARG A  67      19.067 -29.704  15.815  1.00 96.75    -0.271 OA
ATOM    647  CB  ARG A  67      21.864 -30.476  16.975  1.00 95.92     0.036 C 
ATOM    648  CG  ARG A  67      23.233 -30.994  16.563  1.00 96.47     0.023 C 
ATOM    649  CD  ARG A  67      23.704 -32.127  17.458  1.00 97.53     0.138 C 
ATOM    650  NE  ARG A  67      23.281 -33.436  16.967  1.00 98.57    -0.227 N 
ATOM    651  HE  ARG A  67      22.562 -33.465  16.244  1.00  0.00     0.177 HD
ATOM    652  CZ  ARG A  67      23.773 -34.592  17.403  1.00 98.87     0.665 C 
ATOM    653  NH1 ARG A  67      24.708 -34.604  18.345  1.00 99.28    -0.235 N 
ATOM    654 1HH1 ARG A  67      25.085 -35.491  18.679  1.00  0.00     0.174 HD
ATOM    655 2HH1 ARG A  67      25.047 -33.724  18.733  1.00  0.00     0.174 HD
ATOM    656  NH2 ARG A  67      23.332 -35.736  16.898  1.00 98.61    -0.235 N 
ATOM    657 1HH2 ARG A  67      23.709 -36.623  17.232  1.00  0.00     0.174 HD
ATOM    658 2HH2 ARG A  67      22.613 -35.727  16.174  1.00  0.00     0.174 HD
ATOM    659  N   PRO A  68      18.628 -30.784  17.741  1.00 96.74    -0.337 N 
ATOM    660  CA  PRO A  68      18.859 -31.853  18.720  1.00 97.11     0.179 C 
ATOM    661  C   PRO A  68      18.495 -33.230  18.170  1.00 97.27     0.241 C 
ATOM    662  O   PRO A  68      18.831 -34.255  18.763  1.00 97.53    -0.271 OA
ATOM    663  CB  PRO A  68      17.974 -31.457  19.900  1.00 96.85     0.037 C 
ATOM    664  CG  PRO A  68      16.877 -30.662  19.285  1.00 96.34     0.022 C 
ATOM    665  CD  PRO A  68      17.492 -29.926  18.125  1.00 96.20     0.127 C 
ATOM    666  N   ARG A  69      17.796 -33.245  17.039  1.00 97.41    -0.346 N 
ATOM    667  HN  ARG A  69      17.518 -32.360  16.616  1.00  0.00     0.163 HD
ATOM    668  CA  ARG A  69      17.417 -34.493  16.388  1.00 97.36     0.176 C 
ATOM    669  C   ARG A  69      17.855 -34.503  14.924  1.00 97.21     0.243 C 
ATOM    670  O   ARG A  69      18.062 -33.449  14.321  1.00 96.68    -0.271 OA
ATOM    671  CB  ARG A  69      15.903 -34.699  16.502  1.00 97.82     0.036 C 
ATOM    672  CG  ARG A  69      15.440 -34.951  17.929  1.00 98.14     0.023 C 
ATOM    673  CD  ARG A  69      13.931 -35.102  18.023  1.00 99.15     0.138 C 
ATOM    674  NE  ARG A  69      13.505 -35.400  19.389  1.00100.09    -0.227 N 
ATOM    675  HE  ARG A  69      14.230 -35.582  20.083  1.00  0.00     0.177 HD
ATOM    676  CZ  ARG A  69      12.237 -35.450  19.789  1.00100.28     0.665 C 
ATOM    677  NH1 ARG A  69      11.253 -35.222  18.928  1.00 99.78    -0.235 N 
ATOM    678 1HH1 ARG A  69      10.281 -35.260  19.235  1.00  0.00     0.174 HD
ATOM    679 2HH1 ARG A  69      11.473 -35.007  17.955  1.00  0.00     0.174 HD
ATOM    680  NH2 ARG A  69      11.951 -35.730  21.055  1.00 99.71    -0.235 N 
ATOM    681 1HH2 ARG A  69      10.979 -35.768  21.362  1.00  0.00     0.174 HD
ATOM    682 2HH2 ARG A  69      12.707 -35.905  21.717  1.00  0.00     0.174 HD
ATOM    683  N   PRO A  70      18.006 -35.703  14.337  1.00 97.41    -0.337 N 
ATOM    684  CA  PRO A  70      18.640 -35.902  13.026  1.00 97.49     0.179 C 
ATOM    685  C   PRO A  70      17.908 -35.301  11.822  1.00 97.46     0.241 C 
ATOM    686  O   PRO A  70      18.544 -34.860  10.862  1.00 97.50    -0.271 OA
ATOM    687  CB  PRO A  70      18.773 -37.421  12.917  1.00 97.35     0.037 C 
ATOM    688  CG  PRO A  70      17.704 -37.956  13.804  1.00 97.03     0.022 C 
ATOM    689  CD  PRO A  70      17.580 -36.979  14.940  1.00 97.26     0.127 C 
ATOM    690  N   ASN A  71      16.578 -35.292  11.867  1.00 97.12    -0.346 N 
ATOM    691  HN  ASN A  71      16.103 -35.689  12.678  1.00  0.00     0.163 HD
ATOM    692  CA  ASN A  71      15.784 -34.725  10.779  1.00 96.39     0.185 C 
ATOM    693  C   ASN A  71      15.282 -33.322  11.119  1.00 95.38     0.241 C 
ATOM    694  O   ASN A  71      14.312 -33.162  11.862  1.00 95.17    -0.271 OA
ATOM    695  CB  ASN A  71      14.593 -35.637  10.457  1.00 97.29     0.137 C 
ATOM    696  CG  ASN A  71      13.695 -35.877  11.657  1.00 97.61     0.217 C 
ATOM    697  ND2 ASN A  71      14.269 -36.421  12.726  1.00 98.17    -0.370 N 
ATOM    698 1HD2 ASN A  71      15.259 -36.666  12.754  1.00  0.00     0.159 HD
ATOM    699 2HD2 ASN A  71      13.666 -36.582  13.532  1.00  0.00     0.159 HD
ATOM    700  OD1 ASN A  71      12.498 -35.581  11.623  1.00 97.29    -0.274 OA
ATOM    701  N   THR A  72      15.942 -32.309  10.565  1.00 93.70    -0.344 N 
ATOM    702  HN  THR A  72      16.680 -32.503   9.888  1.00  0.00     0.163 HD
ATOM    703  CA  THR A  72      15.631 -30.925  10.906  1.00 91.81     0.205 C 
ATOM    704  C   THR A  72      16.087 -29.932   9.840  1.00 90.13     0.243 C 
ATOM    705  O   THR A  72      17.180 -30.052   9.288  1.00 89.90    -0.271 OA
ATOM    706  CB  THR A  72      16.283 -30.526  12.246  1.00 92.04     0.146 C 
ATOM    707  CG2 THR A  72      16.005 -29.064  12.560  1.00 91.75     0.042 C 
ATOM    708  OG1 THR A  72      15.759 -31.347  13.298  1.00 92.59    -0.393 OA
ATOM    709  HG1 THR A  72      16.161 -31.101  14.123  1.00  0.00     0.210 HD
ATOM    710  N   PHE A  73      15.234 -28.952   9.559  1.00 88.55    -0.346 N 
ATOM    711  HN  PHE A  73      14.292 -28.991   9.948  1.00  0.00     0.163 HD
ATOM    712  CA  PHE A  73      15.602 -27.823   8.713  1.00 86.56     0.180 C 
ATOM    713  C   PHE A  73      15.183 -26.508   9.368  1.00 84.76     0.241 C 
ATOM    714  O   PHE A  73      14.366 -26.496  10.288  1.00 85.41    -0.271 OA
ATOM    715  CB  PHE A  73      14.961 -27.956   7.325  1.00 87.83     0.073 C 
ATOM    716  CG  PHE A  73      13.457 -27.979   7.339  1.00 89.02    -0.056 A 
ATOM    717  CD1 PHE A  73      12.768 -28.948   8.053  1.00 89.60     0.007 A 
ATOM    718  CD2 PHE A  73      12.732 -27.045   6.615  1.00 89.57     0.007 A 
ATOM    719  CE1 PHE A  73      11.385 -28.986   8.043  1.00 90.77     0.001 A 
ATOM    720  CE2 PHE A  73      11.349 -27.076   6.600  1.00 90.76     0.001 A 
ATOM    721  CZ  PHE A  73      10.674 -28.048   7.315  1.00 91.21     0.000 A 
ATOM    722  N   ILE A  74      15.755 -25.404   8.898  1.00 81.94    -0.346 N 
ATOM    723  HN  ILE A  74      16.361 -25.467   8.080  1.00  0.00     0.163 HD
ATOM    724  CA  ILE A  74      15.538 -24.106   9.523  1.00 78.67     0.180 C 
ATOM    725  C   ILE A  74      15.333 -23.032   8.464  1.00 77.28     0.241 C 
ATOM    726  O   ILE A  74      16.003 -23.035   7.434  1.00 77.58    -0.271 OA
ATOM    727  CB  ILE A  74      16.745 -23.708  10.395  1.00 77.88     0.013 C 
ATOM    728  CG1 ILE A  74      16.980 -24.769  11.472  1.00 77.27     0.002 C 
ATOM    729  CG2 ILE A  74      16.500 -22.352  11.032  1.00 78.50     0.012 C 
ATOM    730  CD1 ILE A  74      18.266 -24.585  12.243  1.00 76.48     0.005 C 
ATOM    731  N   ILE A  75      14.406 -22.113   8.715  1.00 75.45    -0.346 N 
ATOM    732  HN  ILE A  75      13.838 -22.190   9.559  1.00  0.00     0.163 HD
ATOM    733  CA  ILE A  75      14.189 -20.996   7.802  1.00 73.56     0.180 C 
ATOM    734  C   ILE A  75      14.612 -19.694   8.467  1.00 72.04     0.241 C 
ATOM    735  O   ILE A  75      14.373 -19.496   9.657  1.00 73.05    -0.271 OA
ATOM    736  CB  ILE A  75      12.705 -20.879   7.396  1.00 73.65     0.013 C 
ATOM    737  CG1 ILE A  75      12.236 -22.184   6.756  1.00 73.47     0.002 C 
ATOM    738  CG2 ILE A  75      12.520 -19.732   6.409  1.00 73.70     0.012 C 
ATOM    739  CD1 ILE A  75      10.820 -22.127   6.246  1.00 73.70     0.005 C 
ATOM    740  N   ARG A  76      15.245 -18.811   7.701  1.00 68.75    -0.346 N 
ATOM    741  HN  ARG A  76      15.481 -19.060   6.740  1.00  0.00     0.163 HD
ATOM    742  CA  ARG A  76      15.607 -17.495   8.209  1.00 66.40     0.176 C 
ATOM    743  C   ARG A  76      15.229 -16.375   7.247  1.00 64.18     0.241 C 
ATOM    744  O   ARG A  76      15.847 -16.194   6.193  1.00 62.29    -0.271 OA
ATOM    745  CB  ARG A  76      17.104 -17.436   8.523  1.00 67.56     0.036 C 
ATOM    746  CG  ARG A  76      17.481 -18.175   9.800  1.00 68.75     0.023 C 
ATOM    747  CD  ARG A  76      18.563 -17.439  10.578  1.00 69.92     0.138 C 
ATOM    748  NE  ARG A  76      19.902 -17.907  10.235  1.00 71.57    -0.227 N 
ATOM    749  HE  ARG A  76      20.312 -17.580   9.360  1.00  0.00     0.177 HD
ATOM    750  CZ  ARG A  76      20.622 -18.732  10.989  1.00 72.50     0.665 C 
ATOM    751  NH1 ARG A  76      20.134 -19.183  12.136  1.00 71.49    -0.235 N 
ATOM    752 1HH1 ARG A  76      20.686 -19.816  12.714  1.00  0.00     0.174 HD
ATOM    753 2HH1 ARG A  76      19.204 -18.895  12.439  1.00  0.00     0.174 HD
ATOM    754  NH2 ARG A  76      21.833 -19.107  10.595  1.00 74.22    -0.235 N 
ATOM    755 1HH2 ARG A  76      22.385 -19.740  11.173  1.00  0.00     0.174 HD
ATOM    756 2HH2 ARG A  76      22.209 -18.760   9.712  1.00  0.00     0.174 HD
ATOM    757  N   CYS A  77      14.206 -15.620   7.633  1.00 60.24    -0.345 N 
ATOM    758  HN  CYS A  77      13.802 -15.772   8.557  1.00  0.00     0.163 HD
ATOM    759  CA  CYS A  77      13.644 -14.585   6.781  1.00 56.95     0.186 C 
ATOM    760  C   CYS A  77      14.030 -13.206   7.300  1.00 54.59     0.241 C 
ATOM    761  O   CYS A  77      14.170 -13.001   8.504  1.00 55.06    -0.271 OA
ATOM    762  CB  CYS A  77      12.121 -14.709   6.758  1.00 57.52     0.121 C 
ATOM    763  SG  CYS A  77      11.509 -16.369   7.127  1.00 58.16    -0.095 SA
ATOM    764  N   LEU A  78      14.199 -12.260   6.388  1.00 51.31    -0.346 N 
ATOM    765  HN  LEU A  78      14.216 -12.511   5.399  1.00  0.00     0.163 HD
ATOM    766  CA  LEU A  78      14.361 -10.870   6.778  1.00 49.10     0.177 C 
ATOM    767  C   LEU A  78      13.017 -10.150   6.698  1.00 47.71     0.241 C 
ATOM    768  O   LEU A  78      12.651  -9.620   5.647  1.00 49.01    -0.271 OA
ATOM    769  CB  LEU A  78      15.371 -10.176   5.862  1.00 47.02     0.038 C 
ATOM    770  CG  LEU A  78      15.600  -8.697   6.175  1.00 46.02    -0.020 C 
ATOM    771  CD1 LEU A  78      16.224  -8.565   7.560  1.00 46.48     0.009 C 
ATOM    772  CD2 LEU A  78      16.494  -8.076   5.119  1.00 43.33     0.009 C 
ATOM    773  N   GLN A  79      12.284 -10.135   7.807  1.00 45.77    -0.346 N 
ATOM    774  HN  GLN A  79      12.611 -10.646   8.627  1.00  0.00     0.163 HD
ATOM    775  CA  GLN A  79      11.020  -9.403   7.877  1.00 42.53     0.177 C 
ATOM    776  C   GLN A  79      11.248  -7.956   8.305  1.00 41.30     0.241 C 
ATOM    777  O   GLN A  79      11.723  -7.689   9.406  1.00 41.82    -0.271 OA
ATOM    778  CB  GLN A  79      10.068 -10.080   8.860  1.00 42.76     0.044 C 
ATOM    779  CG  GLN A  79       9.775 -11.532   8.537  1.00 41.69     0.105 C 
ATOM    780  CD  GLN A  79       8.573 -12.047   9.288  1.00 41.34     0.215 C 
ATOM    781  NE2 GLN A  79       8.134 -13.252   8.949  1.00 42.35    -0.370 N 
ATOM    782 1HE2 GLN A  79       8.575 -13.815   8.222  1.00  0.00     0.159 HD
ATOM    783 2HE2 GLN A  79       7.321 -13.600   9.457  1.00  0.00     0.159 HD
ATOM    784  OE1 GLN A  79       8.040 -11.367  10.166  1.00 42.49    -0.274 OA
ATOM    785  N   TRP A  80      10.899  -7.030   7.421  1.00 39.67    -0.346 N 
ATOM    786  HN  TRP A  80      10.396  -7.317   6.581  1.00  0.00     0.163 HD
ATOM    787  CA  TRP A  80      11.207  -5.622   7.606  1.00 38.85     0.181 C 
ATOM    788  C   TRP A  80      12.686  -5.427   7.926  1.00 39.75     0.241 C 
ATOM    789  O   TRP A  80      13.521  -5.439   7.022  1.00 40.13    -0.271 OA
ATOM    790  CB  TRP A  80      10.345  -5.023   8.718  1.00 36.54     0.075 C 
ATOM    791  CG  TRP A  80      10.318  -3.519   8.691  1.00 36.23    -0.028 A 
ATOM    792  CD1 TRP A  80      10.597  -2.675   9.726  1.00 35.74     0.096 A 
ATOM    793  CD2 TRP A  80       9.991  -2.684   7.571  1.00 35.90    -0.002 A 
ATOM    794  CE2 TRP A  80      10.092  -1.345   8.005  1.00 36.35     0.042 A 
ATOM    795  CE3 TRP A  80       9.624  -2.936   6.243  1.00 34.94     0.014 A 
ATOM    796  NE1 TRP A  80      10.463  -1.369   9.324  1.00 34.75    -0.365 N 
ATOM    797  HE1 TRP A  80      10.615  -0.549   9.912  1.00  0.00     0.165 HD
ATOM    798  CZ2 TRP A  80       9.838  -0.262   7.158  1.00 35.08     0.030 A 
ATOM    799  CZ3 TRP A  80       9.373  -1.860   5.404  1.00 32.60     0.001 A 
ATOM    800  CH2 TRP A  80       9.481  -0.541   5.865  1.00 33.38     0.002 A 
ATOM    801  N   THR A  81      13.014  -5.251   9.203  1.00 39.56    -0.344 N 
ATOM    802  HN  THR A  81      12.286  -5.269   9.917  1.00  0.00     0.163 HD
ATOM    803  CA  THR A  81      14.403  -5.032   9.594  1.00 38.70     0.205 C 
ATOM    804  C   THR A  81      14.923  -6.125  10.510  1.00 38.70     0.243 C 
ATOM    805  O   THR A  81      16.038  -6.038  11.008  1.00 39.84    -0.271 OA
ATOM    806  CB  THR A  81      14.592  -3.687  10.324  1.00 39.85     0.146 C 
ATOM    807  CG2 THR A  81      14.021  -2.550   9.498  1.00 40.37     0.042 C 
ATOM    808  OG1 THR A  81      13.933  -3.732  11.597  1.00 43.11    -0.393 OA
ATOM    809  HG1 THR A  81      14.049  -2.903  12.047  1.00  0.00     0.210 HD
ATOM    810  N   THR A  82      14.117  -7.154  10.736  1.00 39.95    -0.344 N 
ATOM    811  HN  THR A  82      13.235  -7.225  10.229  1.00  0.00     0.163 HD
ATOM    812  CA  THR A  82      14.478  -8.183  11.700  1.00 42.64     0.205 C 
ATOM    813  C   THR A  82      14.754  -9.513  11.021  1.00 45.85     0.243 C 
ATOM    814  O   THR A  82      14.246  -9.782   9.932  1.00 48.44    -0.271 OA
ATOM    815  CB  THR A  82      13.360  -8.383  12.736  1.00 42.05     0.146 C 
ATOM    816  CG2 THR A  82      13.766  -9.421  13.775  1.00 40.10     0.042 C 
ATOM    817  OG1 THR A  82      13.096  -7.138  13.391  1.00 40.11    -0.393 OA
ATOM    818  HG1 THR A  82      12.843  -6.491  12.743  1.00  0.00     0.210 HD
ATOM    819  N   VAL A  83      15.569 -10.340  11.667  1.00 46.38    -0.346 N 
ATOM    820  HN  VAL A  83      16.051 -10.013  12.505  1.00  0.00     0.163 HD
ATOM    821  CA  VAL A  83      15.788 -11.700  11.205  1.00 47.72     0.180 C 
ATOM    822  C   VAL A  83      15.075 -12.681  12.118  1.00 48.36     0.241 C 
ATOM    823  O   VAL A  83      15.407 -12.792  13.298  1.00 48.65    -0.271 OA
ATOM    824  CB  VAL A  83      17.290 -12.049  11.177  1.00 48.12     0.009 C 
ATOM    825  CG1 VAL A  83      17.471 -13.527  10.887  1.00 50.00     0.012 C 
ATOM    826  CG2 VAL A  83      17.994 -11.227  10.112  1.00 49.19     0.012 C 
ATOM    827  N   ILE A  84      14.094 -13.391  11.570  1.00 50.25    -0.346 N 
ATOM    828  HN  ILE A  84      13.829 -13.211  10.602  1.00  0.00     0.163 HD
ATOM    829  CA  ILE A  84      13.387 -14.423  12.324  1.00 51.69     0.180 C 
ATOM    830  C   ILE A  84      13.772 -15.803  11.807  1.00 52.56     0.241 C 
ATOM    831  O   ILE A  84      14.153 -15.954  10.647  1.00 53.71    -0.271 OA
ATOM    832  CB  ILE A  84      11.858 -14.283  12.191  1.00 51.89     0.013 C 
ATOM    833  CG1 ILE A  84      11.411 -14.761  10.810  1.00 51.91     0.002 C 
ATOM    834  CG2 ILE A  84      11.447 -12.834  12.386  1.00 50.49     0.012 C 
ATOM    835  CD1 ILE A  84       9.919 -14.987  10.711  1.00 53.66     0.005 C 
ATOM    836  N   GLU A  85      13.670 -16.810  12.666  1.00 53.63    -0.346 N 
ATOM    837  HN  GLU A  85      13.406 -16.621  13.633  1.00  0.00     0.163 HD
ATOM    838  CA  GLU A  85      13.929 -18.180  12.249  1.00 57.02     0.177 C 
ATOM    839  C   GLU A  85      13.059 -19.165  13.020  1.00 59.18     0.241 C 
ATOM    840  O   GLU A  85      12.741 -18.944  14.188  1.00 59.03    -0.271 OA
ATOM    841  CB  GLU A  85      15.403 -18.533  12.460  1.00 57.35     0.045 C 
ATOM    842  CG  GLU A  85      15.747 -18.965  13.876  1.00 58.22     0.116 C 
ATOM    843  CD  GLU A  85      17.050 -19.747  13.947  1.00 60.21     0.172 C 
ATOM    844  OE1 GLU A  85      17.414 -20.207  15.051  1.00 60.53    -0.648 OA
ATOM    845  OE2 GLU A  85      17.710 -19.902  12.898  1.00 59.18    -0.648 OA
ATOM    846  N   ARG A  86      12.677 -20.255  12.362  1.00 61.57    -0.346 N 
ATOM    847  HN  ARG A  86      12.936 -20.366  11.382  1.00  0.00     0.163 HD
ATOM    848  CA  ARG A  86      11.893 -21.294  13.020  1.00 63.87     0.176 C 
ATOM    849  C   ARG A  86      12.536 -22.675  12.869  1.00 64.85     0.241 C 
ATOM    850  O   ARG A  86      13.220 -22.951  11.881  1.00 63.80    -0.271 OA
ATOM    851  CB  ARG A  86      10.463 -21.298  12.466  1.00 64.88     0.036 C 
ATOM    852  CG  ARG A  86       9.657 -20.047  12.835  1.00 66.07     0.023 C 
ATOM    853  CD  ARG A  86       8.217 -20.114  12.331  1.00 66.31     0.138 C 
ATOM    854  NE  ARG A  86       8.068 -19.555  10.988  1.00 66.24    -0.227 N 
ATOM    855  HE  ARG A  86       8.860 -19.049  10.591  1.00  0.00     0.177 HD
ATOM    856  CZ  ARG A  86       6.966 -19.664  10.251  1.00 65.96     0.665 C 
ATOM    857  NH1 ARG A  86       5.911 -20.315  10.726  1.00 65.14    -0.235 N 
ATOM    858 1HH1 ARG A  86       5.949 -20.731  11.657  1.00  0.00     0.174 HD
ATOM    859 2HH1 ARG A  86       5.066 -20.399  10.161  1.00  0.00     0.174 HD
ATOM    860  NH2 ARG A  86       6.916 -19.123   9.041  1.00 64.86    -0.235 N 
ATOM    861 1HH2 ARG A  86       7.727 -18.623   8.676  1.00  0.00     0.174 HD
ATOM    862 2HH2 ARG A  86       6.071 -19.207   8.476  1.00  0.00     0.174 HD
ATOM    863  N   THR A  87      12.316 -23.532  13.865  1.00 66.88    -0.344 N 
ATOM    864  HN  THR A  87      11.667 -23.269  14.606  1.00  0.00     0.163 HD
ATOM    865  CA  THR A  87      12.973 -24.838  13.933  1.00 68.98     0.205 C 
ATOM    866  C   THR A  87      11.965 -25.988  13.887  1.00 69.37     0.243 C 
ATOM    867  O   THR A  87      11.086 -26.092  14.744  1.00 68.23    -0.271 OA
ATOM    868  CB  THR A  87      13.803 -24.974  15.229  1.00 68.82     0.146 C 
ATOM    869  CG2 THR A  87      14.564 -26.289  15.238  1.00 69.23     0.042 C 
ATOM    870  OG1 THR A  87      14.739 -23.892  15.316  1.00 70.60    -0.393 OA
ATOM    871  HG1 THR A  87      15.249 -23.976  16.113  1.00  0.00     0.210 HD
ATOM    872  N   PHE A  88      12.109 -26.856  12.890  1.00 70.22    -0.348 N 
ATOM    873  HN  PHE A  88      12.902 -26.757  12.256  1.00  0.00     0.163 HD
ATOM    874  CA  PHE A  88      11.163 -27.947  12.678  1.00 70.98     0.150 C 
ATOM    875  C   PHE A  88      11.787 -29.304  12.976  1.00 71.29     0.256 C 
ATOM    876  O   PHE A  88      12.639 -29.426  13.854  1.00 72.35    -0.305 OA
ATOM    877  CB  PHE A  88      10.658 -27.923  11.238  1.00 71.08     0.070 C 
ATOM    878  CG  PHE A  88      10.169 -26.578  10.792  1.00 70.95    -0.056 A 
ATOM    879  CD1 PHE A  88      10.906 -25.819   9.896  1.00 70.71     0.007 A 
ATOM    880  CD2 PHE A  88       8.976 -26.066  11.276  1.00 70.89     0.007 A 
ATOM    881  CE1 PHE A  88      10.462 -24.574   9.490  1.00 70.31     0.001 A 
ATOM    882  CE2 PHE A  88       8.526 -24.822  10.874  1.00 70.86     0.001 A 
ATOM    883  CZ  PHE A  88       9.270 -24.075   9.980  1.00 70.39     0.000 A 
ATOM    884  N   THR A  92      10.816 -38.884   8.546  1.00100.20    -0.064 N 
ATOM    885  HN1 THR A  92      10.348 -39.466   9.241  1.00  0.00     0.275 HD
ATOM    886  HN2 THR A  92      10.175 -38.596   7.807  1.00  0.00     0.275 HD
ATOM    887  HN3 THR A  92      11.046 -37.964   8.923  1.00  0.00     0.275 HD
ATOM    888  CA  THR A  92      11.991 -39.546   8.003  1.00100.68     0.302 C 
ATOM    889  C   THR A  92      12.689 -38.679   6.967  1.00 99.95     0.253 C 
ATOM    890  O   THR A  92      12.050 -37.910   6.241  1.00100.59    -0.271 OA
ATOM    891  CB  THR A  92      11.627 -40.923   7.388  1.00101.39     0.154 C 
ATOM    892  CG2 THR A  92      11.044 -41.824   8.462  1.00101.84     0.042 C 
ATOM    893  OG1 THR A  92      10.657 -40.762   6.346  1.00102.58    -0.393 OA
ATOM    894  HG1 THR A  92      11.022 -40.198   5.674  1.00  0.00     0.210 HD
ATOM    895  N   PRO A  93      14.022 -38.808   6.897  1.00 99.00    -0.337 N 
ATOM    896  CA  PRO A  93      14.953 -37.855   6.291  1.00 98.49     0.179 C 
ATOM    897  C   PRO A  93      14.766 -37.529   4.804  1.00 97.87     0.241 C 
ATOM    898  O   PRO A  93      15.409 -36.606   4.306  1.00 97.85    -0.271 OA
ATOM    899  CB  PRO A  93      16.329 -38.471   6.575  1.00 98.32     0.037 C 
ATOM    900  CG  PRO A  93      16.113 -39.341   7.745  1.00 98.07     0.022 C 
ATOM    901  CD  PRO A  93      14.742 -39.904   7.566  1.00 98.42     0.127 C 
ATOM    902  N   GLU A  94      13.887 -38.253   4.108  1.00 97.37    -0.346 N 
ATOM    903  HN  GLU A  94      13.319 -38.947   4.594  1.00  0.00     0.163 HD
ATOM    904  CA  GLU A  94      13.717 -38.077   2.663  1.00 97.58     0.177 C 
ATOM    905  C   GLU A  94      12.855 -36.857   2.349  1.00 97.79     0.241 C 
ATOM    906  O   GLU A  94      13.117 -36.137   1.385  1.00 97.60    -0.271 OA
ATOM    907  CB  GLU A  94      13.089 -39.333   2.031  1.00 97.41     0.045 C 
ATOM    908  CG  GLU A  94      14.015 -40.565   1.974  1.00 97.02     0.116 C 
ATOM    909  CD  GLU A  94      14.148 -41.263   3.318  1.00 96.13     0.172 C 
ATOM    910  OE1 GLU A  94      15.071 -42.097   3.491  1.00 94.63    -0.648 OA
ATOM    911  OE2 GLU A  94      13.317 -40.967   4.202  1.00 96.21    -0.648 OA
ATOM    912  N   GLU A  95      11.831 -36.637   3.171  1.00 97.33    -0.346 N 
ATOM    913  HN  GLU A  95      11.664 -37.295   3.932  1.00  0.00     0.163 HD
ATOM    914  CA  GLU A  95      10.935 -35.489   3.026  1.00 96.58     0.177 C 
ATOM    915  C   GLU A  95      11.698 -34.177   3.216  1.00 95.78     0.241 C 
ATOM    916  O   GLU A  95      11.428 -33.177   2.541  1.00 94.54    -0.271 OA
ATOM    917  CB  GLU A  95       9.804 -35.574   4.060  1.00 96.68     0.045 C 
ATOM    918  CG  GLU A  95       9.067 -36.904   4.073  1.00 96.81     0.116 C 
ATOM    919  CD  GLU A  95       8.587 -37.295   5.459  1.00 97.17     0.172 C 
ATOM    920  OE1 GLU A  95       9.356 -37.964   6.180  1.00 96.20    -0.648 OA
ATOM    921  OE2 GLU A  95       7.446 -36.936   5.828  1.00 96.95    -0.648 OA
ATOM    922  N   ARG A  96      12.660 -34.194   4.135  1.00 95.35    -0.346 N 
ATOM    923  HN  ARG A  96      12.896 -35.080   4.583  1.00  0.00     0.163 HD
ATOM    924  CA  ARG A  96      13.390 -32.992   4.526  1.00 94.55     0.176 C 
ATOM    925  C   ARG A  96      14.171 -32.403   3.356  1.00 94.04     0.241 C 
ATOM    926  O   ARG A  96      14.759 -31.327   3.470  1.00 93.73    -0.271 OA
ATOM    927  CB  ARG A  96      14.352 -33.309   5.677  1.00 94.49     0.036 C 
ATOM    928  CG  ARG A  96      14.793 -32.086   6.475  1.00 94.51     0.023 C 
ATOM    929  CD  ARG A  96      15.992 -32.386   7.369  1.00 93.53     0.138 C 
ATOM    930  NE  ARG A  96      15.941 -33.726   7.946  1.00 92.63    -0.227 N 
ATOM    931  HE  ARG A  96      15.354 -33.872   8.767  1.00  0.00     0.177 HD
ATOM    932  CZ  ARG A  96      16.613 -34.767   7.466  1.00 92.55     0.665 C 
ATOM    933  NH1 ARG A  96      17.387 -34.618   6.399  1.00 91.39    -0.235 N 
ATOM    934 1HH1 ARG A  96      17.460 -33.706   5.947  1.00  0.00     0.174 HD
ATOM    935 2HH1 ARG A  96      17.903 -35.417   6.031  1.00  0.00     0.174 HD
ATOM    936  NH2 ARG A  96      16.518 -35.952   8.053  1.00 91.39    -0.235 N 
ATOM    937 1HH2 ARG A  96      15.923 -36.067   8.873  1.00  0.00     0.174 HD
ATOM    938 2HH2 ARG A  96      17.034 -36.751   7.685  1.00  0.00     0.174 HD
ATOM    939  N   GLU A  97      14.178 -33.116   2.235  1.00 93.83    -0.346 N 
ATOM    940  HN  GLU A  97      13.710 -34.022   2.219  1.00  0.00     0.163 HD
ATOM    941  CA  GLU A  97      14.837 -32.635   1.029  1.00 93.53     0.177 C 
ATOM    942  C   GLU A  97      13.850 -32.403  -0.108  1.00 92.58     0.241 C 
ATOM    943  O   GLU A  97      14.245 -32.291  -1.267  1.00 92.49    -0.271 OA
ATOM    944  CB  GLU A  97      15.918 -33.624   0.587  1.00 94.27     0.045 C 
ATOM    945  CG  GLU A  97      17.319 -33.244   1.047  1.00 96.09     0.116 C 
ATOM    946  CD  GLU A  97      17.806 -31.939   0.431  1.00 97.04     0.172 C 
ATOM    947  OE1 GLU A  97      18.393 -31.112   1.165  1.00 96.99    -0.648 OA
ATOM    948  OE2 GLU A  97      17.603 -31.741  -0.787  1.00 97.14    -0.648 OA
ATOM    949  N   GLU A  98      12.566 -32.340   0.230  1.00 91.87    -0.346 N 
ATOM    950  HN  GLU A  98      12.298 -32.545   1.193  1.00  0.00     0.163 HD
ATOM    951  CA  GLU A  98      11.527 -31.987  -0.733  1.00 90.70     0.177 C 
ATOM    952  C   GLU A  98      10.724 -30.807  -0.200  1.00 89.13     0.241 C 
ATOM    953  O   GLU A  98      10.386 -29.880  -0.938  1.00 88.22    -0.271 OA
ATOM    954  CB  GLU A  98      10.596 -33.176  -0.968  1.00 91.38     0.045 C 
ATOM    955  CG  GLU A  98       9.435 -32.874  -1.895  1.00 91.20     0.116 C 
ATOM    956  CD  GLU A  98       8.357 -33.933  -1.826  1.00 91.90     0.172 C 
ATOM    957  OE1 GLU A  98       8.659 -35.056  -1.368  1.00 91.50    -0.648 OA
ATOM    958  OE2 GLU A  98       7.209 -33.643  -2.227  1.00 92.42    -0.648 OA
ATOM    959  N   TRP A  99      10.414 -30.856   1.092  1.00 87.62    -0.346 N 
ATOM    960  HN  TRP A  99      10.551 -31.727   1.604  1.00  0.00     0.163 HD
ATOM    961  CA  TRP A  99       9.884 -29.696   1.793  1.00 85.96     0.181 C 
ATOM    962  C   TRP A  99      10.826 -28.521   1.555  1.00 85.07     0.241 C 
ATOM    963  O   TRP A  99      10.425 -27.485   1.023  1.00 84.66    -0.271 OA
ATOM    964  CB  TRP A  99       9.795 -29.978   3.296  1.00 84.94     0.075 C 
ATOM    965  CG  TRP A  99       8.423 -30.341   3.797  1.00 83.89    -0.028 A 
ATOM    966  CD1 TRP A  99       8.065 -31.484   4.455  1.00 83.62     0.096 A 
ATOM    967  CD2 TRP A  99       7.240 -29.533   3.729  1.00 83.15    -0.002 A 
ATOM    968  CE2 TRP A  99       6.208 -30.248   4.370  1.00 83.21     0.042 A 
ATOM    969  CE3 TRP A  99       6.955 -28.274   3.191  1.00 82.10     0.014 A 
ATOM    970  NE1 TRP A  99       6.737 -31.435   4.804  1.00 82.96    -0.365 N 
ATOM    971  HE1 TRP A  99       6.228 -32.164   5.305  1.00  0.00     0.165 HD
ATOM    972  CZ2 TRP A  99       4.914 -29.745   4.486  1.00 82.35     0.030 A 
ATOM    973  CZ3 TRP A  99       5.669 -27.779   3.309  1.00 81.77     0.001 A 
ATOM    974  CH2 TRP A  99       4.666 -28.513   3.951  1.00 81.11     0.002 A 
ATOM    975  N   THR A 100      12.086 -28.701   1.942  1.00 84.04    -0.344 N 
ATOM    976  HN  THR A 100      12.360 -29.604   2.329  1.00  0.00     0.163 HD
ATOM    977  CA  THR A 100      13.086 -27.647   1.829  1.00 82.95     0.205 C 
ATOM    978  C   THR A 100      13.373 -27.345   0.368  1.00 81.70     0.243 C 
ATOM    979  O   THR A 100      14.106 -26.410   0.048  1.00 82.34    -0.271 OA
ATOM    980  CB  THR A 100      14.405 -28.051   2.509  1.00 83.32     0.146 C 
ATOM    981  CG2 THR A 100      14.156 -28.441   3.956  1.00 82.92     0.042 C 
ATOM    982  OG1 THR A 100      14.982 -29.163   1.815  1.00 84.43    -0.393 OA
ATOM    983  HG1 THR A 100      15.797 -29.413   2.235  1.00  0.00     0.210 HD
ATOM    984  N   THR A 101      12.795 -28.152  -0.515  1.00 80.54    -0.344 N 
ATOM    985  HN  THR A 101      12.274 -28.962  -0.180  1.00  0.00     0.163 HD
ATOM    986  CA  THR A 101      12.885 -27.911  -1.949  1.00 78.74     0.205 C 
ATOM    987  C   THR A 101      11.773 -26.961  -2.368  1.00 77.82     0.243 C 
ATOM    988  O   THR A 101      12.005 -26.007  -3.111  1.00 77.53    -0.271 OA
ATOM    989  CB  THR A 101      12.727 -29.219  -2.749  1.00 78.35     0.146 C 
ATOM    990  CG2 THR A 101      12.853 -28.948  -4.240  1.00 76.56     0.042 C 
ATOM    991  OG1 THR A 101      13.736 -30.153  -2.347  1.00 77.03    -0.393 OA
ATOM    992  HG1 THR A 101      13.657 -30.322  -1.416  1.00  0.00     0.210 HD
ATOM    993  N   ALA A 102      10.566 -27.229  -1.879  1.00 76.36    -0.346 N 
ATOM    994  HN  ALA A 102      10.459 -28.002  -1.222  1.00  0.00     0.163 HD
ATOM    995  CA  ALA A 102       9.391 -26.453  -2.252  1.00 75.44     0.172 C 
ATOM    996  C   ALA A 102       9.418 -25.056  -1.635  1.00 74.49     0.240 C 
ATOM    997  O   ALA A 102       9.171 -24.061  -2.319  1.00 73.77    -0.271 OA
ATOM    998  CB  ALA A 102       8.128 -27.188  -1.819  1.00 76.19     0.042 C 
ATOM    999  N   ILE A 103       9.721 -24.989  -0.342  1.00 72.54    -0.346 N 
ATOM   1000  HN  ILE A 103       9.930 -25.849   0.165  1.00  0.00     0.163 HD
ATOM   1001  CA  ILE A 103       9.762 -23.718   0.370  1.00 71.00     0.180 C 
ATOM   1002  C   ILE A 103      10.696 -22.738  -0.326  1.00 71.44     0.241 C 
ATOM   1003  O   ILE A 103      10.347 -21.577  -0.542  1.00 70.62    -0.271 OA
ATOM   1004  CB  ILE A 103      10.250 -23.906   1.819  1.00 69.93     0.013 C 
ATOM   1005  CG1 ILE A 103       9.282 -24.814   2.581  1.00 69.60     0.002 C 
ATOM   1006  CG2 ILE A 103      10.374 -22.557   2.501  1.00 69.46     0.012 C 
ATOM   1007  CD1 ILE A 103       9.766 -25.208   3.961  1.00 67.43     0.005 C 
ATOM   1008  N   GLN A 104      11.884 -23.217  -0.682  1.00 71.89    -0.346 N 
ATOM   1009  HN  GLN A 104      12.096 -24.200  -0.512  1.00  0.00     0.163 HD
ATOM   1010  CA  GLN A 104      12.889 -22.371  -1.309  1.00 71.62     0.177 C 
ATOM   1011  C   GLN A 104      12.420 -21.961  -2.702  1.00 71.07     0.241 C 
ATOM   1012  O   GLN A 104      12.636 -20.830  -3.135  1.00 71.92    -0.271 OA
ATOM   1013  CB  GLN A 104      14.221 -23.120  -1.404  1.00 72.16     0.044 C 
ATOM   1014  CG  GLN A 104      15.420 -22.229  -1.697  1.00 72.18     0.105 C 
ATOM   1015  CD  GLN A 104      15.815 -21.369  -0.508  1.00 72.02     0.215 C 
ATOM   1016  NE2 GLN A 104      15.530 -21.854   0.696  1.00 71.38    -0.370 N 
ATOM   1017 1HE2 GLN A 104      15.795 -21.277   1.494  1.00  0.00     0.159 HD
ATOM   1018 2HE2 GLN A 104      15.068 -22.753   0.832  1.00  0.00     0.159 HD
ATOM   1019  OE1 GLN A 104      16.372 -20.284  -0.672  1.00 71.64    -0.274 OA
ATOM   1020  N   THR A 105      11.769 -22.890  -3.393  1.00 69.92    -0.344 N 
ATOM   1021  HN  THR A 105      11.631 -23.812  -2.978  1.00  0.00     0.163 HD
ATOM   1022  CA  THR A 105      11.246 -22.628  -4.728  1.00 68.56     0.205 C 
ATOM   1023  C   THR A 105      10.301 -21.432  -4.705  1.00 67.97     0.243 C 
ATOM   1024  O   THR A 105      10.503 -20.455  -5.425  1.00 67.47    -0.271 OA
ATOM   1025  CB  THR A 105      10.479 -23.853  -5.269  1.00 68.85     0.146 C 
ATOM   1026  CG2 THR A 105       9.946 -23.572  -6.670  1.00 68.46     0.042 C 
ATOM   1027  OG1 THR A 105      11.353 -24.987  -5.310  1.00 66.31    -0.393 OA
ATOM   1028  HG1 THR A 105      11.685 -25.162  -4.437  1.00  0.00     0.210 HD
ATOM   1029  N   VAL A 106       9.272 -21.515  -3.868  1.00 67.71    -0.346 N 
ATOM   1030  HN  VAL A 106       9.156 -22.358  -3.305  1.00  0.00     0.163 HD
ATOM   1031  CA  VAL A 106       8.304 -20.433  -3.733  1.00 68.13     0.180 C 
ATOM   1032  C   VAL A 106       8.966 -19.157  -3.225  1.00 68.21     0.241 C 
ATOM   1033  O   VAL A 106       8.634 -18.058  -3.666  1.00 67.19    -0.271 OA
ATOM   1034  CB  VAL A 106       7.169 -20.813  -2.758  1.00 68.21     0.009 C 
ATOM   1035  CG1 VAL A 106       6.271 -19.612  -2.514  1.00 67.50     0.012 C 
ATOM   1036  CG2 VAL A 106       6.360 -21.964  -3.329  1.00 67.90     0.012 C 
ATOM   1037  N   ALA A 107       9.903 -19.308  -2.296  1.00 69.10    -0.346 N 
ATOM   1038  HN  ALA A 107      10.131 -20.244  -1.962  1.00  0.00     0.163 HD
ATOM   1039  CA  ALA A 107      10.611 -18.161  -1.746  1.00 70.30     0.172 C 
ATOM   1040  C   ALA A 107      11.323 -17.423  -2.866  1.00 71.50     0.240 C 
ATOM   1041  O   ALA A 107      11.207 -16.205  -2.993  1.00 70.66    -0.271 OA
ATOM   1042  CB  ALA A 107      11.619 -18.621  -0.704  1.00 71.29     0.042 C 
ATOM   1043  N   ASP A 108      12.053 -18.175  -3.683  1.00 73.70    -0.346 N 
ATOM   1044  HN  ASP A 108      12.096 -19.181  -3.523  1.00  0.00     0.163 HD
ATOM   1045  CA  ASP A 108      12.794 -17.605  -4.801  1.00 75.71     0.186 C 
ATOM   1046  C   ASP A 108      11.847 -17.183  -5.918  1.00 75.27     0.241 C 
ATOM   1047  O   ASP A 108      12.077 -16.180  -6.595  1.00 74.99    -0.271 OA
ATOM   1048  CB  ASP A 108      13.810 -18.620  -5.334  1.00 77.84     0.147 C 
ATOM   1049  CG  ASP A 108      14.876 -18.973  -4.309  1.00 80.25     0.175 C 
ATOM   1050  OD1 ASP A 108      15.607 -18.060  -3.866  1.00 81.24    -0.648 OA
ATOM   1051  OD2 ASP A 108      14.983 -20.164  -3.945  1.00 80.81    -0.648 OA
ATOM   1052  N   GLY A 109      10.778 -17.948  -6.107  1.00 74.55    -0.351 N 
ATOM   1053  HN  GLY A 109      10.660 -18.803  -5.564  1.00  0.00     0.163 HD
ATOM   1054  CA  GLY A 109       9.781 -17.566  -7.085  1.00 75.60     0.225 C 
ATOM   1055  C   GLY A 109       9.121 -16.267  -6.675  1.00 76.23     0.236 C 
ATOM   1056  O   GLY A 109       8.764 -15.442  -7.515  1.00 76.05    -0.272 OA
ATOM   1057  N   LEU A 110       8.969 -16.085  -5.367  1.00 77.58    -0.346 N 
ATOM   1058  HN  LEU A 110       9.307 -16.803  -4.727  1.00  0.00     0.163 HD
ATOM   1059  CA  LEU A 110       8.335 -14.893  -4.818  1.00 78.63     0.177 C 
ATOM   1060  C   LEU A 110       9.312 -13.720  -4.865  1.00 79.49     0.241 C 
ATOM   1061  O   LEU A 110       8.903 -12.558  -4.911  1.00 79.74    -0.271 OA
ATOM   1062  CB  LEU A 110       7.893 -15.159  -3.374  1.00 78.34     0.038 C 
ATOM   1063  CG  LEU A 110       6.845 -14.237  -2.742  1.00 77.92    -0.020 C 
ATOM   1064  CD1 LEU A 110       6.245 -14.930  -1.536  1.00 77.78     0.009 C 
ATOM   1065  CD2 LEU A 110       7.468 -12.910  -2.342  1.00 77.98     0.009 C 
ATOM   1066  N   LYS A 111      10.604 -14.034  -4.860  1.00 79.73    -0.346 N 
ATOM   1067  HN  LYS A 111      10.878 -15.009  -4.736  1.00  0.00     0.163 HD
ATOM   1068  CA  LYS A 111      11.640 -13.022  -5.027  1.00 80.61     0.176 C 
ATOM   1069  C   LYS A 111      11.728 -12.535  -6.476  1.00 80.34     0.241 C 
ATOM   1070  O   LYS A 111      12.270 -11.464  -6.750  1.00 79.57    -0.271 OA
ATOM   1071  CB  LYS A 111      12.997 -13.579  -4.585  1.00 81.71     0.035 C 
ATOM   1072  CG  LYS A 111      13.398 -13.185  -3.168  1.00 83.47     0.004 C 
ATOM   1073  CD  LYS A 111      13.178 -14.311  -2.165  1.00 84.39     0.027 C 
ATOM   1074  CE  LYS A 111      14.249 -15.386  -2.291  1.00 83.98     0.229 C 
ATOM   1075  NZ  LYS A 111      14.260 -16.300  -1.117  1.00 82.98    -0.079 N 
ATOM   1076  HZ1 LYS A 111      14.977 -17.020  -1.201  1.00  0.00     0.274 HD
ATOM   1077  HZ2 LYS A 111      13.340 -16.711  -0.958  1.00  0.00     0.274 HD
ATOM   1078  HZ3 LYS A 111      14.357 -15.781  -0.244  1.00  0.00     0.274 HD
ATOM   1079  N   LYS A 112      11.182 -13.324  -7.396  1.00 79.89    -0.346 N 
ATOM   1080  HN  LYS A 112      10.671 -14.153  -7.094  1.00  0.00     0.163 HD
ATOM   1081  CA  LYS A 112      11.290 -13.043  -8.822  1.00 79.88     0.176 C 
ATOM   1082  C   LYS A 112      10.798 -11.641  -9.181  1.00 79.54     0.241 C 
ATOM   1083  O   LYS A 112      11.338 -11.001 -10.082  1.00 79.59    -0.271 OA
ATOM   1084  CB  LYS A 112      10.494 -14.082  -9.615  1.00 80.65     0.035 C 
ATOM   1085  CG  LYS A 112      11.048 -14.370 -10.999  1.00 80.29     0.004 C 
ATOM   1086  CD  LYS A 112      11.619 -15.778 -11.074  1.00 79.41     0.027 C 
ATOM   1087  CE  LYS A 112      12.616 -16.033  -9.956  1.00 78.89     0.229 C 
ATOM   1088  NZ  LYS A 112      13.698 -15.012  -9.930  1.00 78.35    -0.079 N 
ATOM   1089  HZ1 LYS A 112      14.367 -15.183  -9.180  1.00  0.00     0.274 HD
ATOM   1090  HZ2 LYS A 112      13.315 -14.068  -9.876  1.00  0.00     0.274 HD
ATOM   1091  HZ3 LYS A 112      14.165 -14.945 -10.834  1.00  0.00     0.274 HD
ATOM   1092  N   GLN A 113       9.774 -11.169  -8.478  1.00 79.34    -0.348 N 
ATOM   1093  HN  GLN A 113       9.372 -11.741  -7.736  1.00  0.00     0.163 HD
ATOM   1094  CA  GLN A 113       9.213  -9.849  -8.746  1.00 79.13     0.146 C 
ATOM   1095  C   GLN A 113       9.974  -8.756  -8.007  1.00 79.33     0.256 C 
ATOM   1096  O   GLN A 113       9.434  -7.679  -7.753  1.00 79.34    -0.305 OA
ATOM   1097  CB  GLN A 113       7.740  -9.806  -8.336  1.00 78.87     0.041 C 
ATOM   1098  CG  GLN A 113       6.834 -10.702  -9.164  1.00 79.07     0.105 C 
ATOM   1099  CD  GLN A 113       6.321 -11.895  -8.382  1.00 79.99     0.215 C 
ATOM   1100  NE2 GLN A 113       7.220 -12.814  -8.045  1.00 79.86    -0.370 N 
ATOM   1101 1HE2 GLN A 113       6.875 -13.617  -7.519  1.00  0.00     0.159 HD
ATOM   1102 2HE2 GLN A 113       8.207 -12.735  -8.290  1.00  0.00     0.159 HD
ATOM   1103  OE1 GLN A 113       5.127 -11.991  -8.085  1.00 78.68    -0.274 OA
ATOM   1104  N   VAL A 145      23.346   5.993   0.384  1.00 71.52    -0.066 N 
ATOM   1105  HN1 VAL A 145      24.014   5.839  -0.372  1.00  0.00     0.275 HD
ATOM   1106  HN2 VAL A 145      22.671   6.721   0.149  1.00  0.00     0.275 HD
ATOM   1107  HN3 VAL A 145      22.700   5.210   0.482  1.00  0.00     0.275 HD
ATOM   1108  CA  VAL A 145      24.036   6.282   1.636  1.00 72.09     0.278 C 
ATOM   1109  C   VAL A 145      24.986   5.147   2.021  1.00 72.62     0.249 C 
ATOM   1110  O   VAL A 145      24.618   3.974   1.973  1.00 71.59    -0.271 OA
ATOM   1111  CB  VAL A 145      23.022   6.516   2.784  1.00 71.27     0.017 C 
ATOM   1112  CG1 VAL A 145      22.055   5.353   2.868  1.00 71.47     0.012 C 
ATOM   1113  CG2 VAL A 145      23.756   6.683   4.102  1.00 70.92     0.012 C 
ATOM   1114  N   THR A 146      26.210   5.507   2.396  1.00 74.31    -0.344 N 
ATOM   1115  HN  THR A 146      26.436   6.500   2.454  1.00  0.00     0.163 HD
ATOM   1116  CA  THR A 146      27.242   4.525   2.728  1.00 75.81     0.205 C 
ATOM   1117  C   THR A 146      27.494   4.431   4.230  1.00 75.98     0.243 C 
ATOM   1118  O   THR A 146      26.953   5.214   5.012  1.00 76.36    -0.271 OA
ATOM   1119  CB  THR A 146      28.581   4.859   2.036  1.00 76.31     0.146 C 
ATOM   1120  CG2 THR A 146      28.416   4.840   0.522  1.00 76.85     0.042 C 
ATOM   1121  OG1 THR A 146      29.031   6.156   2.456  1.00 76.25    -0.393 OA
ATOM   1122  HG1 THR A 146      29.134   6.168   3.400  1.00  0.00     0.210 HD
ATOM   1123  N   MET A 147      28.327   3.471   4.623  1.00 76.46    -0.346 N 
ATOM   1124  HN  MET A 147      28.827   2.930   3.917  1.00  0.00     0.163 HD
ATOM   1125  CA  MET A 147      28.547   3.169   6.033  1.00 77.33     0.177 C 
ATOM   1126  C   MET A 147      28.983   4.380   6.854  1.00 77.73     0.241 C 
ATOM   1127  O   MET A 147      28.777   4.414   8.067  1.00 78.03    -0.271 OA
ATOM   1128  CB  MET A 147      29.584   2.055   6.179  1.00 77.60     0.045 C 
ATOM   1129  CG  MET A 147      29.884   1.672   7.621  1.00 78.27     0.076 C 
ATOM   1130  SD  MET A 147      28.394   1.355   8.592  1.00 77.99    -0.173 SA
ATOM   1131  CE  MET A 147      29.106   0.722  10.116  1.00 78.80     0.089 C 
ATOM   1132  N   ASN A 148      29.584   5.372   6.203  1.00 78.33    -0.346 N 
ATOM   1133  HN  ASN A 148      29.796   5.275   5.210  1.00  0.00     0.163 HD
ATOM   1134  CA  ASN A 148      29.940   6.597   6.906  1.00 78.06     0.185 C 
ATOM   1135  C   ASN A 148      29.597   7.877   6.153  1.00 77.23     0.241 C 
ATOM   1136  O   ASN A 148      30.459   8.497   5.533  1.00 77.55    -0.271 OA
ATOM   1137  CB  ASN A 148      31.431   6.603   7.258  1.00 78.90     0.137 C 
ATOM   1138  CG  ASN A 148      31.766   7.591   8.372  1.00 79.67     0.217 C 
ATOM   1139  ND2 ASN A 148      32.129   7.066   9.539  1.00 78.95    -0.370 N 
ATOM   1140 1HD2 ASN A 148      32.353   7.726  10.284  1.00  0.00     0.159 HD
ATOM   1141 2HD2 ASN A 148      32.189   6.059   9.693  1.00  0.00     0.159 HD
ATOM   1142  OD1 ASN A 148      31.693   8.808   8.186  1.00 79.80    -0.274 OA
ATOM   1143  N   GLU A 149      28.327   8.262   6.209  1.00 76.44    -0.346 N 
ATOM   1144  HN  GLU A 149      27.588   7.591   5.998  1.00  0.00     0.163 HD
ATOM   1145  CA  GLU A 149      27.976   9.629   6.568  1.00 75.23     0.177 C 
ATOM   1146  C   GLU A 149      27.737   9.605   8.068  1.00 73.34     0.241 C 
ATOM   1147  O   GLU A 149      27.416  10.623   8.674  1.00 73.99    -0.271 OA
ATOM   1148  CB  GLU A 149      26.698  10.088   5.859  1.00 76.28     0.045 C 
ATOM   1149  CG  GLU A 149      26.864  10.392   4.382  1.00 77.96     0.116 C 
ATOM   1150  CD  GLU A 149      26.447   9.231   3.500  1.00 79.62     0.172 C 
ATOM   1151  OE1 GLU A 149      25.488   9.393   2.712  1.00 79.37    -0.648 OA
ATOM   1152  OE2 GLU A 149      27.080   8.157   3.597  1.00 79.82    -0.648 OA
ATOM   1153  N   PHE A 150      27.898   8.423   8.658  1.00 70.30    -0.346 N 
ATOM   1154  HN  PHE A 150      28.301   7.653   8.123  1.00  0.00     0.163 HD
ATOM   1155  CA  PHE A 150      27.516   8.196  10.045  1.00 68.11     0.180 C 
ATOM   1156  C   PHE A 150      28.718   8.130  10.977  1.00 66.36     0.241 C 
ATOM   1157  O   PHE A 150      29.810   7.739  10.574  1.00 66.46    -0.271 OA
ATOM   1158  CB  PHE A 150      26.700   6.904  10.158  1.00 67.91     0.073 C 
ATOM   1159  CG  PHE A 150      25.458   6.897   9.311  1.00 67.11    -0.056 A 
ATOM   1160  CD1 PHE A 150      24.458   7.834   9.514  1.00 67.16     0.007 A 
ATOM   1161  CD2 PHE A 150      25.300   5.965   8.299  1.00 66.77     0.007 A 
ATOM   1162  CE1 PHE A 150      23.324   7.844   8.723  1.00 67.15     0.001 A 
ATOM   1163  CE2 PHE A 150      24.170   5.970   7.504  1.00 67.27     0.001 A 
ATOM   1164  CZ  PHE A 150      23.180   6.911   7.716  1.00 67.15     0.000 A 
ATOM   1165  N   GLU A 151      28.498   8.516  12.230  1.00 64.50    -0.346 N 
ATOM   1166  HN  GLU A 151      27.552   8.786  12.501  1.00  0.00     0.163 HD
ATOM   1167  CA  GLU A 151      29.556   8.568  13.232  1.00 62.40     0.177 C 
ATOM   1168  C   GLU A 151      29.135   7.829  14.497  1.00 60.54     0.241 C 
ATOM   1169  O   GLU A 151      28.170   8.211  15.155  1.00 59.91    -0.271 OA
ATOM   1170  CB  GLU A 151      29.875  10.025  13.574  1.00 63.00     0.045 C 
ATOM   1171  CG  GLU A 151      30.578  10.210  14.908  1.00 63.24     0.116 C 
ATOM   1172  CD  GLU A 151      30.845  11.667  15.231  1.00 63.11     0.172 C 
ATOM   1173  OE1 GLU A 151      32.002  11.999  15.572  1.00 63.27    -0.648 OA
ATOM   1174  OE2 GLU A 151      29.899  12.480  15.145  1.00 62.48    -0.648 OA
ATOM   1175  N   TYR A 152      29.869   6.774  14.835  1.00 59.09    -0.346 N 
ATOM   1176  HN  TYR A 152      30.685   6.538  14.270  1.00  0.00     0.163 HD
ATOM   1177  CA  TYR A 152      29.545   5.942  15.990  1.00 57.48     0.180 C 
ATOM   1178  C   TYR A 152      29.425   6.778  17.266  1.00 57.91     0.241 C 
ATOM   1179  O   TYR A 152      30.278   7.620  17.549  1.00 57.09    -0.271 OA
ATOM   1180  CB  TYR A 152      30.623   4.871  16.168  1.00 55.74     0.073 C 
ATOM   1181  CG  TYR A 152      30.378   3.926  17.320  1.00 55.62    -0.056 A 
ATOM   1182  CD1 TYR A 152      30.713   4.282  18.619  1.00 54.96     0.010 A 
ATOM   1183  CD2 TYR A 152      29.820   2.673  17.107  1.00 55.44     0.010 A 
ATOM   1184  CE1 TYR A 152      30.499   3.416  19.673  1.00 55.45     0.037 A 
ATOM   1185  CE2 TYR A 152      29.601   1.801  18.154  1.00 54.71     0.037 A 
ATOM   1186  CZ  TYR A 152      29.943   2.177  19.435  1.00 55.60     0.065 A 
ATOM   1187  OH  TYR A 152      29.729   1.309  20.482  1.00 55.99    -0.361 OA
ATOM   1188  HH  TYR A 152      29.965   1.568  21.365  1.00  0.00     0.217 HD
ATOM   1189  N   LEU A 153      28.359   6.546  18.030  1.00 57.90    -0.346 N 
ATOM   1190  HN  LEU A 153      27.680   5.844  17.736  1.00  0.00     0.163 HD
ATOM   1191  CA  LEU A 153      28.138   7.271  19.279  1.00 56.54     0.177 C 
ATOM   1192  C   LEU A 153      28.175   6.350  20.492  1.00 57.20     0.241 C 
ATOM   1193  O   LEU A 153      28.896   6.616  21.453  1.00 58.18    -0.271 OA
ATOM   1194  CB  LEU A 153      26.801   8.013  19.229  1.00 55.34     0.038 C 
ATOM   1195  CG  LEU A 153      26.866   9.480  18.794  1.00 53.96    -0.020 C 
ATOM   1196  CD1 LEU A 153      27.209  10.358  19.985  1.00 54.89     0.009 C 
ATOM   1197  CD2 LEU A 153      27.897   9.642  17.702  1.00 52.43     0.009 C 
ATOM   1198  N   LYS A 154      27.402   5.268  20.451  1.00 57.12    -0.346 N 
ATOM   1199  HN  LYS A 154      26.743   5.154  19.681  1.00  0.00     0.163 HD
ATOM   1200  CA  LYS A 154      27.477   4.239  21.486  1.00 57.12     0.176 C 
ATOM   1201  C   LYS A 154      26.740   2.975  21.056  1.00 56.18     0.241 C 
ATOM   1202  O   LYS A 154      25.988   2.989  20.085  1.00 56.24    -0.271 OA
ATOM   1203  CB  LYS A 154      26.889   4.758  22.808  1.00 60.19     0.035 C 
ATOM   1204  CG  LYS A 154      27.130   3.824  24.002  1.00 63.72     0.004 C 
ATOM   1205  CD  LYS A 154      26.734   4.457  25.341  1.00 65.27     0.027 C 
ATOM   1206  CE  LYS A 154      27.173   3.581  26.520  1.00 65.15     0.229 C 
ATOM   1207  NZ  LYS A 154      26.578   4.005  27.821  1.00 62.37    -0.079 N 
ATOM   1208  HZ1 LYS A 154      26.870   3.422  28.605  1.00  0.00     0.274 HD
ATOM   1209  HZ2 LYS A 154      25.561   4.046  27.759  1.00  0.00     0.274 HD
ATOM   1210  HZ3 LYS A 154      26.775   4.988  28.007  1.00  0.00     0.274 HD
ATOM   1211  N   LEU A 155      26.968   1.882  21.778  1.00 56.08    -0.346 N 
ATOM   1212  HN  LEU A 155      27.665   1.915  22.522  1.00  0.00     0.163 HD
ATOM   1213  CA  LEU A 155      26.248   0.635  21.535  1.00 55.57     0.177 C 
ATOM   1214  C   LEU A 155      24.941   0.611  22.320  1.00 55.92     0.241 C 
ATOM   1215  O   LEU A 155      24.940   0.717  23.547  1.00 56.33    -0.271 OA
ATOM   1216  CB  LEU A 155      27.098  -0.566  21.950  1.00 54.15     0.038 C 
ATOM   1217  CG  LEU A 155      26.415  -1.928  21.796  1.00 55.33    -0.020 C 
ATOM   1218  CD1 LEU A 155      26.353  -2.297  20.317  1.00 53.62     0.009 C 
ATOM   1219  CD2 LEU A 155      27.176  -2.987  22.582  1.00 53.02     0.009 C 
ATOM   1220  N   LEU A 156      23.830   0.460  21.612  1.00 55.33    -0.346 N 
ATOM   1221  HN  LEU A 156      23.889   0.369  20.598  1.00  0.00     0.163 HD
ATOM   1222  CA  LEU A 156      22.528   0.422  22.260  1.00 54.61     0.177 C 
ATOM   1223  C   LEU A 156      22.209  -0.984  22.757  1.00 54.28     0.240 C 
ATOM   1224  O   LEU A 156      21.506  -1.152  23.750  1.00 54.04    -0.271 OA
ATOM   1225  CB  LEU A 156      21.451   0.902  21.286  1.00 55.07     0.038 C 
ATOM   1226  CG  LEU A 156      21.643   2.339  20.791  1.00 55.16    -0.020 C 
ATOM   1227  CD1 LEU A 156      20.672   2.633  19.664  1.00 55.45     0.009 C 
ATOM   1228  CD2 LEU A 156      21.441   3.307  21.949  1.00 54.25     0.009 C 
ATOM   1229  N   GLY A 157      22.740  -1.992  22.070  1.00 54.51    -0.351 N 
ATOM   1230  HN  GLY A 157      23.322  -1.797  21.255  1.00  0.00     0.163 HD
ATOM   1231  CA  GLY A 157      22.499  -3.367  22.470  1.00 52.87     0.225 C 
ATOM   1232  C   GLY A 157      23.028  -4.345  21.443  1.00 52.52     0.236 C 
ATOM   1233  O   GLY A 157      23.331  -3.962  20.316  1.00 53.31    -0.272 OA
ATOM   1234  N   LYS A 158      23.144  -5.610  21.831  1.00 52.44    -0.346 N 
ATOM   1235  HN  LYS A 158      22.886  -5.866  22.784  1.00  0.00     0.163 HD
ATOM   1236  CA  LYS A 158      23.633  -6.639  20.923  1.00 53.49     0.176 C 
ATOM   1237  C   LYS A 158      22.815  -7.921  21.020  1.00 54.35     0.240 C 
ATOM   1238  O   LYS A 158      22.245  -8.237  22.066  1.00 53.55    -0.271 OA
ATOM   1239  CB  LYS A 158      25.106  -6.948  21.207  1.00 54.11     0.035 C 
ATOM   1240  CG  LYS A 158      26.061  -5.818  20.852  1.00 55.70     0.004 C 
ATOM   1241  CD  LYS A 158      27.509  -6.285  20.875  1.00 57.20     0.027 C 
ATOM   1242  CE  LYS A 158      27.913  -6.781  22.261  1.00 60.08     0.229 C 
ATOM   1243  NZ  LYS A 158      29.381  -7.048  22.381  1.00 59.73    -0.079 N 
ATOM   1244  HZ1 LYS A 158      29.651  -7.379  23.307  1.00  0.00     0.274 HD
ATOM   1245  HZ2 LYS A 158      29.924  -6.226  22.116  1.00  0.00     0.274 HD
ATOM   1246  HZ3 LYS A 158      29.694  -7.695  21.657  1.00  0.00     0.274 HD
ATOM   1247  N   GLY A 159      22.759  -8.656  19.915  1.00 54.93    -0.351 N 
ATOM   1248  HN  GLY A 159      23.246  -8.344  19.075  1.00  0.00     0.163 HD
ATOM   1249  CA  GLY A 159      22.012  -9.897  19.892  1.00 55.06     0.225 C 
ATOM   1250  C   GLY A 159      22.677 -10.935  19.012  1.00 56.27     0.236 C 
ATOM   1251  O   GLY A 159      23.693 -10.660  18.367  1.00 55.93    -0.272 OA
ATOM   1252  N   THR A 160      22.095 -12.130  18.982  1.00 56.65    -0.344 N 
ATOM   1253  HN  THR A 160      21.242 -12.277  19.522  1.00  0.00     0.163 HD
ATOM   1254  CA  THR A 160      22.636 -13.236  18.203  1.00 55.43     0.205 C 
ATOM   1255  C   THR A 160      22.903 -12.804  16.766  1.00 54.21     0.243 C 
ATOM   1256  O   THR A 160      23.937 -13.142  16.191  1.00 55.13    -0.271 OA
ATOM   1257  CB  THR A 160      21.657 -14.424  18.170  1.00 56.84     0.146 C 
ATOM   1258  CG2 THR A 160      22.342 -15.655  17.590  1.00 57.93     0.042 C 
ATOM   1259  OG1 THR A 160      21.210 -14.719  19.499  1.00 56.47    -0.393 OA
ATOM   1260  HG1 THR A 160      20.783 -13.951  19.861  1.00  0.00     0.210 HD
ATOM   1261  N   PHE A 161      21.970 -12.052  16.191  1.00 51.95    -0.346 N 
ATOM   1262  HN  PHE A 161      21.190 -11.705  16.749  1.00  0.00     0.163 HD
ATOM   1263  CA  PHE A 161      22.044 -11.716  14.774  1.00 49.69     0.180 C 
ATOM   1264  C   PHE A 161      22.654 -10.348  14.479  1.00 47.42     0.241 C 
ATOM   1265  O   PHE A 161      22.752  -9.953  13.318  1.00 48.68    -0.271 OA
ATOM   1266  CB  PHE A 161      20.653 -11.807  14.135  1.00 49.47     0.073 C 
ATOM   1267  CG  PHE A 161      20.090 -13.201  14.103  1.00 49.19    -0.056 A 
ATOM   1268  CD1 PHE A 161      18.724 -13.414  14.179  1.00 48.07     0.007 A 
ATOM   1269  CD2 PHE A 161      20.931 -14.301  14.013  1.00 48.80     0.007 A 
ATOM   1270  CE1 PHE A 161      18.206 -14.700  14.168  1.00 48.58     0.001 A 
ATOM   1271  CE2 PHE A 161      20.420 -15.588  14.002  1.00 47.35     0.001 A 
ATOM   1272  CZ  PHE A 161      19.055 -15.787  14.080  1.00 48.10     0.000 A 
ATOM   1273  N   GLY A 162      23.062  -9.621  15.513  1.00 44.26    -0.351 N 
ATOM   1274  HN  GLY A 162      22.939  -9.962  16.466  1.00  0.00     0.163 HD
ATOM   1275  CA  GLY A 162      23.686  -8.333  15.267  1.00 44.25     0.225 C 
ATOM   1276  C   GLY A 162      23.687  -7.359  16.428  1.00 43.26     0.236 C 
ATOM   1277  O   GLY A 162      23.388  -7.725  17.563  1.00 43.15    -0.272 OA
ATOM   1278  N   LYS A 163      24.035  -6.110  16.135  1.00 42.44    -0.346 N 
ATOM   1279  HN  LYS A 163      24.238  -5.868  15.165  1.00  0.00     0.163 HD
ATOM   1280  CA  LYS A 163      24.136  -5.075  17.158  1.00 43.74     0.176 C 
ATOM   1281  C   LYS A 163      23.326  -3.850  16.751  1.00 43.96     0.241 C 
ATOM   1282  O   LYS A 163      23.098  -3.614  15.567  1.00 45.38    -0.271 OA
ATOM   1283  CB  LYS A 163      25.603  -4.677  17.364  1.00 43.25     0.035 C 
ATOM   1284  CG  LYS A 163      26.311  -4.238  16.087  1.00 44.18     0.004 C 
ATOM   1285  CD  LYS A 163      27.690  -3.630  16.360  1.00 44.52     0.027 C 
ATOM   1286  CE  LYS A 163      28.347  -3.157  15.057  1.00 46.96     0.229 C 
ATOM   1287  NZ  LYS A 163      29.513  -2.245  15.259  1.00 45.23    -0.079 N 
ATOM   1288  HZ1 LYS A 163      29.950  -1.930  14.393  1.00  0.00     0.274 HD
ATOM   1289  HZ2 LYS A 163      30.204  -2.678  15.871  1.00  0.00     0.274 HD
ATOM   1290  HZ3 LYS A 163      29.247  -1.447  15.836  1.00  0.00     0.274 HD
ATOM   1291  N   VAL A 164      22.887  -3.070  17.731  1.00 43.37    -0.346 N 
ATOM   1292  HN  VAL A 164      23.015  -3.358  18.701  1.00  0.00     0.163 HD
ATOM   1293  CA  VAL A 164      22.223  -1.806  17.435  1.00 43.20     0.180 C 
ATOM   1294  C   VAL A 164      23.064  -0.627  17.911  1.00 42.82     0.241 C 
ATOM   1295  O   VAL A 164      23.525  -0.597  19.051  1.00 44.36    -0.271 OA
ATOM   1296  CB  VAL A 164      20.828  -1.729  18.094  1.00 42.30     0.009 C 
ATOM   1297  CG1 VAL A 164      20.142  -0.432  17.697  1.00 40.27     0.012 C 
ATOM   1298  CG2 VAL A 164      19.985  -2.924  17.673  1.00 39.93     0.012 C 
ATOM   1299  N   ILE A 165      23.248   0.345  17.027  1.00 42.50    -0.346 N 
ATOM   1300  HN  ILE A 165      22.695   0.338  16.170  1.00  0.00     0.163 HD
ATOM   1301  CA  ILE A 165      24.206   1.419  17.231  1.00 45.20     0.180 C 
ATOM   1302  C   ILE A 165      23.526   2.780  17.197  1.00 46.63     0.241 C 
ATOM   1303  O   ILE A 165      22.541   2.967  16.487  1.00 47.95    -0.271 OA
ATOM   1304  CB  ILE A 165      25.293   1.379  16.135  1.00 46.04     0.013 C 
ATOM   1305  CG1 ILE A 165      26.152   0.132  16.317  1.00 47.33     0.002 C 
ATOM   1306  CG2 ILE A 165      26.142   2.633  16.175  1.00 47.30     0.012 C 
ATOM   1307  CD1 ILE A 165      26.719  -0.005  17.704  1.00 46.58     0.005 C 
ATOM   1308  N   LEU A 166      24.048   3.729  17.969  1.00 48.33    -0.346 N 
ATOM   1309  HN  LEU A 166      24.728   3.476  18.686  1.00  0.00     0.163 HD
ATOM   1310  CA  LEU A 166      23.662   5.126  17.806  1.00 51.81     0.177 C 
ATOM   1311  C   LEU A 166      24.667   5.812  16.891  1.00 54.12     0.241 C 
ATOM   1312  O   LEU A 166      25.872   5.764  17.134  1.00 56.64    -0.271 OA
ATOM   1313  CB  LEU A 166      23.632   5.848  19.155  1.00 50.94     0.038 C 
ATOM   1314  CG  LEU A 166      22.952   7.225  19.143  1.00 52.02    -0.020 C 
ATOM   1315  CD1 LEU A 166      21.458   7.044  18.892  1.00 50.60     0.009 C 
ATOM   1316  CD2 LEU A 166      23.181   7.943  20.467  1.00 49.43     0.009 C 
ATOM   1317  N   VAL A 167      24.166   6.444  15.836  1.00 56.01    -0.346 N 
ATOM   1318  HN  VAL A 167      23.157   6.445  15.690  1.00  0.00     0.163 HD
ATOM   1319  CA  VAL A 167      25.023   7.135  14.883  1.00 57.87     0.180 C 
ATOM   1320  C   VAL A 167      24.563   8.571  14.677  1.00 59.63     0.241 C 
ATOM   1321  O   VAL A 167      23.370   8.838  14.544  1.00 60.44    -0.271 OA
ATOM   1322  CB  VAL A 167      25.029   6.418  13.511  1.00 58.01     0.009 C 
ATOM   1323  CG1 VAL A 167      25.639   5.032  13.651  1.00 57.16     0.012 C 
ATOM   1324  CG2 VAL A 167      23.611   6.320  12.964  1.00 56.62     0.012 C 
ATOM   1325  N   LYS A 168      25.515   9.496  14.659  1.00 62.02    -0.346 N 
ATOM   1326  HN  LYS A 168      26.460   9.248  14.953  1.00  0.00     0.163 HD
ATOM   1327  CA  LYS A 168      25.234  10.859  14.227  1.00 64.35     0.176 C 
ATOM   1328  C   LYS A 168      25.472  10.955  12.728  1.00 66.29     0.241 C 
ATOM   1329  O   LYS A 168      26.494  10.490  12.223  1.00 66.97    -0.271 OA
ATOM   1330  CB  LYS A 168      26.142  11.858  14.948  1.00 63.42     0.035 C 
ATOM   1331  CG  LYS A 168      26.053  13.273  14.390  1.00 63.58     0.004 C 
ATOM   1332  CD  LYS A 168      27.024  14.218  15.084  1.00 64.77     0.027 C 
ATOM   1333  CE  LYS A 168      27.098  15.557  14.362  1.00 65.08     0.229 C 
ATOM   1334  NZ  LYS A 168      27.994  16.527  15.051  1.00 65.26    -0.079 N 
ATOM   1335  HZ1 LYS A 168      28.044  17.424  14.567  1.00  0.00     0.274 HD
ATOM   1336  HZ2 LYS A 168      28.924  16.133  15.190  1.00  0.00     0.274 HD
ATOM   1337  HZ3 LYS A 168      27.721  16.650  16.026  1.00  0.00     0.274 HD
ATOM   1338  N   GLU A 169      24.525  11.553  12.016  1.00 68.01    -0.346 N 
ATOM   1339  HN  GLU A 169      23.665  11.857  12.473  1.00  0.00     0.163 HD
ATOM   1340  CA  GLU A 169      24.701  11.779  10.589  1.00 70.01     0.177 C 
ATOM   1341  C   GLU A 169      25.677  12.939  10.410  1.00 70.78     0.241 C 
ATOM   1342  O   GLU A 169      25.392  14.068  10.807  1.00 70.87    -0.271 OA
ATOM   1343  CB  GLU A 169      23.352  12.107   9.942  1.00 70.58     0.045 C 
ATOM   1344  CG  GLU A 169      23.352  12.057   8.423  1.00 71.09     0.116 C 
ATOM   1345  CD  GLU A 169      21.952  11.935   7.848  1.00 71.91     0.172 C 
ATOM   1346  OE1 GLU A 169      20.982  12.271   8.563  1.00 71.53    -0.648 OA
ATOM   1347  OE2 GLU A 169      21.822  11.499   6.683  1.00 70.03    -0.648 OA
ATOM   1348  N   LYS A 170      26.834  12.654   9.823  1.00 71.76    -0.346 N 
ATOM   1349  HN  LYS A 170      26.984  11.720   9.443  1.00  0.00     0.163 HD
ATOM   1350  CA  LYS A 170      27.893  13.648   9.711  1.00 73.27     0.176 C 
ATOM   1351  C   LYS A 170      27.489  14.801   8.803  1.00 74.12     0.241 C 
ATOM   1352  O   LYS A 170      28.149  15.840   8.777  1.00 74.89    -0.271 OA
ATOM   1353  CB  LYS A 170      29.182  13.000   9.191  1.00 72.81     0.035 C 
ATOM   1354  CG  LYS A 170      30.160  12.604  10.295  1.00 72.81     0.004 C 
ATOM   1355  CD  LYS A 170      30.679  13.838  11.030  1.00 72.07     0.027 C 
ATOM   1356  CE  LYS A 170      31.321  13.486  12.366  1.00 71.42     0.229 C 
ATOM   1357  NZ  LYS A 170      32.558  12.669  12.219  1.00 72.44    -0.079 N 
ATOM   1358  HZ1 LYS A 170      32.988  12.433  13.113  1.00  0.00     0.274 HD
ATOM   1359  HZ2 LYS A 170      33.228  13.130  11.603  1.00  0.00     0.274 HD
ATOM   1360  HZ3 LYS A 170      32.377  11.829  11.669  1.00  0.00     0.274 HD
ATOM   1361  N   ALA A 171      26.397  14.618   8.066  1.00 74.19    -0.346 N 
ATOM   1362  HN  ALA A 171      25.892  13.735   8.134  1.00  0.00     0.163 HD
ATOM   1363  CA  ALA A 171      25.907  15.652   7.164  1.00 74.04     0.172 C 
ATOM   1364  C   ALA A 171      24.777  16.475   7.781  1.00 73.98     0.240 C 
ATOM   1365  O   ALA A 171      24.567  17.626   7.399  1.00 73.86    -0.271 OA
ATOM   1366  CB  ALA A 171      25.440  15.023   5.856  1.00 74.22     0.042 C 
ATOM   1367  N   THR A 172      24.054  15.891   8.733  1.00 73.87    -0.344 N 
ATOM   1368  HN  THR A 172      24.318  14.963   9.063  1.00  0.00     0.163 HD
ATOM   1369  CA  THR A 172      22.887  16.554   9.316  1.00 73.52     0.205 C 
ATOM   1370  C   THR A 172      23.064  16.893  10.796  1.00 72.83     0.243 C 
ATOM   1371  O   THR A 172      22.612  17.940  11.260  1.00 73.31    -0.271 OA
ATOM   1372  CB  THR A 172      21.620  15.686   9.175  1.00 73.79     0.146 C 
ATOM   1373  CG2 THR A 172      21.425  15.266   7.725  1.00 73.39     0.042 C 
ATOM   1374  OG1 THR A 172      21.747  14.515   9.992  1.00 75.54    -0.393 OA
ATOM   1375  HG1 THR A 172      20.967  13.980   9.905  1.00  0.00     0.210 HD
ATOM   1376  N   GLY A 173      23.713  16.001  11.536  1.00 71.73    -0.350 N 
ATOM   1377  HN  GLY A 173      24.071  15.148  11.105  1.00  0.00     0.163 HD
ATOM   1378  CA  GLY A 173      23.916  16.233  12.954  1.00 70.84     0.225 C 
ATOM   1379  C   GLY A 173      22.889  15.530  13.819  1.00 70.09     0.236 C 
ATOM   1380  O   GLY A 173      23.198  15.093  14.928  1.00 69.97    -0.272 OA
ATOM   1381  N   ARG A 174      21.663  15.415  13.317  1.00 69.53    -0.346 N 
ATOM   1382  HN  ARG A 174      21.451  15.827  12.408  1.00  0.00     0.163 HD
ATOM   1383  CA  ARG A 174      20.618  14.709  14.045  1.00 68.46     0.176 C 
ATOM   1384  C   ARG A 174      20.878  13.205  14.042  1.00 66.86     0.241 C 
ATOM   1385  O   ARG A 174      21.363  12.646  13.055  1.00 66.52    -0.271 OA
ATOM   1386  CB  ARG A 174      19.241  15.020  13.444  1.00 69.46     0.036 C 
ATOM   1387  CG  ARG A 174      19.128  14.825  11.941  1.00 70.69     0.023 C 
ATOM   1388  CD  ARG A 174      17.875  15.515  11.417  1.00 71.91     0.138 C 
ATOM   1389  NE  ARG A 174      17.336  14.872  10.222  1.00 72.66    -0.227 N 
ATOM   1390  HE  ARG A 174      16.646  14.132  10.349  1.00  0.00     0.177 HD
ATOM   1391  CZ  ARG A 174      17.685  15.188   8.979  1.00 72.69     0.665 C 
ATOM   1392  NH1 ARG A 174      18.580  16.142   8.761  1.00 72.48    -0.235 N 
ATOM   1393 1HH1 ARG A 174      19.006  16.628   9.550  1.00  0.00     0.174 HD
ATOM   1394 2HH1 ARG A 174      18.848  16.384   7.807  1.00  0.00     0.174 HD
ATOM   1395  NH2 ARG A 174      17.131  14.556   7.953  1.00 72.18    -0.235 N 
ATOM   1396 1HH2 ARG A 174      16.443  13.822   8.121  1.00  0.00     0.174 HD
ATOM   1397 2HH2 ARG A 174      17.399  14.798   6.999  1.00  0.00     0.174 HD
ATOM   1398  N   TYR A 175      20.558  12.560  15.159  1.00 64.50    -0.346 N 
ATOM   1399  HN  TYR A 175      19.970  13.028  15.849  1.00  0.00     0.163 HD
ATOM   1400  CA  TYR A 175      21.021  11.204  15.429  1.00 61.65     0.180 C 
ATOM   1401  C   TYR A 175      20.088  10.129  14.893  1.00 57.78     0.241 C 
ATOM   1402  O   TYR A 175      18.987  10.413  14.426  1.00 56.38    -0.271 OA
ATOM   1403  CB  TYR A 175      21.210  11.006  16.935  1.00 63.18     0.073 C 
ATOM   1404  CG  TYR A 175      22.295  11.872  17.535  1.00 66.19    -0.056 A 
ATOM   1405  CD1 TYR A 175      22.095  13.232  17.737  1.00 67.88     0.010 A 
ATOM   1406  CD2 TYR A 175      23.517  11.327  17.911  1.00 67.91     0.010 A 
ATOM   1407  CE1 TYR A 175      23.084  14.026  18.300  1.00 68.28     0.037 A 
ATOM   1408  CE2 TYR A 175      24.510  12.113  18.475  1.00 67.71     0.037 A 
ATOM   1409  CZ  TYR A 175      24.287  13.460  18.668  1.00 67.28     0.065 A 
ATOM   1410  OH  TYR A 175      25.266  14.240  19.241  1.00 67.68    -0.361 OA
ATOM   1411  HH  TYR A 175      26.094  13.850  19.494  1.00  0.00     0.217 HD
ATOM   1412  N   TYR A 176      20.551   8.887  14.963  1.00 54.76    -0.346 N 
ATOM   1413  HN  TYR A 176      21.481   8.729  15.350  1.00  0.00     0.163 HD
ATOM   1414  CA  TYR A 176      19.777   7.742  14.506  1.00 52.53     0.180 C 
ATOM   1415  C   TYR A 176      20.199   6.496  15.274  1.00 50.55     0.241 C 
ATOM   1416  O   TYR A 176      21.261   6.466  15.893  1.00 50.49    -0.271 OA
ATOM   1417  CB  TYR A 176      20.002   7.508  13.008  1.00 52.08     0.073 C 
ATOM   1418  CG  TYR A 176      19.440   8.588  12.109  1.00 52.52    -0.056 A 
ATOM   1419  CD1 TYR A 176      20.252   9.601  11.617  1.00 53.50     0.010 A 
ATOM   1420  CD2 TYR A 176      18.099   8.587  11.743  1.00 52.72     0.010 A 
ATOM   1421  CE1 TYR A 176      19.746  10.583  10.783  1.00 53.87     0.037 A 
ATOM   1422  CE2 TYR A 176      17.584   9.565  10.911  1.00 52.34     0.037 A 
ATOM   1423  CZ  TYR A 176      18.412  10.560  10.434  1.00 53.32     0.065 A 
ATOM   1424  OH  TYR A 176      17.911  11.532   9.599  1.00 52.94    -0.361 OA
ATOM   1425  HH  TYR A 176      18.481  12.217   9.271  1.00  0.00     0.217 HD
ATOM   1426  N   ALA A 177      19.358   5.471  15.236  1.00 47.47    -0.346 N 
ATOM   1427  HN  ALA A 177      18.401   5.621  14.916  1.00  0.00     0.163 HD
ATOM   1428  CA  ALA A 177      19.772   4.138  15.641  1.00 45.77     0.172 C 
ATOM   1429  C   ALA A 177      20.072   3.341  14.378  1.00 45.36     0.240 C 
ATOM   1430  O   ALA A 177      19.347   3.440  13.391  1.00 45.41    -0.271 OA
ATOM   1431  CB  ALA A 177      18.664   3.468  16.437  1.00 45.09     0.042 C 
ATOM   1432  N   MET A 178      21.143   2.558  14.396  1.00 44.84    -0.346 N 
ATOM   1433  HN  MET A 178      21.743   2.535  15.221  1.00  0.00     0.163 HD
ATOM   1434  CA  MET A 178      21.463   1.733  13.243  1.00 45.55     0.177 C 
ATOM   1435  C   MET A 178      21.488   0.256  13.582  1.00 46.13     0.241 C 
ATOM   1436  O   MET A 178      22.363  -0.211  14.305  1.00 47.59    -0.271 OA
ATOM   1437  CB  MET A 178      22.812   2.129  12.647  1.00 45.46     0.045 C 
ATOM   1438  CG  MET A 178      23.254   1.193  11.533  1.00 46.27     0.076 C 
ATOM   1439  SD  MET A 178      24.813   1.665  10.791  1.00 48.83    -0.173 SA
ATOM   1440  CE  MET A 178      24.464   3.366  10.340  1.00 47.09     0.089 C 
ATOM   1441  N   LYS A 179      20.528  -0.480  13.041  1.00 46.37    -0.346 N 
ATOM   1442  HN  LYS A 179      19.809  -0.026  12.478  1.00  0.00     0.163 HD
ATOM   1443  CA  LYS A 179      20.476  -1.919  13.232  1.00 47.55     0.176 C 
ATOM   1444  C   LYS A 179      21.436  -2.559  12.239  1.00 49.98     0.241 C 
ATOM   1445  O   LYS A 179      21.248  -2.454  11.028  1.00 50.90    -0.271 OA
ATOM   1446  CB  LYS A 179      19.055  -2.414  12.985  1.00 45.01     0.035 C 
ATOM   1447  CG  LYS A 179      18.700  -3.707  13.673  1.00 42.53     0.004 C 
ATOM   1448  CD  LYS A 179      17.210  -3.954  13.531  1.00 41.57     0.027 C 
ATOM   1449  CE  LYS A 179      16.761  -5.168  14.310  1.00 40.75     0.229 C 
ATOM   1450  NZ  LYS A 179      15.311  -5.417  14.092  1.00 40.01    -0.079 N 
ATOM   1451  HZ1 LYS A 179      15.008  -6.237  14.618  1.00  0.00     0.274 HD
ATOM   1452  HZ2 LYS A 179      15.084  -5.497  13.101  1.00  0.00     0.274 HD
ATOM   1453  HZ3 LYS A 179      14.747  -4.595  14.311  1.00  0.00     0.274 HD
ATOM   1454  N   ILE A 180      22.477  -3.205  12.753  1.00 52.41    -0.346 N 
ATOM   1455  HN  ILE A 180      22.586  -3.252  13.766  1.00  0.00     0.163 HD
ATOM   1456  CA  ILE A 180      23.464  -3.846  11.898  1.00 55.05     0.180 C 
ATOM   1457  C   ILE A 180      23.385  -5.355  12.041  1.00 57.91     0.241 C 
ATOM   1458  O   ILE A 180      23.820  -5.919  13.045  1.00 58.51    -0.271 OA
ATOM   1459  CB  ILE A 180      24.893  -3.399  12.248  1.00 55.18     0.013 C 
ATOM   1460  CG1 ILE A 180      25.050  -1.902  11.989  1.00 56.21     0.002 C 
ATOM   1461  CG2 ILE A 180      25.899  -4.179  11.417  1.00 55.23     0.012 C 
ATOM   1462  CD1 ILE A 180      26.448  -1.391  12.240  1.00 56.23     0.005 C 
ATOM   1463  N   LEU A 181      22.822  -6.002  11.028  1.00 60.68    -0.346 N 
ATOM   1464  HN  LEU A 181      22.453  -5.470  10.240  1.00  0.00     0.163 HD
ATOM   1465  CA  LEU A 181      22.719  -7.450  11.017  1.00 63.67     0.177 C 
ATOM   1466  C   LEU A 181      23.872  -8.034  10.214  1.00 66.31     0.241 C 
ATOM   1467  O   LEU A 181      24.300  -7.459   9.212  1.00 67.15    -0.271 OA
ATOM   1468  CB  LEU A 181      21.386  -7.884  10.399  1.00 63.02     0.038 C 
ATOM   1469  CG  LEU A 181      20.098  -7.384  11.062  1.00 62.33    -0.020 C 
ATOM   1470  CD1 LEU A 181      18.901  -7.922  10.294  1.00 60.69     0.009 C 
ATOM   1471  CD2 LEU A 181      20.048  -7.832  12.515  1.00 61.62     0.009 C 
ATOM   1472  N   LYS A 182      24.376  -9.176  10.666  1.00 69.04    -0.346 N 
ATOM   1473  HN  LYS A 182      24.062  -9.535  11.568  1.00  0.00     0.163 HD
ATOM   1474  CA  LYS A 182      25.365  -9.929   9.909  1.00 71.41     0.176 C 
ATOM   1475  C   LYS A 182      24.665 -10.674   8.776  1.00 72.99     0.241 C 
ATOM   1476  O   LYS A 182      23.784 -11.499   9.017  1.00 72.65    -0.271 OA
ATOM   1477  CB  LYS A 182      26.077 -10.917  10.834  1.00 71.02     0.035 C 
ATOM   1478  CG  LYS A 182      25.147 -11.599  11.821  1.00 70.35     0.004 C 
ATOM   1479  CD  LYS A 182      25.906 -12.151  13.016  1.00 70.61     0.027 C 
ATOM   1480  CE  LYS A 182      26.644 -11.050  13.757  1.00 70.53     0.229 C 
ATOM   1481  NZ  LYS A 182      27.361 -11.576  14.951  1.00 69.52    -0.079 N 
ATOM   1482  HZ1 LYS A 182      27.857 -10.836  15.449  1.00  0.00     0.274 HD
ATOM   1483  HZ2 LYS A 182      27.987 -12.341  14.702  1.00  0.00     0.274 HD
ATOM   1484  HZ3 LYS A 182      26.729 -12.083  15.571  1.00  0.00     0.274 HD
ATOM   1485  N   LYS A 183      25.060 -10.378   7.541  1.00 75.06    -0.346 N 
ATOM   1486  HN  LYS A 183      25.888  -9.798   7.406  1.00  0.00     0.163 HD
ATOM   1487  CA  LYS A 183      24.333 -10.866   6.377  1.00 77.16     0.176 C 
ATOM   1488  C   LYS A 183      24.547 -12.356   6.132  1.00 78.59     0.241 C 
ATOM   1489  O   LYS A 183      23.779 -12.983   5.404  1.00 79.46    -0.271 OA
ATOM   1490  CB  LYS A 183      24.742 -10.083   5.126  1.00 76.92     0.035 C 
ATOM   1491  CG  LYS A 183      26.062 -10.524   4.525  1.00 76.85     0.004 C 
ATOM   1492  CD  LYS A 183      26.200 -10.050   3.086  1.00 77.77     0.027 C 
ATOM   1493  CE  LYS A 183      26.130  -8.534   2.991  1.00 78.11     0.229 C 
ATOM   1494  NZ  LYS A 183      26.411  -8.045   1.611  1.00 78.39    -0.079 N 
ATOM   1495  HZ1 LYS A 183      26.364  -7.028   1.547  1.00  0.00     0.274 HD
ATOM   1496  HZ2 LYS A 183      25.794  -8.487   0.930  1.00  0.00     0.274 HD
ATOM   1497  HZ3 LYS A 183      27.306  -8.396   1.270  1.00  0.00     0.274 HD
ATOM   1498  N   GLU A 184      25.585 -12.924   6.739  1.00 80.33    -0.346 N 
ATOM   1499  HN  GLU A 184      26.153 -12.370   7.380  1.00  0.00     0.163 HD
ATOM   1500  CA  GLU A 184      25.930 -14.324   6.508  1.00 82.54     0.177 C 
ATOM   1501  C   GLU A 184      25.088 -15.297   7.333  1.00 83.69     0.241 C 
ATOM   1502  O   GLU A 184      25.158 -16.514   7.138  1.00 84.28    -0.271 OA
ATOM   1503  CB  GLU A 184      27.416 -14.556   6.794  1.00 83.06     0.045 C 
ATOM   1504  CG  GLU A 184      27.953 -13.783   7.983  1.00 84.96     0.116 C 
ATOM   1505  CD  GLU A 184      28.400 -12.381   7.610  1.00 85.67     0.172 C 
ATOM   1506  OE1 GLU A 184      29.376 -11.890   8.216  1.00 86.44    -0.648 OA
ATOM   1507  OE2 GLU A 184      27.778 -11.772   6.714  1.00 85.37    -0.648 OA
ATOM   1508  N   VAL A 185      24.294 -14.759   8.253  1.00 84.03    -0.346 N 
ATOM   1509  HN  VAL A 185      24.380 -13.766   8.469  1.00  0.00     0.163 HD
ATOM   1510  CA  VAL A 185      23.303 -15.562   8.959  1.00 84.61     0.180 C 
ATOM   1511  C   VAL A 185      22.088 -15.789   8.056  1.00 84.72     0.241 C 
ATOM   1512  O   VAL A 185      21.388 -16.796   8.178  1.00 84.01    -0.271 OA
ATOM   1513  CB  VAL A 185      22.853 -14.866  10.267  1.00 84.66     0.009 C 
ATOM   1514  CG1 VAL A 185      21.777 -15.685  10.952  1.00 84.51     0.012 C 
ATOM   1515  CG2 VAL A 185      24.042 -14.694  11.196  1.00 84.78     0.012 C 
ATOM   1516  N   ILE A 186      21.851 -14.849   7.145  1.00 84.81    -0.346 N 
ATOM   1517  HN  ILE A 186      22.441 -14.017   7.130  1.00  0.00     0.163 HD
ATOM   1518  CA  ILE A 186      20.775 -14.970   6.167  1.00 84.92     0.180 C 
ATOM   1519  C   ILE A 186      21.302 -15.206   4.748  1.00 84.65     0.241 C 
ATOM   1520  O   ILE A 186      21.422 -16.350   4.312  1.00 85.09    -0.271 OA
ATOM   1521  CB  ILE A 186      19.871 -13.713   6.185  1.00 85.84     0.013 C 
ATOM   1522  CG1 ILE A 186      20.726 -12.445   6.149  1.00 85.69     0.002 C 
ATOM   1523  CG2 ILE A 186      18.994 -13.723   7.429  1.00 86.30     0.012 C 
ATOM   1524  CD1 ILE A 186      19.941 -11.175   6.392  1.00 84.99     0.005 C 
ATOM   1525  N   VAL A 187      21.619 -14.131   4.031  1.00 84.02    -0.346 N 
ATOM   1526  HN  VAL A 187      21.456 -13.204   4.423  1.00  0.00     0.163 HD
ATOM   1527  CA  VAL A 187      22.195 -14.251   2.695  1.00 83.17     0.180 C 
ATOM   1528  C   VAL A 187      23.655 -14.688   2.789  1.00 83.54     0.241 C 
ATOM   1529  O   VAL A 187      24.568 -13.878   2.619  1.00 83.56    -0.271 OA
ATOM   1530  CB  VAL A 187      22.124 -12.908   1.931  1.00 82.49     0.009 C 
ATOM   1531  CG1 VAL A 187      22.712 -13.067   0.535  1.00 81.02     0.012 C 
ATOM   1532  CG2 VAL A 187      20.680 -12.434   1.847  1.00 82.74     0.012 C 
ATOM   1533  N   ALA A 188      23.867 -15.973   3.062  1.00 83.58    -0.349 N 
ATOM   1534  HN  ALA A 188      23.065 -16.598   3.149  1.00  0.00     0.163 HD
ATOM   1535  CA  ALA A 188      25.212 -16.519   3.241  1.00 83.81     0.142 C 
ATOM   1536  C   ALA A 188      25.886 -16.808   1.901  1.00 83.19     0.255 C 
ATOM   1537  O   ALA A 188      26.939 -17.446   1.848  1.00 82.22    -0.305 OA
ATOM   1538  CB  ALA A 188      25.149 -17.798   4.082  1.00 83.26     0.039 C 
ATOM   1539  N   ASN A 199      14.687  -0.820  -1.730  1.00 90.17    -0.066 N 
ATOM   1540  HN1 ASN A 199      15.408  -0.103  -1.647  1.00  0.00     0.275 HD
ATOM   1541  HN2 ASN A 199      14.952  -1.559  -2.381  1.00  0.00     0.275 HD
ATOM   1542  HN3 ASN A 199      14.610  -1.388  -0.886  1.00  0.00     0.275 HD
ATOM   1543  CA  ASN A 199      13.417  -0.198  -2.092  1.00 90.86     0.283 C 
ATOM   1544  C   ASN A 199      12.989   0.844  -1.056  1.00 90.98     0.249 C 
ATOM   1545  O   ASN A 199      13.097   0.614   0.147  1.00 91.62    -0.271 OA
ATOM   1546  CB  ASN A 199      12.334  -1.274  -2.216  1.00 91.84     0.145 C 
ATOM   1547  CG  ASN A 199      12.159  -2.071  -0.932  1.00 92.92     0.217 C 
ATOM   1548  ND2 ASN A 199      11.194  -2.987  -0.921  1.00 93.26    -0.370 N 
ATOM   1549 1HD2 ASN A 199      10.589  -3.159  -1.724  1.00  0.00     0.159 HD
ATOM   1550 2HD2 ASN A 199      11.077  -3.521  -0.060  1.00  0.00     0.159 HD
ATOM   1551  OD1 ASN A 199      12.889  -1.863   0.038  1.00 93.23    -0.274 OA
ATOM   1552  N   ARG A 200      12.492   1.986  -1.523  1.00 90.15    -0.346 N 
ATOM   1553  HN  ARG A 200      12.409   2.120  -2.531  1.00  0.00     0.163 HD
ATOM   1554  CA  ARG A 200      12.063   3.051  -0.624  1.00 89.16     0.176 C 
ATOM   1555  C   ARG A 200      10.598   2.935  -0.222  1.00 87.36     0.241 C 
ATOM   1556  O   ARG A 200       9.934   3.931   0.085  1.00 87.57    -0.271 OA
ATOM   1557  CB  ARG A 200      12.342   4.405  -1.263  1.00 90.42     0.036 C 
ATOM   1558  CG  ARG A 200      13.829   4.688  -1.337  1.00 92.36     0.023 C 
ATOM   1559  CD  ARG A 200      14.155   6.100  -0.918  1.00 93.26     0.138 C 
ATOM   1560  NE  ARG A 200      14.022   7.027  -2.032  1.00 94.48    -0.227 N 
ATOM   1561  HE  ARG A 200      13.547   6.701  -2.874  1.00  0.00     0.177 HD
ATOM   1562  CZ  ARG A 200      14.482   8.271  -2.017  1.00 95.48     0.665 C 
ATOM   1563  NH1 ARG A 200      15.103   8.732  -0.939  1.00 96.25    -0.235 N 
ATOM   1564 1HH1 ARG A 200      15.221   8.135  -0.121  1.00  0.00     0.174 HD
ATOM   1565 2HH1 ARG A 200      15.457   9.689  -0.927  1.00  0.00     0.174 HD
ATOM   1566  NH2 ARG A 200      14.329   9.047  -3.080  1.00 94.74    -0.235 N 
ATOM   1567 1HH2 ARG A 200      13.852   8.693  -3.909  1.00  0.00     0.174 HD
ATOM   1568 2HH2 ARG A 200      14.683  10.004  -3.068  1.00  0.00     0.174 HD
ATOM   1569  N   VAL A 201      10.114   1.696  -0.235  1.00 85.08    -0.346 N 
ATOM   1570  HN  VAL A 201      10.631   0.979  -0.744  1.00  0.00     0.163 HD
ATOM   1571  CA  VAL A 201       8.882   1.311   0.442  1.00 80.98     0.180 C 
ATOM   1572  C   VAL A 201       8.787   1.911   1.847  1.00 78.69     0.241 C 
ATOM   1573  O   VAL A 201       7.719   1.925   2.462  1.00 77.88    -0.271 OA
ATOM   1574  CB  VAL A 201       8.804  -0.220   0.545  1.00 80.35     0.009 C 
ATOM   1575  CG1 VAL A 201       7.612  -0.629   1.383  1.00 80.06     0.012 C 
ATOM   1576  CG2 VAL A 201       8.725  -0.820  -0.855  1.00 80.44     0.012 C 
ATOM   1577  N   LEU A 202       9.913   2.420   2.338  1.00 76.87    -0.346 N 
ATOM   1578  HN  LEU A 202      10.743   2.437   1.745  1.00  0.00     0.163 HD
ATOM   1579  CA  LEU A 202      10.008   2.954   3.691  1.00 75.29     0.177 C 
ATOM   1580  C   LEU A 202       9.489   4.383   3.851  1.00 74.60     0.241 C 
ATOM   1581  O   LEU A 202       9.669   4.989   4.906  1.00 75.16    -0.271 OA
ATOM   1582  CB  LEU A 202      11.461   2.885   4.194  1.00 73.92     0.038 C 
ATOM   1583  CG  LEU A 202      12.620   3.444   3.356  1.00 72.86    -0.020 C 
ATOM   1584  CD1 LEU A 202      13.695   4.008   4.272  1.00 71.91     0.009 C 
ATOM   1585  CD2 LEU A 202      13.204   2.345   2.488  1.00 71.78     0.009 C 
ATOM   1586  N   GLN A 203       8.851   4.924   2.816  1.00 73.20    -0.346 N 
ATOM   1587  HN  GLN A 203       8.822   4.425   1.927  1.00  0.00     0.163 HD
ATOM   1588  CA  GLN A 203       8.191   6.225   2.935  1.00 71.31     0.177 C 
ATOM   1589  C   GLN A 203       6.678   6.062   3.085  1.00 69.04     0.241 C 
ATOM   1590  O   GLN A 203       5.989   6.966   3.563  1.00 68.21    -0.271 OA
ATOM   1591  CB  GLN A 203       8.509   7.088   1.715  1.00 72.89     0.044 C 
ATOM   1592  CG  GLN A 203       9.992   7.307   1.503  1.00 73.32     0.105 C 
ATOM   1593  CD  GLN A 203      10.302   7.774   0.103  1.00 73.75     0.215 C 
ATOM   1594  NE2 GLN A 203      10.068   9.055  -0.158  1.00 73.67    -0.370 N 
ATOM   1595 1HE2 GLN A 203       9.703   9.702   0.541  1.00  0.00     0.159 HD
ATOM   1596 2HE2 GLN A 203      10.278   9.371  -1.105  1.00  0.00     0.159 HD
ATOM   1597  OE1 GLN A 203      10.742   6.993  -0.740  1.00 73.41    -0.274 OA
ATOM   1598  N   ASN A 204       6.175   4.900   2.673  1.00 67.04    -0.346 N 
ATOM   1599  HN  ASN A 204       6.780   4.256   2.163  1.00  0.00     0.163 HD
ATOM   1600  CA  ASN A 204       4.788   4.513   2.924  1.00 64.98     0.185 C 
ATOM   1601  C   ASN A 204       4.613   4.172   4.399  1.00 63.43     0.241 C 
ATOM   1602  O   ASN A 204       3.582   4.479   5.005  1.00 63.77    -0.271 OA
ATOM   1603  CB  ASN A 204       4.410   3.278   2.097  1.00 64.94     0.137 C 
ATOM   1604  CG  ASN A 204       4.645   3.468   0.613  1.00 64.77     0.217 C 
ATOM   1605  ND2 ASN A 204       3.864   2.767  -0.202  1.00 63.30    -0.370 N 
ATOM   1606 1HD2 ASN A 204       4.022   2.895  -1.201  1.00  0.00     0.159 HD
ATOM   1607 2HD2 ASN A 204       3.141   2.133   0.138  1.00  0.00     0.159 HD
ATOM   1608  OD1 ASN A 204       5.518   4.233   0.202  1.00 64.76    -0.274 OA
ATOM   1609  N   SER A 205       5.632   3.536   4.969  1.00 60.03    -0.344 N 
ATOM   1610  HN  SER A 205       6.516   3.466   4.466  1.00  0.00     0.163 HD
ATOM   1611  CA  SER A 205       5.522   2.936   6.291  1.00 56.32     0.200 C 
ATOM   1612  C   SER A 205       5.672   3.959   7.411  1.00 53.83     0.243 C 
ATOM   1613  O   SER A 205       6.013   3.610   8.540  1.00 53.84    -0.271 OA
ATOM   1614  CB  SER A 205       6.569   1.834   6.443  1.00 56.14     0.199 C 
ATOM   1615  OG  SER A 205       6.473   0.902   5.378  1.00 53.97    -0.398 OA
ATOM   1616  HG  SER A 205       7.124   0.217   5.473  1.00  0.00     0.209 HD
ATOM   1617  N   ARG A 206       5.409   5.223   7.095  1.00 51.66    -0.346 N 
ATOM   1618  HN  ARG A 206       5.175   5.456   6.130  1.00  0.00     0.163 HD
ATOM   1619  CA  ARG A 206       5.447   6.286   8.096  1.00 48.34     0.176 C 
ATOM   1620  C   ARG A 206       4.194   6.318   8.973  1.00 44.36     0.241 C 
ATOM   1621  O   ARG A 206       3.073   6.414   8.473  1.00 44.01    -0.271 OA
ATOM   1622  CB  ARG A 206       5.628   7.646   7.415  1.00 49.25     0.036 C 
ATOM   1623  CG  ARG A 206       7.079   8.049   7.209  1.00 51.17     0.023 C 
ATOM   1624  CD  ARG A 206       7.864   7.934   8.514  1.00 55.69     0.138 C 
ATOM   1625  NE  ARG A 206       7.069   8.302   9.689  1.00 55.50    -0.227 N 
ATOM   1626  HE  ARG A 206       6.151   7.871   9.798  1.00  0.00     0.177 HD
ATOM   1627  CZ  ARG A 206       7.467   9.163  10.624  1.00 55.40     0.665 C 
ATOM   1628  NH1 ARG A 206       8.653   9.750  10.524  1.00 55.43    -0.235 N 
ATOM   1629 1HH1 ARG A 206       9.256   9.539   9.729  1.00  0.00     0.174 HD
ATOM   1630 2HH1 ARG A 206       8.958  10.409  11.240  1.00  0.00     0.174 HD
ATOM   1631  NH2 ARG A 206       6.682   9.437  11.659  1.00 53.56    -0.235 N 
ATOM   1632 1HH2 ARG A 206       5.770   8.986  11.736  1.00  0.00     0.174 HD
ATOM   1633 2HH2 ARG A 206       6.987  10.096  12.375  1.00  0.00     0.174 HD
ATOM   1634  N   HIS A 207       4.396   6.229  10.284  1.00 39.08    -0.346 N 
ATOM   1635  HN  HIS A 207       5.329   6.004  10.629  1.00  0.00     0.163 HD
ATOM   1636  CA  HIS A 207       3.320   6.445  11.239  1.00 34.50     0.182 C 
ATOM   1637  C   HIS A 207       3.852   7.254  12.409  1.00 32.55     0.243 C 
ATOM   1638  O   HIS A 207       4.975   7.043  12.853  1.00 35.69    -0.271 OA
ATOM   1639  CB  HIS A 207       2.776   5.111  11.741  1.00 33.40     0.093 C 
ATOM   1640  CG  HIS A 207       1.470   5.230  12.460  1.00 31.75     0.028 A 
ATOM   1641  CD2 HIS A 207       0.196   5.082  12.024  1.00 31.83     0.114 A 
ATOM   1642  ND1 HIS A 207       1.382   5.559  13.795  1.00 30.97    -0.354 N 
ATOM   1643  HD1 HIS A 207       2.175   5.737  14.412  1.00  0.00     0.166 HD
ATOM   1644  CE1 HIS A 207       0.110   5.608  14.152  1.00 31.72     0.180 A 
ATOM   1645  NE2 HIS A 207      -0.630   5.323  13.095  1.00 33.29    -0.360 N 
ATOM   1646  HE2 HIS A 207      -1.649   5.288  13.077  1.00  0.00     0.166 HD
ATOM   1647  N   PRO A 208       3.050   8.195  12.928  1.00 30.87    -0.337 N 
ATOM   1648  CA  PRO A 208       3.554   9.099  13.967  1.00 28.26     0.179 C 
ATOM   1649  C   PRO A 208       4.007   8.414  15.255  1.00 28.05     0.241 C 
ATOM   1650  O   PRO A 208       4.720   9.012  16.053  1.00 27.73    -0.271 OA
ATOM   1651  CB  PRO A 208       2.392  10.066  14.204  1.00 28.36     0.037 C 
ATOM   1652  CG  PRO A 208       1.184   9.356  13.697  1.00 28.73     0.022 C 
ATOM   1653  CD  PRO A 208       1.645   8.473  12.580  1.00 29.50     0.127 C 
ATOM   1654  N   PHE A 209       3.602   7.163  15.454  1.00 28.33    -0.346 N 
ATOM   1655  HN  PHE A 209       3.080   6.683  14.721  1.00  0.00     0.163 HD
ATOM   1656  CA  PHE A 209       3.892   6.465  16.704  1.00 28.62     0.180 C 
ATOM   1657  C   PHE A 209       4.797   5.248  16.523  1.00 30.46     0.241 C 
ATOM   1658  O   PHE A 209       4.982   4.454  17.453  1.00 28.77    -0.271 OA
ATOM   1659  CB  PHE A 209       2.585   6.057  17.389  1.00 26.78     0.073 C 
ATOM   1660  CG  PHE A 209       1.691   7.220  17.708  1.00 28.05    -0.056 A 
ATOM   1661  CD1 PHE A 209       2.218   8.381  18.262  1.00 29.02     0.007 A 
ATOM   1662  CD2 PHE A 209       0.337   7.178  17.416  1.00 25.68     0.007 A 
ATOM   1663  CE1 PHE A 209       1.407   9.482  18.513  1.00 27.86     0.001 A 
ATOM   1664  CE2 PHE A 209      -0.477   8.271  17.663  1.00 26.04     0.001 A 
ATOM   1665  CZ  PHE A 209       0.058   9.426  18.211  1.00 26.60     0.000 A 
ATOM   1666  N   LEU A 210       5.359   5.110  15.323  1.00 30.07    -0.346 N 
ATOM   1667  HN  LEU A 210       5.098   5.757  14.579  1.00  0.00     0.163 HD
ATOM   1668  CA  LEU A 210       6.336   4.063  15.038  1.00 30.54     0.177 C 
ATOM   1669  C   LEU A 210       7.667   4.700  14.649  1.00 31.93     0.241 C 
ATOM   1670  O   LEU A 210       7.691   5.670  13.896  1.00 34.05    -0.271 OA
ATOM   1671  CB  LEU A 210       5.852   3.188  13.884  1.00 29.67     0.038 C 
ATOM   1672  CG  LEU A 210       4.523   2.458  14.030  1.00 31.19    -0.020 C 
ATOM   1673  CD1 LEU A 210       4.191   1.767  12.714  1.00 30.93     0.009 C 
ATOM   1674  CD2 LEU A 210       4.605   1.448  15.171  1.00 31.92     0.009 C 
ATOM   1675  N   THR A 211       8.773   4.156  15.147  1.00 32.36    -0.344 N 
ATOM   1676  HN  THR A 211       8.710   3.377  15.803  1.00  0.00     0.163 HD
ATOM   1677  CA  THR A 211      10.074   4.675  14.754  1.00 34.73     0.205 C 
ATOM   1678  C   THR A 211      10.265   4.406  13.262  1.00 36.83     0.243 C 
ATOM   1679  O   THR A 211      10.094   3.279  12.793  1.00 37.01    -0.271 OA
ATOM   1680  CB  THR A 211      11.238   4.026  15.569  1.00 32.91     0.146 C 
ATOM   1681  CG2 THR A 211      10.920   4.055  17.050  1.00 33.80     0.042 C 
ATOM   1682  OG1 THR A 211      11.428   2.666  15.168  1.00 34.05    -0.393 OA
ATOM   1683  HG1 THR A 211      12.136   2.271  15.664  1.00  0.00     0.210 HD
ATOM   1684  N   ALA A 212      10.607   5.459  12.524  1.00 38.31    -0.346 N 
ATOM   1685  HN  ALA A 212      10.818   6.339  12.995  1.00  0.00     0.163 HD
ATOM   1686  CA  ALA A 212      10.692   5.407  11.072  1.00 38.75     0.172 C 
ATOM   1687  C   ALA A 212      12.003   4.794  10.591  1.00 40.40     0.240 C 
ATOM   1688  O   ALA A 212      13.074   5.071  11.137  1.00 39.76    -0.271 OA
ATOM   1689  CB  ALA A 212      10.542   6.808  10.504  1.00 38.47     0.042 C 
ATOM   1690  N   LEU A 213      11.914   3.958   9.563  1.00 41.74    -0.346 N 
ATOM   1691  HN  LEU A 213      10.997   3.630   9.259  1.00  0.00     0.163 HD
ATOM   1692  CA  LEU A 213      13.105   3.504   8.865  1.00 44.20     0.177 C 
ATOM   1693  C   LEU A 213      13.413   4.512   7.762  1.00 46.44     0.241 C 
ATOM   1694  O   LEU A 213      12.651   4.640   6.806  1.00 45.69    -0.271 OA
ATOM   1695  CB  LEU A 213      12.866   2.118   8.266  1.00 45.34     0.038 C 
ATOM   1696  CG  LEU A 213      14.088   1.407   7.675  1.00 47.86    -0.020 C 
ATOM   1697  CD1 LEU A 213      15.171   1.285   8.739  1.00 48.14     0.009 C 
ATOM   1698  CD2 LEU A 213      13.687   0.030   7.163  1.00 46.90     0.009 C 
ATOM   1699  N   LYS A 214      14.522   5.236   7.904  1.00 49.93    -0.346 N 
ATOM   1700  HN  LYS A 214      15.139   5.052   8.695  1.00  0.00     0.163 HD
ATOM   1701  CA  LYS A 214      14.875   6.287   6.953  1.00 52.07     0.176 C 
ATOM   1702  C   LYS A 214      15.881   5.842   5.892  1.00 53.43     0.241 C 
ATOM   1703  O   LYS A 214      15.807   6.285   4.747  1.00 54.66    -0.271 OA
ATOM   1704  CB  LYS A 214      15.420   7.517   7.687  1.00 51.99     0.035 C 
ATOM   1705  CG  LYS A 214      15.850   8.638   6.748  1.00 53.13     0.004 C 
ATOM   1706  CD  LYS A 214      15.983   9.968   7.471  1.00 53.77     0.027 C 
ATOM   1707  CE  LYS A 214      16.532  11.052   6.544  1.00 54.58     0.229 C 
ATOM   1708  NZ  LYS A 214      15.686  11.278   5.332  1.00 51.77    -0.079 N 
ATOM   1709  HZ1 LYS A 214      16.052  12.001   4.713  1.00  0.00     0.274 HD
ATOM   1710  HZ2 LYS A 214      14.722  11.481   5.596  1.00  0.00     0.274 HD
ATOM   1711  HZ3 LYS A 214      15.541  10.406   4.824  1.00  0.00     0.274 HD
ATOM   1712  N   TYR A 215      16.820   4.978   6.269  1.00 54.46    -0.346 N 
ATOM   1713  HN  TYR A 215      16.882   4.703   7.249  1.00  0.00     0.163 HD
ATOM   1714  CA  TYR A 215      17.766   4.415   5.305  1.00 56.79     0.180 C 
ATOM   1715  C   TYR A 215      18.005   2.927   5.544  1.00 58.15     0.241 C 
ATOM   1716  O   TYR A 215      18.019   2.467   6.685  1.00 59.06    -0.271 OA
ATOM   1717  CB  TYR A 215      19.113   5.139   5.378  1.00 56.49     0.073 C 
ATOM   1718  CG  TYR A 215      19.039   6.637   5.206  1.00 56.49    -0.056 A 
ATOM   1719  CD1 TYR A 215      18.742   7.203   3.975  1.00 55.82     0.010 A 
ATOM   1720  CD2 TYR A 215      19.290   7.486   6.274  1.00 57.81     0.010 A 
ATOM   1721  CE1 TYR A 215      18.697   8.576   3.815  1.00 56.56     0.037 A 
ATOM   1722  CE2 TYR A 215      19.247   8.858   6.124  1.00 57.51     0.037 A 
ATOM   1723  CZ  TYR A 215      18.951   9.398   4.895  1.00 56.60     0.065 A 
ATOM   1724  OH  TYR A 215      18.910  10.765   4.753  1.00 56.09    -0.361 OA
ATOM   1725  HH  TYR A 215      19.085  11.331   5.496  1.00  0.00     0.217 HD
ATOM   1726  N   SER A 216      18.196   2.178   4.462  1.00 59.40    -0.344 N 
ATOM   1727  HN  SER A 216      17.981   2.566   3.543  1.00  0.00     0.163 HD
ATOM   1728  CA  SER A 216      18.705   0.816   4.559  1.00 62.27     0.200 C 
ATOM   1729  C   SER A 216      19.689   0.542   3.427  1.00 63.93     0.243 C 
ATOM   1730  O   SER A 216      19.339   0.633   2.251  1.00 64.34    -0.271 OA
ATOM   1731  CB  SER A 216      17.555  -0.200   4.512  1.00 62.17     0.199 C 
ATOM   1732  OG  SER A 216      16.820  -0.112   3.303  1.00 63.81    -0.398 OA
ATOM   1733  HG  SER A 216      16.108  -0.741   3.274  1.00  0.00     0.209 HD
ATOM   1734  N   PHE A 217      20.925   0.215   3.790  1.00 66.18    -0.346 N 
ATOM   1735  HN  PHE A 217      21.156   0.164   4.782  1.00  0.00     0.163 HD
ATOM   1736  CA  PHE A 217      21.958  -0.073   2.802  1.00 67.60     0.180 C 
ATOM   1737  C   PHE A 217      22.768  -1.308   3.182  1.00 68.74     0.241 C 
ATOM   1738  O   PHE A 217      22.877  -1.654   4.358  1.00 68.09    -0.271 OA
ATOM   1739  CB  PHE A 217      22.890   1.133   2.642  1.00 66.93     0.073 C 
ATOM   1740  CG  PHE A 217      23.609   1.522   3.903  1.00 67.35    -0.056 A 
ATOM   1741  CD1 PHE A 217      23.152   2.576   4.681  1.00 67.42     0.007 A 
ATOM   1742  CD2 PHE A 217      24.754   0.847   4.301  1.00 67.95     0.007 A 
ATOM   1743  CE1 PHE A 217      23.824   2.953   5.833  1.00 66.66     0.001 A 
ATOM   1744  CE2 PHE A 217      25.432   1.217   5.452  1.00 68.51     0.001 A 
ATOM   1745  CZ  PHE A 217      24.965   2.273   6.219  1.00 67.41     0.000 A 
ATOM   1746  N   GLN A 218      23.327  -1.974   2.176  1.00 70.71    -0.346 N 
ATOM   1747  HN  GLN A 218      23.170  -1.654   1.220  1.00  0.00     0.163 HD
ATOM   1748  CA  GLN A 218      24.159  -3.150   2.402  1.00 72.86     0.177 C 
ATOM   1749  C   GLN A 218      25.623  -2.820   2.166  1.00 73.39     0.241 C 
ATOM   1750  O   GLN A 218      25.945  -1.871   1.449  1.00 73.22    -0.271 OA
ATOM   1751  CB  GLN A 218      23.755  -4.290   1.465  1.00 74.85     0.044 C 
ATOM   1752  CG  GLN A 218      22.376  -4.865   1.716  1.00 76.77     0.105 C 
ATOM   1753  CD  GLN A 218      22.190  -6.216   1.048  1.00 78.27     0.215 C 
ATOM   1754  NE2 GLN A 218      20.979  -6.760   1.131  1.00 77.77    -0.370 N 
ATOM   1755 1HE2 GLN A 218      20.854  -7.667   0.682  1.00  0.00     0.159 HD
ATOM   1756 2HE2 GLN A 218      20.203  -6.306   1.613  1.00  0.00     0.159 HD
ATOM   1757  OE1 GLN A 218      23.128  -6.765   0.465  1.00 79.41    -0.274 OA
ATOM   1758  N   THR A 219      26.503  -3.611   2.774  1.00 74.13    -0.344 N 
ATOM   1759  HN  THR A 219      26.165  -4.317   3.427  1.00  0.00     0.163 HD
ATOM   1760  CA  THR A 219      27.936  -3.498   2.534  1.00 75.34     0.205 C 
ATOM   1761  C   THR A 219      28.617  -4.861   2.448  1.00 75.46     0.243 C 
ATOM   1762  O   THR A 219      28.000  -5.858   2.072  1.00 75.81    -0.271 OA
ATOM   1763  CB  THR A 219      28.637  -2.673   3.636  1.00 75.79     0.146 C 
ATOM   1764  CG2 THR A 219      28.140  -1.235   3.625  1.00 75.77     0.042 C 
ATOM   1765  OG1 THR A 219      28.387  -3.269   4.915  1.00 76.63    -0.393 OA
ATOM   1766  HG1 THR A 219      28.818  -2.762   5.593  1.00  0.00     0.210 HD
ATOM   1767  N   HIS A 220      29.895  -4.890   2.813  1.00 75.71    -0.346 N 
ATOM   1768  HN  HIS A 220      30.273  -4.103   3.340  1.00  0.00     0.163 HD
ATOM   1769  CA  HIS A 220      30.776  -6.004   2.489  1.00 75.80     0.182 C 
ATOM   1770  C   HIS A 220      30.293  -7.304   3.116  1.00 74.73     0.241 C 
ATOM   1771  O   HIS A 220      30.471  -8.384   2.549  1.00 74.53    -0.271 OA
ATOM   1772  CB  HIS A 220      32.196  -5.685   2.965  1.00 76.88     0.093 C 
ATOM   1773  CG  HIS A 220      32.599  -4.262   2.733  1.00 78.39     0.028 A 
ATOM   1774  CD2 HIS A 220      32.446  -3.457   1.654  1.00 79.10     0.114 A 
ATOM   1775  ND1 HIS A 220      33.209  -3.492   3.700  1.00 79.24    -0.354 N 
ATOM   1776  HD1 HIS A 220      33.463  -3.812   4.635  1.00  0.00     0.166 HD
ATOM   1777  CE1 HIS A 220      33.414  -2.275   3.228  1.00 79.99     0.180 A 
ATOM   1778  NE2 HIS A 220      32.960  -2.227   1.988  1.00 80.01    -0.360 N 
ATOM   1779  HE2 HIS A 220      32.987  -1.410   1.378  1.00  0.00     0.166 HD
ATOM   1780  N   ASP A 221      29.675  -7.190   4.286  1.00 73.23    -0.345 N 
ATOM   1781  HN  ASP A 221      29.526  -6.262   4.683  1.00  0.00     0.163 HD
ATOM   1782  CA  ASP A 221      29.206  -8.359   5.015  1.00 71.12     0.186 C 
ATOM   1783  C   ASP A 221      28.032  -8.040   5.940  1.00 69.61     0.241 C 
ATOM   1784  O   ASP A 221      27.465  -8.937   6.564  1.00 69.88    -0.271 OA
ATOM   1785  CB  ASP A 221      30.361  -8.964   5.823  1.00 71.47     0.147 C 
ATOM   1786  CG  ASP A 221      31.123  -7.924   6.634  1.00 71.90     0.175 C 
ATOM   1787  OD1 ASP A 221      30.573  -6.830   6.886  1.00 71.93    -0.648 OA
ATOM   1788  OD2 ASP A 221      32.278  -8.203   7.021  1.00 71.81    -0.648 OA
ATOM   1789  N   ARG A 222      27.664  -6.765   6.025  1.00 67.22    -0.346 N 
ATOM   1790  HN  ARG A 222      28.103  -6.074   5.417  1.00  0.00     0.163 HD
ATOM   1791  CA  ARG A 222      26.642  -6.340   6.975  1.00 65.93     0.176 C 
ATOM   1792  C   ARG A 222      25.384  -5.773   6.321  1.00 64.44     0.241 C 
ATOM   1793  O   ARG A 222      25.446  -5.145   5.262  1.00 64.48    -0.271 OA
ATOM   1794  CB  ARG A 222      27.232  -5.307   7.939  1.00 66.36     0.036 C 
ATOM   1795  CG  ARG A 222      28.379  -5.848   8.771  1.00 66.50     0.023 C 
ATOM   1796  CD  ARG A 222      28.011  -7.202   9.360  1.00 66.89     0.138 C 
ATOM   1797  NE  ARG A 222      29.150  -7.863   9.988  1.00 65.35    -0.227 N 
ATOM   1798  HE  ARG A 222      29.535  -8.690   9.532  1.00  0.00     0.177 HD
ATOM   1799  CZ  ARG A 222      29.715  -7.454  11.117  1.00 65.68     0.665 C 
ATOM   1800  NH1 ARG A 222      29.248  -6.382  11.743  1.00 66.17    -0.235 N 
ATOM   1801 1HH1 ARG A 222      29.682  -6.068  12.611  1.00  0.00     0.174 HD
ATOM   1802 2HH1 ARG A 222      28.456  -5.870  11.356  1.00  0.00     0.174 HD
ATOM   1803  NH2 ARG A 222      30.745  -8.120  11.620  1.00 66.24    -0.235 N 
ATOM   1804 1HH2 ARG A 222      31.179  -7.806  12.488  1.00  0.00     0.174 HD
ATOM   1805 2HH2 ARG A 222      31.104  -8.944  11.139  1.00  0.00     0.174 HD
ATOM   1806  N   LEU A 223      24.241  -6.004   6.963  1.00 61.41    -0.346 N 
ATOM   1807  HN  LEU A 223      24.246  -6.629   7.769  1.00  0.00     0.163 HD
ATOM   1808  CA  LEU A 223      22.980  -5.392   6.552  1.00 57.98     0.177 C 
ATOM   1809  C   LEU A 223      22.610  -4.253   7.494  1.00 56.30     0.241 C 
ATOM   1810  O   LEU A 223      22.397  -4.467   8.687  1.00 55.89    -0.271 OA
ATOM   1811  CB  LEU A 223      21.864  -6.436   6.551  1.00 57.47     0.038 C 
ATOM   1812  CG  LEU A 223      21.482  -6.987   5.179  1.00 57.11    -0.020 C 
ATOM   1813  CD1 LEU A 223      20.574  -8.190   5.344  1.00 55.56     0.009 C 
ATOM   1814  CD2 LEU A 223      20.794  -5.898   4.375  1.00 56.44     0.009 C 
ATOM   1815  N   CYS A 224      22.529  -3.042   6.953  1.00 53.64    -0.345 N 
ATOM   1816  HN  CYS A 224      22.603  -2.940   5.941  1.00  0.00     0.163 HD
ATOM   1817  CA  CYS A 224      22.337  -1.857   7.778  1.00 52.11     0.186 C 
ATOM   1818  C   CYS A 224      20.954  -1.251   7.621  1.00 51.64     0.242 C 
ATOM   1819  O   CYS A 224      20.428  -1.160   6.511  1.00 53.03    -0.271 OA
ATOM   1820  CB  CYS A 224      23.392  -0.806   7.440  1.00 51.62     0.121 C 
ATOM   1821  SG  CYS A 224      25.073  -1.313   7.843  1.00 55.05    -0.095 SA
ATOM   1822  N   PHE A 225      20.372  -0.835   8.743  1.00 49.48    -0.346 N 
ATOM   1823  HN  PHE A 225      20.846  -0.994   9.632  1.00  0.00     0.163 HD
ATOM   1824  CA  PHE A 225      19.081  -0.160   8.745  1.00 46.21     0.180 C 
ATOM   1825  C   PHE A 225      19.138   1.055   9.662  1.00 45.44     0.241 C 
ATOM   1826  O   PHE A 225      19.408   0.922  10.854  1.00 46.44    -0.271 OA
ATOM   1827  CB  PHE A 225      17.996  -1.117   9.231  1.00 46.32     0.073 C 
ATOM   1828  CG  PHE A 225      17.880  -2.367   8.413  1.00 45.62    -0.056 A 
ATOM   1829  CD1 PHE A 225      18.406  -3.561   8.872  1.00 45.88     0.007 A 
ATOM   1830  CD2 PHE A 225      17.239  -2.350   7.186  1.00 45.89     0.007 A 
ATOM   1831  CE1 PHE A 225      18.296  -4.717   8.123  1.00 46.22     0.001 A 
ATOM   1832  CE2 PHE A 225      17.125  -3.500   6.433  1.00 45.85     0.001 A 
ATOM   1833  CZ  PHE A 225      17.654  -4.686   6.902  1.00 48.05     0.000 A 
ATOM   1834  N   VAL A 226      18.881   2.236   9.108  1.00 43.41    -0.346 N 
ATOM   1835  HN  VAL A 226      18.625   2.278   8.121  1.00  0.00     0.163 HD
ATOM   1836  CA  VAL A 226      18.956   3.473   9.878  1.00 42.38     0.180 C 
ATOM   1837  C   VAL A 226      17.568   3.999  10.228  1.00 42.91     0.241 C 
ATOM   1838  O   VAL A 226      16.911   4.640   9.408  1.00 42.40    -0.271 OA
ATOM   1839  CB  VAL A 226      19.715   4.565   9.095  1.00 43.77     0.009 C 
ATOM   1840  CG1 VAL A 226      19.728   5.863   9.884  1.00 44.87     0.012 C 
ATOM   1841  CG2 VAL A 226      21.140   4.109   8.815  1.00 45.72     0.012 C 
ATOM   1842  N   MET A 227      17.127   3.728  11.454  1.00 43.47    -0.346 N 
ATOM   1843  HN  MET A 227      17.719   3.186  12.084  1.00  0.00     0.163 HD
ATOM   1844  CA  MET A 227      15.821   4.183  11.925  1.00 42.93     0.177 C 
ATOM   1845  C   MET A 227      15.948   5.428  12.794  1.00 42.00     0.241 C 
ATOM   1846  O   MET A 227      16.994   5.673  13.383  1.00 41.67    -0.271 OA
ATOM   1847  CB  MET A 227      15.134   3.066  12.708  1.00 40.35     0.045 C 
ATOM   1848  CG  MET A 227      16.090   2.034  13.262  1.00 41.29     0.076 C 
ATOM   1849  SD  MET A 227      15.417   0.361  13.173  1.00 39.35    -0.173 SA
ATOM   1850  CE  MET A 227      13.899   0.604  14.053  1.00 45.58     0.089 C 
ATOM   1851  N   GLU A 228      14.885   6.222  12.860  1.00 42.36    -0.346 N 
ATOM   1852  HN  GLU A 228      14.037   5.969  12.353  1.00  0.00     0.163 HD
ATOM   1853  CA  GLU A 228      14.913   7.450  13.646  1.00 43.50     0.177 C 
ATOM   1854  C   GLU A 228      15.017   7.128  15.133  1.00 42.72     0.241 C 
ATOM   1855  O   GLU A 228      14.735   6.004  15.557  1.00 42.12    -0.271 OA
ATOM   1856  CB  GLU A 228      13.659   8.290  13.376  1.00 44.71     0.045 C 
ATOM   1857  CG  GLU A 228      12.345   7.568  13.648  1.00 48.93     0.116 C 
ATOM   1858  CD  GLU A 228      11.122   8.442  13.394  1.00 49.77     0.172 C 
ATOM   1859  OE1 GLU A 228      11.234   9.410  12.608  1.00 50.88    -0.648 OA
ATOM   1860  OE2 GLU A 228      10.051   8.161  13.982  1.00 47.52    -0.648 OA
ATOM   1861  N   TYR A 229      15.437   8.110  15.924  1.00 41.81    -0.346 N 
ATOM   1862  HN  TYR A 229      15.614   9.034  15.530  1.00  0.00     0.163 HD
ATOM   1863  CA  TYR A 229      15.647   7.882  17.346  1.00 41.38     0.180 C 
ATOM   1864  C   TYR A 229      14.857   8.847  18.220  1.00 41.28     0.241 C 
ATOM   1865  O   TYR A 229      14.964  10.064  18.073  1.00 38.79    -0.271 OA
ATOM   1866  CB  TYR A 229      17.131   7.993  17.684  1.00 42.41     0.073 C 
ATOM   1867  CG  TYR A 229      17.459   7.452  19.052  1.00 43.15    -0.056 A 
ATOM   1868  CD1 TYR A 229      17.298   6.101  19.333  1.00 44.72     0.010 A 
ATOM   1869  CD2 TYR A 229      17.915   8.287  20.066  1.00 41.10     0.010 A 
ATOM   1870  CE1 TYR A 229      17.578   5.597  20.582  1.00 45.58     0.037 A 
ATOM   1871  CE2 TYR A 229      18.200   7.790  21.320  1.00 40.51     0.037 A 
ATOM   1872  CZ  TYR A 229      18.029   6.444  21.572  1.00 43.62     0.065 A 
ATOM   1873  OH  TYR A 229      18.305   5.928  22.816  1.00 46.39    -0.361 OA
ATOM   1874  HH  TYR A 229      18.616   6.512  23.498  1.00  0.00     0.217 HD
ATOM   1875  N   ALA A 230      14.072   8.293  19.138  1.00 40.61    -0.346 N 
ATOM   1876  HN  ALA A 230      14.045   7.277  19.224  1.00  0.00     0.163 HD
ATOM   1877  CA  ALA A 230      13.251   9.104  20.023  1.00 42.71     0.172 C 
ATOM   1878  C   ALA A 230      14.062   9.526  21.245  1.00 44.46     0.240 C 
ATOM   1879  O   ALA A 230      14.759   8.715  21.849  1.00 43.80    -0.271 OA
ATOM   1880  CB  ALA A 230      12.014   8.322  20.444  1.00 40.84     0.042 C 
ATOM   1881  N   ASN A 231      13.966  10.801  21.603  1.00 47.81    -0.346 N 
ATOM   1882  HN  ASN A 231      13.244  11.382  21.178  1.00  0.00     0.163 HD
ATOM   1883  CA  ASN A 231      14.867  11.395  22.590  1.00 52.19     0.185 C 
ATOM   1884  C   ASN A 231      14.410  11.173  24.030  1.00 53.78     0.241 C 
ATOM   1885  O   ASN A 231      15.232  11.060  24.939  1.00 55.95    -0.271 OA
ATOM   1886  CB  ASN A 231      14.991  12.899  22.338  1.00 52.21     0.137 C 
ATOM   1887  CG  ASN A 231      14.789  13.259  20.882  1.00 53.95     0.217 C 
ATOM   1888  ND2 ASN A 231      13.604  13.765  20.557  1.00 53.59    -0.370 N 
ATOM   1889 1HD2 ASN A 231      13.468  14.008  19.576  1.00  0.00     0.159 HD
ATOM   1890 2HD2 ASN A 231      12.863  13.914  21.242  1.00  0.00     0.159 HD
ATOM   1891  OD1 ASN A 231      15.683  13.079  20.055  1.00 54.39    -0.274 OA
ATOM   1892  N   GLY A 232      13.097  11.111  24.231  1.00 54.32    -0.351 N 
ATOM   1893  HN  GLY A 232      12.471  10.968  23.438  1.00  0.00     0.163 HD
ATOM   1894  CA  GLY A 232      12.544  11.245  25.567  1.00 54.65     0.225 C 
ATOM   1895  C   GLY A 232      12.495   9.981  26.401  1.00 54.91     0.235 C 
ATOM   1896  O   GLY A 232      11.587   9.816  27.214  1.00 56.16    -0.272 OA
ATOM   1897  N   GLY A 233      13.461   9.088  26.205  1.00 54.83    -0.351 N 
ATOM   1898  HN  GLY A 233      14.160   9.251  25.480  1.00  0.00     0.163 HD
ATOM   1899  CA  GLY A 233      13.531   7.881  27.013  1.00 55.03     0.225 C 
ATOM   1900  C   GLY A 233      12.350   6.951  26.811  1.00 55.20     0.236 C 
ATOM   1901  O   GLY A 233      11.418   7.274  26.081  1.00 54.89    -0.272 OA
ATOM   1902  N   GLU A 234      12.387   5.792  27.460  1.00 56.84    -0.346 N 
ATOM   1903  HN  GLU A 234      13.188   5.581  28.055  1.00  0.00     0.163 HD
ATOM   1904  CA  GLU A 234      11.311   4.813  27.343  1.00 59.23     0.177 C 
ATOM   1905  C   GLU A 234      10.480   4.747  28.620  1.00 59.73     0.241 C 
ATOM   1906  O   GLU A 234      10.942   5.124  29.697  1.00 58.69    -0.271 OA
ATOM   1907  CB  GLU A 234      11.878   3.424  27.027  1.00 60.65     0.045 C 
ATOM   1908  CG  GLU A 234      12.682   2.802  28.153  1.00 63.84     0.116 C 
ATOM   1909  CD  GLU A 234      13.762   3.729  28.675  1.00 66.45     0.172 C 
ATOM   1910  OE1 GLU A 234      14.387   4.437  27.857  1.00 66.62    -0.648 OA
ATOM   1911  OE2 GLU A 234      13.985   3.753  29.906  1.00 69.44    -0.648 OA
ATOM   1912  N   LEU A 235       9.253   4.259  28.492  1.00 60.81    -0.346 N 
ATOM   1913  HN  LEU A 235       8.953   3.889  27.590  1.00  0.00     0.163 HD
ATOM   1914  CA  LEU A 235       8.328   4.242  29.614  1.00 61.85     0.177 C 
ATOM   1915  C   LEU A 235       8.915   3.537  30.829  1.00 62.61     0.241 C 
ATOM   1916  O   LEU A 235       8.854   4.063  31.938  1.00 64.09    -0.271 OA
ATOM   1917  CB  LEU A 235       7.014   3.566  29.213  1.00 60.65     0.038 C 
ATOM   1918  CG  LEU A 235       6.139   4.350  28.235  1.00 58.43    -0.020 C 
ATOM   1919  CD1 LEU A 235       4.762   3.717  28.157  1.00 58.97     0.009 C 
ATOM   1920  CD2 LEU A 235       6.027   5.789  28.699  1.00 57.39     0.009 C 
ATOM   1921  N   PHE A 236       9.486   2.356  30.618  1.00 62.77    -0.346 N 
ATOM   1922  HN  PHE A 236       9.577   2.008  29.663  1.00  0.00     0.163 HD
ATOM   1923  CA  PHE A 236       9.986   1.547  31.724  1.00 63.78     0.180 C 
ATOM   1924  C   PHE A 236      10.637   2.446  32.770  1.00 64.89     0.241 C 
ATOM   1925  O   PHE A 236      10.385   2.309  33.965  1.00 64.76    -0.271 OA
ATOM   1926  CB  PHE A 236      11.000   0.523  31.210  1.00 63.59     0.073 C 
ATOM   1927  CG  PHE A 236      11.291  -0.587  32.182  1.00 63.86    -0.056 A 
ATOM   1928  CD1 PHE A 236      12.496  -0.629  32.869  1.00 64.51     0.007 A 
ATOM   1929  CD2 PHE A 236      10.372  -1.601  32.391  1.00 64.11     0.007 A 
ATOM   1930  CE1 PHE A 236      12.778  -1.663  33.745  1.00 63.94     0.001 A 
ATOM   1931  CE2 PHE A 236      10.648  -2.640  33.267  1.00 64.80     0.001 A 
ATOM   1932  CZ  PHE A 236      11.853  -2.670  33.944  1.00 64.58     0.000 A 
ATOM   1933  N   PHE A 237      11.463   3.378  32.306  1.00 66.46    -0.346 N 
ATOM   1934  HN  PHE A 237      11.711   3.371  31.317  1.00  0.00     0.163 HD
ATOM   1935  CA  PHE A 237      12.026   4.412  33.169  1.00 66.41     0.180 C 
ATOM   1936  C   PHE A 237      10.915   5.135  33.923  1.00 65.35     0.241 C 
ATOM   1937  O   PHE A 237      10.695   4.898  35.107  1.00 66.50    -0.271 OA
ATOM   1938  CB  PHE A 237      12.797   5.435  32.330  1.00 68.45     0.073 C 
ATOM   1939  CG  PHE A 237      14.289   5.387  32.516  1.00 70.83    -0.056 A 
ATOM   1940  CD1 PHE A 237      14.934   4.195  32.804  1.00 71.17     0.007 A 
ATOM   1941  CD2 PHE A 237      15.050   6.541  32.380  1.00 71.39     0.007 A 
ATOM   1942  CE1 PHE A 237      16.312   4.154  32.951  1.00 71.48     0.001 A 
ATOM   1943  CE2 PHE A 237      16.427   6.508  32.526  1.00 71.64     0.001 A 
ATOM   1944  CZ  PHE A 237      17.059   5.313  32.811  1.00 71.97     0.000 A 
ATOM   1945  N   HIS A 238      10.209   6.008  33.212  1.00 63.76    -0.346 N 
ATOM   1946  HN  HIS A 238      10.280   5.983  32.195  1.00  0.00     0.163 HD
ATOM   1947  CA  HIS A 238       9.337   6.999  33.829  1.00 61.46     0.182 C 
ATOM   1948  C   HIS A 238       8.213   6.394  34.663  1.00 59.51     0.241 C 
ATOM   1949  O   HIS A 238       7.577   7.092  35.450  1.00 60.31    -0.271 OA
ATOM   1950  CB  HIS A 238       8.751   7.907  32.745  1.00 62.56     0.093 C 
ATOM   1951  CG  HIS A 238       9.766   8.390  31.756  1.00 64.26     0.028 A 
ATOM   1952  CD2 HIS A 238      10.925   9.070  31.926  1.00 65.55     0.114 A 
ATOM   1953  ND1 HIS A 238       9.652   8.163  30.400  1.00 65.22    -0.354 N 
ATOM   1954  HD1 HIS A 238       8.881   7.671  29.947  1.00  0.00     0.166 HD
ATOM   1955  CE1 HIS A 238      10.697   8.682  29.779  1.00 64.65     0.180 A 
ATOM   1956  NE2 HIS A 238      11.485   9.238  30.682  1.00 65.52    -0.360 N 
ATOM   1957  HE2 HIS A 238      12.366   9.714  30.488  1.00  0.00     0.166 HD
ATOM   1958  N   LEU A 239       7.969   5.098  34.490  1.00 57.54    -0.346 N 
ATOM   1959  HN  LEU A 239       8.496   4.584  33.784  1.00  0.00     0.163 HD
ATOM   1960  CA  LEU A 239       6.966   4.391  35.285  1.00 53.63     0.177 C 
ATOM   1961  C   LEU A 239       7.563   3.920  36.608  1.00 53.81     0.241 C 
ATOM   1962  O   LEU A 239       6.848   3.718  37.589  1.00 52.96    -0.271 OA
ATOM   1963  CB  LEU A 239       6.429   3.183  34.512  1.00 49.26     0.038 C 
ATOM   1964  CG  LEU A 239       5.511   2.242  35.296  1.00 46.19    -0.020 C 
ATOM   1965  CD1 LEU A 239       4.210   2.955  35.638  1.00 42.70     0.009 C 
ATOM   1966  CD2 LEU A 239       5.242   0.995  34.479  1.00 41.92     0.009 C 
ATOM   1967  N   SER A 240       8.879   3.741  36.623  1.00 55.22    -0.344 N 
ATOM   1968  HN  SER A 240       9.407   3.869  35.760  1.00  0.00     0.163 HD
ATOM   1969  CA  SER A 240       9.589   3.367  37.840  1.00 57.31     0.200 C 
ATOM   1970  C   SER A 240       9.597   4.522  38.832  1.00 59.20     0.243 C 
ATOM   1971  O   SER A 240       9.410   4.319  40.033  1.00 59.92    -0.271 OA
ATOM   1972  CB  SER A 240      11.029   2.971  37.513  1.00 56.80     0.199 C 
ATOM   1973  OG  SER A 240      11.064   1.818  36.692  1.00 58.07    -0.398 OA
ATOM   1974  HG  SER A 240      11.959   1.572  36.489  1.00  0.00     0.209 HD
ATOM   1975  N   ARG A 241       9.809   5.733  38.321  1.00 60.13    -0.346 N 
ATOM   1976  HN  ARG A 241       9.939   5.830  37.314  1.00  0.00     0.163 HD
ATOM   1977  CA  ARG A 241       9.861   6.924  39.160  1.00 61.60     0.176 C 
ATOM   1978  C   ARG A 241       8.466   7.309  39.638  1.00 61.44     0.241 C 
ATOM   1979  O   ARG A 241       8.314   7.963  40.669  1.00 62.27    -0.271 OA
ATOM   1980  CB  ARG A 241      10.466   8.095  38.384  1.00 65.29     0.036 C 
ATOM   1981  CG  ARG A 241      11.593   7.707  37.438  1.00 70.53     0.023 C 
ATOM   1982  CD  ARG A 241      12.798   7.170  38.188  1.00 72.98     0.138 C 
ATOM   1983  NE  ARG A 241      13.684   6.410  37.310  1.00 75.98    -0.227 N 
ATOM   1984  HE  ARG A 241      13.334   6.152  36.387  1.00  0.00     0.177 HD
ATOM   1985  CZ  ARG A 241      14.917   6.032  37.635  1.00 77.25     0.665 C 
ATOM   1986  NH1 ARG A 241      15.418   6.343  38.824  1.00 77.62    -0.235 N 
ATOM   1987 1HH1 ARG A 241      14.856   6.875  39.488  1.00  0.00     0.174 HD
ATOM   1988 2HH1 ARG A 241      16.364   6.053  39.073  1.00  0.00     0.174 HD
ATOM   1989  NH2 ARG A 241      15.649   5.339  36.771  1.00 77.89    -0.235 N 
ATOM   1990 1HH2 ARG A 241      15.264   5.100  35.857  1.00  0.00     0.174 HD
ATOM   1991 2HH2 ARG A 241      16.595   5.049  37.020  1.00  0.00     0.174 HD
ATOM   1992  N   GLU A 242       7.449   6.904  38.884  1.00 60.47    -0.346 N 
ATOM   1993  HN  GLU A 242       7.633   6.301  38.082  1.00  0.00     0.163 HD
ATOM   1994  CA  GLU A 242       6.076   7.301  39.176  1.00 59.21     0.177 C 
ATOM   1995  C   GLU A 242       5.298   6.198  39.893  1.00 57.72     0.241 C 
ATOM   1996  O   GLU A 242       4.252   6.459  40.486  1.00 56.30    -0.271 OA
ATOM   1997  CB  GLU A 242       5.353   7.679  37.877  1.00 61.78     0.045 C 
ATOM   1998  CG  GLU A 242       6.033   8.780  37.063  1.00 62.86     0.116 C 
ATOM   1999  CD  GLU A 242       5.666  10.177  37.529  1.00 63.94     0.172 C 
ATOM   2000  OE1 GLU A 242       4.711  10.306  38.325  1.00 63.86    -0.648 OA
ATOM   2001  OE2 GLU A 242       6.332  11.144  37.095  1.00 63.33    -0.648 OA
ATOM   2002  N   ARG A 243       5.811   4.970  39.825  1.00 57.59    -0.346 N 
ATOM   2003  HN  ARG A 243       6.660   4.825  39.278  1.00  0.00     0.163 HD
ATOM   2004  CA  ARG A 243       5.207   3.818  40.503  1.00 56.90     0.176 C 
ATOM   2005  C   ARG A 243       3.947   3.275  39.821  1.00 54.89     0.241 C 
ATOM   2006  O   ARG A 243       3.813   2.071  39.611  1.00 54.51    -0.271 OA
ATOM   2007  CB  ARG A 243       4.890   4.171  41.960  1.00 59.34     0.036 C 
ATOM   2008  CG  ARG A 243       6.099   4.142  42.885  1.00 61.82     0.023 C 
ATOM   2009  CD  ARG A 243       6.400   2.715  43.326  1.00 66.03     0.138 C 
ATOM   2010  NE  ARG A 243       5.170   1.974  43.608  1.00 68.56    -0.227 N 
ATOM   2011  HE  ARG A 243       4.282   2.443  43.431  1.00  0.00     0.177 HD
ATOM   2012  CZ  ARG A 243       5.130   0.731  44.079  1.00 69.79     0.665 C 
ATOM   2013  NH1 ARG A 243       6.256   0.073  44.330  1.00 69.86    -0.235 N 
ATOM   2014 1HH1 ARG A 243       7.155   0.524  44.162  1.00  0.00     0.174 HD
ATOM   2015 2HH1 ARG A 243       6.225  -0.880  44.691  1.00  0.00     0.174 HD
ATOM   2016  NH2 ARG A 243       3.959   0.144  44.298  1.00 69.83    -0.235 N 
ATOM   2017 1HH2 ARG A 243       3.094   0.649  44.105  1.00  0.00     0.174 HD
ATOM   2018 2HH2 ARG A 243       3.928  -0.809  44.659  1.00  0.00     0.174 HD
ATOM   2019  N   VAL A 244       3.024   4.165  39.481  1.00 52.41    -0.346 N 
ATOM   2020  HN  VAL A 244       3.170   5.147  39.713  1.00  0.00     0.163 HD
ATOM   2021  CA  VAL A 244       1.807   3.773  38.784  1.00 50.80     0.180 C 
ATOM   2022  C   VAL A 244       1.333   4.950  37.936  1.00 51.06     0.241 C 
ATOM   2023  O   VAL A 244       1.768   6.085  38.143  1.00 51.78    -0.271 OA
ATOM   2024  CB  VAL A 244       0.697   3.384  39.784  1.00 51.53     0.009 C 
ATOM   2025  CG1 VAL A 244       0.338   4.581  40.651  1.00 51.62     0.012 C 
ATOM   2026  CG2 VAL A 244      -0.529   2.881  39.042  1.00 52.05     0.012 C 
ATOM   2027  N   PHE A 245       0.455   4.680  36.975  1.00 48.06    -0.346 N 
ATOM   2028  HN  PHE A 245       0.179   3.713  36.805  1.00  0.00     0.163 HD
ATOM   2029  CA  PHE A 245      -0.120   5.744  36.160  1.00 45.98     0.180 C 
ATOM   2030  C   PHE A 245      -1.638   5.797  36.286  1.00 44.94     0.241 C 
ATOM   2031  O   PHE A 245      -2.305   4.766  36.361  1.00 45.24    -0.271 OA
ATOM   2032  CB  PHE A 245       0.256   5.560  34.688  1.00 45.06     0.073 C 
ATOM   2033  CG  PHE A 245       1.691   5.877  34.383  1.00 44.45    -0.056 A 
ATOM   2034  CD1 PHE A 245       2.432   6.686  35.226  1.00 44.56     0.007 A 
ATOM   2035  CD2 PHE A 245       2.297   5.372  33.244  1.00 43.99     0.007 A 
ATOM   2036  CE1 PHE A 245       3.755   6.988  34.939  1.00 43.46     0.001 A 
ATOM   2037  CE2 PHE A 245       3.615   5.669  32.955  1.00 43.62     0.001 A 
ATOM   2038  CZ  PHE A 245       4.344   6.480  33.805  1.00 42.73     0.000 A 
ATOM   2039  N   SER A 246      -2.177   7.011  36.302  1.00 43.04    -0.344 N 
ATOM   2040  HN  SER A 246      -1.563   7.825  36.315  1.00  0.00     0.163 HD
ATOM   2041  CA  SER A 246      -3.618   7.213  36.301  1.00 41.34     0.200 C 
ATOM   2042  C   SER A 246      -4.226   6.518  35.092  1.00 39.67     0.243 C 
ATOM   2043  O   SER A 246      -3.511   6.065  34.200  1.00 40.51    -0.271 OA
ATOM   2044  CB  SER A 246      -3.933   8.707  36.243  1.00 42.34     0.199 C 
ATOM   2045  OG  SER A 246      -3.318   9.300  35.112  1.00 44.47    -0.398 OA
ATOM   2046  HG  SER A 246      -3.514  10.229  35.076  1.00  0.00     0.209 HD
ATOM   2047  N   GLU A 247      -5.549   6.436  35.063  1.00 37.62    -0.346 N 
ATOM   2048  HN  GLU A 247      -6.090   6.774  35.859  1.00  0.00     0.163 HD
ATOM   2049  CA  GLU A 247      -6.241   5.872  33.916  1.00 35.73     0.177 C 
ATOM   2050  C   GLU A 247      -6.132   6.816  32.726  1.00 34.72     0.241 C 
ATOM   2051  O   GLU A 247      -5.921   6.380  31.596  1.00 33.59    -0.271 OA
ATOM   2052  CB  GLU A 247      -7.708   5.625  34.260  1.00 33.81     0.045 C 
ATOM   2053  CG  GLU A 247      -7.899   4.614  35.366  1.00 33.98     0.116 C 
ATOM   2054  CD  GLU A 247      -9.347   4.237  35.568  1.00 34.79     0.172 C 
ATOM   2055  OE1 GLU A 247     -10.169   4.528  34.676  1.00 34.84    -0.648 OA
ATOM   2056  OE2 GLU A 247      -9.664   3.648  36.621  1.00 39.50    -0.648 OA
ATOM   2057  N   ASP A 248      -6.265   8.111  32.993  1.00 35.01    -0.346 N 
ATOM   2058  HN  ASP A 248      -6.500   8.398  33.943  1.00  0.00     0.163 HD
ATOM   2059  CA  ASP A 248      -6.085   9.135  31.969  1.00 35.57     0.186 C 
ATOM   2060  C   ASP A 248      -4.736   9.014  31.278  1.00 34.31     0.241 C 
ATOM   2061  O   ASP A 248      -4.658   9.013  30.051  1.00 36.91    -0.271 OA
ATOM   2062  CB  ASP A 248      -6.209  10.529  32.581  1.00 33.67     0.147 C 
ATOM   2063  CG  ASP A 248      -7.641  10.922  32.832  1.00 33.95     0.175 C 
ATOM   2064  OD1 ASP A 248      -8.543  10.124  32.504  1.00 34.80    -0.648 OA
ATOM   2065  OD2 ASP A 248      -7.867  12.033  33.350  1.00 33.46    -0.648 OA
ATOM   2066  N   ARG A 249      -3.676   8.909  32.067  1.00 34.18    -0.346 N 
ATOM   2067  HN  ARG A 249      -3.804   8.894  33.079  1.00  0.00     0.163 HD
ATOM   2068  CA  ARG A 249      -2.332   8.815  31.515  1.00 34.82     0.176 C 
ATOM   2069  C   ARG A 249      -2.117   7.489  30.795  1.00 33.36     0.241 C 
ATOM   2070  O   ARG A 249      -1.391   7.426  29.807  1.00 33.67    -0.271 OA
ATOM   2071  CB  ARG A 249      -1.299   8.972  32.628  1.00 36.89     0.036 C 
ATOM   2072  CG  ARG A 249       0.135   8.949  32.148  1.00 40.28     0.023 C 
ATOM   2073  CD  ARG A 249       1.075   9.404  33.254  1.00 46.65     0.138 C 
ATOM   2074  NE  ARG A 249       2.469   9.394  32.826  1.00 50.40    -0.227 N 
ATOM   2075  HE  ARG A 249       2.690   8.952  31.934  1.00  0.00     0.177 HD
ATOM   2076  CZ  ARG A 249       3.470   9.923  33.521  1.00 53.31     0.665 C 
ATOM   2077  NH1 ARG A 249       3.235  10.510  34.688  1.00 53.01    -0.235 N 
ATOM   2078 1HH1 ARG A 249       4.004  10.916  35.222  1.00  0.00     0.174 HD
ATOM   2079 2HH1 ARG A 249       2.284  10.555  35.053  1.00  0.00     0.174 HD
ATOM   2080  NH2 ARG A 249       4.708   9.864  33.046  1.00 55.58    -0.235 N 
ATOM   2081 1HH2 ARG A 249       5.477  10.270  33.580  1.00  0.00     0.174 HD
ATOM   2082 2HH2 ARG A 249       4.889   9.413  32.149  1.00  0.00     0.174 HD
ATOM   2083  N   ALA A 250      -2.754   6.432  31.289  1.00 32.64    -0.346 N 
ATOM   2084  HN  ALA A 250      -3.303   6.535  32.143  1.00  0.00     0.163 HD
ATOM   2085  CA  ALA A 250      -2.687   5.127  30.639  1.00 31.95     0.172 C 
ATOM   2086  C   ALA A 250      -3.536   5.078  29.369  1.00 31.29     0.240 C 
ATOM   2087  O   ALA A 250      -3.228   4.334  28.442  1.00 31.32    -0.271 OA
ATOM   2088  CB  ALA A 250      -3.137   4.045  31.603  1.00 33.09     0.042 C 
ATOM   2089  N   ARG A 251      -4.606   5.867  29.334  1.00 29.78    -0.346 N 
ATOM   2090  HN  ARG A 251      -4.859   6.399  30.167  1.00  0.00     0.163 HD
ATOM   2091  CA  ARG A 251      -5.427   5.991  28.134  1.00 29.92     0.176 C 
ATOM   2092  C   ARG A 251      -4.694   6.759  27.031  1.00 29.67     0.241 C 
ATOM   2093  O   ARG A 251      -5.000   6.608  25.851  1.00 29.44    -0.271 OA
ATOM   2094  CB  ARG A 251      -6.753   6.696  28.464  1.00 28.47     0.036 C 
ATOM   2095  CG  ARG A 251      -7.650   6.953  27.254  1.00 28.67     0.023 C 
ATOM   2096  CD  ARG A 251      -9.118   7.124  27.654  1.00 30.50     0.138 C 
ATOM   2097  NE  ARG A 251      -9.277   8.079  28.745  1.00 31.77    -0.227 N 
ATOM   2098  HE  ARG A 251      -9.027   9.051  28.566  1.00  0.00     0.177 HD
ATOM   2099  CZ  ARG A 251      -9.726   7.768  29.957  1.00 31.78     0.665 C 
ATOM   2100  NH1 ARG A 251     -10.072   6.524  30.244  1.00 28.22    -0.235 N 
ATOM   2101 1HH1 ARG A 251     -10.004   5.802  29.527  1.00  0.00     0.174 HD
ATOM   2102 2HH1 ARG A 251     -10.417   6.285  31.174  1.00  0.00     0.174 HD
ATOM   2103  NH2 ARG A 251      -9.814   8.706  30.888  1.00 34.21    -0.235 N 
ATOM   2104 1HH2 ARG A 251      -9.547   9.665  30.667  1.00  0.00     0.174 HD
ATOM   2105 2HH2 ARG A 251     -10.159   8.467  31.818  1.00  0.00     0.174 HD
ATOM   2106  N   PHE A 252      -3.725   7.581  27.419  1.00 29.37    -0.346 N 
ATOM   2107  HN  PHE A 252      -3.513   7.670  28.413  1.00  0.00     0.163 HD
ATOM   2108  CA  PHE A 252      -2.960   8.357  26.452  1.00 27.94     0.180 C 
ATOM   2109  C   PHE A 252      -1.968   7.471  25.714  1.00 28.77     0.241 C 
ATOM   2110  O   PHE A 252      -1.823   7.574  24.492  1.00 30.03    -0.271 OA
ATOM   2111  CB  PHE A 252      -2.205   9.499  27.148  1.00 27.36     0.073 C 
ATOM   2112  CG  PHE A 252      -1.167  10.152  26.281  1.00 28.38    -0.056 A 
ATOM   2113  CD1 PHE A 252      -1.469  11.291  25.551  1.00 28.15     0.007 A 
ATOM   2114  CD2 PHE A 252       0.110   9.609  26.170  1.00 28.74     0.007 A 
ATOM   2115  CE1 PHE A 252      -0.517  11.876  24.722  1.00 28.57     0.001 A 
ATOM   2116  CE2 PHE A 252       1.060  10.187  25.346  1.00 29.20     0.001 A 
ATOM   2117  CZ  PHE A 252       0.749  11.321  24.620  1.00 27.64     0.000 A 
ATOM   2118  N   TYR A 253      -1.279   6.609  26.456  1.00 27.80    -0.346 N 
ATOM   2119  HN  TYR A 253      -1.462   6.547  27.458  1.00  0.00     0.163 HD
ATOM   2120  CA  TYR A 253      -0.265   5.751  25.855  1.00 27.71     0.180 C 
ATOM   2121  C   TYR A 253      -0.923   4.582  25.140  1.00 26.85     0.241 C 
ATOM   2122  O   TYR A 253      -0.482   4.184  24.066  1.00 27.76    -0.271 OA
ATOM   2123  CB  TYR A 253       0.727   5.246  26.920  1.00 27.42     0.073 C 
ATOM   2124  CG  TYR A 253       1.643   6.335  27.449  1.00 27.98    -0.056 A 
ATOM   2125  CD1 TYR A 253       2.518   7.000  26.599  1.00 29.45     0.010 A 
ATOM   2126  CD2 TYR A 253       1.601   6.730  28.783  1.00 28.23     0.010 A 
ATOM   2127  CE1 TYR A 253       3.321   8.028  27.048  1.00 27.00     0.037 A 
ATOM   2128  CE2 TYR A 253       2.405   7.762  29.247  1.00 28.87     0.037 A 
ATOM   2129  CZ  TYR A 253       3.261   8.408  28.368  1.00 30.66     0.065 A 
ATOM   2130  OH  TYR A 253       4.051   9.451  28.797  1.00 35.09    -0.361 OA
ATOM   2131  HH  TYR A 253       4.010   9.714  29.709  1.00  0.00     0.217 HD
ATOM   2132  N   GLY A 254      -1.989   4.049  25.727  1.00 26.50    -0.351 N 
ATOM   2133  HN  GLY A 254      -2.291   4.394  26.638  1.00  0.00     0.163 HD
ATOM   2134  CA  GLY A 254      -2.727   2.979  25.080  1.00 27.22     0.225 C 
ATOM   2135  C   GLY A 254      -3.335   3.407  23.754  1.00 29.00     0.236 C 
ATOM   2136  O   GLY A 254      -3.335   2.638  22.787  1.00 27.72    -0.272 OA
ATOM   2137  N   ALA A 255      -3.846   4.637  23.700  1.00 27.11    -0.347 N 
ATOM   2138  HN  ALA A 255      -3.782   5.240  24.520  1.00  0.00     0.163 HD
ATOM   2139  CA  ALA A 255      -4.496   5.142  22.493  1.00 26.26     0.172 C 
ATOM   2140  C   ALA A 255      -3.515   5.216  21.340  1.00 24.84     0.240 C 
ATOM   2141  O   ALA A 255      -3.839   4.845  20.216  1.00 26.54    -0.271 OA
ATOM   2142  CB  ALA A 255      -5.092   6.519  22.745  1.00 26.61     0.042 C 
ATOM   2143  N   GLU A 256      -2.314   5.701  21.625  1.00 24.13    -0.346 N 
ATOM   2144  HN  GLU A 256      -2.097   5.957  22.588  1.00  0.00     0.163 HD
ATOM   2145  CA  GLU A 256      -1.296   5.878  20.597  1.00 23.41     0.177 C 
ATOM   2146  C   GLU A 256      -0.734   4.538  20.137  1.00 25.06     0.241 C 
ATOM   2147  O   GLU A 256      -0.336   4.393  18.980  1.00 25.24    -0.271 OA
ATOM   2148  CB  GLU A 256      -0.171   6.772  21.124  1.00 21.02     0.045 C 
ATOM   2149  CG  GLU A 256      -0.651   8.156  21.539  1.00 22.21     0.116 C 
ATOM   2150  CD  GLU A 256       0.471   9.177  21.642  1.00 24.84     0.172 C 
ATOM   2151  OE1 GLU A 256       1.659   8.786  21.611  1.00 25.14    -0.648 OA
ATOM   2152  OE2 GLU A 256       0.158  10.379  21.754  1.00 25.22    -0.648 OA
ATOM   2153  N   ILE A 257      -0.713   3.562  21.047  1.00 24.23    -0.346 N 
ATOM   2154  HN  ILE A 257      -0.961   3.779  22.012  1.00  0.00     0.163 HD
ATOM   2155  CA  ILE A 257      -0.346   2.196  20.700  1.00 22.56     0.180 C 
ATOM   2156  C   ILE A 257      -1.391   1.615  19.754  1.00 22.32     0.241 C 
ATOM   2157  O   ILE A 257      -1.047   0.988  18.753  1.00 23.01    -0.271 OA
ATOM   2158  CB  ILE A 257      -0.239   1.289  21.971  1.00 24.56     0.013 C 
ATOM   2159  CG1 ILE A 257       0.947   1.728  22.831  1.00 24.16     0.002 C 
ATOM   2160  CG2 ILE A 257      -0.061  -0.172  21.577  1.00 21.12     0.012 C 
ATOM   2161  CD1 ILE A 257       1.113   0.914  24.090  1.00 24.25     0.005 C 
ATOM   2162  N   VAL A 258      -2.666   1.837  20.067  1.00 23.37    -0.346 N 
ATOM   2163  HN  VAL A 258      -2.887   2.404  20.886  1.00  0.00     0.163 HD
ATOM   2164  CA  VAL A 258      -3.754   1.288  19.266  1.00 22.85     0.180 C 
ATOM   2165  C   VAL A 258      -3.762   1.845  17.855  1.00 25.80     0.241 C 
ATOM   2166  O   VAL A 258      -3.945   1.098  16.893  1.00 28.58    -0.271 OA
ATOM   2167  CB  VAL A 258      -5.128   1.548  19.915  1.00 22.72     0.009 C 
ATOM   2168  CG1 VAL A 258      -6.239   1.302  18.899  1.00 19.89     0.012 C 
ATOM   2169  CG2 VAL A 258      -5.316   0.620  21.118  1.00 18.92     0.012 C 
ATOM   2170  N   SER A 259      -3.551   3.153  17.731  1.00 25.37    -0.344 N 
ATOM   2171  HN  SER A 259      -3.501   3.729  18.571  1.00  0.00     0.163 HD
ATOM   2172  CA  SER A 259      -3.390   3.784  16.428  1.00 25.92     0.200 C 
ATOM   2173  C   SER A 259      -2.278   3.095  15.623  1.00 27.38     0.243 C 
ATOM   2174  O   SER A 259      -2.481   2.695  14.475  1.00 26.25    -0.271 OA
ATOM   2175  CB  SER A 259      -3.063   5.271  16.616  1.00 28.16     0.199 C 
ATOM   2176  OG  SER A 259      -2.744   5.907  15.390  1.00 26.15    -0.398 OA
ATOM   2177  HG  SER A 259      -2.542   6.828  15.506  1.00  0.00     0.209 HD
ATOM   2178  N   ALA A 260      -1.108   2.945  16.236  1.00 27.09    -0.346 N 
ATOM   2179  HN  ALA A 260      -0.998   3.295  17.188  1.00  0.00     0.163 HD
ATOM   2180  CA  ALA A 260       0.022   2.294  15.584  1.00 26.53     0.172 C 
ATOM   2181  C   ALA A 260      -0.253   0.831  15.216  1.00 28.06     0.240 C 
ATOM   2182  O   ALA A 260       0.145   0.369  14.146  1.00 26.54    -0.271 OA
ATOM   2183  CB  ALA A 260       1.244   2.379  16.476  1.00 27.32     0.042 C 
ATOM   2184  N   LEU A 261      -0.923   0.098  16.099  1.00 28.28    -0.346 N 
ATOM   2185  HN  LEU A 261      -1.253   0.524  16.965  1.00  0.00     0.163 HD
ATOM   2186  CA  LEU A 261      -1.190  -1.313  15.838  1.00 28.19     0.177 C 
ATOM   2187  C   LEU A 261      -2.270  -1.468  14.773  1.00 28.73     0.241 C 
ATOM   2188  O   LEU A 261      -2.186  -2.344  13.914  1.00 27.99    -0.271 OA
ATOM   2189  CB  LEU A 261      -1.613  -2.028  17.126  1.00 27.55     0.038 C 
ATOM   2190  CG  LEU A 261      -0.519  -2.206  18.183  1.00 26.86    -0.020 C 
ATOM   2191  CD1 LEU A 261      -1.100  -2.742  19.491  1.00 27.42     0.009 C 
ATOM   2192  CD2 LEU A 261       0.527  -3.143  17.633  1.00 24.63     0.009 C 
ATOM   2193  N   ASP A 262      -3.280  -0.610  14.827  1.00 29.37    -0.346 N 
ATOM   2194  HN  ASP A 262      -3.343   0.046  15.605  1.00  0.00     0.163 HD
ATOM   2195  CA  ASP A 262      -4.299  -0.594  13.790  1.00 30.95     0.186 C 
ATOM   2196  C   ASP A 262      -3.606  -0.430  12.451  1.00 33.07     0.241 C 
ATOM   2197  O   ASP A 262      -3.919  -1.120  11.479  1.00 35.54    -0.271 OA
ATOM   2198  CB  ASP A 262      -5.256   0.574  14.004  1.00 31.17     0.147 C 
ATOM   2199  CG  ASP A 262      -6.323   0.649  12.937  1.00 32.53     0.175 C 
ATOM   2200  OD1 ASP A 262      -6.899  -0.404  12.591  1.00 34.77    -0.648 OA
ATOM   2201  OD2 ASP A 262      -6.588   1.762  12.443  1.00 32.64    -0.648 OA
ATOM   2202  N   TYR A 263      -2.649   0.489  12.411  1.00 32.55    -0.346 N 
ATOM   2203  HN  TYR A 263      -2.389   0.978  13.268  1.00  0.00     0.163 HD
ATOM   2204  CA  TYR A 263      -1.968   0.811  11.176  1.00 30.85     0.180 C 
ATOM   2205  C   TYR A 263      -1.161  -0.369  10.641  1.00 30.01     0.241 C 
ATOM   2206  O   TYR A 263      -1.139  -0.615   9.437  1.00 30.60    -0.271 OA
ATOM   2207  CB  TYR A 263      -1.058   2.014  11.388  1.00 31.68     0.073 C 
ATOM   2208  CG  TYR A 263      -0.145   2.266  10.219  1.00 34.50    -0.056 A 
ATOM   2209  CD1 TYR A 263      -0.611   2.904   9.078  1.00 33.68     0.010 A 
ATOM   2210  CD2 TYR A 263       1.180   1.850  10.249  1.00 34.81     0.010 A 
ATOM   2211  CE1 TYR A 263       0.215   3.118   8.001  1.00 35.11     0.037 A 
ATOM   2212  CE2 TYR A 263       2.012   2.058   9.176  1.00 36.68     0.037 A 
ATOM   2213  CZ  TYR A 263       1.525   2.692   8.054  1.00 35.91     0.065 A 
ATOM   2214  OH  TYR A 263       2.350   2.892   6.975  1.00 40.19    -0.361 OA
ATOM   2215  HH  TYR A 263       3.253   2.598   7.012  1.00  0.00     0.217 HD
ATOM   2216  N   LEU A 264      -0.500  -1.095  11.538  1.00 28.13    -0.346 N 
ATOM   2217  HN  LEU A 264      -0.545  -0.831  12.522  1.00  0.00     0.163 HD
ATOM   2218  CA  LEU A 264       0.286  -2.258  11.150  1.00 25.32     0.177 C 
ATOM   2219  C   LEU A 264      -0.614  -3.406  10.719  1.00 25.78     0.241 C 
ATOM   2220  O   LEU A 264      -0.233  -4.214   9.874  1.00 23.58    -0.271 OA
ATOM   2221  CB  LEU A 264       1.163  -2.725  12.310  1.00 24.88     0.038 C 
ATOM   2222  CG  LEU A 264       2.413  -1.901  12.610  1.00 24.58    -0.020 C 
ATOM   2223  CD1 LEU A 264       3.109  -2.499  13.820  1.00 23.42     0.009 C 
ATOM   2224  CD2 LEU A 264       3.338  -1.895  11.404  1.00 21.21     0.009 C 
ATOM   2225  N   HIS A 265      -1.805  -3.472  11.308  1.00 24.93    -0.346 N 
ATOM   2226  HN  HIS A 265      -2.060  -2.762  11.995  1.00  0.00     0.163 HD
ATOM   2227  CA  HIS A 265      -2.756  -4.533  10.997  1.00 25.71     0.182 C 
ATOM   2228  C   HIS A 265      -3.435  -4.316   9.638  1.00 28.61     0.241 C 
ATOM   2229  O   HIS A 265      -3.403  -5.189   8.772  1.00 29.26    -0.271 OA
ATOM   2230  CB  HIS A 265      -3.823  -4.618  12.094  1.00 23.08     0.093 C 
ATOM   2231  CG  HIS A 265      -3.332  -5.210  13.379  1.00 22.12     0.028 A 
ATOM   2232  CD2 HIS A 265      -2.087  -5.547  13.789  1.00 22.03     0.114 A 
ATOM   2233  ND1 HIS A 265      -4.176  -5.526  14.422  1.00 20.69    -0.354 N 
ATOM   2234  HD1 HIS A 265      -5.187  -5.390  14.424  1.00  0.00     0.166 HD
ATOM   2235  CE1 HIS A 265      -3.472  -6.032  15.419  1.00 19.95     0.180 A 
ATOM   2236  NE2 HIS A 265      -2.201  -6.055  15.061  1.00 20.22    -0.360 N 
ATOM   2237  HE2 HIS A 265      -1.429  -6.395  15.635  1.00  0.00     0.166 HD
ATOM   2238  N   SER A 266      -4.047  -3.150   9.456  1.00 30.81    -0.344 N 
ATOM   2239  HN  SER A 266      -3.992  -2.442  10.188  1.00  0.00     0.163 HD
ATOM   2240  CA  SER A 266      -4.796  -2.855   8.238  1.00 32.31     0.200 C 
ATOM   2241  C   SER A 266      -3.874  -2.616   7.042  1.00 34.33     0.243 C 
ATOM   2242  O   SER A 266      -4.058  -3.196   5.972  1.00 35.15    -0.271 OA
ATOM   2243  CB  SER A 266      -5.664  -1.613   8.443  1.00 31.55     0.199 C 
ATOM   2244  OG  SER A 266      -6.483  -1.746   9.584  1.00 32.26    -0.398 OA
ATOM   2245  HG  SER A 266      -7.022  -0.974   9.711  1.00  0.00     0.209 HD
ATOM   2246  N   GLU A 267      -2.886  -1.751   7.229  1.00 34.24    -0.346 N 
ATOM   2247  HN  GLU A 267      -2.691  -1.407   8.169  1.00  0.00     0.163 HD
ATOM   2248  CA  GLU A 267      -2.080  -1.288   6.117  1.00 35.25     0.177 C 
ATOM   2249  C   GLU A 267      -0.978  -2.261   5.742  1.00 35.72     0.241 C 
ATOM   2250  O   GLU A 267      -0.839  -2.625   4.576  1.00 38.74    -0.271 OA
ATOM   2251  CB  GLU A 267      -1.485   0.084   6.441  1.00 35.50     0.045 C 
ATOM   2252  CG  GLU A 267      -2.508   1.204   6.381  1.00 37.36     0.116 C 
ATOM   2253  CD  GLU A 267      -3.180   1.303   5.018  1.00 38.51     0.172 C 
ATOM   2254  OE1 GLU A 267      -2.515   1.001   4.000  1.00 40.56    -0.648 OA
ATOM   2255  OE2 GLU A 267      -4.370   1.680   4.964  1.00 35.90    -0.648 OA
ATOM   2256  N   LYS A 268      -0.196  -2.694   6.722  1.00 34.46    -0.346 N 
ATOM   2257  HN  LYS A 268      -0.373  -2.400   7.682  1.00  0.00     0.163 HD
ATOM   2258  CA  LYS A 268       0.913  -3.588   6.429  1.00 32.00     0.176 C 
ATOM   2259  C   LYS A 268       0.574  -5.065   6.609  1.00 30.70     0.241 C 
ATOM   2260  O   LYS A 268       1.339  -5.931   6.195  1.00 31.62    -0.271 OA
ATOM   2261  CB  LYS A 268       2.117  -3.213   7.292  1.00 32.79     0.035 C 
ATOM   2262  CG  LYS A 268       2.637  -1.821   6.996  1.00 31.28     0.004 C 
ATOM   2263  CD  LYS A 268       2.407  -1.483   5.530  1.00 32.10     0.027 C 
ATOM   2264  CE  LYS A 268       2.424   0.015   5.275  1.00 33.10     0.229 C 
ATOM   2265  NZ  LYS A 268       3.799   0.571   5.182  1.00 33.93    -0.079 N 
ATOM   2266  HZ1 LYS A 268       3.810   1.576   5.011  1.00  0.00     0.274 HD
ATOM   2267  HZ2 LYS A 268       4.346   0.075   4.478  1.00  0.00     0.274 HD
ATOM   2268  HZ3 LYS A 268       4.344   0.336   6.012  1.00  0.00     0.274 HD
ATOM   2269  N   ASN A 269      -0.569  -5.352   7.224  1.00 30.41    -0.346 N 
ATOM   2270  HN  ASN A 269      -1.161  -4.590   7.554  1.00  0.00     0.163 HD
ATOM   2271  CA  ASN A 269      -0.999  -6.732   7.440  1.00 29.71     0.185 C 
ATOM   2272  C   ASN A 269       0.071  -7.558   8.180  1.00 28.32     0.241 C 
ATOM   2273  O   ASN A 269       0.408  -8.669   7.782  1.00 28.32    -0.271 OA
ATOM   2274  CB  ASN A 269      -1.343  -7.371   6.088  1.00 31.50     0.137 C 
ATOM   2275  CG  ASN A 269      -2.007  -8.730   6.228  1.00 33.98     0.217 C 
ATOM   2276  ND2 ASN A 269      -3.125  -8.778   6.943  1.00 35.97    -0.370 N 
ATOM   2277 1HD2 ASN A 269      -3.528  -7.954   7.389  1.00  0.00     0.159 HD
ATOM   2278 2HD2 ASN A 269      -3.571  -9.691   7.037  1.00  0.00     0.159 HD
ATOM   2279  OD1 ASN A 269      -1.521  -9.724   5.690  1.00 35.31    -0.274 OA
ATOM   2280  N   VAL A 270       0.609  -6.996   9.256  1.00 28.62    -0.346 N 
ATOM   2281  HN  VAL A 270       0.352  -6.038   9.492  1.00  0.00     0.163 HD
ATOM   2282  CA  VAL A 270       1.557  -7.705  10.113  1.00 30.78     0.180 C 
ATOM   2283  C   VAL A 270       1.176  -7.549  11.579  1.00 32.09     0.241 C 
ATOM   2284  O   VAL A 270       0.701  -6.493  11.994  1.00 32.12    -0.271 OA
ATOM   2285  CB  VAL A 270       2.994  -7.168   9.946  1.00 29.79     0.009 C 
ATOM   2286  CG1 VAL A 270       3.505  -7.454   8.549  1.00 32.27     0.012 C 
ATOM   2287  CG2 VAL A 270       3.021  -5.679  10.223  1.00 31.64     0.012 C 
ATOM   2288  N   VAL A 271       1.381  -8.604  12.360  1.00 33.27    -0.346 N 
ATOM   2289  HN  VAL A 271       1.601  -9.506  11.938  1.00  0.00     0.163 HD
ATOM   2290  CA  VAL A 271       1.297  -8.492  13.809  1.00 34.82     0.180 C 
ATOM   2291  C   VAL A 271       2.674  -8.112  14.330  1.00 35.52     0.241 C 
ATOM   2292  O   VAL A 271       3.690  -8.567  13.802  1.00 37.86    -0.271 OA
ATOM   2293  CB  VAL A 271       0.877  -9.818  14.455  1.00 35.74     0.009 C 
ATOM   2294  CG1 VAL A 271      -0.401 -10.325  13.806  1.00 37.69     0.012 C 
ATOM   2295  CG2 VAL A 271       1.990 -10.834  14.326  1.00 36.82     0.012 C 
ATOM   2296  N   TYR A 272       2.712  -7.269  15.358  1.00 35.44    -0.346 N 
ATOM   2297  HN  TYR A 272       1.840  -6.966  15.791  1.00  0.00     0.163 HD
ATOM   2298  CA  TYR A 272       3.980  -6.771  15.876  1.00 33.98     0.180 C 
ATOM   2299  C   TYR A 272       4.572  -7.745  16.893  1.00 34.20     0.241 C 
ATOM   2300  O   TYR A 272       5.757  -8.059  16.843  1.00 33.69    -0.271 OA
ATOM   2301  CB  TYR A 272       3.773  -5.395  16.507  1.00 31.51     0.073 C 
ATOM   2302  CG  TYR A 272       4.997  -4.839  17.197  1.00 29.57    -0.056 A 
ATOM   2303  CD1 TYR A 272       6.086  -4.368  16.466  1.00 25.78     0.010 A 
ATOM   2304  CD2 TYR A 272       5.056  -4.769  18.581  1.00 25.41     0.010 A 
ATOM   2305  CE1 TYR A 272       7.196  -3.841  17.101  1.00 22.02     0.037 A 
ATOM   2306  CE2 TYR A 272       6.158  -4.242  19.223  1.00 24.45     0.037 A 
ATOM   2307  CZ  TYR A 272       7.223  -3.778  18.483  1.00 24.35     0.065 A 
ATOM   2308  OH  TYR A 272       8.299  -3.228  19.140  1.00 20.49    -0.361 OA
ATOM   2309  HH  TYR A 272       8.318  -3.185  20.089  1.00  0.00     0.217 HD
ATOM   2310  N   ARG A 273       3.736  -8.214  17.813  1.00 35.20    -0.346 N 
ATOM   2311  HN  ARG A 273       2.833  -7.756  17.933  1.00  0.00     0.163 HD
ATOM   2312  CA  ARG A 273       4.060  -9.360  18.659  1.00 37.23     0.176 C 
ATOM   2313  C   ARG A 273       5.081  -9.092  19.765  1.00 39.17     0.241 C 
ATOM   2314  O   ARG A 273       5.302  -9.937  20.632  1.00 41.23    -0.271 OA
ATOM   2315  CB  ARG A 273       4.551 -10.523  17.798  1.00 36.20     0.036 C 
ATOM   2316  CG  ARG A 273       4.083 -11.866  18.308  1.00 38.41     0.023 C 
ATOM   2317  CD  ARG A 273       4.927 -12.998  17.778  1.00 40.41     0.138 C 
ATOM   2318  NE  ARG A 273       6.240 -13.040  18.408  1.00 41.95    -0.227 N 
ATOM   2319  HE  ARG A 273       6.666 -12.156  18.686  1.00  0.00     0.177 HD
ATOM   2320  CZ  ARG A 273       6.916 -14.159  18.642  1.00 44.58     0.665 C 
ATOM   2321  NH1 ARG A 273       6.398 -15.333  18.300  1.00 41.74    -0.235 N 
ATOM   2322 1HH1 ARG A 273       6.917 -16.192  18.480  1.00  0.00     0.174 HD
ATOM   2323 2HH1 ARG A 273       5.477 -15.375  17.864  1.00  0.00     0.174 HD
ATOM   2324  NH2 ARG A 273       8.114 -14.105  19.209  1.00 45.71    -0.235 N 
ATOM   2325 1HH2 ARG A 273       8.633 -14.964  19.389  1.00  0.00     0.174 HD
ATOM   2326 2HH2 ARG A 273       8.512 -13.203  19.472  1.00  0.00     0.174 HD
ATOM   2327  N   ASP A 274       5.706  -7.924  19.744  1.00 40.14    -0.346 N 
ATOM   2328  HN  ASP A 274       5.443  -7.218  19.056  1.00  0.00     0.163 HD
ATOM   2329  CA  ASP A 274       6.763  -7.647  20.698  1.00 39.73     0.186 C 
ATOM   2330  C   ASP A 274       6.384  -6.539  21.666  1.00 39.46     0.241 C 
ATOM   2331  O   ASP A 274       7.245  -5.930  22.302  1.00 39.49    -0.271 OA
ATOM   2332  CB  ASP A 274       8.036  -7.266  19.958  1.00 41.85     0.147 C 
ATOM   2333  CG  ASP A 274       9.267  -7.817  20.621  1.00 45.41     0.175 C 
ATOM   2334  OD1 ASP A 274      10.162  -7.016  20.961  1.00 47.83    -0.648 OA
ATOM   2335  OD2 ASP A 274       9.337  -9.053  20.804  1.00 48.11    -0.648 OA
ATOM   2336  N   LEU A 275       5.091  -6.273  21.777  1.00 37.97    -0.346 N 
ATOM   2337  HN  LEU A 275       4.409  -6.850  21.285  1.00  0.00     0.163 HD
ATOM   2338  CA  LEU A 275       4.643  -5.165  22.596  1.00 37.56     0.177 C 
ATOM   2339  C   LEU A 275       5.047  -5.417  24.045  1.00 37.71     0.241 C 
ATOM   2340  O   LEU A 275       4.605  -6.381  24.670  1.00 33.96    -0.271 OA
ATOM   2341  CB  LEU A 275       3.128  -5.011  22.484  1.00 37.24     0.038 C 
ATOM   2342  CG  LEU A 275       2.588  -3.631  22.850  1.00 37.05    -0.020 C 
ATOM   2343  CD1 LEU A 275       3.225  -2.599  21.942  1.00 35.67     0.009 C 
ATOM   2344  CD2 LEU A 275       1.071  -3.608  22.714  1.00 37.74     0.009 C 
ATOM   2345  N   LYS A 276       5.906  -4.547  24.563  1.00 39.46    -0.346 N 
ATOM   2346  HN  LYS A 276       6.261  -3.798  23.968  1.00  0.00     0.163 HD
ATOM   2347  CA  LYS A 276       6.364  -4.617  25.947  1.00 39.85     0.176 C 
ATOM   2348  C   LYS A 276       6.750  -3.210  26.393  1.00 40.14     0.241 C 
ATOM   2349  O   LYS A 276       7.108  -2.371  25.565  1.00 41.35    -0.271 OA
ATOM   2350  CB  LYS A 276       7.579  -5.539  26.060  1.00 39.24     0.035 C 
ATOM   2351  CG  LYS A 276       8.861  -4.919  25.548  1.00 41.58     0.004 C 
ATOM   2352  CD  LYS A 276      10.010  -5.901  25.585  1.00 41.76     0.027 C 
ATOM   2353  CE  LYS A 276       9.758  -7.064  24.646  1.00 44.02     0.229 C 
ATOM   2354  NZ  LYS A 276      10.975  -7.900  24.497  1.00 44.87    -0.079 N 
ATOM   2355  HZ1 LYS A 276      10.805  -8.683  23.865  1.00  0.00     0.274 HD
ATOM   2356  HZ2 LYS A 276      11.328  -8.215  25.401  1.00  0.00     0.274 HD
ATOM   2357  HZ3 LYS A 276      11.779  -7.345  24.202  1.00  0.00     0.274 HD
ATOM   2358  N   LEU A 277       6.690  -2.962  27.697  1.00 39.70    -0.346 N 
ATOM   2359  HN  LEU A 277       6.494  -3.731  28.338  1.00  0.00     0.163 HD
ATOM   2360  CA  LEU A 277       6.896  -1.621  28.241  1.00 39.58     0.177 C 
ATOM   2361  C   LEU A 277       8.216  -1.003  27.795  1.00 40.15     0.241 C 
ATOM   2362  O   LEU A 277       8.316   0.210  27.619  1.00 40.81    -0.271 OA
ATOM   2363  CB  LEU A 277       6.863  -1.666  29.765  1.00 40.49     0.038 C 
ATOM   2364  CG  LEU A 277       6.465  -0.367  30.465  1.00 42.37    -0.020 C 
ATOM   2365  CD1 LEU A 277       4.951  -0.204  30.409  1.00 40.13     0.009 C 
ATOM   2366  CD2 LEU A 277       6.941  -0.407  31.906  1.00 43.26     0.009 C 
ATOM   2367  N   GLU A 278       9.229  -1.844  27.619  1.00 40.38    -0.346 N 
ATOM   2368  HN  GLU A 278       9.060  -2.848  27.688  1.00  0.00     0.163 HD
ATOM   2369  CA  GLU A 278      10.573  -1.370  27.331  1.00 40.34     0.177 C 
ATOM   2370  C   GLU A 278      10.723  -1.031  25.851  1.00 40.12     0.241 C 
ATOM   2371  O   GLU A 278      11.725  -0.450  25.437  1.00 40.57    -0.271 OA
ATOM   2372  CB  GLU A 278      11.601  -2.435  27.726  1.00 43.32     0.045 C 
ATOM   2373  CG  GLU A 278      11.471  -2.935  29.163  1.00 46.92     0.116 C 
ATOM   2374  CD  GLU A 278      10.589  -4.173  29.284  1.00 50.10     0.172 C 
ATOM   2375  OE1 GLU A 278      11.146  -5.297  29.322  1.00 51.89    -0.648 OA
ATOM   2376  OE2 GLU A 278       9.345  -4.024  29.343  1.00 46.45    -0.648 OA
ATOM   2377  N   ASN A 279       9.725  -1.404  25.056  1.00 39.08    -0.346 N 
ATOM   2378  HN  ASN A 279       8.925  -1.892  25.459  1.00  0.00     0.163 HD
ATOM   2379  CA  ASN A 279       9.742  -1.134  23.623  1.00 36.70     0.185 C 
ATOM   2380  C   ASN A 279       8.993   0.144  23.290  1.00 36.35     0.241 C 
ATOM   2381  O   ASN A 279       8.739   0.438  22.122  1.00 35.68    -0.271 OA
ATOM   2382  CB  ASN A 279       9.117  -2.298  22.855  1.00 36.30     0.137 C 
ATOM   2383  CG  ASN A 279      10.103  -3.410  22.594  1.00 36.99     0.217 C 
ATOM   2384  ND2 ASN A 279       9.682  -4.409  21.831  1.00 36.56    -0.370 N 
ATOM   2385 1HD2 ASN A 279       8.742  -4.442  21.437  1.00  0.00     0.159 HD
ATOM   2386 2HD2 ASN A 279      10.349  -5.161  21.655  1.00  0.00     0.159 HD
ATOM   2387  OD1 ASN A 279      11.237  -3.370  23.069  1.00 38.13    -0.274 OA
ATOM   2388  N   LEU A 280       8.627   0.893  24.322  1.00 32.95    -0.346 N 
ATOM   2389  HN  LEU A 280       8.848   0.585  25.269  1.00  0.00     0.163 HD
ATOM   2390  CA  LEU A 280       7.919   2.142  24.126  1.00 32.20     0.177 C 
ATOM   2391  C   LEU A 280       8.793   3.308  24.551  1.00 33.96     0.241 C 
ATOM   2392  O   LEU A 280       9.094   3.471  25.732  1.00 34.81    -0.271 OA
ATOM   2393  CB  LEU A 280       6.630   2.152  24.943  1.00 31.46     0.038 C 
ATOM   2394  CG  LEU A 280       5.649   1.000  24.738  1.00 27.66    -0.020 C 
ATOM   2395  CD1 LEU A 280       4.478   1.186  25.688  1.00 25.48     0.009 C 
ATOM   2396  CD2 LEU A 280       5.178   0.954  23.295  1.00 25.29     0.009 C 
ATOM   2397  N   MET A 281       9.203   4.117  23.582  1.00 35.17    -0.346 N 
ATOM   2398  HN  MET A 281       8.981   3.888  22.613  1.00  0.00     0.163 HD
ATOM   2399  CA  MET A 281       9.961   5.321  23.870  1.00 36.21     0.177 C 
ATOM   2400  C   MET A 281       9.077   6.540  23.693  1.00 35.01     0.241 C 
ATOM   2401  O   MET A 281       7.965   6.441  23.198  1.00 36.00    -0.271 OA
ATOM   2402  CB  MET A 281      11.168   5.430  22.940  1.00 39.85     0.045 C 
ATOM   2403  CG  MET A 281      12.178   4.317  23.109  1.00 45.82     0.076 C 
ATOM   2404  SD  MET A 281      13.673   4.651  22.174  1.00 51.99    -0.173 SA
ATOM   2405  CE  MET A 281      14.171   6.198  22.900  1.00 48.37     0.089 C 
ATOM   2406  N   LEU A 282       9.580   7.691  24.111  1.00 35.54    -0.346 N 
ATOM   2407  HN  LEU A 282      10.479   7.696  24.594  1.00  0.00     0.163 HD
ATOM   2408  CA  LEU A 282       8.882   8.945  23.898  1.00 34.43     0.177 C 
ATOM   2409  C   LEU A 282       9.740   9.762  22.948  1.00 35.03     0.241 C 
ATOM   2410  O   LEU A 282      10.964   9.667  22.991  1.00 33.33    -0.271 OA
ATOM   2411  CB  LEU A 282       8.716   9.682  25.231  1.00 31.36     0.038 C 
ATOM   2412  CG  LEU A 282       8.044   8.885  26.352  1.00 30.00    -0.020 C 
ATOM   2413  CD1 LEU A 282       7.851   9.768  27.566  1.00 30.63     0.009 C 
ATOM   2414  CD2 LEU A 282       6.706   8.355  25.878  1.00 30.57     0.009 C 
ATOM   2415  N   ASP A 283       9.111  10.547  22.079  1.00 36.26    -0.346 N 
ATOM   2416  HN  ASP A 283       8.104  10.458  21.944  1.00  0.00     0.163 HD
ATOM   2417  CA  ASP A 283       9.866  11.534  21.321  1.00 39.02     0.186 C 
ATOM   2418  C   ASP A 283      10.144  12.721  22.242  1.00 40.70     0.241 C 
ATOM   2419  O   ASP A 283       9.937  12.627  23.453  1.00 41.18    -0.271 OA
ATOM   2420  CB  ASP A 283       9.094  11.973  20.070  1.00 39.99     0.147 C 
ATOM   2421  CG  ASP A 283       7.709  12.509  20.382  1.00 42.48     0.175 C 
ATOM   2422  OD1 ASP A 283       7.473  12.967  21.523  1.00 43.45    -0.648 OA
ATOM   2423  OD2 ASP A 283       6.853  12.471  19.472  1.00 40.96    -0.648 OA
ATOM   2424  N   LYS A 284      10.619  13.830  21.691  1.00 41.13    -0.346 N 
ATOM   2425  HN  LYS A 284      10.734  13.893  20.679  1.00  0.00     0.163 HD
ATOM   2426  CA  LYS A 284      10.975  14.958  22.541  1.00 42.67     0.176 C 
ATOM   2427  C   LYS A 284       9.749  15.573  23.215  1.00 42.72     0.241 C 
ATOM   2428  O   LYS A 284       9.868  16.227  24.251  1.00 41.93    -0.271 OA
ATOM   2429  CB  LYS A 284      11.730  16.024  21.734  1.00 44.14     0.035 C 
ATOM   2430  CG  LYS A 284      11.031  16.479  20.466  1.00 46.62     0.004 C 
ATOM   2431  CD  LYS A 284      11.782  17.632  19.813  1.00 46.34     0.027 C 
ATOM   2432  CE  LYS A 284      10.991  18.218  18.656  1.00 45.44     0.229 C 
ATOM   2433  NZ  LYS A 284       9.609  18.597  19.068  1.00 46.52    -0.079 N 
ATOM   2434  HZ1 LYS A 284       9.078  18.990  18.291  1.00  0.00     0.274 HD
ATOM   2435  HZ2 LYS A 284       9.620  19.229  19.869  1.00  0.00     0.274 HD
ATOM   2436  HZ3 LYS A 284       9.119  17.810  19.493  1.00  0.00     0.274 HD
ATOM   2437  N   ASP A 285       8.572  15.345  22.635  1.00 43.44    -0.346 N 
ATOM   2438  HN  ASP A 285       8.532  14.730  21.822  1.00  0.00     0.163 HD
ATOM   2439  CA  ASP A 285       7.334  15.950  23.128  1.00 42.45     0.186 C 
ATOM   2440  C   ASP A 285       6.562  15.046  24.084  1.00 40.27     0.241 C 
ATOM   2441  O   ASP A 285       5.598  15.482  24.712  1.00 40.62    -0.271 OA
ATOM   2442  CB  ASP A 285       6.421  16.321  21.960  1.00 43.69     0.147 C 
ATOM   2443  CG  ASP A 285       7.089  17.240  20.972  1.00 46.62     0.175 C 
ATOM   2444  OD1 ASP A 285       7.391  18.390  21.349  1.00 51.21    -0.648 OA
ATOM   2445  OD2 ASP A 285       7.315  16.814  19.820  1.00 49.09    -0.648 OA
ATOM   2446  N   GLY A 286       6.972  13.787  24.182  1.00 36.92    -0.351 N 
ATOM   2447  HN  GLY A 286       7.762  13.463  23.624  1.00  0.00     0.163 HD
ATOM   2448  CA  GLY A 286       6.296  12.872  25.083  1.00 32.57     0.225 C 
ATOM   2449  C   GLY A 286       5.345  11.921  24.387  1.00 29.29     0.236 C 
ATOM   2450  O   GLY A 286       4.621  11.179  25.040  1.00 29.36    -0.272 OA
ATOM   2451  N   HIS A 287       5.340  11.939  23.059  1.00 28.89    -0.346 N 
ATOM   2452  HN  HIS A 287       5.923  12.613  22.563  1.00  0.00     0.163 HD
ATOM   2453  CA  HIS A 287       4.513  11.009  22.301  1.00 26.50     0.182 C 
ATOM   2454  C   HIS A 287       5.230   9.679  22.111  1.00 25.27     0.241 C 
ATOM   2455  O   HIS A 287       6.461   9.616  22.096  1.00 23.23    -0.271 OA
ATOM   2456  CB  HIS A 287       4.136  11.607  20.938  1.00 26.43     0.093 C 
ATOM   2457  CG  HIS A 287       3.123  12.712  21.019  1.00 26.74     0.028 A 
ATOM   2458  CD2 HIS A 287       3.262  14.057  20.944  1.00 23.48     0.114 A 
ATOM   2459  ND1 HIS A 287       1.779  12.478  21.217  1.00 25.42    -0.354 N 
ATOM   2460  HD1 HIS A 287       1.349  11.558  21.312  1.00  0.00     0.166 HD
ATOM   2461  CE1 HIS A 287       1.135  13.630  21.264  1.00 23.80     0.180 A 
ATOM   2462  NE2 HIS A 287       2.012  14.603  21.102  1.00 23.61    -0.360 N 
ATOM   2463  HE2 HIS A 287       1.796  15.600  21.095  1.00  0.00     0.166 HD
ATOM   2464  N   ILE A 288       4.440   8.619  21.982  1.00 25.28    -0.346 N 
ATOM   2465  HN  ILE A 288       3.430   8.757  22.016  1.00  0.00     0.163 HD
ATOM   2466  CA  ILE A 288       4.952   7.267  21.794  1.00 26.15     0.180 C 
ATOM   2467  C   ILE A 288       5.791   7.103  20.524  1.00 29.03     0.241 C 
ATOM   2468  O   ILE A 288       5.534   7.731  19.492  1.00 27.74    -0.271 OA
ATOM   2469  CB  ILE A 288       3.783   6.244  21.757  1.00 26.52     0.013 C 
ATOM   2470  CG1 ILE A 288       3.188   6.081  23.162  1.00 26.81     0.002 C 
ATOM   2471  CG2 ILE A 288       4.253   4.917  21.197  1.00 23.40     0.012 C 
ATOM   2472  CD1 ILE A 288       4.123   5.407  24.159  1.00 25.01     0.005 C 
ATOM   2473  N   LYS A 289       6.812   6.261  20.629  1.00 30.18    -0.346 N 
ATOM   2474  HN  LYS A 289       7.105   5.963  21.560  1.00  0.00     0.163 HD
ATOM   2475  CA  LYS A 289       7.530   5.746  19.477  1.00 31.97     0.176 C 
ATOM   2476  C   LYS A 289       7.849   4.283  19.742  1.00 32.09     0.241 C 
ATOM   2477  O   LYS A 289       8.762   3.978  20.505  1.00 33.22    -0.271 OA
ATOM   2478  CB  LYS A 289       8.837   6.517  19.269  1.00 34.13     0.035 C 
ATOM   2479  CG  LYS A 289       8.665   7.931  18.733  1.00 35.35     0.004 C 
ATOM   2480  CD  LYS A 289       8.256   7.928  17.272  1.00 31.72     0.027 C 
ATOM   2481  CE  LYS A 289       8.227   9.343  16.716  1.00 32.42     0.229 C 
ATOM   2482  NZ  LYS A 289       7.320   9.464  15.533  1.00 31.05    -0.079 N 
ATOM   2483  HZ1 LYS A 289       7.301  10.413  15.160  1.00  0.00     0.274 HD
ATOM   2484  HZ2 LYS A 289       6.380   9.134  15.753  1.00  0.00     0.274 HD
ATOM   2485  HZ3 LYS A 289       7.564   8.788  14.810  1.00  0.00     0.274 HD
ATOM   2486  N   ILE A 290       7.096   3.382  19.117  1.00 31.24    -0.346 N 
ATOM   2487  HN  ILE A 290       6.327   3.698  18.526  1.00  0.00     0.163 HD
ATOM   2488  CA  ILE A 290       7.347   1.951  19.260  1.00 29.08     0.180 C 
ATOM   2489  C   ILE A 290       8.612   1.550  18.503  1.00 30.91     0.241 C 
ATOM   2490  O   ILE A 290       8.742   1.817  17.311  1.00 32.28    -0.271 OA
ATOM   2491  CB  ILE A 290       6.156   1.128  18.730  1.00 26.20     0.013 C 
ATOM   2492  CG1 ILE A 290       4.935   1.369  19.613  1.00 23.40     0.002 C 
ATOM   2493  CG2 ILE A 290       6.514  -0.344  18.679  1.00 23.33     0.012 C 
ATOM   2494  CD1 ILE A 290       3.679   0.690  19.121  1.00 22.35     0.005 C 
ATOM   2495  N   THR A 291       9.537   0.903  19.207  1.00 32.36    -0.344 N 
ATOM   2496  HN  THR A 291       9.314   0.612  20.159  1.00  0.00     0.163 HD
ATOM   2497  CA  THR A 291      10.859   0.594  18.669  1.00 33.70     0.205 C 
ATOM   2498  C   THR A 291      10.887  -0.689  17.834  1.00 35.24     0.243 C 
ATOM   2499  O   THR A 291       9.970  -1.506  17.895  1.00 34.12    -0.271 OA
ATOM   2500  CB  THR A 291      11.902   0.457  19.805  1.00 34.13     0.146 C 
ATOM   2501  CG2 THR A 291      12.025   1.763  20.578  1.00 33.27     0.042 C 
ATOM   2502  OG1 THR A 291      11.502  -0.591  20.698  1.00 31.53    -0.393 OA
ATOM   2503  HG1 THR A 291      12.142  -0.675  21.395  1.00  0.00     0.210 HD
ATOM   2504  N   ASP A 292      11.954  -0.853  17.056  1.00 38.03    -0.345 N 
ATOM   2505  HN  ASP A 292      12.690  -0.147  17.079  1.00  0.00     0.163 HD
ATOM   2506  CA  ASP A 292      12.113  -2.005  16.170  1.00 39.99     0.186 C 
ATOM   2507  C   ASP A 292      13.562  -2.497  16.219  1.00 40.55     0.241 C 
ATOM   2508  O   ASP A 292      14.295  -2.390  15.236  1.00 41.80    -0.271 OA
ATOM   2509  CB  ASP A 292      11.737  -1.607  14.736  1.00 40.20     0.147 C 
ATOM   2510  CG  ASP A 292      11.880  -2.753  13.747  1.00 42.55     0.175 C 
ATOM   2511  OD1 ASP A 292      12.035  -2.474  12.538  1.00 38.39    -0.648 OA
ATOM   2512  OD2 ASP A 292      11.836  -3.926  14.176  1.00 42.84    -0.648 OA
ATOM   2513  N   PHE A 293      13.966  -3.037  17.368  1.00 40.73    -0.346 N 
ATOM   2514  HN  PHE A 293      13.277  -3.217  18.098  1.00  0.00     0.163 HD
ATOM   2515  CA  PHE A 293      15.367  -3.381  17.617  1.00 39.04     0.180 C 
ATOM   2516  C   PHE A 293      15.611  -4.881  17.776  1.00 40.03     0.241 C 
ATOM   2517  O   PHE A 293      16.639  -5.285  18.320  1.00 37.97    -0.271 OA
ATOM   2518  CB  PHE A 293      15.874  -2.674  18.882  1.00 37.34     0.073 C 
ATOM   2519  CG  PHE A 293      15.936  -1.177  18.768  1.00 33.90    -0.056 A 
ATOM   2520  CD1 PHE A 293      15.595  -0.374  19.847  1.00 31.56     0.007 A 
ATOM   2521  CD2 PHE A 293      16.346  -0.570  17.592  1.00 31.76     0.007 A 
ATOM   2522  CE1 PHE A 293      15.663   1.008  19.754  1.00 30.26     0.001 A 
ATOM   2523  CE2 PHE A 293      16.415   0.815  17.495  1.00 31.27     0.001 A 
ATOM   2524  CZ  PHE A 293      16.074   1.602  18.576  1.00 27.50     0.000 A 
ATOM   2525  N   GLY A 294      14.672  -5.703  17.313  1.00 42.83    -0.351 N 
ATOM   2526  HN  GLY A 294      13.861  -5.322  16.826  1.00  0.00     0.163 HD
ATOM   2527  CA  GLY A 294      14.795  -7.141  17.496  1.00 45.57     0.225 C 
ATOM   2528  C   GLY A 294      16.074  -7.728  16.919  1.00 48.97     0.236 C 
ATOM   2529  O   GLY A 294      16.336  -7.612  15.723  1.00 47.97    -0.272 OA
ATOM   2530  N   LEU A 295      16.877  -8.364  17.768  1.00 53.02    -0.346 N 
ATOM   2531  HN  LEU A 295      16.609  -8.437  18.749  1.00  0.00     0.163 HD
ATOM   2532  CA  LEU A 295      18.134  -8.960  17.325  1.00 56.58     0.177 C 
ATOM   2533  C   LEU A 295      18.162 -10.470  17.543  1.00 60.19     0.241 C 
ATOM   2534  O   LEU A 295      18.933 -11.180  16.896  1.00 61.98    -0.271 OA
ATOM   2535  CB  LEU A 295      19.311  -8.301  18.044  1.00 55.62     0.038 C 
ATOM   2536  CG  LEU A 295      19.565  -6.839  17.670  1.00 54.53    -0.020 C 
ATOM   2537  CD1 LEU A 295      20.690  -6.272  18.524  1.00 53.33     0.009 C 
ATOM   2538  CD2 LEU A 295      19.910  -6.745  16.191  1.00 55.16     0.009 C 
ATOM   2539  N   CYS A 296      17.332 -10.955  18.463  1.00 62.68    -0.345 N 
ATOM   2540  HN  CYS A 296      16.992 -10.338  19.201  1.00  0.00     0.163 HD
ATOM   2541  CA  CYS A 296      16.895 -12.350  18.443  1.00 65.37     0.186 C 
ATOM   2542  C   CYS A 296      15.700 -12.559  19.369  1.00 65.25     0.241 C 
ATOM   2543  O   CYS A 296      14.557 -12.365  18.963  1.00 65.43    -0.271 OA
ATOM   2544  CB  CYS A 296      18.033 -13.294  18.845  1.00 66.58     0.121 C 
ATOM   2545  SG  CYS A 296      17.661 -15.060  18.556  1.00 71.60    -0.095 SA
ATOM   2546  N   LYS A 297      15.963 -12.953  20.611  1.00 65.60    -0.346 N 
ATOM   2547  HN  LYS A 297      16.925 -13.159  20.879  1.00  0.00     0.163 HD
ATOM   2548  CA  LYS A 297      14.897 -13.095  21.597  1.00 66.38     0.176 C 
ATOM   2549  C   LYS A 297      14.693 -11.772  22.316  1.00 66.53     0.241 C 
ATOM   2550  O   LYS A 297      15.140 -11.596  23.450  1.00 67.08    -0.271 OA
ATOM   2551  CB  LYS A 297      15.240 -14.182  22.623  1.00 67.66     0.035 C 
ATOM   2552  CG  LYS A 297      14.172 -14.378  23.702  1.00 69.76     0.004 C 
ATOM   2553  CD  LYS A 297      14.701 -15.176  24.889  1.00 70.28     0.027 C 
ATOM   2554  CE  LYS A 297      15.104 -16.584  24.474  1.00 71.35     0.229 C 
ATOM   2555  NZ  LYS A 297      13.945 -17.367  23.954  1.00 71.59    -0.079 N 
ATOM   2556  HZ1 LYS A 297      14.215 -18.310  23.676  1.00  0.00     0.274 HD
ATOM   2557  HZ2 LYS A 297      13.479 -16.876  23.191  1.00  0.00     0.274 HD
ATOM   2558  HZ3 LYS A 297      13.179 -17.385  24.627  1.00  0.00     0.274 HD
ATOM   2559  N   GLU A 298      14.028 -10.838  21.645  1.00 66.16    -0.348 N 
ATOM   2560  HN  GLU A 298      13.755 -11.019  20.679  1.00  0.00     0.163 HD
ATOM   2561  CA  GLU A 298      13.679  -9.563  22.253  1.00 65.09     0.146 C 
ATOM   2562  C   GLU A 298      14.924  -8.732  22.570  1.00 64.02     0.256 C 
ATOM   2563  O   GLU A 298      15.568  -8.183  21.673  1.00 61.69    -0.305 OA
ATOM   2564  CB  GLU A 298      12.875  -9.812  23.530  1.00 65.89     0.043 C 
ATOM   2565  CG  GLU A 298      11.656 -10.706  23.331  1.00 66.55     0.115 C 
ATOM   2566  CD  GLU A 298      11.070 -11.193  24.646  1.00 68.98     0.172 C 
ATOM   2567  OE1 GLU A 298      10.093 -10.580  25.131  1.00 70.05    -0.648 OA
ATOM   2568  OE2 GLU A 298      11.588 -12.189  25.195  1.00 68.48    -0.648 OA
ATOM   2569  N   PRO A 313       8.161 -12.546  27.190  1.00 41.92    -0.062 N 
ATOM   2570  HN1 PRO A 313       7.592 -11.710  27.325  1.00  0.00     0.278 HD
ATOM   2571  HN2 PRO A 313       8.060 -12.649  26.180  1.00  0.00     0.278 HD
ATOM   2572  CA  PRO A 313       7.592 -13.697  27.902  1.00 42.51     0.277 C 
ATOM   2573  C   PRO A 313       6.456 -13.306  28.843  1.00 42.61     0.249 C 
ATOM   2574  O   PRO A 313       5.353 -13.853  28.753  1.00 41.54    -0.271 OA
ATOM   2575  CB  PRO A 313       8.787 -14.291  28.646  1.00 42.50     0.044 C 
ATOM   2576  CG  PRO A 313       9.748 -13.164  28.780  1.00 43.68     0.030 C 
ATOM   2577  CD  PRO A 313       9.563 -12.302  27.563  1.00 43.17     0.233 C 
ATOM   2578  N   GLU A 314       6.729 -12.354  29.735  1.00 42.26    -0.346 N 
ATOM   2579  HN  GLU A 314       7.694 -12.042  29.847  1.00  0.00     0.163 HD
ATOM   2580  CA  GLU A 314       5.685 -11.744  30.558  1.00 42.56     0.177 C 
ATOM   2581  C   GLU A 314       4.672 -10.987  29.697  1.00 41.58     0.241 C 
ATOM   2582  O   GLU A 314       3.545 -10.736  30.124  1.00 40.95    -0.271 OA
ATOM   2583  CB  GLU A 314       6.300 -10.778  31.579  1.00 44.29     0.045 C 
ATOM   2584  CG  GLU A 314       6.899 -11.440  32.812  1.00 47.52     0.116 C 
ATOM   2585  CD  GLU A 314       8.371 -11.777  32.646  1.00 49.27     0.172 C 
ATOM   2586  OE1 GLU A 314       8.881 -11.661  31.511  1.00 50.81    -0.648 OA
ATOM   2587  OE2 GLU A 314       9.017 -12.158  33.650  1.00 47.58    -0.648 OA
ATOM   2588  N   TYR A 315       5.078 -10.625  28.484  1.00 41.26    -0.346 N 
ATOM   2589  HN  TYR A 315       6.016 -10.880  28.175  1.00  0.00     0.163 HD
ATOM   2590  CA  TYR A 315       4.211  -9.871  27.584  1.00 41.17     0.180 C 
ATOM   2591  C   TYR A 315       3.575 -10.717  26.474  1.00 39.72     0.241 C 
ATOM   2592  O   TYR A 315       2.650 -10.264  25.804  1.00 38.50    -0.271 OA
ATOM   2593  CB  TYR A 315       4.989  -8.705  26.965  1.00 41.49     0.073 C 
ATOM   2594  CG  TYR A 315       5.407  -7.656  27.968  1.00 39.23    -0.056 A 
ATOM   2595  CD1 TYR A 315       6.629  -7.739  28.620  1.00 39.65     0.010 A 
ATOM   2596  CD2 TYR A 315       4.572  -6.590  28.277  1.00 39.55     0.010 A 
ATOM   2597  CE1 TYR A 315       7.008  -6.792  29.552  1.00 38.91     0.037 A 
ATOM   2598  CE2 TYR A 315       4.941  -5.639  29.207  1.00 38.75     0.037 A 
ATOM   2599  CZ  TYR A 315       6.160  -5.745  29.842  1.00 40.71     0.065 A 
ATOM   2600  OH  TYR A 315       6.535  -4.800  30.771  1.00 42.66    -0.361 OA
ATOM   2601  HH  TYR A 315       7.375  -4.873  31.209  1.00  0.00     0.217 HD
ATOM   2602  N   LEU A 316       4.063 -11.941  26.284  1.00 38.92    -0.346 N 
ATOM   2603  HN  LEU A 316       4.827 -12.274  26.872  1.00  0.00     0.163 HD
ATOM   2604  CA  LEU A 316       3.519 -12.816  25.244  1.00 37.29     0.177 C 
ATOM   2605  C   LEU A 316       2.248 -13.543  25.670  1.00 36.31     0.241 C 
ATOM   2606  O   LEU A 316       2.080 -13.908  26.833  1.00 37.69    -0.271 OA
ATOM   2607  CB  LEU A 316       4.563 -13.843  24.801  1.00 39.54     0.038 C 
ATOM   2608  CG  LEU A 316       5.541 -13.404  23.706  1.00 40.01    -0.020 C 
ATOM   2609  CD1 LEU A 316       4.965 -12.188  22.979  1.00 40.40     0.009 C 
ATOM   2610  CD2 LEU A 316       6.899 -13.080  24.310  1.00 38.44     0.009 C 
ATOM   2611  N   ALA A 317       1.359 -13.756  24.709  1.00 34.95    -0.346 N 
ATOM   2612  HN  ALA A 317       1.600 -13.504  23.750  1.00  0.00     0.163 HD
ATOM   2613  CA  ALA A 317       0.053 -14.336  24.975  1.00 31.71     0.172 C 
ATOM   2614  C   ALA A 317       0.153 -15.848  25.080  1.00 32.68     0.243 C 
ATOM   2615  O   ALA A 317       1.140 -16.447  24.647  1.00 33.22    -0.271 OA
ATOM   2616  CB  ALA A 317      -0.913 -13.950  23.869  1.00 31.22     0.042 C 
ATOM   2617  N   PRO A 318      -0.880 -16.490  25.650  1.00 31.88    -0.337 N 
ATOM   2618  CA  PRO A 318      -0.903 -17.943  25.830  1.00 31.41     0.179 C 
ATOM   2619  C   PRO A 318      -0.668 -18.704  24.528  1.00 32.60     0.241 C 
ATOM   2620  O   PRO A 318       0.146 -19.625  24.483  1.00 32.34    -0.271 OA
ATOM   2621  CB  PRO A 318      -2.295 -18.211  26.404  1.00 31.58     0.037 C 
ATOM   2622  CG  PRO A 318      -2.681 -16.934  27.057  1.00 31.69     0.022 C 
ATOM   2623  CD  PRO A 318      -2.096 -15.856  26.190  1.00 31.56     0.127 C 
ATOM   2624  N   GLU A 319      -1.372 -18.316  23.470  1.00 32.75    -0.346 N 
ATOM   2625  HN  GLU A 319      -1.980 -17.500  23.540  1.00  0.00     0.163 HD
ATOM   2626  CA  GLU A 319      -1.284 -19.045  22.209  1.00 35.26     0.177 C 
ATOM   2627  C   GLU A 319       0.117 -18.984  21.607  1.00 34.48     0.241 C 
ATOM   2628  O   GLU A 319       0.456 -19.780  20.733  1.00 32.67    -0.271 OA
ATOM   2629  CB  GLU A 319      -2.296 -18.502  21.195  1.00 36.60     0.045 C 
ATOM   2630  CG  GLU A 319      -2.095 -17.044  20.827  1.00 38.87     0.116 C 
ATOM   2631  CD  GLU A 319      -2.896 -16.109  21.713  1.00 39.79     0.172 C 
ATOM   2632  OE1 GLU A 319      -3.055 -16.414  22.913  1.00 38.41    -0.648 OA
ATOM   2633  OE2 GLU A 319      -3.366 -15.071  21.205  1.00 39.28    -0.648 OA
ATOM   2634  N   VAL A 320       0.928 -18.041  22.078  1.00 34.32    -0.346 N 
ATOM   2635  HN  VAL A 320       0.596 -17.420  22.816  1.00  0.00     0.163 HD
ATOM   2636  CA  VAL A 320       2.284 -17.877  21.560  1.00 34.97     0.180 C 
ATOM   2637  C   VAL A 320       3.300 -18.708  22.337  1.00 34.81     0.241 C 
ATOM   2638  O   VAL A 320       4.246 -19.233  21.756  1.00 33.15    -0.271 OA
ATOM   2639  CB  VAL A 320       2.729 -16.398  21.600  1.00 35.30     0.009 C 
ATOM   2640  CG1 VAL A 320       4.192 -16.291  21.213  1.00 33.62     0.012 C 
ATOM   2641  CG2 VAL A 320       1.870 -15.565  20.658  1.00 32.19     0.012 C 
ATOM   2642  N   LEU A 321       3.102 -18.819  23.649  1.00 35.99    -0.346 N 
ATOM   2643  HN  LEU A 321       2.319 -18.324  24.076  1.00  0.00     0.163 HD
ATOM   2644  CA  LEU A 321       3.976 -19.631  24.493  1.00 36.79     0.177 C 
ATOM   2645  C   LEU A 321       3.685 -21.111  24.252  1.00 38.04     0.241 C 
ATOM   2646  O   LEU A 321       4.530 -21.975  24.490  1.00 38.09    -0.271 OA
ATOM   2647  CB  LEU A 321       3.756 -19.291  25.974  1.00 36.90     0.038 C 
ATOM   2648  CG  LEU A 321       4.065 -17.859  26.425  1.00 35.88    -0.020 C 
ATOM   2649  CD1 LEU A 321       3.713 -17.688  27.885  1.00 35.74     0.009 C 
ATOM   2650  CD2 LEU A 321       5.532 -17.558  26.203  1.00 37.84     0.009 C 
ATOM   2651  N   GLU A 322       2.479 -21.386  23.771  1.00 38.73    -0.346 N 
ATOM   2652  HN  GLU A 322       1.828 -20.618  23.608  1.00  0.00     0.163 HD
ATOM   2653  CA  GLU A 322       2.052 -22.743  23.468  1.00 40.94     0.177 C 
ATOM   2654  C   GLU A 322       2.316 -23.139  22.020  1.00 42.55     0.241 C 
ATOM   2655  O   GLU A 322       2.192 -24.310  21.660  1.00 42.48    -0.271 OA
ATOM   2656  CB  GLU A 322       0.564 -22.900  23.758  1.00 40.78     0.045 C 
ATOM   2657  CG  GLU A 322       0.256 -23.258  25.183  1.00 42.00     0.116 C 
ATOM   2658  CD  GLU A 322      -1.208 -23.541  25.378  1.00 44.57     0.172 C 
ATOM   2659  OE1 GLU A 322      -1.594 -24.730  25.354  1.00 46.47    -0.648 OA
ATOM   2660  OE2 GLU A 322      -1.973 -22.570  25.550  1.00 45.41    -0.648 OA
ATOM   2661  N   ASP A 323       2.653 -22.159  21.190  1.00 43.89    -0.346 N 
ATOM   2662  HN  ASP A 323       2.644 -21.196  21.525  1.00  0.00     0.163 HD
ATOM   2663  CA  ASP A 323       3.035 -22.430  19.811  1.00 46.82     0.186 C 
ATOM   2664  C   ASP A 323       1.826 -22.803  18.953  1.00 47.33     0.241 C 
ATOM   2665  O   ASP A 323       1.961 -23.491  17.941  1.00 49.47    -0.271 OA
ATOM   2666  CB  ASP A 323       4.071 -23.559  19.776  1.00 48.90     0.147 C 
ATOM   2667  CG  ASP A 323       5.069 -23.400  18.649  1.00 51.04     0.175 C 
ATOM   2668  OD1 ASP A 323       6.114 -24.086  18.681  1.00 51.83    -0.648 OA
ATOM   2669  OD2 ASP A 323       4.810 -22.588  17.735  1.00 53.30    -0.648 OA
ATOM   2670  N   ASN A 324       0.645 -22.350  19.363  1.00 48.24    -0.346 N 
ATOM   2671  HN  ASN A 324       0.588 -21.833  20.241  1.00  0.00     0.163 HD
ATOM   2672  CA  ASN A 324      -0.571 -22.574  18.588  1.00 48.99     0.185 C 
ATOM   2673  C   ASN A 324      -0.755 -21.500  17.518  1.00 49.05     0.241 C 
ATOM   2674  O   ASN A 324       0.102 -20.638  17.336  1.00 49.04    -0.271 OA
ATOM   2675  CB  ASN A 324      -1.796 -22.595  19.510  1.00 48.96     0.137 C 
ATOM   2676  CG  ASN A 324      -1.912 -23.886  20.304  1.00 51.12     0.217 C 
ATOM   2677  ND2 ASN A 324      -2.824 -23.908  21.270  1.00 49.87    -0.370 N 
ATOM   2678 1HD2 ASN A 324      -2.902 -24.774  21.803  1.00  0.00     0.159 HD
ATOM   2679 2HD2 ASN A 324      -3.420 -23.108  21.480  1.00  0.00     0.159 HD
ATOM   2680  OD1 ASN A 324      -1.191 -24.854  20.050  1.00 53.78    -0.274 OA
ATOM   2681  N   ASP A 325      -1.877 -21.567  16.808  1.00 50.26    -0.345 N 
ATOM   2682  HN  ASP A 325      -2.518 -22.345  16.966  1.00  0.00     0.163 HD
ATOM   2683  CA  ASP A 325      -2.218 -20.559  15.809  1.00 51.04     0.186 C 
ATOM   2684  C   ASP A 325      -2.440 -19.223  16.508  1.00 50.61     0.241 C 
ATOM   2685  O   ASP A 325      -3.148 -19.150  17.517  1.00 51.86    -0.271 OA
ATOM   2686  CB  ASP A 325      -3.499 -20.955  15.068  1.00 50.42     0.147 C 
ATOM   2687  CG  ASP A 325      -3.581 -22.443  14.795  1.00 52.00     0.175 C 
ATOM   2688  OD1 ASP A 325      -2.525 -23.116  14.795  1.00 52.39    -0.648 OA
ATOM   2689  OD2 ASP A 325      -4.706 -22.942  14.582  1.00 51.78    -0.648 OA
ATOM   2690  N   TYR A 326      -1.835 -18.167  15.977  1.00 48.30    -0.346 N 
ATOM   2691  HN  TYR A 326      -1.206 -18.292  15.184  1.00  0.00     0.163 HD
ATOM   2692  CA  TYR A 326      -2.058 -16.836  16.513  1.00 46.22     0.180 C 
ATOM   2693  C   TYR A 326      -2.289 -15.831  15.397  1.00 43.17     0.241 C 
ATOM   2694  O   TYR A 326      -1.998 -16.100  14.234  1.00 41.50    -0.271 OA
ATOM   2695  CB  TYR A 326      -0.872 -16.402  17.384  1.00 49.30     0.073 C 
ATOM   2696  CG  TYR A 326       0.420 -16.150  16.636  1.00 52.20    -0.056 A 
ATOM   2697  CD1 TYR A 326       0.679 -14.914  16.057  1.00 53.19     0.010 A 
ATOM   2698  CD2 TYR A 326       1.395 -17.137  16.537  1.00 54.03     0.010 A 
ATOM   2699  CE1 TYR A 326       1.870 -14.665  15.402  1.00 56.20     0.037 A 
ATOM   2700  CE2 TYR A 326       2.592 -16.898  15.883  1.00 56.81     0.037 A 
ATOM   2701  CZ  TYR A 326       2.824 -15.659  15.317  1.00 58.19     0.065 A 
ATOM   2702  OH  TYR A 326       4.012 -15.410  14.663  1.00 60.30    -0.361 OA
ATOM   2703  HH  TYR A 326       4.669 -16.094  14.605  1.00  0.00     0.217 HD
ATOM   2704  N   GLY A 327      -2.830 -14.675  15.759  1.00 41.31    -0.351 N 
ATOM   2705  HN  GLY A 327      -3.062 -14.509  16.738  1.00  0.00     0.163 HD
ATOM   2706  CA  GLY A 327      -3.093 -13.647  14.774  1.00 39.17     0.225 C 
ATOM   2707  C   GLY A 327      -2.905 -12.255  15.336  1.00 38.40     0.236 C 
ATOM   2708  O   GLY A 327      -1.930 -11.978  16.039  1.00 38.98    -0.272 OA
ATOM   2709  N   ARG A 328      -3.849 -11.379  15.020  1.00 37.09    -0.346 N 
ATOM   2710  HN  ARG A 328      -4.647 -11.694  14.468  1.00  0.00     0.163 HD
ATOM   2711  CA  ARG A 328      -3.789  -9.985  15.431  1.00 37.36     0.176 C 
ATOM   2712  C   ARG A 328      -4.046  -9.862  16.924  1.00 35.88     0.241 C 
ATOM   2713  O   ARG A 328      -3.784  -8.823  17.530  1.00 37.33    -0.271 OA
ATOM   2714  CB  ARG A 328      -4.831  -9.170  14.660  1.00 38.89     0.036 C 
ATOM   2715  CG  ARG A 328      -4.555  -9.064  13.172  1.00 42.75     0.023 C 
ATOM   2716  CD  ARG A 328      -5.779  -8.590  12.405  1.00 46.66     0.138 C 
ATOM   2717  NE  ARG A 328      -5.421  -7.971  11.129  1.00 50.13    -0.227 N 
ATOM   2718  HE  ARG A 328      -5.427  -6.952  11.076  1.00  0.00     0.177 HD
ATOM   2719  CZ  ARG A 328      -5.088  -8.647  10.032  1.00 51.34     0.665 C 
ATOM   2720  NH1 ARG A 328      -5.062  -9.976  10.047  1.00 50.46    -0.235 N 
ATOM   2721 1HH1 ARG A 328      -4.807 -10.494   9.206  1.00  0.00     0.174 HD
ATOM   2722 2HH1 ARG A 328      -5.295 -10.478  10.904  1.00  0.00     0.174 HD
ATOM   2723  NH2 ARG A 328      -4.785  -7.994   8.917  1.00 50.06    -0.235 N 
ATOM   2724 1HH2 ARG A 328      -4.530  -8.512   8.076  1.00  0.00     0.174 HD
ATOM   2725 2HH2 ARG A 328      -4.805  -6.974   8.905  1.00  0.00     0.174 HD
ATOM   2726  N   ALA A 329      -4.560 -10.933  17.513  1.00 33.08    -0.346 N 
ATOM   2727  HN  ALA A 329      -4.695 -11.785  16.968  1.00  0.00     0.163 HD
ATOM   2728  CA  ALA A 329      -4.935 -10.922  18.914  1.00 30.45     0.172 C 
ATOM   2729  C   ALA A 329      -3.732 -10.906  19.862  1.00 29.63     0.240 C 
ATOM   2730  O   ALA A 329      -3.844 -10.417  20.982  1.00 31.72    -0.271 OA
ATOM   2731  CB  ALA A 329      -5.829 -12.120  19.222  1.00 31.85     0.042 C 
ATOM   2732  N   VAL A 330      -2.586 -11.428  19.438  1.00 27.28    -0.346 N 
ATOM   2733  HN  VAL A 330      -2.515 -11.825  18.501  1.00  0.00     0.163 HD
ATOM   2734  CA  VAL A 330      -1.427 -11.427  20.332  1.00 29.37     0.180 C 
ATOM   2735  C   VAL A 330      -0.970  -9.996  20.601  1.00 30.16     0.241 C 
ATOM   2736  O   VAL A 330      -0.300  -9.737  21.602  1.00 32.34    -0.271 OA
ATOM   2737  CB  VAL A 330      -0.207 -12.215  19.763  1.00 27.61     0.009 C 
ATOM   2738  CG1 VAL A 330      -0.649 -13.558  19.218  1.00 27.12     0.012 C 
ATOM   2739  CG2 VAL A 330       0.502 -11.394  18.712  1.00 29.53     0.012 C 
ATOM   2740  N   ASP A 331      -1.329  -9.072  19.710  1.00 29.10    -0.345 N 
ATOM   2741  HN  ASP A 331      -1.872  -9.352  18.893  1.00  0.00     0.163 HD
ATOM   2742  CA  ASP A 331      -0.962  -7.666  19.876  1.00 28.38     0.186 C 
ATOM   2743  C   ASP A 331      -1.818  -7.005  20.947  1.00 28.32     0.241 C 
ATOM   2744  O   ASP A 331      -1.339  -6.172  21.709  1.00 28.88    -0.271 OA
ATOM   2745  CB  ASP A 331      -1.122  -6.901  18.556  1.00 26.64     0.147 C 
ATOM   2746  CG  ASP A 331       0.085  -7.037  17.645  1.00 27.38     0.175 C 
ATOM   2747  OD1 ASP A 331       1.120  -7.565  18.104  1.00 24.86    -0.648 OA
ATOM   2748  OD2 ASP A 331       0.000  -6.611  16.470  1.00 25.49    -0.648 OA
ATOM   2749  N   TRP A 332      -3.089  -7.385  20.995  1.00 28.38    -0.346 N 
ATOM   2750  HN  TRP A 332      -3.408  -8.119  20.362  1.00  0.00     0.163 HD
ATOM   2751  CA  TRP A 332      -4.044  -6.790  21.920  1.00 27.25     0.181 C 
ATOM   2752  C   TRP A 332      -3.858  -7.320  23.338  1.00 26.93     0.241 C 
ATOM   2753  O   TRP A 332      -4.009  -6.586  24.314  1.00 24.21    -0.271 OA
ATOM   2754  CB  TRP A 332      -5.465  -7.070  21.426  1.00 28.93     0.075 C 
ATOM   2755  CG  TRP A 332      -5.690  -6.541  20.044  1.00 30.44    -0.028 A 
ATOM   2756  CD1 TRP A 332      -6.176  -7.225  18.968  1.00 29.67     0.096 A 
ATOM   2757  CD2 TRP A 332      -5.393  -5.218  19.579  1.00 29.89    -0.002 A 
ATOM   2758  CE2 TRP A 332      -5.720  -5.174  18.210  1.00 29.35     0.042 A 
ATOM   2759  CE3 TRP A 332      -4.880  -4.068  20.188  1.00 30.43     0.014 A 
ATOM   2760  NE1 TRP A 332      -6.196  -6.411  17.861  1.00 29.01    -0.365 N 
ATOM   2761  HE1 TRP A 332      -6.514  -6.683  16.931  1.00  0.00     0.165 HD
ATOM   2762  CZ2 TRP A 332      -5.549  -4.027  17.441  1.00 31.13     0.030 A 
ATOM   2763  CZ3 TRP A 332      -4.710  -2.930  19.422  1.00 31.09     0.001 A 
ATOM   2764  CH2 TRP A 332      -5.043  -2.917  18.063  1.00 31.49     0.002 A 
ATOM   2765  N   TRP A 333      -3.525  -8.602  23.440  1.00 25.66    -0.346 N 
ATOM   2766  HN  TRP A 333      -3.591  -9.201  22.617  1.00  0.00     0.163 HD
ATOM   2767  CA  TRP A 333      -3.069  -9.170  24.698  1.00 23.85     0.181 C 
ATOM   2768  C   TRP A 333      -1.976  -8.283  25.285  1.00 22.41     0.241 C 
ATOM   2769  O   TRP A 333      -2.063  -7.853  26.433  1.00 21.18    -0.271 OA
ATOM   2770  CB  TRP A 333      -2.529 -10.585  24.464  1.00 24.20     0.075 C 
ATOM   2771  CG  TRP A 333      -1.865 -11.184  25.660  1.00 23.23    -0.028 A 
ATOM   2772  CD1 TRP A 333      -0.562 -11.032  26.034  1.00 21.67     0.096 A 
ATOM   2773  CD2 TRP A 333      -2.475 -12.020  26.653  1.00 25.41    -0.002 A 
ATOM   2774  CE2 TRP A 333      -1.480 -12.332  27.601  1.00 24.91     0.042 A 
ATOM   2775  CE3 TRP A 333      -3.767 -12.536  26.832  1.00 26.42     0.014 A 
ATOM   2776  NE1 TRP A 333      -0.323 -11.716  27.198  1.00 26.48    -0.365 N 
ATOM   2777  HE1 TRP A 333       0.572 -11.760  27.686  1.00  0.00     0.165 HD
ATOM   2778  CZ2 TRP A 333      -1.734 -13.136  28.714  1.00 25.18     0.030 A 
ATOM   2779  CZ3 TRP A 333      -4.018 -13.332  27.937  1.00 24.59     0.001 A 
ATOM   2780  CH2 TRP A 333      -3.006 -13.624  28.864  1.00 27.00     0.002 A 
ATOM   2781  N   GLY A 334      -0.951  -8.009  24.484  1.00 21.71    -0.351 N 
ATOM   2782  HN  GLY A 334      -0.940  -8.381  23.534  1.00  0.00     0.163 HD
ATOM   2783  CA  GLY A 334       0.154  -7.186  24.945  1.00 22.28     0.225 C 
ATOM   2784  C   GLY A 334      -0.258  -5.757  25.252  1.00 23.51     0.236 C 
ATOM   2785  O   GLY A 334       0.330  -5.102  26.111  1.00 24.85    -0.272 OA
ATOM   2786  N   LEU A 335      -1.271  -5.261  24.554  1.00 23.82    -0.346 N 
ATOM   2787  HN  LEU A 335      -1.639  -5.778  23.755  1.00  0.00     0.163 HD
ATOM   2788  CA  LEU A 335      -1.858  -3.986  24.922  1.00 23.92     0.177 C 
ATOM   2789  C   LEU A 335      -2.372  -4.142  26.344  1.00 24.02     0.240 C 
ATOM   2790  O   LEU A 335      -2.109  -3.307  27.206  1.00 26.89    -0.271 OA
ATOM   2791  CB  LEU A 335      -3.008  -3.636  23.972  1.00 23.02     0.038 C 
ATOM   2792  CG  LEU A 335      -3.797  -2.349  24.229  1.00 21.32    -0.020 C 
ATOM   2793  CD1 LEU A 335      -2.977  -1.146  23.824  1.00 20.30     0.009 C 
ATOM   2794  CD2 LEU A 335      -5.094  -2.394  23.446  1.00 16.88     0.009 C 
ATOM   2795  N   GLY A 336      -3.080  -5.238  26.588  1.00 25.98    -0.351 N 
ATOM   2796  HN  GLY A 336      -3.284  -5.883  25.825  1.00  0.00     0.163 HD
ATOM   2797  CA  GLY A 336      -3.569  -5.534  27.923  1.00 24.67     0.225 C 
ATOM   2798  C   GLY A 336      -2.493  -5.516  28.990  1.00 23.81     0.236 C 
ATOM   2799  O   GLY A 336      -2.665  -4.884  30.029  1.00 26.22    -0.272 OA
ATOM   2800  N   VAL A 337      -1.378  -6.193  28.744  1.00 22.47    -0.346 N 
ATOM   2801  HN  VAL A 337      -1.259  -6.662  27.846  1.00  0.00     0.163 HD
ATOM   2802  CA  VAL A 337      -0.320  -6.273  29.747  1.00 23.40     0.180 C 
ATOM   2803  C   VAL A 337       0.340  -4.919  29.970  1.00 25.63     0.241 C 
ATOM   2804  O   VAL A 337       0.548  -4.499  31.105  1.00 29.83    -0.271 OA
ATOM   2805  CB  VAL A 337       0.771  -7.290  29.352  1.00 21.58     0.009 C 
ATOM   2806  CG1 VAL A 337       1.898  -7.259  30.370  1.00 15.53     0.012 C 
ATOM   2807  CG2 VAL A 337       0.172  -8.697  29.264  1.00 19.27     0.012 C 
ATOM   2808  N   VAL A 338       0.658  -4.230  28.883  1.00 26.93    -0.346 N 
ATOM   2809  HN  VAL A 338       0.468  -4.631  27.964  1.00  0.00     0.163 HD
ATOM   2810  CA  VAL A 338       1.271  -2.917  28.973  1.00 24.00     0.180 C 
ATOM   2811  C   VAL A 338       0.356  -1.926  29.672  1.00 25.22     0.241 C 
ATOM   2812  O   VAL A 338       0.800  -1.132  30.502  1.00 24.53    -0.271 OA
ATOM   2813  CB  VAL A 338       1.619  -2.389  27.579  1.00 23.13     0.009 C 
ATOM   2814  CG1 VAL A 338       1.927  -0.904  27.642  1.00 20.57     0.012 C 
ATOM   2815  CG2 VAL A 338       2.805  -3.159  27.039  1.00 21.46     0.012 C 
ATOM   2816  N   MET A 339      -0.929  -1.980  29.348  1.00 26.72    -0.346 N 
ATOM   2817  HN  MET A 339      -1.249  -2.649  28.648  1.00  0.00     0.163 HD
ATOM   2818  CA  MET A 339      -1.884  -1.089  29.987  1.00 28.41     0.177 C 
ATOM   2819  C   MET A 339      -2.249  -1.495  31.411  1.00 28.77     0.241 C 
ATOM   2820  O   MET A 339      -2.496  -0.639  32.256  1.00 30.01    -0.271 OA
ATOM   2821  CB  MET A 339      -3.146  -0.969  29.133  1.00 27.42     0.045 C 
ATOM   2822  CG  MET A 339      -3.019   0.092  28.065  1.00 27.36     0.076 C 
ATOM   2823  SD  MET A 339      -4.517   0.282  27.147  1.00 35.05    -0.173 SA
ATOM   2824  CE  MET A 339      -5.603   0.908  28.405  1.00 34.00     0.089 C 
ATOM   2825  N   TYR A 340      -2.278  -2.793  31.685  1.00 28.79    -0.346 N 
ATOM   2826  HN  TYR A 340      -2.129  -3.475  30.941  1.00  0.00     0.163 HD
ATOM   2827  CA  TYR A 340      -2.522  -3.243  33.047  1.00 30.49     0.180 C 
ATOM   2828  C   TYR A 340      -1.354  -2.786  33.905  1.00 29.56     0.241 C 
ATOM   2829  O   TYR A 340      -1.529  -2.315  35.029  1.00 27.04    -0.271 OA
ATOM   2830  CB  TYR A 340      -2.628  -4.769  33.099  1.00 32.92     0.073 C 
ATOM   2831  CG  TYR A 340      -2.708  -5.337  34.500  1.00 32.99    -0.056 A 
ATOM   2832  CD1 TYR A 340      -1.595  -5.345  35.337  1.00 31.86     0.010 A 
ATOM   2833  CD2 TYR A 340      -3.893  -5.878  34.981  1.00 33.77     0.010 A 
ATOM   2834  CE1 TYR A 340      -1.662  -5.876  36.612  1.00 33.84     0.037 A 
ATOM   2835  CE2 TYR A 340      -3.971  -6.414  36.256  1.00 34.17     0.037 A 
ATOM   2836  CZ  TYR A 340      -2.855  -6.411  37.068  1.00 34.52     0.065 A 
ATOM   2837  OH  TYR A 340      -2.938  -6.942  38.338  1.00 33.65    -0.361 OA
ATOM   2838  HH  TYR A 340      -3.756  -7.309  38.651  1.00  0.00     0.217 HD
ATOM   2839  N   GLU A 341      -0.156  -2.936  33.355  1.00 28.16    -0.346 N 
ATOM   2840  HN  GLU A 341      -0.089  -3.286  32.399  1.00  0.00     0.163 HD
ATOM   2841  CA  GLU A 341       1.060  -2.615  34.076  1.00 28.45     0.177 C 
ATOM   2842  C   GLU A 341       1.112  -1.125  34.397  1.00 29.74     0.241 C 
ATOM   2843  O   GLU A 341       1.584  -0.730  35.457  1.00 31.02    -0.271 OA
ATOM   2844  CB  GLU A 341       2.267  -3.019  33.237  1.00 26.64     0.045 C 
ATOM   2845  CG  GLU A 341       3.584  -2.901  33.952  1.00 29.79     0.116 C 
ATOM   2846  CD  GLU A 341       4.729  -3.437  33.127  1.00 33.41     0.172 C 
ATOM   2847  OE1 GLU A 341       4.579  -3.518  31.886  1.00 35.48    -0.648 OA
ATOM   2848  OE2 GLU A 341       5.777  -3.775  33.717  1.00 34.33    -0.648 OA
ATOM   2849  N   MET A 342       0.615  -0.301  33.479  1.00 30.41    -0.346 N 
ATOM   2850  HN  MET A 342       0.241  -0.689  32.613  1.00  0.00     0.163 HD
ATOM   2851  CA  MET A 342       0.592   1.141  33.680  1.00 31.11     0.177 C 
ATOM   2852  C   MET A 342      -0.384   1.521  34.784  1.00 32.68     0.241 C 
ATOM   2853  O   MET A 342      -0.062   2.320  35.668  1.00 32.19    -0.271 OA
ATOM   2854  CB  MET A 342       0.187   1.855  32.384  1.00 31.46     0.045 C 
ATOM   2855  CG  MET A 342       1.266   1.871  31.317  1.00 30.29     0.076 C 
ATOM   2856  SD  MET A 342       0.793   2.884  29.916  1.00 30.92    -0.173 SA
ATOM   2857  CE  MET A 342       0.254   1.636  28.753  1.00 33.51     0.089 C 
ATOM   2858  N   MET A 343      -1.576   0.939  34.728  1.00 32.57    -0.346 N 
ATOM   2859  HN  MET A 343      -1.737   0.204  34.039  1.00  0.00     0.163 HD
ATOM   2860  CA  MET A 343      -2.657   1.320  35.621  1.00 34.14     0.177 C 
ATOM   2861  C   MET A 343      -2.587   0.656  37.000  1.00 35.98     0.241 C 
ATOM   2862  O   MET A 343      -3.331   1.034  37.905  1.00 36.26    -0.271 OA
ATOM   2863  CB  MET A 343      -4.006   1.003  34.969  1.00 33.03     0.045 C 
ATOM   2864  CG  MET A 343      -4.393   1.936  33.833  1.00 33.49     0.076 C 
ATOM   2865  SD  MET A 343      -6.099   1.689  33.251  1.00 32.96    -0.173 SA
ATOM   2866  CE  MET A 343      -5.882   0.281  32.172  1.00 35.12     0.089 C 
ATOM   2867  N   CYS A 344      -1.705  -0.328  37.162  1.00 37.19    -0.345 N 
ATOM   2868  HN  CYS A 344      -1.049  -0.542  36.411  1.00  0.00     0.163 HD
ATOM   2869  CA  CYS A 344      -1.660  -1.108  38.401  1.00 37.21     0.186 C 
ATOM   2870  C   CYS A 344      -0.303  -1.066  39.090  1.00 37.24     0.241 C 
ATOM   2871  O   CYS A 344      -0.207  -1.308  40.290  1.00 39.51    -0.271 OA
ATOM   2872  CB  CYS A 344      -2.031  -2.570  38.132  1.00 36.06     0.121 C 
ATOM   2873  SG  CYS A 344      -3.747  -2.842  37.647  1.00 38.18    -0.095 SA
ATOM   2874  N   GLY A 345       0.748  -0.777  38.334  1.00 36.50    -0.351 N 
ATOM   2875  HN  GLY A 345       0.625  -0.586  37.340  1.00  0.00     0.163 HD
ATOM   2876  CA  GLY A 345       2.072  -0.734  38.925  1.00 36.65     0.225 C 
ATOM   2877  C   GLY A 345       2.811  -2.059  38.881  1.00 36.81     0.236 C 
ATOM   2878  O   GLY A 345       4.001  -2.117  39.168  1.00 39.05    -0.272 OA
ATOM   2879  N   ARG A 346       2.116  -3.127  38.519  1.00 36.99    -0.346 N 
ATOM   2880  HN  ARG A 346       1.131  -3.025  38.275  1.00  0.00     0.163 HD
ATOM   2881  CA  ARG A 346       2.735  -4.446  38.464  1.00 38.31     0.176 C 
ATOM   2882  C   ARG A 346       2.392  -5.140  37.147  1.00 36.67     0.241 C 
ATOM   2883  O   ARG A 346       1.369  -4.849  36.529  1.00 35.23    -0.271 OA
ATOM   2884  CB  ARG A 346       2.246  -5.309  39.633  1.00 40.89     0.036 C 
ATOM   2885  CG  ARG A 346       0.778  -5.720  39.514  1.00 47.67     0.023 C 
ATOM   2886  CD  ARG A 346       0.200  -6.238  40.832  1.00 51.58     0.138 C 
ATOM   2887  NE  ARG A 346      -0.250  -5.162  41.720  1.00 55.95    -0.227 N 
ATOM   2888  HE  ARG A 346       0.456  -4.523  42.086  1.00  0.00     0.177 HD
ATOM   2889  CZ  ARG A 346      -1.517  -4.959  42.084  1.00 56.97     0.665 C 
ATOM   2890  NH1 ARG A 346      -2.481  -5.757  41.636  1.00 57.37    -0.235 N 
ATOM   2891 1HH1 ARG A 346      -2.247  -6.519  41.000  1.00  0.00     0.174 HD
ATOM   2892 2HH1 ARG A 346      -3.450  -5.602  41.914  1.00  0.00     0.174 HD
ATOM   2893  NH2 ARG A 346      -1.822  -3.966  42.912  1.00 55.81    -0.235 N 
ATOM   2894 1HH2 ARG A 346      -1.082  -3.354  43.256  1.00  0.00     0.174 HD
ATOM   2895 2HH2 ARG A 346      -2.791  -3.811  43.190  1.00  0.00     0.174 HD
ATOM   2896  N   LEU A 347       3.256  -6.054  36.723  1.00 34.85    -0.346 N 
ATOM   2897  HN  LEU A 347       4.193  -6.080  37.124  1.00  0.00     0.163 HD
ATOM   2898  CA  LEU A 347       2.891  -7.020  35.696  1.00 33.27     0.177 C 
ATOM   2899  C   LEU A 347       1.662  -7.793  36.158  1.00 33.46     0.243 C 
ATOM   2900  O   LEU A 347       1.495  -8.065  37.350  1.00 32.95    -0.271 OA
ATOM   2901  CB  LEU A 347       4.044  -7.996  35.450  1.00 29.18     0.038 C 
ATOM   2902  CG  LEU A 347       5.290  -7.430  34.763  1.00 30.09    -0.020 C 
ATOM   2903  CD1 LEU A 347       6.428  -8.443  34.858  1.00 28.18     0.009 C 
ATOM   2904  CD2 LEU A 347       4.973  -7.087  33.303  1.00 24.72     0.009 C 
ATOM   2905  N   PRO A 348       0.777  -8.148  35.216  1.00 34.20    -0.337 N 
ATOM   2906  CA  PRO A 348      -0.378  -9.000  35.514  1.00 34.80     0.179 C 
ATOM   2907  C   PRO A 348       0.034 -10.432  35.874  1.00 35.78     0.241 C 
ATOM   2908  O   PRO A 348      -0.623 -11.091  36.681  1.00 35.91    -0.271 OA
ATOM   2909  CB  PRO A 348      -1.207  -8.943  34.232  1.00 33.06     0.037 C 
ATOM   2910  CG  PRO A 348      -0.221  -8.638  33.165  1.00 34.16     0.022 C 
ATOM   2911  CD  PRO A 348       0.811  -7.742  33.800  1.00 34.71     0.127 C 
ATOM   2912  N   PHE A 349       1.121 -10.903  35.268  1.00 35.58    -0.346 N 
ATOM   2913  HN  PHE A 349       1.635 -10.293  34.632  1.00  0.00     0.163 HD
ATOM   2914  CA  PHE A 349       1.602 -12.264  35.483  1.00 35.44     0.180 C 
ATOM   2915  C   PHE A 349       3.119 -12.277  35.681  1.00 36.44     0.241 C 
ATOM   2916  O   PHE A 349       3.874 -12.160  34.714  1.00 36.02    -0.271 OA
ATOM   2917  CB  PHE A 349       1.255 -13.154  34.278  1.00 33.93     0.073 C 
ATOM   2918  CG  PHE A 349      -0.146 -12.973  33.758  1.00 30.32    -0.056 A 
ATOM   2919  CD1 PHE A 349      -1.185 -13.741  34.245  1.00 29.68     0.007 A 
ATOM   2920  CD2 PHE A 349      -0.415 -12.048  32.759  1.00 33.02     0.007 A 
ATOM   2921  CE1 PHE A 349      -2.468 -13.593  33.747  1.00 32.94     0.001 A 
ATOM   2922  CE2 PHE A 349      -1.695 -11.892  32.255  1.00 31.62     0.001 A 
ATOM   2923  CZ  PHE A 349      -2.725 -12.667  32.749  1.00 32.63     0.000 A 
ATOM   2924  N   TYR A 350       3.571 -12.429  36.923  1.00 38.26    -0.346 N 
ATOM   2925  HN  TYR A 350       2.916 -12.440  37.705  1.00  0.00     0.163 HD
ATOM   2926  CA  TYR A 350       5.003 -12.580  37.170  1.00 41.27     0.180 C 
ATOM   2927  C   TYR A 350       5.371 -13.602  38.244  1.00 40.60     0.241 C 
ATOM   2928  O   TYR A 350       4.656 -13.778  39.231  1.00 36.82    -0.271 OA
ATOM   2929  CB  TYR A 350       5.639 -11.232  37.531  1.00 45.26     0.073 C 
ATOM   2930  CG  TYR A 350       7.142 -11.321  37.703  1.00 50.39    -0.056 A 
ATOM   2931  CD1 TYR A 350       7.990 -11.295  36.600  1.00 52.77     0.010 A 
ATOM   2932  CD2 TYR A 350       7.713 -11.458  38.965  1.00 52.15     0.010 A 
ATOM   2933  CE1 TYR A 350       9.366 -11.403  36.749  1.00 53.94     0.037 A 
ATOM   2934  CE2 TYR A 350       9.090 -11.567  39.125  1.00 53.49     0.037 A 
ATOM   2935  CZ  TYR A 350       9.910 -11.540  38.013  1.00 54.46     0.065 A 
ATOM   2936  OH  TYR A 350      11.274 -11.650  38.165  1.00 55.60    -0.361 OA
ATOM   2937  HH  TYR A 350      11.838 -11.631  37.401  1.00  0.00     0.217 HD
ATOM   2938  N   ASN A 351       6.505 -14.266  38.028  1.00 41.69    -0.346 N 
ATOM   2939  HN  ASN A 351       6.977 -14.139  37.133  1.00  0.00     0.163 HD
ATOM   2940  CA  ASN A 351       7.107 -15.166  39.006  1.00 42.67     0.185 C 
ATOM   2941  C   ASN A 351       8.532 -15.485  38.571  1.00 45.13     0.241 C 
ATOM   2942  O   ASN A 351       8.792 -15.685  37.383  1.00 46.56    -0.271 OA
ATOM   2943  CB  ASN A 351       6.305 -16.465  39.109  1.00 40.79     0.137 C 
ATOM   2944  CG  ASN A 351       6.826 -17.382  40.199  1.00 38.71     0.217 C 
ATOM   2945  ND2 ASN A 351       6.058 -17.522  41.270  1.00 35.68    -0.370 N 
ATOM   2946 1HD2 ASN A 351       5.159 -17.049  41.367  1.00  0.00     0.159 HD
ATOM   2947 2HD2 ASN A 351       6.408 -18.139  42.003  1.00  0.00     0.159 HD
ATOM   2948  OD1 ASN A 351       7.911 -17.953  40.082  1.00 39.36    -0.274 OA
ATOM   2949  N   GLN A 352       9.454 -15.536  39.528  1.00 46.87    -0.346 N 
ATOM   2950  HN  GLN A 352       9.178 -15.404  40.501  1.00  0.00     0.163 HD
ATOM   2951  CA  GLN A 352      10.855 -15.779  39.203  1.00 48.99     0.177 C 
ATOM   2952  C   GLN A 352      11.013 -17.109  38.475  1.00 47.18     0.241 C 
ATOM   2953  O   GLN A 352      11.860 -17.250  37.596  1.00 46.66    -0.271 OA
ATOM   2954  CB  GLN A 352      11.716 -15.770  40.476  1.00 53.03     0.044 C 
ATOM   2955  CG  GLN A 352      11.306 -16.790  41.535  1.00 58.77     0.105 C 
ATOM   2956  CD  GLN A 352      12.438 -17.734  41.918  1.00 61.15     0.215 C 
ATOM   2957  NE2 GLN A 352      12.385 -18.258  43.142  1.00 61.07    -0.370 N 
ATOM   2958 1HE2 GLN A 352      11.634 -18.045  43.799  1.00  0.00     0.159 HD
ATOM   2959 2HE2 GLN A 352      13.143 -18.890  43.399  1.00  0.00     0.159 HD
ATOM   2960  OE1 GLN A 352      13.346 -17.991  41.124  1.00 61.99    -0.274 OA
ATOM   2961  N   ASP A 353      10.186 -18.083  38.840  1.00 46.80    -0.346 N 
ATOM   2962  HN  ASP A 353       9.510 -17.911  39.584  1.00  0.00     0.163 HD
ATOM   2963  CA  ASP A 353      10.223 -19.391  38.201  1.00 46.13     0.186 C 
ATOM   2964  C   ASP A 353       9.460 -19.353  36.882  1.00 45.25     0.241 C 
ATOM   2965  O   ASP A 353       8.351 -18.823  36.811  1.00 42.66    -0.271 OA
ATOM   2966  CB  ASP A 353       9.612 -20.447  39.124  1.00 46.96     0.147 C 
ATOM   2967  CG  ASP A 353       9.636 -21.833  38.515  1.00 48.94     0.175 C 
ATOM   2968  OD1 ASP A 353       8.671 -22.596  38.728  1.00 53.57    -0.648 OA
ATOM   2969  OD2 ASP A 353      10.619 -22.164  37.821  1.00 49.82    -0.648 OA
ATOM   2970  N   HIS A 354      10.059 -19.925  35.843  1.00 44.87    -0.346 N 
ATOM   2971  HN  HIS A 354      10.932 -20.431  35.991  1.00  0.00     0.163 HD
ATOM   2972  CA  HIS A 354       9.503 -19.849  34.499  1.00 47.07     0.182 C 
ATOM   2973  C   HIS A 354       8.317 -20.772  34.264  1.00 46.34     0.241 C 
ATOM   2974  O   HIS A 354       7.421 -20.445  33.489  1.00 47.19    -0.271 OA
ATOM   2975  CB  HIS A 354      10.593 -20.138  33.466  1.00 50.07     0.093 C 
ATOM   2976  CG  HIS A 354      11.599 -19.038  33.336  1.00 53.78     0.028 A 
ATOM   2977  CD2 HIS A 354      12.942 -19.070  33.168  1.00 54.87     0.114 A 
ATOM   2978  ND1 HIS A 354      11.250 -17.704  33.379  1.00 55.26    -0.354 N 
ATOM   2979  HD1 HIS A 354      10.302 -17.346  33.497  1.00  0.00     0.166 HD
ATOM   2980  CE1 HIS A 354      12.335 -16.963  33.243  1.00 56.31     0.180 A 
ATOM   2981  NE2 HIS A 354      13.375 -17.767  33.113  1.00 56.80    -0.360 N 
ATOM   2982  HE2 HIS A 354      14.343 -17.469  32.991  1.00  0.00     0.166 HD
ATOM   2983  N   GLU A 355       8.306 -21.924  34.926  1.00 46.98    -0.346 N 
ATOM   2984  HN  GLU A 355       9.091 -22.162  35.533  1.00  0.00     0.163 HD
ATOM   2985  CA  GLU A 355       7.187 -22.855  34.798  1.00 45.50     0.177 C 
ATOM   2986  C   GLU A 355       5.958 -22.295  35.500  1.00 43.43     0.241 C 
ATOM   2987  O   GLU A 355       4.827 -22.578  35.107  1.00 43.45    -0.271 OA
ATOM   2988  CB  GLU A 355       7.549 -24.217  35.395  1.00 48.34     0.045 C 
ATOM   2989  CG  GLU A 355       8.677 -24.940  34.667  1.00 51.56     0.116 C 
ATOM   2990  CD  GLU A 355       9.349 -25.992  35.534  1.00 54.66     0.172 C 
ATOM   2991  OE1 GLU A 355      10.598 -26.066  35.523  1.00 55.08    -0.648 OA
ATOM   2992  OE2 GLU A 355       8.627 -26.742  36.230  1.00 54.71    -0.648 OA
ATOM   2993  N   LYS A 356       6.189 -21.494  36.538  1.00 40.55    -0.346 N 
ATOM   2994  HN  LYS A 356       7.147 -21.369  36.867  1.00  0.00     0.163 HD
ATOM   2995  CA  LYS A 356       5.106 -20.791  37.217  1.00 37.55     0.176 C 
ATOM   2996  C   LYS A 356       4.626 -19.594  36.396  1.00 35.43     0.241 C 
ATOM   2997  O   LYS A 356       3.429 -19.314  36.342  1.00 33.94    -0.271 OA
ATOM   2998  CB  LYS A 356       5.564 -20.317  38.599  1.00 37.16     0.035 C 
ATOM   2999  CG  LYS A 356       5.195 -21.249  39.742  1.00 35.94     0.004 C 
ATOM   3000  CD  LYS A 356       6.433 -21.764  40.457  1.00 35.59     0.027 C 
ATOM   3001  CE  LYS A 356       6.113 -22.227  41.872  1.00 32.53     0.229 C 
ATOM   3002  NZ  LYS A 356       5.820 -21.074  42.761  1.00 33.13    -0.079 N 
ATOM   3003  HZ1 LYS A 356       5.606 -21.384  43.709  1.00  0.00     0.274 HD
ATOM   3004  HZ2 LYS A 356       5.077 -20.487  42.381  1.00  0.00     0.274 HD
ATOM   3005  HZ3 LYS A 356       6.578 -20.392  42.752  1.00  0.00     0.274 HD
ATOM   3006  N   LEU A 357       5.564 -18.897  35.756  1.00 33.88    -0.346 N 
ATOM   3007  HN  LEU A 357       6.540 -19.176  35.855  1.00  0.00     0.163 HD
ATOM   3008  CA  LEU A 357       5.239 -17.748  34.918  1.00 31.38     0.177 C 
ATOM   3009  C   LEU A 357       4.325 -18.158  33.775  1.00 32.46     0.241 C 
ATOM   3010  O   LEU A 357       3.322 -17.496  33.503  1.00 30.83    -0.271 OA
ATOM   3011  CB  LEU A 357       6.512 -17.127  34.339  1.00 31.73     0.038 C 
ATOM   3012  CG  LEU A 357       6.274 -15.941  33.397  1.00 31.64    -0.020 C 
ATOM   3013  CD1 LEU A 357       5.516 -14.839  34.125  1.00 30.65     0.009 C 
ATOM   3014  CD2 LEU A 357       7.600 -15.422  32.888  1.00 30.35     0.009 C 
ATOM   3015  N   PHE A 358       4.677 -19.257  33.113  1.00 32.99    -0.346 N 
ATOM   3016  HN  PHE A 358       5.508 -19.769  33.409  1.00  0.00     0.163 HD
ATOM   3017  CA  PHE A 358       3.909 -19.750  31.978  1.00 33.75     0.180 C 
ATOM   3018  C   PHE A 358       2.550 -20.252  32.456  1.00 33.35     0.241 C 
ATOM   3019  O   PHE A 358       1.541 -20.118  31.763  1.00 34.58    -0.271 OA
ATOM   3020  CB  PHE A 358       4.668 -20.885  31.270  1.00 38.41     0.073 C 
ATOM   3021  CG  PHE A 358       5.958 -20.450  30.612  1.00 42.75    -0.056 A 
ATOM   3022  CD1 PHE A 358       7.025 -21.328  30.499  1.00 45.38     0.007 A 
ATOM   3023  CD2 PHE A 358       6.101 -19.167  30.097  1.00 45.13     0.007 A 
ATOM   3024  CE1 PHE A 358       8.210 -20.933  29.882  1.00 48.76     0.001 A 
ATOM   3025  CE2 PHE A 358       7.284 -18.768  29.479  1.00 46.04     0.001 A 
ATOM   3026  CZ  PHE A 358       8.336 -19.649  29.372  1.00 46.86     0.000 A 
ATOM   3027  N   GLU A 359       2.529 -20.826  33.651  1.00 32.27    -0.346 N 
ATOM   3028  HN  GLU A 359       3.396 -20.906  34.183  1.00  0.00     0.163 HD
ATOM   3029  CA  GLU A 359       1.295 -21.344  34.218  1.00 31.43     0.177 C 
ATOM   3030  C   GLU A 359       0.337 -20.210  34.573  1.00 30.65     0.241 C 
ATOM   3031  O   GLU A 359      -0.869 -20.323  34.366  1.00 30.16    -0.271 OA
ATOM   3032  CB  GLU A 359       1.603 -22.186  35.458  1.00 31.44     0.045 C 
ATOM   3033  CG  GLU A 359       0.380 -22.763  36.135  1.00 32.46     0.116 C 
ATOM   3034  CD  GLU A 359      -0.238 -21.805  37.130  1.00 34.94     0.172 C 
ATOM   3035  OE1 GLU A 359      -1.480 -21.806  37.260  1.00 38.03    -0.648 OA
ATOM   3036  OE2 GLU A 359       0.518 -21.052  37.784  1.00 35.82    -0.648 OA
ATOM   3037  N   LEU A 360       0.874 -19.115  35.101  1.00 29.66    -0.346 N 
ATOM   3038  HN  LEU A 360       1.877 -19.085  35.283  1.00  0.00     0.163 HD
ATOM   3039  CA  LEU A 360       0.051 -17.955  35.424  1.00 28.92     0.177 C 
ATOM   3040  C   LEU A 360      -0.614 -17.413  34.164  1.00 27.54     0.241 C 
ATOM   3041  O   LEU A 360      -1.823 -17.212  34.132  1.00 28.22    -0.271 OA
ATOM   3042  CB  LEU A 360       0.903 -16.853  36.073  1.00 27.72     0.038 C 
ATOM   3043  CG  LEU A 360       0.994 -16.776  37.604  1.00 23.42    -0.020 C 
ATOM   3044  CD1 LEU A 360       0.227 -17.917  38.228  1.00 20.67     0.009 C 
ATOM   3045  CD2 LEU A 360       2.445 -16.798  38.034  1.00 18.31     0.009 C 
ATOM   3046  N   ILE A 361       0.187 -17.189  33.127  1.00 27.35    -0.346 N 
ATOM   3047  HN  ILE A 361       1.175 -17.431  33.209  1.00  0.00     0.163 HD
ATOM   3048  CA  ILE A 361      -0.293 -16.610  31.875  1.00 26.57     0.180 C 
ATOM   3049  C   ILE A 361      -1.349 -17.474  31.193  1.00 29.33     0.241 C 
ATOM   3050  O   ILE A 361      -2.372 -16.967  30.726  1.00 30.98    -0.271 OA
ATOM   3051  CB  ILE A 361       0.878 -16.392  30.892  1.00 24.19     0.013 C 
ATOM   3052  CG1 ILE A 361       1.764 -15.254  31.393  1.00 20.90     0.002 C 
ATOM   3053  CG2 ILE A 361       0.353 -16.101  29.498  1.00 22.24     0.012 C 
ATOM   3054  CD1 ILE A 361       3.053 -15.114  30.629  1.00 21.11     0.005 C 
ATOM   3055  N   LEU A 362      -1.098 -18.779  31.140  1.00 30.26    -0.346 N 
ATOM   3056  HN  LEU A 362      -0.232 -19.134  31.546  1.00  0.00     0.163 HD
ATOM   3057  CA  LEU A 362      -2.026 -19.717  30.517  1.00 30.63     0.177 C 
ATOM   3058  C   LEU A 362      -3.260 -19.983  31.372  1.00 29.49     0.241 C 
ATOM   3059  O   LEU A 362      -4.360 -20.120  30.846  1.00 32.21    -0.271 OA
ATOM   3060  CB  LEU A 362      -1.319 -21.047  30.230  1.00 32.64     0.038 C 
ATOM   3061  CG  LEU A 362      -0.117 -21.020  29.274  1.00 34.13    -0.020 C 
ATOM   3062  CD1 LEU A 362       0.744 -22.262  29.471  1.00 35.40     0.009 C 
ATOM   3063  CD2 LEU A 362      -0.605 -20.931  27.845  1.00 32.47     0.009 C 
ATOM   3064  N   MET A 363      -3.085 -20.061  32.687  1.00 29.95    -0.346 N 
ATOM   3065  HN  MET A 363      -2.243 -19.670  33.110  1.00  0.00     0.163 HD
ATOM   3066  CA  MET A 363      -4.090 -20.703  33.532  1.00 31.32     0.177 C 
ATOM   3067  C   MET A 363      -4.852 -19.799  34.492  1.00 33.35     0.241 C 
ATOM   3068  O   MET A 363      -6.031 -20.030  34.748  1.00 35.00    -0.271 OA
ATOM   3069  CB  MET A 363      -3.452 -21.839  34.334  1.00 29.57     0.045 C 
ATOM   3070  CG  MET A 363      -2.898 -22.977  33.494  1.00 29.41     0.076 C 
ATOM   3071  SD  MET A 363      -4.089 -23.615  32.306  1.00 31.38    -0.173 SA
ATOM   3072  CE  MET A 363      -5.488 -23.944  33.357  1.00 30.31     0.089 C 
ATOM   3073  N   GLU A 364      -4.192 -18.783  35.035  1.00 35.53    -0.346 N 
ATOM   3074  HN  GLU A 364      -3.320 -18.461  34.616  1.00  0.00     0.163 HD
ATOM   3075  CA  GLU A 364      -4.711 -18.124  36.231  1.00 39.09     0.177 C 
ATOM   3076  C   GLU A 364      -5.448 -16.804  35.973  1.00 39.69     0.241 C 
ATOM   3077  O   GLU A 364      -5.199 -16.111  34.983  1.00 39.85    -0.271 OA
ATOM   3078  CB  GLU A 364      -3.572 -17.909  37.245  1.00 39.73     0.045 C 
ATOM   3079  CG  GLU A 364      -2.822 -19.197  37.618  1.00 42.96     0.116 C 
ATOM   3080  CD  GLU A 364      -2.895 -19.537  39.109  1.00 47.32     0.172 C 
ATOM   3081  OE1 GLU A 364      -3.301 -18.663  39.907  1.00 47.64    -0.648 OA
ATOM   3082  OE2 GLU A 364      -2.543 -20.682  39.482  1.00 45.56    -0.648 OA
ATOM   3083  N   GLU A 365      -6.364 -16.471  36.878  1.00 40.04    -0.346 N 
ATOM   3084  HN  GLU A 365      -6.520 -17.093  37.672  1.00  0.00     0.163 HD
ATOM   3085  CA  GLU A 365      -7.153 -15.251  36.777  1.00 41.60     0.177 C 
ATOM   3086  C   GLU A 365      -6.282 -14.026  37.026  1.00 41.12     0.241 C 
ATOM   3087  O   GLU A 365      -5.163 -14.131  37.523  1.00 40.03    -0.271 OA
ATOM   3088  CB  GLU A 365      -8.304 -15.261  37.797  1.00 42.14     0.045 C 
ATOM   3089  CG  GLU A 365      -7.893 -14.828  39.206  1.00 44.21     0.116 C 
ATOM   3090  CD  GLU A 365      -9.080 -14.618  40.144  1.00 47.25     0.172 C 
ATOM   3091  OE1 GLU A 365      -8.952 -14.926  41.351  1.00 45.86    -0.648 OA
ATOM   3092  OE2 GLU A 365     -10.140 -14.142  39.678  1.00 48.01    -0.648 OA
ATOM   3093  N   ILE A 366      -6.819 -12.864  36.681  1.00 40.74    -0.346 N 
ATOM   3094  HN  ILE A 366      -7.753 -12.857  36.272  1.00  0.00     0.163 HD
ATOM   3095  CA  ILE A 366      -6.126 -11.599  36.864  1.00 42.38     0.180 C 
ATOM   3096  C   ILE A 366      -6.833 -10.771  37.946  1.00 43.25     0.241 C 
ATOM   3097  O   ILE A 366      -8.055 -10.632  37.938  1.00 44.36    -0.271 OA
ATOM   3098  CB  ILE A 366      -6.093 -10.834  35.520  1.00 42.73     0.013 C 
ATOM   3099  CG1 ILE A 366      -5.625  -9.401  35.724  1.00 43.53     0.002 C 
ATOM   3100  CG2 ILE A 366      -7.468 -10.843  34.881  1.00 44.15     0.012 C 
ATOM   3101  CD1 ILE A 366      -5.794  -8.558  34.479  1.00 44.93     0.005 C 
ATOM   3102  N   ARG A 367      -6.068 -10.236  38.891  1.00 43.80    -0.346 N 
ATOM   3103  HN  ARG A 367      -5.058 -10.378  38.863  1.00  0.00     0.163 HD
ATOM   3104  CA  ARG A 367      -6.657  -9.447  39.970  1.00 43.39     0.176 C 
ATOM   3105  C   ARG A 367      -6.499  -7.952  39.747  1.00 41.84     0.241 C 
ATOM   3106  O   ARG A 367      -5.451  -7.488  39.294  1.00 40.94    -0.271 OA
ATOM   3107  CB  ARG A 367      -6.035  -9.835  41.310  1.00 45.53     0.036 C 
ATOM   3108  CG  ARG A 367      -6.518 -11.177  41.825  1.00 51.37     0.023 C 
ATOM   3109  CD  ARG A 367      -6.202 -11.363  43.302  1.00 54.87     0.138 C 
ATOM   3110  NE  ARG A 367      -4.937 -12.060  43.511  1.00 60.01    -0.227 N 
ATOM   3111  HE  ARG A 367      -4.206 -11.575  44.031  1.00  0.00     0.177 HD
ATOM   3112  CZ  ARG A 367      -4.675 -13.288  43.067  1.00 61.95     0.665 C 
ATOM   3113  NH1 ARG A 367      -5.591 -13.962  42.380  1.00 62.19    -0.235 N 
ATOM   3114 1HH1 ARG A 367      -6.497 -13.533  42.189  1.00  0.00     0.174 HD
ATOM   3115 2HH1 ARG A 367      -5.390 -14.902  42.040  1.00  0.00     0.174 HD
ATOM   3116  NH2 ARG A 367      -3.496 -13.846  43.315  1.00 62.16    -0.235 N 
ATOM   3117 1HH2 ARG A 367      -2.793 -13.329  43.842  1.00  0.00     0.174 HD
ATOM   3118 2HH2 ARG A 367      -3.295 -14.786  42.975  1.00  0.00     0.174 HD
ATOM   3119  N   PHE A 368      -7.550  -7.202  40.064  1.00 40.08    -0.346 N 
ATOM   3120  HN  PHE A 368      -8.389  -7.652  40.430  1.00  0.00     0.163 HD
ATOM   3121  CA  PHE A 368      -7.534  -5.751  39.901  1.00 40.16     0.181 C 
ATOM   3122  C   PHE A 368      -7.476  -5.041  41.242  1.00 39.67     0.243 C 
ATOM   3123  O   PHE A 368      -8.221  -5.369  42.165  1.00 40.21    -0.271 OA
ATOM   3124  CB  PHE A 368      -8.782  -5.285  39.142  1.00 39.16     0.073 C 
ATOM   3125  CG  PHE A 368      -8.904  -5.866  37.762  1.00 38.30    -0.056 A 
ATOM   3126  CD1 PHE A 368      -8.059  -5.453  36.745  1.00 34.70     0.007 A 
ATOM   3127  CD2 PHE A 368      -9.851  -6.839  37.487  1.00 37.23     0.007 A 
ATOM   3128  CE1 PHE A 368      -8.153  -5.996  35.485  1.00 34.83     0.001 A 
ATOM   3129  CE2 PHE A 368      -9.949  -7.387  36.222  1.00 37.89     0.001 A 
ATOM   3130  CZ  PHE A 368      -9.098  -6.965  35.220  1.00 34.77     0.000 A 
ATOM   3131  N   PRO A 369      -6.592  -4.043  41.367  1.00 40.55    -0.337 N 
ATOM   3132  CA  PRO A 369      -6.624  -3.221  42.578  1.00 39.96     0.179 C 
ATOM   3133  C   PRO A 369      -7.980  -2.533  42.707  1.00 40.03     0.241 C 
ATOM   3134  O   PRO A 369      -8.671  -2.323  41.713  1.00 39.65    -0.271 OA
ATOM   3135  CB  PRO A 369      -5.473  -2.233  42.376  1.00 39.45     0.037 C 
ATOM   3136  CG  PRO A 369      -5.259  -2.189  40.904  1.00 39.38     0.022 C 
ATOM   3137  CD  PRO A 369      -5.607  -3.556  40.386  1.00 40.38     0.127 C 
ATOM   3138  N   ARG A 370      -8.363  -2.191  43.931  1.00 41.81    -0.346 N 
ATOM   3139  HN  ARG A 370      -7.715  -2.308  44.710  1.00  0.00     0.163 HD
ATOM   3140  CA  ARG A 370      -9.692  -1.651  44.181  1.00 44.14     0.176 C 
ATOM   3141  C   ARG A 370      -9.882  -0.256  43.584  1.00 43.63     0.241 C 
ATOM   3142  O   ARG A 370     -11.012   0.185  43.378  1.00 43.59    -0.271 OA
ATOM   3143  CB  ARG A 370      -9.965  -1.621  45.686  1.00 47.97     0.036 C 
ATOM   3144  CG  ARG A 370      -9.864  -2.995  46.345  1.00 53.51     0.023 C 
ATOM   3145  CD  ARG A 370     -11.102  -3.310  47.172  1.00 57.64     0.138 C 
ATOM   3146  NE  ARG A 370     -10.822  -3.311  48.606  1.00 59.74    -0.227 N 
ATOM   3147  HE  ARG A 370      -9.846  -3.286  48.902  1.00  0.00     0.177 HD
ATOM   3148  CZ  ARG A 370     -11.758  -3.343  49.549  1.00 61.54     0.665 C 
ATOM   3149  NH1 ARG A 370     -13.044  -3.376  49.214  1.00 61.35    -0.235 N 
ATOM   3150 1HH1 ARG A 370     -13.762  -3.401  49.938  1.00  0.00     0.174 HD
ATOM   3151 2HH1 ARG A 370     -13.313  -3.378  48.230  1.00  0.00     0.174 HD
ATOM   3152  NH2 ARG A 370     -11.408  -3.341  50.830  1.00 61.49    -0.235 N 
ATOM   3153 1HH2 ARG A 370     -12.126  -3.366  51.554  1.00  0.00     0.174 HD
ATOM   3154 2HH2 ARG A 370     -10.421  -3.316  51.087  1.00  0.00     0.174 HD
ATOM   3155  N   THR A 371      -8.773   0.424  43.302  1.00 42.25    -0.344 N 
ATOM   3156  HN  THR A 371      -7.870   0.000  43.515  1.00  0.00     0.163 HD
ATOM   3157  CA  THR A 371      -8.800   1.755  42.698  1.00 41.44     0.205 C 
ATOM   3158  C   THR A 371      -9.468   1.758  41.315  1.00 39.48     0.243 C 
ATOM   3159  O   THR A 371     -10.052   2.760  40.896  1.00 39.75    -0.271 OA
ATOM   3160  CB  THR A 371      -7.367   2.312  42.521  1.00 43.01     0.146 C 
ATOM   3161  CG2 THR A 371      -6.593   2.244  43.831  1.00 42.50     0.042 C 
ATOM   3162  OG1 THR A 371      -6.675   1.539  41.530  1.00 44.49    -0.393 OA
ATOM   3163  HG1 THR A 371      -5.795   1.881  41.421  1.00  0.00     0.210 HD
ATOM   3164  N   LEU A 372      -9.380   0.633  40.612  1.00 36.43    -0.346 N 
ATOM   3165  HN  LEU A 372      -9.100  -0.225  41.087  1.00  0.00     0.163 HD
ATOM   3166  CA  LEU A 372      -9.671   0.586  39.182  1.00 32.82     0.177 C 
ATOM   3167  C   LEU A 372     -11.154   0.754  38.854  1.00 31.69     0.240 C 
ATOM   3168  O   LEU A 372     -11.993  -0.003  39.341  1.00 31.16    -0.271 OA
ATOM   3169  CB  LEU A 372      -9.163  -0.737  38.606  1.00 30.59     0.038 C 
ATOM   3170  CG  LEU A 372      -8.521  -0.647  37.228  1.00 29.54    -0.020 C 
ATOM   3171  CD1 LEU A 372      -7.685   0.618  37.144  1.00 29.68     0.009 C 
ATOM   3172  CD2 LEU A 372      -7.670  -1.878  36.985  1.00 30.56     0.009 C 
ATOM   3173  N   GLY A 373     -11.470   1.736  38.013  1.00 29.19    -0.351 N 
ATOM   3174  HN  GLY A 373     -10.738   2.342  37.642  1.00  0.00     0.163 HD
ATOM   3175  CA  GLY A 373     -12.851   1.948  37.621  1.00 28.86     0.225 C 
ATOM   3176  C   GLY A 373     -13.412   0.792  36.814  1.00 31.92     0.238 C 
ATOM   3177  O   GLY A 373     -12.665  -0.072  36.351  1.00 34.79    -0.272 OA
ATOM   3178  N   PRO A 374     -14.736   0.748  36.616  1.00 32.17    -0.337 N 
ATOM   3179  CA  PRO A 374     -15.361  -0.362  35.887  1.00 33.21     0.179 C 
ATOM   3180  C   PRO A 374     -14.958  -0.451  34.410  1.00 32.96     0.241 C 
ATOM   3181  O   PRO A 374     -14.831  -1.545  33.871  1.00 34.32    -0.271 OA
ATOM   3182  CB  PRO A 374     -16.856  -0.105  36.057  1.00 31.29     0.037 C 
ATOM   3183  CG  PRO A 374     -16.953   1.370  36.252  1.00 32.14     0.022 C 
ATOM   3184  CD  PRO A 374     -15.714   1.776  37.003  1.00 31.70     0.127 C 
ATOM   3185  N   GLU A 375     -14.766   0.693  33.757  1.00 33.90    -0.346 N 
ATOM   3186  HN  GLU A 375     -14.882   1.578  34.251  1.00  0.00     0.163 HD
ATOM   3187  CA  GLU A 375     -14.391   0.703  32.341  1.00 34.45     0.177 C 
ATOM   3188  C   GLU A 375     -12.979   0.169  32.154  1.00 34.02     0.241 C 
ATOM   3189  O   GLU A 375     -12.710  -0.600  31.233  1.00 34.93    -0.271 OA
ATOM   3190  CB  GLU A 375     -14.463   2.122  31.764  1.00 35.77     0.045 C 
ATOM   3191  CG  GLU A 375     -15.851   2.749  31.777  1.00 37.47     0.116 C 
ATOM   3192  CD  GLU A 375     -16.084   3.649  32.981  1.00 37.20     0.172 C 
ATOM   3193  OE1 GLU A 375     -15.185   3.746  33.846  1.00 36.23    -0.648 OA
ATOM   3194  OE2 GLU A 375     -17.171   4.259  33.061  1.00 37.82    -0.648 OA
ATOM   3195  N   ALA A 376     -12.078   0.578  33.039  1.00 32.77    -0.346 N 
ATOM   3196  HN  ALA A 376     -12.377   1.163  33.820  1.00  0.00     0.163 HD
ATOM   3197  CA  ALA A 376     -10.673   0.212  32.922  1.00 30.94     0.172 C 
ATOM   3198  C   ALA A 376     -10.455  -1.291  33.069  1.00 29.78     0.240 C 
ATOM   3199  O   ALA A 376      -9.527  -1.847  32.489  1.00 29.94    -0.271 OA
ATOM   3200  CB  ALA A 376      -9.853   0.964  33.959  1.00 27.89     0.042 C 
ATOM   3201  N   LYS A 377     -11.304  -1.953  33.844  1.00 31.35    -0.346 N 
ATOM   3202  HN  LYS A 377     -12.080  -1.463  34.288  1.00  0.00     0.163 HD
ATOM   3203  CA  LYS A 377     -11.124  -3.381  34.058  1.00 33.63     0.176 C 
ATOM   3204  C   LYS A 377     -11.925  -4.223  33.074  1.00 34.17     0.241 C 
ATOM   3205  O   LYS A 377     -11.527  -5.338  32.742  1.00 36.16    -0.271 OA
ATOM   3206  CB  LYS A 377     -11.473  -3.764  35.497  1.00 34.65     0.035 C 
ATOM   3207  CG  LYS A 377     -12.850  -3.363  35.954  1.00 37.90     0.004 C 
ATOM   3208  CD  LYS A 377     -13.097  -3.856  37.375  1.00 41.42     0.027 C 
ATOM   3209  CE  LYS A 377     -12.008  -3.381  38.329  1.00 40.95     0.229 C 
ATOM   3210  NZ  LYS A 377     -12.411  -3.519  39.760  1.00 40.52    -0.079 N 
ATOM   3211  HZ1 LYS A 377     -11.682  -3.201  40.399  1.00  0.00     0.274 HD
ATOM   3212  HZ2 LYS A 377     -12.696  -4.475  39.972  1.00  0.00     0.274 HD
ATOM   3213  HZ3 LYS A 377     -13.294  -3.042  39.942  1.00  0.00     0.274 HD
ATOM   3214  N   SER A 378     -13.040  -3.689  32.587  1.00 32.33    -0.344 N 
ATOM   3215  HN  SER A 378     -13.419  -2.837  32.999  1.00  0.00     0.163 HD
ATOM   3216  CA  SER A 378     -13.721  -4.319  31.466  1.00 32.17     0.200 C 
ATOM   3217  C   SER A 378     -12.793  -4.364  30.261  1.00 32.76     0.243 C 
ATOM   3218  O   SER A 378     -12.845  -5.299  29.464  1.00 34.20    -0.271 OA
ATOM   3219  CB  SER A 378     -14.982  -3.548  31.089  1.00 32.67     0.199 C 
ATOM   3220  OG  SER A 378     -15.608  -4.138  29.962  1.00 27.62    -0.398 OA
ATOM   3221  HG  SER A 378     -16.393  -3.658  29.727  1.00  0.00     0.209 HD
ATOM   3222  N   LEU A 379     -11.944  -3.350  30.130  1.00 32.81    -0.346 N 
ATOM   3223  HN  LEU A 379     -11.923  -2.616  30.838  1.00  0.00     0.163 HD
ATOM   3224  CA  LEU A 379     -11.043  -3.274  28.988  1.00 33.07     0.177 C 
ATOM   3225  C   LEU A 379      -9.889  -4.246  29.160  1.00 32.47     0.241 C 
ATOM   3226  O   LEU A 379      -9.510  -4.937  28.219  1.00 30.97    -0.271 OA
ATOM   3227  CB  LEU A 379     -10.485  -1.855  28.816  1.00 31.87     0.038 C 
ATOM   3228  CG  LEU A 379      -9.473  -1.725  27.667  1.00 29.64    -0.020 C 
ATOM   3229  CD1 LEU A 379     -10.204  -1.602  26.342  1.00 26.74     0.009 C 
ATOM   3230  CD2 LEU A 379      -8.585  -0.523  27.890  1.00 28.94     0.009 C 
ATOM   3231  N   LEU A 380      -9.335  -4.297  30.367  1.00 33.66    -0.346 N 
ATOM   3232  HN  LEU A 380      -9.709  -3.713  31.115  1.00  0.00     0.163 HD
ATOM   3233  CA  LEU A 380      -8.200  -5.175  30.640  1.00 33.99     0.177 C 
ATOM   3234  C   LEU A 380      -8.589  -6.652  30.661  1.00 34.63     0.241 C 
ATOM   3235  O   LEU A 380      -7.847  -7.499  30.159  1.00 34.79    -0.271 OA
ATOM   3236  CB  LEU A 380      -7.541  -4.788  31.966  1.00 31.81     0.038 C 
ATOM   3237  CG  LEU A 380      -6.787  -3.458  31.898  1.00 31.90    -0.020 C 
ATOM   3238  CD1 LEU A 380      -6.225  -3.117  33.259  1.00 33.22     0.009 C 
ATOM   3239  CD2 LEU A 380      -5.673  -3.552  30.866  1.00 28.60     0.009 C 
ATOM   3240  N   SER A 381      -9.751  -6.959  31.232  1.00 33.98    -0.344 N 
ATOM   3241  HN  SER A 381     -10.315  -6.218  31.649  1.00  0.00     0.163 HD
ATOM   3242  CA  SER A 381     -10.233  -8.331  31.273  1.00 33.80     0.200 C 
ATOM   3243  C   SER A 381     -10.422  -8.858  29.853  1.00 36.09     0.242 C 
ATOM   3244  O   SER A 381     -10.063 -10.000  29.551  1.00 37.88    -0.271 OA
ATOM   3245  CB  SER A 381     -11.564  -8.409  32.025  1.00 34.25     0.199 C 
ATOM   3246  OG  SER A 381     -11.419  -8.034  33.385  1.00 35.36    -0.398 OA
ATOM   3247  HG  SER A 381     -12.245  -8.082  33.852  1.00  0.00     0.209 HD
ATOM   3248  N   GLY A 382     -10.983  -8.020  28.985  1.00 34.02    -0.350 N 
ATOM   3249  HN  GLY A 382     -11.232  -7.076  29.281  1.00  0.00     0.163 HD
ATOM   3250  CA  GLY A 382     -11.243  -8.438  27.620  1.00 32.19     0.225 C 
ATOM   3251  C   GLY A 382      -9.973  -8.624  26.814  1.00 32.48     0.236 C 
ATOM   3252  O   GLY A 382      -9.855  -9.574  26.035  1.00 34.41    -0.272 OA
ATOM   3253  N   LEU A 383      -9.019  -7.719  27.004  1.00 29.19    -0.346 N 
ATOM   3254  HN  LEU A 383      -9.183  -6.958  27.663  1.00  0.00     0.163 HD
ATOM   3255  CA  LEU A 383      -7.746  -7.781  26.299  1.00 27.28     0.177 C 
ATOM   3256  C   LEU A 383      -6.926  -8.972  26.766  1.00 29.29     0.241 C 
ATOM   3257  O   LEU A 383      -6.091  -9.492  26.028  1.00 31.66    -0.271 OA
ATOM   3258  CB  LEU A 383      -6.944  -6.501  26.539  1.00 23.04     0.038 C 
ATOM   3259  CG  LEU A 383      -7.442  -5.201  25.906  1.00 21.51    -0.020 C 
ATOM   3260  CD1 LEU A 383      -6.606  -4.042  26.435  1.00 23.77     0.009 C 
ATOM   3261  CD2 LEU A 383      -7.332  -5.281  24.393  1.00 18.73     0.009 C 
ATOM   3262  N   LEU A 384      -7.161  -9.396  28.003  1.00 29.37    -0.346 N 
ATOM   3263  HN  LEU A 384      -7.939  -8.997  28.528  1.00  0.00     0.163 HD
ATOM   3264  CA  LEU A 384      -6.332 -10.418  28.625  1.00 28.23     0.177 C 
ATOM   3265  C   LEU A 384      -7.084 -11.739  28.762  1.00 27.91     0.241 C 
ATOM   3266  O   LEU A 384      -6.745 -12.581  29.599  1.00 26.98    -0.271 OA
ATOM   3267  CB  LEU A 384      -5.840  -9.929  29.994  1.00 26.76     0.038 C 
ATOM   3268  CG  LEU A 384      -4.738  -8.865  29.937  1.00 26.26    -0.020 C 
ATOM   3269  CD1 LEU A 384      -4.428  -8.365  31.331  1.00 25.56     0.009 C 
ATOM   3270  CD2 LEU A 384      -3.485  -9.456  29.290  1.00 25.35     0.009 C 
ATOM   3271  N   LYS A 385      -8.111 -11.907  27.935  1.00 27.36    -0.346 N 
ATOM   3272  HN  LYS A 385      -8.454 -11.109  27.400  1.00  0.00     0.163 HD
ATOM   3273  CA  LYS A 385      -8.759 -13.201  27.774  1.00 27.40     0.176 C 
ATOM   3274  C   LYS A 385      -7.709 -14.186  27.298  1.00 29.46     0.241 C 
ATOM   3275  O   LYS A 385      -6.836 -13.832  26.505  1.00 31.56    -0.271 OA
ATOM   3276  CB  LYS A 385      -9.873 -13.119  26.729  1.00 26.37     0.035 C 
ATOM   3277  CG  LYS A 385     -11.071 -12.319  27.161  1.00 25.75     0.004 C 
ATOM   3278  CD  LYS A 385     -12.107 -13.205  27.820  1.00 25.49     0.027 C 
ATOM   3279  CE  LYS A 385     -13.037 -12.390  28.698  1.00 28.12     0.229 C 
ATOM   3280  NZ  LYS A 385     -14.428 -12.924  28.685  1.00 31.54    -0.079 N 
ATOM   3281  HZ1 LYS A 385     -15.053 -12.376  29.276  1.00  0.00     0.274 HD
ATOM   3282  HZ2 LYS A 385     -14.448 -13.911  28.941  1.00  0.00     0.274 HD
ATOM   3283  HZ3 LYS A 385     -14.787 -12.997  27.733  1.00  0.00     0.274 HD
ATOM   3284  N   LYS A 386      -7.795 -15.421  27.776  1.00 29.79    -0.346 N 
ATOM   3285  HN  LYS A 386      -8.529 -15.652  28.446  1.00  0.00     0.163 HD
ATOM   3286  CA  LYS A 386      -6.856 -16.450  27.356  1.00 30.62     0.176 C 
ATOM   3287  C   LYS A 386      -7.131 -16.880  25.915  1.00 30.73     0.241 C 
ATOM   3288  O   LYS A 386      -6.199 -17.175  25.168  1.00 30.18    -0.271 OA
ATOM   3289  CB  LYS A 386      -6.949 -17.661  28.286  1.00 29.24     0.035 C 
ATOM   3290  CG  LYS A 386      -6.972 -17.311  29.765  1.00 28.45     0.004 C 
ATOM   3291  CD  LYS A 386      -5.614 -16.855  30.284  1.00 28.54     0.027 C 
ATOM   3292  CE  LYS A 386      -5.649 -16.708  31.802  1.00 26.81     0.229 C 
ATOM   3293  NZ  LYS A 386      -4.345 -16.293  32.372  1.00 23.32    -0.079 N 
ATOM   3294  HZ1 LYS A 386      -4.368 -16.195  33.387  1.00  0.00     0.274 HD
ATOM   3295  HZ2 LYS A 386      -4.010 -15.437  31.930  1.00  0.00     0.274 HD
ATOM   3296  HZ3 LYS A 386      -3.602 -16.930  32.084  1.00  0.00     0.274 HD
ATOM   3297  N   ASP A 387      -8.407 -16.900  25.530  1.00 31.07    -0.346 N 
ATOM   3298  HN  ASP A 387      -9.122 -16.561  26.173  1.00  0.00     0.163 HD
ATOM   3299  CA  ASP A 387      -8.814 -17.393  24.214  1.00 32.52     0.187 C 
ATOM   3300  C   ASP A 387      -8.868 -16.286  23.163  1.00 33.94     0.243 C 
ATOM   3301  O   ASP A 387      -9.700 -15.381  23.229  1.00 35.25    -0.271 OA
ATOM   3302  CB  ASP A 387     -10.185 -18.077  24.306  1.00 33.08     0.147 C 
ATOM   3303  CG  ASP A 387     -10.675 -18.606  22.962  1.00 36.75     0.175 C 
ATOM   3304  OD1 ASP A 387      -9.897 -18.598  21.979  1.00 38.08    -0.648 OA
ATOM   3305  OD2 ASP A 387     -11.847 -19.030  22.887  1.00 34.97    -0.648 OA
ATOM   3306  N   PRO A 388      -7.989 -16.370  22.157  1.00 33.94    -0.337 N 
ATOM   3307  CA  PRO A 388      -7.823 -15.357  21.109  1.00 34.16     0.179 C 
ATOM   3308  C   PRO A 388      -9.127 -14.961  20.419  1.00 36.35     0.241 C 
ATOM   3309  O   PRO A 388      -9.381 -13.779  20.188  1.00 38.47    -0.271 OA
ATOM   3310  CB  PRO A 388      -6.843 -16.009  20.137  1.00 33.25     0.037 C 
ATOM   3311  CG  PRO A 388      -6.075 -16.988  20.989  1.00 32.87     0.022 C 
ATOM   3312  CD  PRO A 388      -7.074 -17.510  21.975  1.00 31.06     0.127 C 
ATOM   3313  N   LYS A 389      -9.951 -15.948  20.085  1.00 37.08    -0.346 N 
ATOM   3314  HN  LYS A 389      -9.696 -16.911  20.303  1.00  0.00     0.163 HD
ATOM   3315  CA  LYS A 389     -11.217 -15.675  19.410  1.00 37.90     0.176 C 
ATOM   3316  C   LYS A 389     -12.224 -14.993  20.332  1.00 36.59     0.241 C 
ATOM   3317  O   LYS A 389     -13.295 -14.576  19.890  1.00 36.78    -0.271 OA
ATOM   3318  CB  LYS A 389     -11.833 -16.970  18.873  1.00 40.60     0.035 C 
ATOM   3319  CG  LYS A 389     -11.068 -17.610  17.725  1.00 43.41     0.004 C 
ATOM   3320  CD  LYS A 389     -11.690 -18.943  17.362  1.00 43.93     0.027 C 
ATOM   3321  CE  LYS A 389     -12.010 -19.718  18.627  1.00 44.77     0.229 C 
ATOM   3322  NZ  LYS A 389     -10.859 -19.667  19.576  1.00 46.48    -0.079 N 
ATOM   3323  HZ1 LYS A 389     -11.074 -20.188  20.426  1.00  0.00     0.274 HD
ATOM   3324  HZ2 LYS A 389     -10.577 -18.708  19.780  1.00  0.00     0.274 HD
ATOM   3325  HZ3 LYS A 389      -9.995 -19.990  19.142  1.00  0.00     0.274 HD
ATOM   3326  N   GLN A 390     -11.889 -14.894  21.613  1.00 34.44    -0.346 N 
ATOM   3327  HN  GLN A 390     -11.016 -15.310  21.938  1.00  0.00     0.163 HD
ATOM   3328  CA  GLN A 390     -12.750 -14.200  22.560  1.00 33.85     0.177 C 
ATOM   3329  C   GLN A 390     -12.127 -12.891  23.017  1.00 31.92     0.241 C 
ATOM   3330  O   GLN A 390     -12.809 -12.019  23.547  1.00 30.67    -0.271 OA
ATOM   3331  CB  GLN A 390     -13.037 -15.091  23.768  1.00 35.04     0.044 C 
ATOM   3332  CG  GLN A 390     -14.187 -16.056  23.536  1.00 41.50     0.105 C 
ATOM   3333  CD  GLN A 390     -14.384 -17.031  24.681  1.00 43.73     0.215 C 
ATOM   3334  NE2 GLN A 390     -14.823 -16.519  25.830  1.00 44.85    -0.370 N 
ATOM   3335 1HE2 GLN A 390     -14.955 -17.175  26.600  1.00  0.00     0.159 HD
ATOM   3336 2HE2 GLN A 390     -15.020 -15.526  25.952  1.00  0.00     0.159 HD
ATOM   3337  OE1 GLN A 390     -14.146 -18.232  24.534  1.00 44.70    -0.274 OA
ATOM   3338  N   ARG A 391     -10.825 -12.763  22.801  1.00 30.16    -0.346 N 
ATOM   3339  HN  ARG A 391     -10.329 -13.507  22.310  1.00  0.00     0.163 HD
ATOM   3340  CA  ARG A 391     -10.088 -11.597  23.242  1.00 29.39     0.176 C 
ATOM   3341  C   ARG A 391     -10.585 -10.338  22.541  1.00 31.70     0.241 C 
ATOM   3342  O   ARG A 391     -10.724 -10.311  21.318  1.00 33.96    -0.271 OA
ATOM   3343  CB  ARG A 391      -8.607 -11.798  22.952  1.00 27.93     0.036 C 
ATOM   3344  CG  ARG A 391      -7.709 -10.733  23.535  1.00 28.45     0.023 C 
ATOM   3345  CD  ARG A 391      -6.266 -11.145  23.394  1.00 26.95     0.138 C 
ATOM   3346  NE  ARG A 391      -6.069 -12.514  23.855  1.00 26.74    -0.227 N 
ATOM   3347  HE  ARG A 391      -6.676 -12.864  24.597  1.00  0.00     0.177 HD
ATOM   3348  CZ  ARG A 391      -5.146 -13.331  23.365  1.00 26.70     0.665 C 
ATOM   3349  NH1 ARG A 391      -4.339 -12.911  22.405  1.00 25.75    -0.235 N 
ATOM   3350 1HH1 ARG A 391      -4.424 -11.958  22.051  1.00  0.00     0.174 HD
ATOM   3351 2HH1 ARG A 391      -3.629 -13.539  22.028  1.00  0.00     0.174 HD
ATOM   3352  NH2 ARG A 391      -5.036 -14.569  23.825  1.00 26.29    -0.235 N 
ATOM   3353 1HH2 ARG A 391      -5.658 -14.893  24.565  1.00  0.00     0.174 HD
ATOM   3354 2HH2 ARG A 391      -4.326 -15.197  23.448  1.00  0.00     0.174 HD
ATOM   3355  N   LEU A 392     -10.855  -9.296  23.321  1.00 31.59    -0.346 N 
ATOM   3356  HN  LEU A 392     -10.816  -9.408  24.334  1.00  0.00     0.163 HD
ATOM   3357  CA  LEU A 392     -11.205  -7.998  22.760  1.00 31.15     0.177 C 
ATOM   3358  C   LEU A 392     -10.188  -7.635  21.681  1.00 30.84     0.240 C 
ATOM   3359  O   LEU A 392      -8.997  -7.524  21.963  1.00 30.76    -0.271 OA
ATOM   3360  CB  LEU A 392     -11.192  -6.930  23.857  1.00 30.33     0.038 C 
ATOM   3361  CG  LEU A 392     -11.634  -5.523  23.453  1.00 31.50    -0.020 C 
ATOM   3362  CD1 LEU A 392     -13.136  -5.507  23.195  1.00 29.23     0.009 C 
ATOM   3363  CD2 LEU A 392     -11.284  -4.544  24.560  1.00 31.45     0.009 C 
ATOM   3364  N   GLY A 393     -10.662  -7.463  20.449  1.00 30.60    -0.351 N 
ATOM   3365  HN  GLY A 393     -11.661  -7.573  20.274  1.00  0.00     0.163 HD
ATOM   3366  CA  GLY A 393      -9.774  -7.120  19.350  1.00 29.65     0.225 C 
ATOM   3367  C   GLY A 393      -9.476  -8.271  18.407  1.00 29.92     0.235 C 
ATOM   3368  O   GLY A 393      -8.980  -8.067  17.299  1.00 28.16    -0.272 OA
ATOM   3369  N   GLY A 394      -9.778  -9.486  18.847  1.00 30.90    -0.351 N 
ATOM   3370  HN  GLY A 394     -10.216  -9.598  19.761  1.00  0.00     0.163 HD
ATOM   3371  CA  GLY A 394      -9.491 -10.656  18.041  1.00 33.78     0.225 C 
ATOM   3372  C   GLY A 394     -10.592 -10.956  17.045  1.00 35.27     0.235 C 
ATOM   3373  O   GLY A 394     -10.523 -11.948  16.320  1.00 35.03    -0.272 OA
ATOM   3374  N   GLY A 395     -11.607 -10.097  17.012  1.00 36.09    -0.351 N 
ATOM   3375  HN  GLY A 395     -11.623  -9.313  17.664  1.00  0.00     0.163 HD
ATOM   3376  CA  GLY A 395     -12.692 -10.260  16.061  1.00 37.36     0.225 C 
ATOM   3377  C   GLY A 395     -12.346  -9.754  14.673  1.00 38.78     0.236 C 
ATOM   3378  O   GLY A 395     -11.229  -9.298  14.422  1.00 37.96    -0.272 OA
ATOM   3379  N   SER A 396     -13.306  -9.826  13.760  1.00 41.05    -0.344 N 
ATOM   3380  HN  SER A 396     -14.239 -10.137  14.030  1.00  0.00     0.163 HD
ATOM   3381  CA  SER A 396     -13.036  -9.463  12.374  1.00 42.79     0.200 C 
ATOM   3382  C   SER A 396     -12.709  -7.979  12.236  1.00 42.33     0.243 C 
ATOM   3383  O   SER A 396     -11.998  -7.585  11.314  1.00 44.54    -0.271 OA
ATOM   3384  CB  SER A 396     -14.234  -9.815  11.484  1.00 42.00     0.199 C 
ATOM   3385  OG  SER A 396     -15.268  -8.854  11.600  1.00 43.51    -0.398 OA
ATOM   3386  HG  SER A 396     -16.010  -9.072  11.049  1.00  0.00     0.209 HD
ATOM   3387  N   GLU A 397     -13.224  -7.158  13.149  1.00 42.61    -0.346 N 
ATOM   3388  HN  GLU A 397     -13.764  -7.547  13.922  1.00  0.00     0.163 HD
ATOM   3389  CA  GLU A 397     -13.033  -5.709  13.068  1.00 42.06     0.177 C 
ATOM   3390  C   GLU A 397     -11.764  -5.226  13.758  1.00 40.23     0.241 C 
ATOM   3391  O   GLU A 397     -11.405  -4.054  13.661  1.00 40.98    -0.271 OA
ATOM   3392  CB  GLU A 397     -14.244  -4.978  13.649  1.00 43.59     0.045 C 
ATOM   3393  CG  GLU A 397     -15.430  -4.927  12.701  1.00 46.54     0.116 C 
ATOM   3394  CD  GLU A 397     -16.681  -4.390  13.359  1.00 49.05     0.172 C 
ATOM   3395  OE1 GLU A 397     -16.690  -3.203  13.751  1.00 50.61    -0.648 OA
ATOM   3396  OE2 GLU A 397     -17.658  -5.158  13.483  1.00 51.99    -0.648 OA
ATOM   3397  N   ASP A 398     -11.093  -6.130  14.461  1.00 38.31    -0.346 N 
ATOM   3398  HN  ASP A 398     -11.536  -7.024  14.674  1.00  0.00     0.163 HD
ATOM   3399  CA  ASP A 398      -9.741  -5.877  14.936  1.00 35.80     0.186 C 
ATOM   3400  C   ASP A 398      -9.663  -4.657  15.849  1.00 35.25     0.241 C 
ATOM   3401  O   ASP A 398     -10.314  -4.609  16.893  1.00 34.27    -0.271 OA
ATOM   3402  CB  ASP A 398      -8.801  -5.682  13.744  1.00 34.94     0.147 C 
ATOM   3403  CG  ASP A 398      -7.350  -5.602  14.160  1.00 34.94     0.175 C 
ATOM   3404  OD1 ASP A 398      -6.907  -6.479  14.927  1.00 35.36    -0.648 OA
ATOM   3405  OD2 ASP A 398      -6.655  -4.663  13.726  1.00 34.87    -0.648 OA
ATOM   3406  N   ALA A 399      -8.863  -3.673  15.441  1.00 33.55    -0.346 N 
ATOM   3407  HN  ALA A 399      -8.466  -3.716  14.503  1.00  0.00     0.163 HD
ATOM   3408  CA  ALA A 399      -8.538  -2.538  16.293  1.00 32.57     0.172 C 
ATOM   3409  C   ALA A 399      -9.763  -1.693  16.611  1.00 32.00     0.240 C 
ATOM   3410  O   ALA A 399      -9.760  -0.922  17.573  1.00 30.80    -0.271 OA
ATOM   3411  CB  ALA A 399      -7.463  -1.672  15.631  1.00 30.46     0.042 C 
ATOM   3412  N   LYS A 400     -10.812  -1.840  15.808  1.00 32.08    -0.346 N 
ATOM   3413  HN  LYS A 400     -10.791  -2.547  15.073  1.00  0.00     0.163 HD
ATOM   3414  CA  LYS A 400     -11.991  -1.001  15.968  1.00 32.47     0.176 C 
ATOM   3415  C   LYS A 400     -12.780  -1.289  17.236  1.00 32.72     0.241 C 
ATOM   3416  O   LYS A 400     -13.305  -0.367  17.859  1.00 34.56    -0.271 OA
ATOM   3417  CB  LYS A 400     -12.912  -1.124  14.752  1.00 33.99     0.035 C 
ATOM   3418  CG  LYS A 400     -12.701  -0.034  13.706  1.00 34.40     0.004 C 
ATOM   3419  CD  LYS A 400     -12.002  -0.580  12.462  1.00 36.30     0.027 C 
ATOM   3420  CE  LYS A 400     -10.712   0.175  12.153  1.00 35.04     0.229 C 
ATOM   3421  NZ  LYS A 400      -9.727  -0.697  11.443  1.00 35.61    -0.079 N 
ATOM   3422  HZ1 LYS A 400      -8.865  -0.192  11.237  1.00  0.00     0.274 HD
ATOM   3423  HZ2 LYS A 400     -10.130  -1.108  10.601  1.00  0.00     0.274 HD
ATOM   3424  HZ3 LYS A 400      -9.543  -1.554  11.964  1.00  0.00     0.274 HD
ATOM   3425  N   GLU A 401     -12.871  -2.551  17.638  1.00 33.07    -0.346 N 
ATOM   3426  HN  GLU A 401     -12.420  -3.300  17.112  1.00  0.00     0.163 HD
ATOM   3427  CA  GLU A 401     -13.629  -2.841  18.847  1.00 33.51     0.177 C 
ATOM   3428  C   GLU A 401     -12.895  -2.431  20.120  1.00 32.03     0.241 C 
ATOM   3429  O   GLU A 401     -13.518  -2.277  21.167  1.00 32.24    -0.271 OA
ATOM   3430  CB  GLU A 401     -14.041  -4.320  18.909  1.00 34.22     0.045 C 
ATOM   3431  CG  GLU A 401     -12.926  -5.331  19.048  1.00 37.46     0.116 C 
ATOM   3432  CD  GLU A 401     -13.462  -6.749  19.257  1.00 39.31     0.172 C 
ATOM   3433  OE1 GLU A 401     -14.047  -7.014  20.334  1.00 37.54    -0.648 OA
ATOM   3434  OE2 GLU A 401     -13.304  -7.591  18.344  1.00 37.75    -0.648 OA
ATOM   3435  N   ILE A 402     -11.580  -2.241  20.030  1.00 30.63    -0.346 N 
ATOM   3436  HN  ILE A 402     -11.081  -2.572  19.204  1.00  0.00     0.163 HD
ATOM   3437  CA  ILE A 402     -10.839  -1.566  21.096  1.00 30.87     0.180 C 
ATOM   3438  C   ILE A 402     -11.152  -0.075  21.111  1.00 30.79     0.241 C 
ATOM   3439  O   ILE A 402     -11.572   0.475  22.130  1.00 32.52    -0.271 OA
ATOM   3440  CB  ILE A 402      -9.318  -1.710  20.928  1.00 31.85     0.013 C 
ATOM   3441  CG1 ILE A 402      -8.851  -3.069  21.448  1.00 29.16     0.002 C 
ATOM   3442  CG2 ILE A 402      -8.619  -0.583  21.661  1.00 31.64     0.012 C 
ATOM   3443  CD1 ILE A 402      -9.456  -4.224  20.719  1.00 31.52     0.005 C 
ATOM   3444  N   MET A 403     -10.947   0.570  19.968  1.00 28.49    -0.346 N 
ATOM   3445  HN  MET A 403     -10.522   0.068  19.188  1.00  0.00     0.163 HD
ATOM   3446  CA  MET A 403     -11.309   1.972  19.791  1.00 27.24     0.177 C 
ATOM   3447  C   MET A 403     -12.722   2.304  20.269  1.00 26.14     0.241 C 
ATOM   3448  O   MET A 403     -13.006   3.444  20.623  1.00 29.63    -0.271 OA
ATOM   3449  CB  MET A 403     -11.180   2.357  18.318  1.00 26.56     0.045 C 
ATOM   3450  CG  MET A 403      -9.787   2.185  17.764  1.00 28.55     0.076 C 
ATOM   3451  SD  MET A 403      -9.745   2.468  16.007  1.00 31.19    -0.173 SA
ATOM   3452  CE  MET A 403      -8.012   2.173  15.648  1.00 30.39     0.089 C 
ATOM   3453  N   GLN A 404     -13.605   1.315  20.276  1.00 23.72    -0.346 N 
ATOM   3454  HN  GLN A 404     -13.297   0.366  20.062  1.00  0.00     0.163 HD
ATOM   3455  CA  GLN A 404     -15.004   1.559  20.583  1.00 25.58     0.177 C 
ATOM   3456  C   GLN A 404     -15.382   1.077  21.980  1.00 25.84     0.241 C 
ATOM   3457  O   GLN A 404     -16.535   1.175  22.378  1.00 25.22    -0.271 OA
ATOM   3458  CB  GLN A 404     -15.900   0.882  19.537  1.00 26.35     0.044 C 
ATOM   3459  CG  GLN A 404     -15.725   1.432  18.128  1.00 31.32     0.105 C 
ATOM   3460  CD  GLN A 404     -16.608   0.743  17.104  1.00 33.77     0.215 C 
ATOM   3461  NE2 GLN A 404     -16.386   1.048  15.828  1.00 32.84    -0.370 N 
ATOM   3462 1HE2 GLN A 404     -16.979   0.585  15.140  1.00  0.00     0.159 HD
ATOM   3463 2HE2 GLN A 404     -15.665   1.708  15.537  1.00  0.00     0.159 HD
ATOM   3464  OE1 GLN A 404     -17.480  -0.056  17.456  1.00 38.55    -0.274 OA
ATOM   3465  N   HIS A 405     -14.418   0.548  22.724  1.00 26.65    -0.346 N 
ATOM   3466  HN  HIS A 405     -13.487   0.414  22.329  1.00  0.00     0.163 HD
ATOM   3467  CA  HIS A 405     -14.685   0.158  24.102  1.00 28.08     0.182 C 
ATOM   3468  C   HIS A 405     -14.946   1.426  24.914  1.00 29.95     0.241 C 
ATOM   3469  O   HIS A 405     -14.503   2.510  24.535  1.00 30.01    -0.271 OA
ATOM   3470  CB  HIS A 405     -13.495  -0.611  24.691  1.00 26.54     0.093 C 
ATOM   3471  CG  HIS A 405     -13.786  -1.249  26.014  1.00 29.46     0.028 A 
ATOM   3472  CD2 HIS A 405     -14.149  -2.515  26.332  1.00 30.74     0.114 A 
ATOM   3473  ND1 HIS A 405     -13.758  -0.550  27.202  1.00 31.18    -0.354 N 
ATOM   3474  HD1 HIS A 405     -13.516   0.436  27.300  1.00  0.00     0.166 HD
ATOM   3475  CE1 HIS A 405     -14.094  -1.356  28.193  1.00 32.22     0.180 A 
ATOM   3476  NE2 HIS A 405     -14.337  -2.554  27.693  1.00 31.07    -0.360 N 
ATOM   3477  HE2 HIS A 405     -14.618  -3.375  28.230  1.00  0.00     0.166 HD
ATOM   3478  N   ARG A 406     -15.665   1.286  26.023  1.00 31.85    -0.346 N 
ATOM   3479  HN  ARG A 406     -15.900   0.347  26.344  1.00  0.00     0.163 HD
ATOM   3480  CA  ARG A 406     -16.129   2.431  26.796  1.00 34.12     0.176 C 
ATOM   3481  C   ARG A 406     -14.987   3.192  27.475  1.00 32.97     0.241 C 
ATOM   3482  O   ARG A 406     -15.104   4.386  27.737  1.00 34.26    -0.271 OA
ATOM   3483  CB  ARG A 406     -17.155   1.976  27.847  1.00 38.44     0.036 C 
ATOM   3484  CG  ARG A 406     -18.541   2.594  27.681  1.00 45.75     0.023 C 
ATOM   3485  CD  ARG A 406     -19.621   1.785  28.402  1.00 53.36     0.138 C 
ATOM   3486  NE  ARG A 406     -19.542   1.891  29.861  1.00 60.62    -0.227 N 
ATOM   3487  HE  ARG A 406     -20.082   2.628  30.314  1.00  0.00     0.177 HD
ATOM   3488  CZ  ARG A 406     -18.812   1.090  30.637  1.00 63.65     0.665 C 
ATOM   3489  NH1 ARG A 406     -18.088   0.114  30.099  1.00 64.26    -0.235 N 
ATOM   3490 1HH1 ARG A 406     -18.093  -0.017  29.087  1.00  0.00     0.174 HD
ATOM   3491 2HH1 ARG A 406     -17.529  -0.499  30.693  1.00  0.00     0.174 HD
ATOM   3492  NH2 ARG A 406     -18.806   1.261  31.955  1.00 64.25    -0.235 N 
ATOM   3493 1HH2 ARG A 406     -19.362   2.010  32.368  1.00  0.00     0.174 HD
ATOM   3494 2HH2 ARG A 406     -18.247   0.648  32.549  1.00  0.00     0.174 HD
ATOM   3495  N   PHE A 407     -13.882   2.510  27.756  1.00 30.65    -0.346 N 
ATOM   3496  HN  PHE A 407     -13.820   1.521  27.513  1.00  0.00     0.163 HD
ATOM   3497  CA  PHE A 407     -12.758   3.168  28.409  1.00 26.79     0.180 C 
ATOM   3498  C   PHE A 407     -12.104   4.217  27.512  1.00 25.53     0.241 C 
ATOM   3499  O   PHE A 407     -11.386   5.091  28.003  1.00 26.17    -0.271 OA
ATOM   3500  CB  PHE A 407     -11.713   2.141  28.849  1.00 24.57     0.073 C 
ATOM   3501  CG  PHE A 407     -10.465   2.757  29.421  1.00 24.78    -0.056 A 
ATOM   3502  CD1 PHE A 407     -10.413   3.140  30.755  1.00 23.59     0.007 A 
ATOM   3503  CD2 PHE A 407      -9.337   2.945  28.625  1.00 23.87     0.007 A 
ATOM   3504  CE1 PHE A 407      -9.261   3.698  31.292  1.00 21.81     0.001 A 
ATOM   3505  CE2 PHE A 407      -8.185   3.501  29.150  1.00 22.10     0.001 A 
ATOM   3506  CZ  PHE A 407      -8.146   3.878  30.490  1.00 25.35     0.000 A 
ATOM   3507  N   PHE A 408     -12.345   4.126  26.205  1.00 22.93    -0.346 N 
ATOM   3508  HN  PHE A 408     -12.883   3.333  25.857  1.00  0.00     0.163 HD
ATOM   3509  CA  PHE A 408     -11.863   5.127  25.252  1.00 22.02     0.180 C 
ATOM   3510  C   PHE A 408     -12.992   6.052  24.766  1.00 24.28     0.241 C 
ATOM   3511  O   PHE A 408     -12.852   6.740  23.751  1.00 25.96    -0.271 OA
ATOM   3512  CB  PHE A 408     -11.225   4.450  24.029  1.00 22.25     0.073 C 
ATOM   3513  CG  PHE A 408      -9.948   3.710  24.322  1.00 19.74    -0.056 A 
ATOM   3514  CD1 PHE A 408      -9.840   2.355  24.049  1.00 20.22     0.007 A 
ATOM   3515  CD2 PHE A 408      -8.851   4.366  24.849  1.00 19.73     0.007 A 
ATOM   3516  CE1 PHE A 408      -8.663   1.669  24.298  1.00 15.62     0.001 A 
ATOM   3517  CE2 PHE A 408      -7.672   3.684  25.098  1.00 18.28     0.001 A 
ATOM   3518  CZ  PHE A 408      -7.583   2.333  24.821  1.00 17.15     0.000 A 
ATOM   3519  N   ALA A 409     -14.112   6.063  25.479  1.00 25.61    -0.346 N 
ATOM   3520  HN  ALA A 409     -14.174   5.490  26.321  1.00  0.00     0.163 HD
ATOM   3521  CA  ALA A 409     -15.259   6.880  25.082  1.00 27.56     0.172 C 
ATOM   3522  C   ALA A 409     -14.877   8.344  24.834  1.00 28.48     0.240 C 
ATOM   3523  O   ALA A 409     -14.010   8.896  25.519  1.00 31.45    -0.271 OA
ATOM   3524  CB  ALA A 409     -16.345   6.798  26.153  1.00 25.92     0.042 C 
ATOM   3525  N   GLY A 410     -15.526   8.966  23.851  1.00 28.63    -0.351 N 
ATOM   3526  HN  GLY A 410     -16.203   8.447  23.291  1.00  0.00     0.163 HD
ATOM   3527  CA  GLY A 410     -15.288  10.373  23.560  1.00 28.42     0.225 C 
ATOM   3528  C   GLY A 410     -14.187  10.656  22.545  1.00 28.87     0.236 C 
ATOM   3529  O   GLY A 410     -14.228  11.664  21.837  1.00 30.07    -0.272 OA
ATOM   3530  N   ILE A 411     -13.203   9.768  22.468  1.00 26.97    -0.346 N 
ATOM   3531  HN  ILE A 411     -13.267   8.908  23.013  1.00  0.00     0.163 HD
ATOM   3532  CA  ILE A 411     -12.033   9.989  21.626  1.00 26.80     0.180 C 
ATOM   3533  C   ILE A 411     -12.342   9.852  20.134  1.00 28.35     0.241 C 
ATOM   3534  O   ILE A 411     -12.995   8.904  19.698  1.00 28.37    -0.271 OA
ATOM   3535  CB  ILE A 411     -10.901   8.993  21.978  1.00 24.61     0.013 C 
ATOM   3536  CG1 ILE A 411     -10.412   9.242  23.403  1.00 23.71     0.002 C 
ATOM   3537  CG2 ILE A 411      -9.763   9.119  20.979  1.00 24.04     0.012 C 
ATOM   3538  CD1 ILE A 411      -9.245   8.383  23.796  1.00 23.80     0.005 C 
ATOM   3539  N   VAL A 412     -11.865  10.808  19.351  1.00 27.59    -0.346 N 
ATOM   3540  HN  VAL A 412     -11.440  11.635  19.771  1.00  0.00     0.163 HD
ATOM   3541  CA  VAL A 412     -11.937  10.698  17.905  1.00 27.47     0.180 C 
ATOM   3542  C   VAL A 412     -10.526  10.433  17.397  1.00 28.18     0.241 C 
ATOM   3543  O   VAL A 412      -9.599  11.192  17.672  1.00 29.12    -0.271 OA
ATOM   3544  CB  VAL A 412     -12.531  11.991  17.293  1.00 26.89     0.009 C 
ATOM   3545  CG1 VAL A 412     -12.191  13.176  18.179  1.00 29.89     0.012 C 
ATOM   3546  CG2 VAL A 412     -11.990  12.210  15.898  1.00 26.27     0.012 C 
ATOM   3547  N   TRP A 413     -10.363   9.334  16.672  1.00 27.64    -0.346 N 
ATOM   3548  HN  TRP A 413     -11.164   8.925  16.191  1.00  0.00     0.163 HD
ATOM   3549  CA  TRP A 413      -9.060   8.707  16.555  1.00 27.11     0.181 C 
ATOM   3550  C   TRP A 413      -8.157   9.355  15.522  1.00 29.79     0.241 C 
ATOM   3551  O   TRP A 413      -6.939   9.177  15.563  1.00 29.26    -0.271 OA
ATOM   3552  CB  TRP A 413      -9.231   7.211  16.275  1.00 26.54     0.075 C 
ATOM   3553  CG  TRP A 413      -9.758   6.472  17.479  1.00 27.48    -0.028 A 
ATOM   3554  CD1 TRP A 413     -11.066   6.309  17.831  1.00 25.77     0.096 A 
ATOM   3555  CD2 TRP A 413      -8.982   5.858  18.525  1.00 26.43    -0.002 A 
ATOM   3556  CE2 TRP A 413      -9.890   5.352  19.475  1.00 25.09     0.042 A 
ATOM   3557  CE3 TRP A 413      -7.609   5.691  18.746  1.00 25.20     0.014 A 
ATOM   3558  NE1 TRP A 413     -11.154   5.639  19.029  1.00 26.93    -0.365 N 
ATOM   3559  HE1 TRP A 413     -12.021   5.395  19.508  1.00  0.00     0.165 HD
ATOM   3560  CZ2 TRP A 413      -9.472   4.692  20.629  1.00 26.46     0.030 A 
ATOM   3561  CZ3 TRP A 413      -7.195   5.036  19.890  1.00 25.13     0.001 A 
ATOM   3562  CH2 TRP A 413      -8.123   4.544  20.819  1.00 27.96     0.002 A 
ATOM   3563  N   GLN A 414      -8.743  10.120  14.604  1.00 30.90    -0.346 N 
ATOM   3564  HN  GLN A 414      -9.760  10.128  14.524  1.00  0.00     0.163 HD
ATOM   3565  CA  GLN A 414      -7.940  10.946  13.713  1.00 31.02     0.177 C 
ATOM   3566  C   GLN A 414      -7.169  11.971  14.536  1.00 29.83     0.241 C 
ATOM   3567  O   GLN A 414      -6.075  12.386  14.159  1.00 29.62    -0.271 OA
ATOM   3568  CB  GLN A 414      -8.825  11.660  12.690  1.00 32.63     0.044 C 
ATOM   3569  CG  GLN A 414      -8.737  11.080  11.290  1.00 36.98     0.105 C 
ATOM   3570  CD  GLN A 414      -7.345  11.197  10.693  1.00 40.45     0.215 C 
ATOM   3571  NE2 GLN A 414      -6.804  10.074  10.228  1.00 40.35    -0.370 N 
ATOM   3572 1HE2 GLN A 414      -7.286   9.176  10.264  1.00  0.00     0.159 HD
ATOM   3573 2HE2 GLN A 414      -5.869  10.153   9.827  1.00  0.00     0.159 HD
ATOM   3574  OE1 GLN A 414      -6.762  12.283  10.650  1.00 42.65    -0.274 OA
ATOM   3575  N   HIS A 415      -7.742  12.367  15.668  1.00 29.05    -0.346 N 
ATOM   3576  HN  HIS A 415      -8.676  12.028  15.898  1.00  0.00     0.163 HD
ATOM   3577  CA  HIS A 415      -7.066  13.277  16.591  1.00 30.81     0.182 C 
ATOM   3578  C   HIS A 415      -5.827  12.657  17.240  1.00 28.76     0.241 C 
ATOM   3579  O   HIS A 415      -4.792  13.312  17.341  1.00 29.56    -0.271 OA
ATOM   3580  CB  HIS A 415      -8.038  13.748  17.679  1.00 32.46     0.093 C 
ATOM   3581  CG  HIS A 415      -9.132  14.633  17.165  1.00 37.13     0.028 A 
ATOM   3582  CD2 HIS A 415      -9.541  14.903  15.902  1.00 40.35     0.114 A 
ATOM   3583  ND1 HIS A 415      -9.950  15.367  17.997  1.00 39.58    -0.354 N 
ATOM   3584  HD1 HIS A 415      -9.896  15.380  19.015  1.00  0.00     0.166 HD
ATOM   3585  CE1 HIS A 415     -10.816  16.051  17.269  1.00 38.14     0.180 A 
ATOM   3586  NE2 HIS A 415     -10.590  15.787  15.996  1.00 40.54    -0.360 N 
ATOM   3587  HE2 HIS A 415     -11.109  16.176  15.209  1.00  0.00     0.166 HD
ATOM   3588  N   VAL A 416      -5.932  11.399  17.670  1.00 27.29    -0.346 N 
ATOM   3589  HN  VAL A 416      -6.841  10.938  17.639  1.00  0.00     0.163 HD
ATOM   3590  CA  VAL A 416      -4.777  10.662  18.186  1.00 23.31     0.180 C 
ATOM   3591  C   VAL A 416      -3.691  10.547  17.119  1.00 22.70     0.241 C 
ATOM   3592  O   VAL A 416      -2.515  10.770  17.395  1.00 22.45    -0.271 OA
ATOM   3593  CB  VAL A 416      -5.170   9.232  18.654  1.00 23.08     0.009 C 
ATOM   3594  CG1 VAL A 416      -3.929   8.462  19.116  1.00 20.71     0.012 C 
ATOM   3595  CG2 VAL A 416      -6.182   9.314  19.780  1.00 21.72     0.012 C 
ATOM   3596  N   TYR A 417      -4.090  10.213  15.898  1.00 23.38    -0.346 N 
ATOM   3597  HN  TYR A 417      -5.072   9.992  15.736  1.00  0.00     0.163 HD
ATOM   3598  CA  TYR A 417      -3.148  10.156  14.779  1.00 25.84     0.180 C 
ATOM   3599  C   TYR A 417      -2.416  11.486  14.601  1.00 27.01     0.241 C 
ATOM   3600  O   TYR A 417      -1.209  11.518  14.359  1.00 25.17    -0.271 OA
ATOM   3601  CB  TYR A 417      -3.883   9.821  13.480  1.00 24.93     0.073 C 
ATOM   3602  CG  TYR A 417      -2.953   9.613  12.314  1.00 26.41    -0.056 A 
ATOM   3603  CD1 TYR A 417      -2.531   8.334  11.962  1.00 27.11     0.010 A 
ATOM   3604  CD2 TYR A 417      -2.454  10.691  11.591  1.00 24.85     0.010 A 
ATOM   3605  CE1 TYR A 417      -1.634   8.135  10.930  1.00 27.65     0.037 A 
ATOM   3606  CE2 TYR A 417      -1.549  10.501  10.556  1.00 26.53     0.037 A 
ATOM   3607  CZ  TYR A 417      -1.138   9.220  10.233  1.00 28.07     0.065 A 
ATOM   3608  OH  TYR A 417      -0.185   9.019   9.253  1.00 27.69    -0.361 OA
ATOM   3609  HH  TYR A 417       0.156   9.765   8.774  1.00  0.00     0.217 HD
ATOM   3610  N   GLU A 418      -3.161  12.580  14.719  1.00 29.81    -0.346 N 
ATOM   3611  HN  GLU A 418      -4.143  12.486  14.977  1.00  0.00     0.163 HD
ATOM   3612  CA  GLU A 418      -2.613  13.911  14.490  1.00 33.63     0.177 C 
ATOM   3613  C   GLU A 418      -1.855  14.431  15.709  1.00 32.17     0.241 C 
ATOM   3614  O   GLU A 418      -1.301  15.527  15.677  1.00 31.22    -0.271 OA
ATOM   3615  CB  GLU A 418      -3.735  14.892  14.131  1.00 37.54     0.045 C 
ATOM   3616  CG  GLU A 418      -4.466  14.568  12.836  1.00 43.20     0.116 C 
ATOM   3617  CD  GLU A 418      -5.849  15.208  12.769  1.00 48.33     0.172 C 
ATOM   3618  OE1 GLU A 418      -6.471  15.411  13.839  1.00 50.38    -0.648 OA
ATOM   3619  OE2 GLU A 418      -6.313  15.509  11.646  1.00 48.75    -0.648 OA
ATOM   3620  N   LYS A 419      -1.848  13.644  16.782  1.00 31.69    -0.346 N 
ATOM   3621  HN  LYS A 419      -2.358  12.761  16.751  1.00  0.00     0.163 HD
ATOM   3622  CA  LYS A 419      -1.133  14.006  18.002  1.00 32.31     0.176 C 
ATOM   3623  C   LYS A 419      -1.807  15.159  18.749  1.00 32.10     0.241 C 
ATOM   3624  O   LYS A 419      -1.149  15.944  19.430  1.00 33.31    -0.271 OA
ATOM   3625  CB  LYS A 419       0.318  14.376  17.675  1.00 30.20     0.035 C 
ATOM   3626  CG  LYS A 419       1.179  13.196  17.279  1.00 31.59     0.004 C 
ATOM   3627  CD  LYS A 419       2.456  13.636  16.574  1.00 32.87     0.027 C 
ATOM   3628  CE  LYS A 419       3.628  13.724  17.533  1.00 34.37     0.229 C 
ATOM   3629  NZ  LYS A 419       4.903  14.080  16.839  1.00 35.47    -0.079 N 
ATOM   3630  HZ1 LYS A 419       5.691  14.139  17.484  1.00  0.00     0.274 HD
ATOM   3631  HZ2 LYS A 419       4.802  14.941  16.301  1.00  0.00     0.274 HD
ATOM   3632  HZ3 LYS A 419       5.100  13.433  16.075  1.00  0.00     0.274 HD
ATOM   3633  N   LYS A 420      -3.124  15.253  18.622  1.00 30.77    -0.346 N 
ATOM   3634  HN  LYS A 420      -3.617  14.593  18.020  1.00  0.00     0.163 HD
ATOM   3635  CA  LYS A 420      -3.876  16.278  19.324  1.00 32.23     0.176 C 
ATOM   3636  C   LYS A 420      -4.045  15.952  20.807  1.00 31.93     0.241 C 
ATOM   3637  O   LYS A 420      -4.623  16.740  21.558  1.00 30.77    -0.271 OA
ATOM   3638  CB  LYS A 420      -5.254  16.463  18.675  1.00 32.53     0.035 C 
ATOM   3639  CG  LYS A 420      -5.210  17.197  17.346  1.00 34.96     0.004 C 
ATOM   3640  CD  LYS A 420      -6.605  17.393  16.764  1.00 40.15     0.027 C 
ATOM   3641  CE  LYS A 420      -6.567  18.259  15.509  1.00 38.84     0.229 C 
ATOM   3642  NZ  LYS A 420      -5.542  17.760  14.555  1.00 41.33    -0.079 N 
ATOM   3643  HZ1 LYS A 420      -5.517  18.339  13.716  1.00  0.00     0.274 HD
ATOM   3644  HZ2 LYS A 420      -5.683  16.775  14.330  1.00  0.00     0.274 HD
ATOM   3645  HZ3 LYS A 420      -4.623  17.688  14.992  1.00  0.00     0.274 HD
ATOM   3646  N   LEU A 421      -3.548  14.793  21.230  1.00 29.49    -0.346 N 
ATOM   3647  HN  LEU A 421      -3.087  14.170  20.567  1.00  0.00     0.163 HD
ATOM   3648  CA  LEU A 421      -3.656  14.404  22.631  1.00 28.49     0.177 C 
ATOM   3649  C   LEU A 421      -2.560  15.024  23.482  1.00 29.19     0.241 C 
ATOM   3650  O   LEU A 421      -1.413  15.131  23.059  1.00 29.48    -0.271 OA
ATOM   3651  CB  LEU A 421      -3.615  12.883  22.773  1.00 29.59     0.038 C 
ATOM   3652  CG  LEU A 421      -4.922  12.151  22.458  1.00 27.97    -0.020 C 
ATOM   3653  CD1 LEU A 421      -4.733  10.661  22.624  1.00 27.65     0.009 C 
ATOM   3654  CD2 LEU A 421      -6.008  12.649  23.381  1.00 30.78     0.009 C 
ATOM   3655  N   SER A 422      -2.935  15.433  24.690  1.00 30.60    -0.344 N 
ATOM   3656  HN  SER A 422      -3.902  15.285  24.980  1.00  0.00     0.163 HD
ATOM   3657  CA  SER A 422      -2.017  16.084  25.615  1.00 31.04     0.200 C 
ATOM   3658  C   SER A 422      -1.111  15.064  26.299  1.00 31.47     0.245 C 
ATOM   3659  O   SER A 422      -1.584  14.180  27.022  1.00 32.65    -0.271 OA
ATOM   3660  CB  SER A 422      -2.809  16.857  26.669  1.00 30.60     0.199 C 
ATOM   3661  OG  SER A 422      -1.940  17.594  27.506  1.00 33.91    -0.398 OA
ATOM   3662  HG  SER A 422      -2.432  18.075  28.161  1.00  0.00     0.209 HD
ATOM   3663  N   PRO A 423       0.207  15.169  26.067  1.00 29.87    -0.337 N 
ATOM   3664  CA  PRO A 423       1.197  14.273  26.677  1.00 31.54     0.179 C 
ATOM   3665  C   PRO A 423       1.271  14.473  28.188  1.00 35.15     0.243 C 
ATOM   3666  O   PRO A 423       1.505  15.584  28.663  1.00 36.03    -0.271 OA
ATOM   3667  CB  PRO A 423       2.510  14.660  25.988  1.00 28.25     0.037 C 
ATOM   3668  CG  PRO A 423       2.096  15.325  24.722  1.00 26.67     0.022 C 
ATOM   3669  CD  PRO A 423       0.813  16.037  25.044  1.00 28.23     0.127 C 
ATOM   3670  N   PRO A 424       1.068  13.397  28.963  1.00 37.69    -0.337 N 
ATOM   3671  CA  PRO A 424       1.098  13.485  30.431  1.00 39.17     0.179 C 
ATOM   3672  C   PRO A 424       2.491  13.822  30.976  1.00 40.13     0.241 C 
ATOM   3673  O   PRO A 424       2.634  14.262  32.114  1.00 39.83    -0.271 OA
ATOM   3674  CB  PRO A 424       0.634  12.100  30.888  1.00 37.11     0.037 C 
ATOM   3675  CG  PRO A 424      -0.056  11.511  29.702  1.00 39.01     0.022 C 
ATOM   3676  CD  PRO A 424       0.654  12.061  28.504  1.00 37.11     0.127 C 
ATOM   3677  N   PHE A 425       3.509  13.613  30.149  1.00 41.20    -0.346 N 
ATOM   3678  HN  PHE A 425       3.313  13.413  29.168  1.00  0.00     0.163 HD
ATOM   3679  CA  PHE A 425       4.896  13.659  30.594  1.00 44.17     0.180 C 
ATOM   3680  C   PHE A 425       5.759  14.256  29.482  1.00 46.00     0.241 C 
ATOM   3681  O   PHE A 425       5.882  13.674  28.405  1.00 45.61    -0.271 OA
ATOM   3682  CB  PHE A 425       5.364  12.236  30.923  1.00 47.02     0.073 C 
ATOM   3683  CG  PHE A 425       6.726  12.162  31.558  1.00 51.21    -0.056 A 
ATOM   3684  CD1 PHE A 425       6.872  12.260  32.936  1.00 52.52     0.007 A 
ATOM   3685  CD2 PHE A 425       7.859  11.959  30.781  1.00 52.77     0.007 A 
ATOM   3686  CE1 PHE A 425       8.122  12.156  33.528  1.00 54.09     0.001 A 
ATOM   3687  CE2 PHE A 425       9.113  11.854  31.366  1.00 53.76     0.001 A 
ATOM   3688  CZ  PHE A 425       9.244  11.952  32.740  1.00 54.94     0.000 A 
ATOM   3689  N   LYS A 426       6.342  15.424  29.739  1.00 48.70    -0.346 N 
ATOM   3690  HN  LYS A 426       6.160  15.886  30.630  1.00  0.00     0.163 HD
ATOM   3691  CA  LYS A 426       7.236  16.060  28.776  1.00 51.94     0.176 C 
ATOM   3692  C   LYS A 426       8.685  15.727  29.098  1.00 53.04     0.243 C 
ATOM   3693  O   LYS A 426       9.205  16.128  30.138  1.00 53.46    -0.271 OA
ATOM   3694  CB  LYS A 426       7.058  17.582  28.797  1.00 52.76     0.035 C 
ATOM   3695  CG  LYS A 426       5.703  18.065  28.302  1.00 54.32     0.004 C 
ATOM   3696  CD  LYS A 426       5.576  17.907  26.794  1.00 53.20     0.027 C 
ATOM   3697  CE  LYS A 426       4.165  18.212  26.317  1.00 50.12     0.229 C 
ATOM   3698  NZ  LYS A 426       4.028  17.937  24.863  1.00 48.43    -0.079 N 
ATOM   3699  HZ1 LYS A 426       3.081  18.142  24.543  1.00  0.00     0.274 HD
ATOM   3700  HZ2 LYS A 426       4.307  16.984  24.631  1.00  0.00     0.274 HD
ATOM   3701  HZ3 LYS A 426       4.728  18.439  24.316  1.00  0.00     0.274 HD
ATOM   3702  N   PRO A 427       9.358  14.988  28.204  1.00 54.74    -0.337 N 
ATOM   3703  CA  PRO A 427      10.781  14.696  28.404  1.00 55.55     0.179 C 
ATOM   3704  C   PRO A 427      11.581  15.990  28.448  1.00 56.36     0.241 C 
ATOM   3705  O   PRO A 427      11.251  16.955  27.760  1.00 55.43    -0.271 OA
ATOM   3706  CB  PRO A 427      11.149  13.839  27.193  1.00 54.76     0.037 C 
ATOM   3707  CG  PRO A 427       9.852  13.264  26.729  1.00 54.66     0.022 C 
ATOM   3708  CD  PRO A 427       8.826  14.324  27.003  1.00 54.53     0.127 C 
ATOM   3709  N   GLN A 428      12.629  16.011  29.261  1.00 58.90    -0.346 N 
ATOM   3710  HN  GLN A 428      12.842  15.191  29.830  1.00  0.00     0.163 HD
ATOM   3711  CA  GLN A 428      13.479  17.189  29.352  1.00 61.85     0.177 C 
ATOM   3712  C   GLN A 428      14.576  17.100  28.296  1.00 63.27     0.241 C 
ATOM   3713  O   GLN A 428      15.694  16.677  28.585  1.00 63.42    -0.271 OA
ATOM   3714  CB  GLN A 428      14.088  17.284  30.754  1.00 62.02     0.044 C 
ATOM   3715  CG  GLN A 428      13.103  16.940  31.867  1.00 63.15     0.105 C 
ATOM   3716  CD  GLN A 428      13.200  17.872  33.062  1.00 63.60     0.215 C 
ATOM   3717  NE2 GLN A 428      13.818  19.032  32.862  1.00 63.35    -0.370 N 
ATOM   3718 1HE2 GLN A 428      14.214  19.296  31.960  1.00  0.00     0.159 HD
ATOM   3719 2HE2 GLN A 428      13.883  19.658  33.665  1.00  0.00     0.159 HD
ATOM   3720  OE1 GLN A 428      12.722  17.553  34.152  1.00 63.22    -0.274 OA
ATOM   3721  N   VAL A 429      14.240  17.493  27.068  1.00 65.86    -0.348 N 
ATOM   3722  HN  VAL A 429      13.306  17.872  26.913  1.00  0.00     0.163 HD
ATOM   3723  CA  VAL A 429      15.161  17.402  25.932  1.00 68.28     0.149 C 
ATOM   3724  C   VAL A 429      14.944  18.560  24.952  1.00 69.38     0.256 C 
ATOM   3725  O   VAL A 429      13.814  19.094  24.906  1.00 69.97    -0.305 OA
ATOM   3726  CB  VAL A 429      14.965  16.067  25.159  1.00 68.50     0.007 C 
ATOM   3727  CG1 VAL A 429      15.902  16.009  23.959  1.00 69.06     0.012 C 
ATOM   3728  CG2 VAL A 429      15.215  14.883  26.084  1.00 69.55     0.012 C 
TER    3729      VAL A 429 
