# Supplementary material for: Network pharmacology and molecular docking elucidate potential mechanisms of Eucommia ulmoides in hepatic ischemia–reperfusion injury
Source: Sci Rep. 2023 Nov 24;13:20716. doi: 10.1038/s41598-023-47918-8 (PMC10673959; doi:10.1038/s41598-023-47918-8)
Supplement: Supplementary file 1 — Supplementary Information. [file 41598_2023_47918_MOESM1_ESM.zip › supplementary file/dock/AKT1/AKT1_mol358_complex.pdb]

HETATM    1  O   UNK     0       7.393   3.161  10.881  0.00  0.00           O  
HETATM    2  H   UNK     0       6.556   3.302  10.404  0.00  0.00           H  
HETATM    3  C   UNK     0       7.705   1.774  10.795  0.00  0.00           C  
HETATM    4  C   UNK     0       6.468   0.998  10.352  0.00  0.00           C  
HETATM    5  C   UNK     0       6.693  -0.495  10.402  0.00  0.00           C  
HETATM    6  C   UNK     0       7.267  -1.075  11.703  0.00  0.00           C  
HETATM    7  C   UNK     0       6.401  -1.254   9.331  0.00  0.00           C  
HETATM    8  C   UNK     0       7.788  -2.551  11.479  0.00  0.00           C  
HETATM    9  C   UNK     0       8.468  -0.198  12.165  0.00  0.00           C  
HETATM   10  C   UNK     0       6.154  -1.027  12.778  0.00  0.00           C  
HETATM   11  C   UNK     0       6.779  -3.392  10.644  0.00  0.00           C  
HETATM   12  C   UNK     0       8.235  -3.270  12.782  0.00  0.00           C  
HETATM   13  C   UNK     0       7.309  -4.820  10.487  0.00  0.00           C  
HETATM   14  C   UNK     0       6.557  -2.739   9.270  0.00  0.00           C  
HETATM   15  C   UNK     0       7.561  -5.528  11.833  0.00  0.00           C  
HETATM   16  C   UNK     0       6.482  -5.829   9.697  0.00  0.00           C  
HETATM   17  C   UNK     0       8.012  -6.912  11.305  0.00  0.00           C  
HETATM   18  C   UNK     0       8.649  -4.737  12.573  0.00  0.00           C  
HETATM   19  C   UNK     0       6.301  -5.653  12.726  0.00  0.00           C  
HETATM   20  C   UNK     0       7.032  -7.197  10.143  0.00  0.00           C  
HETATM   21  C   UNK     0       8.190   1.305  12.163  0.00  0.00           C  
HETATM   22  C   UNK     0       8.068  -8.043  12.322  0.00  0.00           C  
HETATM   23  C   UNK     0       6.680  -8.668  12.492  0.00  0.00           C  
HETATM   24  C   UNK     0       8.636  -7.523  13.660  0.00  0.00           C  
HETATM   25  C   UNK     0       8.357  -8.388  14.900  0.00  0.00           C  
HETATM   26  C   UNK     0       8.968  -7.890  16.236  0.00  0.00           C  
HETATM   27  C   UNK     0      10.232  -6.999  16.016  0.00  0.00           C  
HETATM   28  C   UNK     0      11.514  -7.678  16.516  0.00  0.00           C  
HETATM   29  C   UNK     0      10.120  -5.600  16.630  0.00  0.00           C  
HETATM   30  C   UNK     0       9.223  -9.079  17.194  0.00  0.00           C  
HETATM   31  C   UNK     0       8.223 -10.219  17.067  0.00  0.00           C  
ATOM     32  N   SER A   2      -6.190 -13.031  -8.583  1.00 90.39           N  
ATOM     33  CA  SER A   2      -5.151 -14.100  -8.528  1.00 90.58           C  
ATOM     34  C   SER A   2      -5.530 -15.183  -7.522  1.00 90.63           C  
ATOM     35  O   SER A   2      -5.870 -14.886  -6.374  1.00 91.10           O  
ATOM     36  CB  SER A   2      -3.794 -13.495  -8.146  1.00 90.19           C  
ATOM     37  OG  SER A   2      -2.780 -14.486  -8.098  1.00 88.33           O  
ATOM     38  HN1 SER A   2      -5.937 -12.307  -9.255  1.00  0.00           H  
ATOM     39  HN2 SER A   2      -6.374 -12.638  -7.660  1.00  0.00           H  
ATOM     40  HN3 SER A   2      -7.115 -13.416  -8.776  1.00  0.00           H  
ATOM     41  HG  SER A   2      -1.940 -14.111  -7.861  1.00  0.00           H  
ATOM     42  N   ASP A   3      -5.471 -16.438  -7.961  1.00 90.14           N  
ATOM     43  CA  ASP A   3      -5.729 -17.582  -7.089  1.00 89.20           C  
ATOM     44  C   ASP A   3      -4.465 -18.422  -6.891  1.00 87.80           C  
ATOM     45  O   ASP A   3      -3.509 -18.307  -7.660  1.00 87.87           O  
ATOM     46  CB  ASP A   3      -6.852 -18.452  -7.671  1.00 89.57           C  
ATOM     47  CG  ASP A   3      -6.577 -18.891  -9.099  1.00 89.89           C  
ATOM     48  OD1 ASP A   3      -7.064 -19.974  -9.489  1.00 89.82           O  
ATOM     49  OD2 ASP A   3      -5.882 -18.154  -9.832  1.00 89.75           O1-
ATOM     50  HN  ASP A   3      -5.238 -16.607  -8.939  1.00  0.00           H  
ATOM     51  N   VAL A   4      -4.461 -19.256  -5.853  1.00 85.55           N  
ATOM     52  CA  VAL A   4      -3.276 -20.037  -5.499  1.00 82.62           C  
ATOM     53  C   VAL A   4      -3.629 -21.416  -4.946  1.00 80.22           C  
ATOM     54  O   VAL A   4      -4.694 -21.608  -4.359  1.00 80.11           O  
ATOM     55  CB  VAL A   4      -2.415 -19.302  -4.448  1.00 83.06           C  
ATOM     56  CG1 VAL A   4      -1.900 -17.988  -5.017  1.00 82.44           C  
ATOM     57  CG2 VAL A   4      -3.234 -19.054  -3.190  1.00 82.68           C  
ATOM     58  HN  VAL A   4      -5.306 -19.353  -5.290  1.00  0.00           H  
ATOM     59  N   ALA A   5      -2.720 -22.369  -5.132  1.00 77.33           N  
ATOM     60  CA  ALA A   5      -2.930 -23.742  -4.681  1.00 74.64           C  
ATOM     61  C   ALA A   5      -1.849 -24.181  -3.693  1.00 72.18           C  
ATOM     62  O   ALA A   5      -0.888 -23.456  -3.444  1.00 71.54           O  
ATOM     63  CB  ALA A   5      -2.954 -24.684  -5.882  1.00 75.63           C  
ATOM     64  HN  ALA A   5      -1.848 -22.133  -5.605  1.00  0.00           H  
ATOM     65  N   ILE A   6      -2.014 -25.376  -3.134  1.00 69.62           N  
ATOM     66  CA  ILE A   6      -1.060 -25.899  -2.164  1.00 67.04           C  
ATOM     67  C   ILE A   6       0.146 -26.551  -2.828  1.00 66.89           C  
ATOM     68  O   ILE A   6       0.024 -27.587  -3.483  1.00 66.91           O  
ATOM     69  CB  ILE A   6      -1.714 -26.934  -1.232  1.00 65.63           C  
ATOM     70  CG1 ILE A   6      -2.682 -26.241  -0.270  1.00 64.87           C  
ATOM     71  CG2 ILE A   6      -0.641 -27.679  -0.457  1.00 65.28           C  
ATOM     72  CD1 ILE A   6      -3.911 -25.667  -0.926  1.00 63.60           C  
ATOM     73  HN  ILE A   6      -2.825 -25.939  -3.389  1.00  0.00           H  
ATOM     74  N   VAL A   7       1.313 -25.941  -2.641  1.00 65.83           N  
ATOM     75  CA  VAL A   7       2.559 -26.474  -3.177  1.00 65.17           C  
ATOM     76  C   VAL A   7       2.951 -27.762  -2.457  1.00 64.36           C  
ATOM     77  O   VAL A   7       3.541 -28.663  -3.051  1.00 65.51           O  
ATOM     78  CB  VAL A   7       3.716 -25.459  -3.022  1.00 65.83           C  
ATOM     79  CG1 VAL A   7       4.970 -25.994  -3.695  1.00 66.74           C  
ATOM     80  CG2 VAL A   7       3.323 -24.120  -3.619  1.00 65.89           C  
ATOM     81  HN  VAL A   7       1.337 -25.073  -2.106  1.00  0.00           H  
ATOM     82  N   LYS A   8       2.621 -27.844  -1.173  1.00 62.47           N  
ATOM     83  CA  LYS A   8       2.948 -29.019  -0.378  1.00 60.93           C  
ATOM     84  C   LYS A   8       2.388 -28.880   1.030  1.00 60.62           C  
ATOM     85  O   LYS A   8       2.262 -27.774   1.554  1.00 60.77           O  
ATOM     86  CB  LYS A   8       4.467 -29.212  -0.318  1.00 60.84           C  
ATOM     87  CG  LYS A   8       4.914 -30.460   0.431  1.00 60.56           C  
ATOM     88  CD  LYS A   8       6.384 -30.766   0.166  1.00 60.46           C  
ATOM     89  CE  LYS A   8       6.924 -31.824   1.124  1.00 60.19           C  
ATOM     90  NZ  LYS A   8       6.134 -33.087   1.112  1.00 60.01           N1+
ATOM     91  HN  LYS A   8       2.128 -27.067  -0.734  1.00  0.00           H  
ATOM     92  HZ1 LYS A   8       6.495 -33.794   1.752  1.00  0.00           H  
ATOM     93  HZ2 LYS A   8       6.060 -33.459   0.165  1.00  0.00           H  
ATOM     94  HZ3 LYS A   8       5.148 -32.900   1.297  1.00  0.00           H  
ATOM     95  N   GLU A   9       2.045 -30.009   1.636  1.00 60.92           N  
ATOM     96  CA  GLU A   9       1.466 -30.002   2.969  1.00 61.60           C  
ATOM     97  C   GLU A   9       1.656 -31.336   3.679  1.00 61.43           C  
ATOM     98  O   GLU A   9       1.999 -32.340   3.057  1.00 61.52           O  
ATOM     99  CB  GLU A   9      -0.022 -29.658   2.891  1.00 63.10           C  
ATOM    100  CG  GLU A   9      -0.814 -30.508   1.913  1.00 64.93           C  
ATOM    101  CD  GLU A   9      -2.297 -30.175   1.921  1.00 67.43           C  
ATOM    102  OE1 GLU A   9      -2.725 -29.320   1.112  1.00 68.10           O  
ATOM    103  OE2 GLU A   9      -3.036 -30.769   2.736  1.00 67.18           O1-
ATOM    104  HN  GLU A   9       2.190 -30.898   1.158  1.00  0.00           H  
ATOM    105  N   GLY A  10       1.431 -31.331   4.988  1.00 61.45           N  
ATOM    106  CA  GLY A  10       1.601 -32.531   5.784  1.00 62.60           C  
ATOM    107  C   GLY A  10       1.818 -32.172   7.239  1.00 63.48           C  
ATOM    108  O   GLY A  10       1.744 -31.001   7.609  1.00 64.15           O  
ATOM    109  HN  GLY A  10       1.133 -30.467   5.442  1.00  0.00           H  
ATOM    110  N   TRP A  11       2.081 -33.172   8.071  1.00 63.90           N  
ATOM    111  CA  TRP A  11       2.426 -32.919   9.461  1.00 65.01           C  
ATOM    112  C   TRP A  11       3.895 -32.534   9.603  1.00 65.89           C  
ATOM    113  O   TRP A  11       4.753 -33.039   8.876  1.00 65.47           O  
ATOM    114  CB  TRP A  11       2.129 -34.151  10.317  1.00 65.26           C  
ATOM    115  CG  TRP A  11       0.679 -34.307  10.647  1.00 65.66           C  
ATOM    116  CD1 TRP A  11      -0.235 -35.071   9.983  1.00 67.44           C  
ATOM    117  CD2 TRP A  11      -0.029 -33.674  11.719  1.00 65.75           C  
ATOM    118  CE2 TRP A  11      -1.370 -34.101  11.644  1.00 67.30           C  
ATOM    119  CE3 TRP A  11       0.341 -32.788  12.737  1.00 66.01           C  
ATOM    120  NE1 TRP A  11      -1.470 -34.953  10.575  1.00 67.83           N  
ATOM    121  CZ2 TRP A  11      -2.345 -33.671  12.548  1.00 67.51           C  
ATOM    122  CZ3 TRP A  11      -0.628 -32.362  13.634  1.00 65.79           C  
ATOM    123  CH2 TRP A  11      -1.955 -32.804  13.533  1.00 66.09           C  
ATOM    124  HN  TRP A  11       2.041 -34.133   7.730  1.00  0.00           H  
ATOM    125  HE1 TRP A  11      -2.322 -35.423  10.269  1.00  0.00           H  
ATOM    126  N   LEU A  12       4.168 -31.625  10.537  1.00 66.46           N  
ATOM    127  CA  LEU A  12       5.530 -31.217  10.858  1.00 66.49           C  
ATOM    128  C   LEU A  12       5.735 -31.105  12.358  1.00 67.73           C  
ATOM    129  O   LEU A  12       4.795 -30.840  13.108  1.00 68.18           O  
ATOM    130  CB  LEU A  12       5.856 -29.871  10.214  1.00 64.58           C  
ATOM    131  CG  LEU A  12       6.306 -29.943   8.761  1.00 62.43           C  
ATOM    132  CD1 LEU A  12       6.897 -28.612   8.335  1.00 61.27           C  
ATOM    133  CD2 LEU A  12       7.331 -31.050   8.625  1.00 62.53           C  
ATOM    134  HN  LEU A  12       3.395 -31.198  11.047  1.00  0.00           H  
ATOM    135  N   HIS A  13       6.973 -31.305  12.792  1.00 69.70           N  
ATOM    136  CA  HIS A  13       7.319 -31.102  14.190  1.00 72.16           C  
ATOM    137  C   HIS A  13       7.960 -29.741  14.397  1.00 72.31           C  
ATOM    138  O   HIS A  13       9.132 -29.540  14.087  1.00 73.07           O  
ATOM    139  CB  HIS A  13       8.259 -32.210  14.674  1.00 72.86           C  
ATOM    140  CG  HIS A  13       7.551 -33.338  15.356  1.00 74.10           C  
ATOM    141  CD2 HIS A  13       6.830 -34.370  14.858  1.00 74.33           C  
ATOM    142  ND1 HIS A  13       7.503 -33.465  16.728  1.00 73.88           N  
ATOM    143  CE1 HIS A  13       6.781 -34.524  17.046  1.00 74.29           C  
ATOM    144  NE2 HIS A  13       6.360 -35.091  15.929  1.00 74.47           N  
ATOM    145  HN  HIS A  13       7.693 -31.606  12.135  1.00  0.00           H  
ATOM    146  HD1 HIS A  13       7.955 -32.838  17.394  1.00  0.00           H  
ATOM    147  HE2 HIS A  13       5.780 -35.928  15.871  1.00  0.00           H  
ATOM    148  N   LYS A  14       7.172 -28.808  14.919  1.00 72.75           N  
ATOM    149  CA  LYS A  14       7.643 -27.457  15.189  1.00 73.28           C  
ATOM    150  C   LYS A  14       8.173 -27.404  16.617  1.00 73.98           C  
ATOM    151  O   LYS A  14       7.590 -27.998  17.525  1.00 73.71           O  
ATOM    152  CB  LYS A  14       6.492 -26.463  15.019  1.00 72.91           C  
ATOM    153  CG  LYS A  14       6.892 -25.001  15.123  1.00 72.40           C  
ATOM    154  CD  LYS A  14       5.666 -24.099  15.063  1.00 71.99           C  
ATOM    155  CE  LYS A  14       6.057 -22.636  14.960  1.00 71.05           C  
ATOM    156  NZ  LYS A  14       7.022 -22.254  16.025  1.00 71.17           N1+
ATOM    157  HN  LYS A  14       6.205 -29.046  15.138  1.00  0.00           H  
ATOM    158  HZ1 LYS A  14       7.285 -21.271  15.956  1.00  0.00           H  
ATOM    159  HZ2 LYS A  14       7.842 -22.861  16.021  1.00  0.00           H  
ATOM    160  HZ3 LYS A  14       6.663 -22.480  16.953  1.00  0.00           H  
ATOM    161  N   ARG A  15       9.282 -26.699  16.814  1.00 75.07           N  
ATOM    162  CA  ARG A  15       9.916 -26.659  18.124  1.00 76.28           C  
ATOM    163  C   ARG A  15       9.572 -25.377  18.872  1.00 76.64           C  
ATOM    164  O   ARG A  15       9.743 -24.274  18.353  1.00 75.56           O  
ATOM    165  CB  ARG A  15      11.432 -26.787  17.980  1.00 76.39           C  
ATOM    166  CG  ARG A  15      12.124 -27.227  19.255  1.00 78.85           C  
ATOM    167  CD  ARG A  15      12.997 -26.123  19.810  1.00 80.52           C  
ATOM    168  NE  ARG A  15      14.055 -25.749  18.876  1.00 81.53           N  
ATOM    169  CZ  ARG A  15      15.299 -26.216  18.928  1.00 81.54           C  
ATOM    170  NH1 ARG A  15      15.645 -27.082  19.872  1.00 80.43           N1+
ATOM    171  NH2 ARG A  15      16.197 -25.814  18.039  1.00 81.87           N  
ATOM    172  HN  ARG A  15       9.694 -26.180  16.039  1.00  0.00           H  
ATOM    173  HE  ARG A  15      13.825 -25.086  18.135  1.00  0.00           H  
ATOM    174 1HH1 ARG A  15      16.599 -27.440  19.912  1.00  0.00           H  
ATOM    175 2HH1 ARG A  15      14.954 -27.391  20.556  1.00  0.00           H  
ATOM    176 1HH2 ARG A  15      17.151 -26.172  18.079  1.00  0.00           H  
ATOM    177 2HH2 ARG A  15      15.931 -25.148  17.313  1.00  0.00           H  
ATOM    178  N   GLY A  16       9.086 -25.536  20.099  1.00 77.62           N  
ATOM    179  CA  GLY A  16       8.653 -24.392  20.876  1.00 79.73           C  
ATOM    180  C   GLY A  16       9.786 -23.428  21.153  1.00 81.43           C  
ATOM    181  O   GLY A  16      10.902 -23.839  21.470  1.00 81.89           O  
ATOM    182  HN  GLY A  16       9.017 -26.472  20.498  1.00  0.00           H  
ATOM    183  N   GLU A  17       9.495 -22.137  21.038  1.00 82.90           N  
ATOM    184  CA  GLU A  17      10.505 -21.105  21.226  1.00 84.17           C  
ATOM    185  C   GLU A  17      10.692 -20.747  22.700  1.00 84.99           C  
ATOM    186  O   GLU A  17      11.819 -20.563  23.162  1.00 84.95           O  
ATOM    187  CB  GLU A  17      10.127 -19.854  20.427  1.00 84.06           C  
ATOM    188  CG  GLU A  17      10.152 -20.061  18.916  1.00 84.50           C  
ATOM    189  CD  GLU A  17       8.797 -19.841  18.266  1.00 84.80           C  
ATOM    190  OE1 GLU A  17       8.575 -20.385  17.163  1.00 83.44           O  
ATOM    191  OE2 GLU A  17       7.958 -19.124  18.855  1.00 84.57           O1-
ATOM    192  HN  GLU A  17       8.539 -21.861  20.812  1.00  0.00           H  
ATOM    193  N   TYR A  18       9.590 -20.655  23.438  1.00 85.53           N  
ATOM    194  CA  TYR A  18       9.656 -20.295  24.850  1.00 86.85           C  
ATOM    195  C   TYR A  18       9.361 -21.492  25.753  1.00 87.37           C  
ATOM    196  O   TYR A  18       9.713 -21.495  26.935  1.00 88.11           O  
ATOM    197  CB  TYR A  18       8.694 -19.134  25.135  1.00 87.15           C  
ATOM    198  CG  TYR A  18       9.071 -17.864  24.391  1.00 88.47           C  
ATOM    199  CD1 TYR A  18       9.985 -16.963  24.929  1.00 88.90           C  
ATOM    200  CD2 TYR A  18       8.551 -17.591  23.131  1.00 88.67           C  
ATOM    201  CE1 TYR A  18      10.373 -15.830  24.228  1.00 88.67           C  
ATOM    202  CE2 TYR A  18       8.934 -16.460  22.425  1.00 88.24           C  
ATOM    203  CZ  TYR A  18       9.846 -15.586  22.977  1.00 88.57           C  
ATOM    204  OH  TYR A  18      10.243 -14.473  22.268  1.00 89.72           O  
ATOM    205  HN  TYR A  18       8.683 -20.839  23.010  1.00  0.00           H  
ATOM    206  HH  TYR A  18      10.871 -13.871  22.648  1.00  0.00           H  
ATOM    207  N   ILE A  19       8.715 -22.506  25.185  1.00 86.94           N  
ATOM    208  CA  ILE A  19       8.684 -23.837  25.782  1.00 86.52           C  
ATOM    209  C   ILE A  19       9.193 -24.818  24.725  1.00 86.95           C  
ATOM    210  O   ILE A  19       8.455 -25.195  23.815  1.00 87.56           O  
ATOM    211  CB  ILE A  19       7.250 -24.244  26.188  1.00 86.49           C  
ATOM    212  CG1 ILE A  19       6.631 -23.173  27.089  1.00 86.62           C  
ATOM    213  CG2 ILE A  19       7.278 -25.579  26.920  1.00 86.33           C  
ATOM    214  CD1 ILE A  19       5.189 -23.457  27.485  1.00 85.66           C  
ATOM    215  HN  ILE A  19       8.226 -22.348  24.304  1.00  0.00           H  
ATOM    216  N   LYS A  20      10.455 -25.223  24.845  1.00 86.76           N  
ATOM    217  CA  LYS A  20      11.131 -25.945  23.768  1.00 86.02           C  
ATOM    218  C   LYS A  20      10.811 -27.435  23.717  1.00 85.65           C  
ATOM    219  O   LYS A  20      11.708 -28.268  23.558  1.00 85.82           O  
ATOM    220  CB  LYS A  20      12.648 -25.761  23.869  1.00 85.99           C  
ATOM    221  CG  LYS A  20      13.140 -24.382  23.464  1.00 84.84           C  
ATOM    222  CD  LYS A  20      14.586 -24.434  22.994  1.00 83.68           C  
ATOM    223  CE  LYS A  20      15.089 -23.059  22.571  1.00 82.65           C  
ATOM    224  NZ  LYS A  20      14.287 -22.479  21.454  1.00 82.06           N1+
ATOM    225  HN  LYS A  20      10.962 -25.025  25.708  1.00  0.00           H  
ATOM    226  HZ1 LYS A  20      14.624 -21.559  21.171  1.00  0.00           H  
ATOM    227  HZ2 LYS A  20      13.295 -22.451  21.689  1.00  0.00           H  
ATOM    228  HZ3 LYS A  20      14.248 -23.117  20.659  1.00  0.00           H  
ATOM    229  N   THR A  21       9.532 -27.768  23.852  1.00 84.39           N  
ATOM    230  CA  THR A  21       9.065 -29.113  23.550  1.00 82.26           C  
ATOM    231  C   THR A  21       9.004 -29.278  22.039  1.00 80.65           C  
ATOM    232  O   THR A  21       9.166 -28.311  21.293  1.00 80.56           O  
ATOM    233  CB  THR A  21       7.661 -29.366  24.140  1.00 82.88           C  
ATOM    234  CG2 THR A  21       6.720 -28.237  23.772  1.00 83.16           C  
ATOM    235  OG1 THR A  21       7.142 -30.604  23.638  1.00 83.38           O  
ATOM    236  HN  THR A  21       8.864 -27.067  24.174  1.00  0.00           H  
ATOM    237  HG1 THR A  21       7.732 -31.312  23.869  1.00  0.00           H  
ATOM    238  N   TRP A  22       8.786 -30.507  21.589  1.00 79.01           N  
ATOM    239  CA  TRP A  22       8.535 -30.759  20.179  1.00 76.35           C  
ATOM    240  C   TRP A  22       7.041 -30.915  19.953  1.00 74.68           C  
ATOM    241  O   TRP A  22       6.361 -31.607  20.710  1.00 74.21           O  
ATOM    242  CB  TRP A  22       9.278 -32.017  19.731  1.00 75.70           C  
ATOM    243  CG  TRP A  22      10.746 -31.787  19.579  1.00 75.35           C  
ATOM    244  CD1 TRP A  22      11.736 -32.185  20.432  1.00 75.37           C  
ATOM    245  CD2 TRP A  22      11.394 -31.085  18.512  1.00 74.30           C  
ATOM    246  CE2 TRP A  22      12.777 -31.095  18.783  1.00 74.73           C  
ATOM    247  CE3 TRP A  22      10.939 -30.449  17.353  1.00 72.91           C  
ATOM    248  NE1 TRP A  22      12.960 -31.772  19.961  1.00 75.03           N  
ATOM    249  CZ2 TRP A  22      13.708 -30.492  17.936  1.00 73.54           C  
ATOM    250  CZ3 TRP A  22      11.864 -29.852  16.516  1.00 72.44           C  
ATOM    251  CH2 TRP A  22      13.232 -29.878  16.811  1.00 71.94           C  
ATOM    252  HN  TRP A  22       8.795 -31.289  22.244  1.00  0.00           H  
ATOM    253  HE1 TRP A  22      13.858 -31.942  20.414  1.00  0.00           H  
ATOM    254  N   ARG A  23       6.528 -30.258  18.918  1.00 72.71           N  
ATOM    255  CA  ARG A  23       5.091 -30.230  18.686  1.00 70.76           C  
ATOM    256  C   ARG A  23       4.693 -30.560  17.253  1.00 69.34           C  
ATOM    257  O   ARG A  23       5.328 -30.120  16.292  1.00 67.64           O  
ATOM    258  CB  ARG A  23       4.525 -28.865  19.084  1.00 70.41           C  
ATOM    259  CG  ARG A  23       4.498 -28.634  20.585  1.00 69.81           C  
ATOM    260  CD  ARG A  23       4.565 -27.155  20.931  1.00 68.81           C  
ATOM    261  NE  ARG A  23       4.392 -26.931  22.363  1.00 68.11           N  
ATOM    262  CZ  ARG A  23       4.807 -25.845  23.006  1.00 69.15           C  
ATOM    263  NH1 ARG A  23       5.425 -24.873  22.346  1.00 68.84           N1+
ATOM    264  NH2 ARG A  23       4.607 -25.731  24.313  1.00 69.17           N  
ATOM    265  HN  ARG A  23       7.150 -29.766  18.277  1.00  0.00           H  
ATOM    266  HE  ARG A  23       3.922 -27.656  22.905  1.00  0.00           H  
ATOM    267 1HH1 ARG A  23       5.744 -24.039  22.840  1.00  0.00           H  
ATOM    268 2HH1 ARG A  23       5.579 -24.961  21.341  1.00  0.00           H  
ATOM    269 1HH2 ARG A  23       4.926 -24.897  24.807  1.00  0.00           H  
ATOM    270 2HH2 ARG A  23       4.132 -26.478  24.820  1.00  0.00           H  
ATOM    271  N   PRO A  24       3.630 -31.364  17.103  1.00 68.51           N  
ATOM    272  CA  PRO A  24       3.005 -31.752  15.835  1.00 67.36           C  
ATOM    273  C   PRO A  24       2.111 -30.650  15.274  1.00 65.28           C  
ATOM    274  O   PRO A  24       1.124 -30.267  15.901  1.00 64.44           O  
ATOM    275  CB  PRO A  24       2.201 -32.991  16.204  1.00 68.09           C  
ATOM    276  CG  PRO A  24       1.833 -32.762  17.636  1.00 68.28           C  
ATOM    277  CD  PRO A  24       3.006 -32.047  18.251  1.00 69.09           C  
ATOM    278  N   ARG A  25       2.452 -30.149  14.093  1.00 63.56           N  
ATOM    279  CA  ARG A  25       1.625 -29.151  13.429  1.00 62.87           C  
ATOM    280  C   ARG A  25       1.467 -29.489  11.953  1.00 63.08           C  
ATOM    281  O   ARG A  25       2.426 -29.899  11.296  1.00 62.88           O  
ATOM    282  CB  ARG A  25       2.251 -27.761  13.572  1.00 63.02           C  
ATOM    283  CG  ARG A  25       2.408 -27.287  15.009  1.00 63.07           C  
ATOM    284  CD  ARG A  25       1.066 -27.202  15.712  1.00 63.39           C  
ATOM    285  NE  ARG A  25       1.150 -26.492  16.984  1.00 64.73           N  
ATOM    286  CZ  ARG A  25       1.220 -27.085  18.172  1.00 65.54           C  
ATOM    287  NH1 ARG A  25       1.218 -28.409  18.259  1.00 65.29           N1+
ATOM    288  NH2 ARG A  25       1.284 -26.352  19.277  1.00 64.30           N  
ATOM    289  HN  ARG A  25       3.309 -30.469  13.642  1.00  0.00           H  
ATOM    290  HE  ARG A  25       1.155 -25.472  16.960  1.00  0.00           H  
ATOM    291 1HH1 ARG A  25       1.169 -28.972  17.410  1.00  0.00           H  
ATOM    292 2HH1 ARG A  25       1.272 -28.864  19.170  1.00  0.00           H  
ATOM    293 1HH2 ARG A  25       1.286 -25.334  19.210  1.00  0.00           H  
ATOM    294 2HH2 ARG A  25       1.338 -26.807  20.188  1.00  0.00           H  
ATOM    295  N   TYR A  26       0.256 -29.314  11.432  1.00 62.36           N  
ATOM    296  CA  TYR A  26      -0.003 -29.573  10.022  1.00 61.14           C  
ATOM    297  C   TYR A  26       0.206 -28.315   9.196  1.00 60.06           C  
ATOM    298  O   TYR A  26      -0.513 -27.331   9.357  1.00 58.69           O  
ATOM    299  CB  TYR A  26      -1.433 -30.074   9.824  1.00 62.82           C  
ATOM    300  CG  TYR A  26      -1.675 -30.645   8.446  1.00 64.21           C  
ATOM    301  CD1 TYR A  26      -2.151 -29.849   7.417  1.00 64.05           C  
ATOM    302  CD2 TYR A  26      -1.410 -31.982   8.172  1.00 65.63           C  
ATOM    303  CE1 TYR A  26      -2.356 -30.366   6.153  1.00 64.80           C  
ATOM    304  CE2 TYR A  26      -1.612 -32.507   6.912  1.00 64.84           C  
ATOM    305  CZ  TYR A  26      -2.085 -31.695   5.906  1.00 64.57           C  
ATOM    306  OH  TYR A  26      -2.290 -32.213   4.647  1.00 64.18           O  
ATOM    307  HN  TYR A  26      -0.505 -28.993  12.030  1.00  0.00           H  
ATOM    308  HH  TYR A  26      -2.103 -33.129   4.477  1.00  0.00           H  
ATOM    309  N   PHE A  27       1.187 -28.360   8.301  1.00 59.33           N  
ATOM    310  CA  PHE A  27       1.569 -27.190   7.516  1.00 58.47           C  
ATOM    311  C   PHE A  27       1.092 -27.256   6.072  1.00 57.94           C  
ATOM    312  O   PHE A  27       0.819 -28.334   5.544  1.00 57.79           O  
ATOM    313  CB  PHE A  27       3.090 -27.017   7.536  1.00 57.53           C  
ATOM    314  CG  PHE A  27       3.610 -26.402   8.797  1.00 58.33           C  
ATOM    315  CD1 PHE A  27       3.787 -27.168   9.936  1.00 58.26           C  
ATOM    316  CD2 PHE A  27       3.909 -25.052   8.848  1.00 57.86           C  
ATOM    317  CE1 PHE A  27       4.251 -26.597  11.101  1.00 59.02           C  
ATOM    318  CE2 PHE A  27       4.373 -24.475  10.009  1.00 58.41           C  
ATOM    319  CZ  PHE A  27       4.544 -25.247  11.138  1.00 59.11           C  
ATOM    320  HN  PHE A  27       1.688 -29.237   8.158  1.00  0.00           H  
ATOM    321  N   LEU A  28       0.999 -26.088   5.440  1.00 56.90           N  
ATOM    322  CA  LEU A  28       0.716 -25.999   4.014  1.00 56.59           C  
ATOM    323  C   LEU A  28       1.358 -24.755   3.400  1.00 56.82           C  
ATOM    324  O   LEU A  28       1.197 -23.646   3.908  1.00 54.99           O  
ATOM    325  CB  LEU A  28      -0.797 -25.976   3.774  1.00 56.11           C  
ATOM    326  CG  LEU A  28      -1.643 -25.049   4.649  1.00 55.27           C  
ATOM    327  CD1 LEU A  28      -2.912 -24.677   3.913  1.00 55.66           C  
ATOM    328  CD2 LEU A  28      -1.967 -25.731   5.966  1.00 55.23           C  
ATOM    329  HN  LEU A  28       1.130 -25.227   5.972  1.00  0.00           H  
ATOM    330  N   LEU A  29       2.087 -24.948   2.306  1.00 57.50           N  
ATOM    331  CA  LEU A  29       2.718 -23.835   1.605  1.00 58.62           C  
ATOM    332  C   LEU A  29       1.972 -23.503   0.315  1.00 59.25           C  
ATOM    333  O   LEU A  29       1.815 -24.359  -0.554  1.00 59.93           O  
ATOM    334  CB  LEU A  29       4.171 -24.175   1.270  1.00 58.15           C  
ATOM    335  CG  LEU A  29       4.877 -23.184   0.339  1.00 58.46           C  
ATOM    336  CD1 LEU A  29       5.223 -21.916   1.102  1.00 58.30           C  
ATOM    337  CD2 LEU A  29       6.135 -23.821  -0.228  1.00 57.52           C  
ATOM    338  HN  LEU A  29       2.208 -25.896   1.948  1.00  0.00           H  
ATOM    339  N   LYS A  30       1.520 -22.259   0.194  1.00 58.66           N  
ATOM    340  CA  LYS A  30       0.891 -21.791  -1.034  1.00 59.30           C  
ATOM    341  C   LYS A  30       1.819 -20.858  -1.804  1.00 60.71           C  
ATOM    342  O   LYS A  30       2.777 -20.321  -1.246  1.00 60.93           O  
ATOM    343  CB  LYS A  30      -0.416 -21.067  -0.718  1.00 58.75           C  
ATOM    344  CG  LYS A  30      -1.512 -21.974  -0.200  1.00 57.83           C  
ATOM    345  CD  LYS A  30      -1.621 -21.902   1.309  1.00 56.95           C  
ATOM    346  CE  LYS A  30      -3.059 -22.074   1.749  1.00 55.23           C  
ATOM    347  NZ  LYS A  30      -3.931 -21.025   1.158  1.00 54.88           N1+
ATOM    348  HN  LYS A  30       1.616 -21.616   0.980  1.00  0.00           H  
ATOM    349  HZ1 LYS A  30      -4.900 -21.141   1.455  1.00  0.00           H  
ATOM    350  HZ2 LYS A  30      -3.850 -20.999   0.142  1.00  0.00           H  
ATOM    351  HZ3 LYS A  30      -3.585 -20.088   1.366  1.00  0.00           H  
ATOM    352  N   ASN A  31       1.531 -20.666  -3.087  1.00 61.51           N  
ATOM    353  CA  ASN A  31       2.394 -19.867  -3.951  1.00 62.47           C  
ATOM    354  C   ASN A  31       2.061 -18.383  -3.900  1.00 61.51           C  
ATOM    355  O   ASN A  31       2.325 -17.647  -4.849  1.00 61.49           O  
ATOM    356  CB  ASN A  31       2.309 -20.356  -5.398  1.00 64.18           C  
ATOM    357  CG  ASN A  31       1.280 -21.443  -5.585  1.00 66.00           C  
ATOM    358  ND2 ASN A  31       0.300 -21.191  -6.447  1.00 66.97           N  
ATOM    359  OD1 ASN A  31       1.360 -22.501  -4.961  1.00 67.71           O  
ATOM    360  HN  ASN A  31       0.688 -21.087  -3.477  1.00  0.00           H  
ATOM    361 1HD2 ASN A  31       0.234 -20.314  -6.964  1.00  0.00           H  
ATOM    362 2HD2 ASN A  31      -0.396 -21.926  -6.573  1.00  0.00           H  
ATOM    363  N   ASP A  32       1.474 -17.949  -2.791  1.00 60.74           N  
ATOM    364  CA  ASP A  32       1.457 -16.533  -2.454  1.00 58.95           C  
ATOM    365  C   ASP A  32       2.628 -16.247  -1.509  1.00 56.63           C  
ATOM    366  O   ASP A  32       2.956 -15.094  -1.224  1.00 56.25           O  
ATOM    367  CB  ASP A  32       0.127 -16.160  -1.790  1.00 59.87           C  
ATOM    368  CG  ASP A  32      -0.135 -16.944  -0.520  1.00 62.30           C  
ATOM    369  OD1 ASP A  32       0.248 -18.132  -0.454  1.00 64.11           O  
ATOM    370  OD2 ASP A  32      -0.729 -16.368   0.416  1.00 64.20           O1-
ATOM    371  HN  ASP A  32       1.028 -18.619  -2.165  1.00  0.00           H  
ATOM    372  N   GLY A  33       3.263 -17.318  -1.044  1.00 54.10           N  
ATOM    373  CA  GLY A  33       4.331 -17.193  -0.073  1.00 51.73           C  
ATOM    374  C   GLY A  33       3.910 -17.752   1.270  1.00 50.43           C  
ATOM    375  O   GLY A  33       4.748 -18.021   2.128  1.00 49.39           O  
ATOM    376  HN  GLY A  33       2.994 -18.244  -1.376  1.00  0.00           H  
ATOM    377  N   THR A  34       2.604 -17.935   1.444  1.00 49.59           N  
ATOM    378  CA  THR A  34       2.049 -18.415   2.701  1.00 48.63           C  
ATOM    379  C   THR A  34       2.621 -19.757   3.128  1.00 48.14           C  
ATOM    380  O   THR A  34       2.509 -20.753   2.416  1.00 46.41           O  
ATOM    381  CB  THR A  34       0.510 -18.547   2.628  1.00 49.52           C  
ATOM    382  CG2 THR A  34       0.008 -19.523   3.675  1.00 48.92           C  
ATOM    383  OG1 THR A  34      -0.095 -17.266   2.842  1.00 49.28           O  
ATOM    384  HN  THR A  34       1.970 -17.732   0.671  1.00  0.00           H  
ATOM    385  HG1 THR A  34       0.219 -16.655   2.186  1.00  0.00           H  
ATOM    386  N   PHE A  35       3.239 -19.762   4.303  1.00 49.08           N  
ATOM    387  CA  PHE A  35       3.598 -20.992   4.991  1.00 49.72           C  
ATOM    388  C   PHE A  35       2.995 -20.915   6.393  1.00 49.77           C  
ATOM    389  O   PHE A  35       3.444 -20.132   7.231  1.00 50.63           O  
ATOM    390  CB  PHE A  35       5.123 -21.127   5.070  1.00 50.06           C  
ATOM    391  CG  PHE A  35       5.590 -22.477   5.542  1.00 51.66           C  
ATOM    392  CD1 PHE A  35       5.537 -23.576   4.701  1.00 51.01           C  
ATOM    393  CD2 PHE A  35       6.086 -22.646   6.824  1.00 52.83           C  
ATOM    394  CE1 PHE A  35       5.969 -24.821   5.127  1.00 51.43           C  
ATOM    395  CE2 PHE A  35       6.521 -23.889   7.257  1.00 54.53           C  
ATOM    396  CZ  PHE A  35       6.461 -24.979   6.405  1.00 52.69           C  
ATOM    397  HN  PHE A  35       3.471 -18.870   4.740  1.00  0.00           H  
ATOM    398  N   ILE A  36       1.967 -21.718   6.638  1.00 49.29           N  
ATOM    399  CA  ILE A  36       1.223 -21.637   7.886  1.00 50.00           C  
ATOM    400  C   ILE A  36       1.030 -23.015   8.507  1.00 51.66           C  
ATOM    401  O   ILE A  36       0.701 -23.975   7.812  1.00 52.06           O  
ATOM    402  CB  ILE A  36      -0.167 -21.016   7.660  1.00 50.45           C  
ATOM    403  CG1 ILE A  36      -0.028 -19.606   7.089  1.00 51.47           C  
ATOM    404  CG2 ILE A  36      -0.929 -20.970   8.967  1.00 50.22           C  
ATOM    405  CD1 ILE A  36      -1.357 -18.949   6.773  1.00 50.96           C  
ATOM    406  HN  ILE A  36       1.693 -22.406   5.937  1.00  0.00           H  
ATOM    407  N   GLY A  37       1.229 -23.105   9.818  1.00 52.95           N  
ATOM    408  CA  GLY A  37       0.993 -24.354  10.520  1.00 55.15           C  
ATOM    409  C   GLY A  37      -0.239 -24.278  11.401  1.00 57.36           C  
ATOM    410  O   GLY A  37      -0.514 -23.239  11.997  1.00 58.83           O  
ATOM    411  HN  GLY A  37       1.551 -22.288  10.337  1.00  0.00           H  
ATOM    412  N   TYR A  38      -0.980 -25.378  11.489  1.00 59.36           N  
ATOM    413  CA  TYR A  38      -2.255 -25.390  12.198  1.00 62.22           C  
ATOM    414  C   TYR A  38      -2.307 -26.444  13.302  1.00 64.57           C  
ATOM    415  O   TYR A  38      -1.516 -27.387  13.314  1.00 64.91           O  
ATOM    416  CB  TYR A  38      -3.402 -25.626  11.210  1.00 61.58           C  
ATOM    417  CG  TYR A  38      -3.697 -24.444  10.314  1.00 61.72           C  
ATOM    418  CD1 TYR A  38      -4.226 -23.269  10.834  1.00 61.89           C  
ATOM    419  CD2 TYR A  38      -3.451 -24.502   8.948  1.00 61.65           C  
ATOM    420  CE1 TYR A  38      -4.503 -22.185  10.021  1.00 60.95           C  
ATOM    421  CE2 TYR A  38      -3.725 -23.422   8.125  1.00 61.32           C  
ATOM    422  CZ  TYR A  38      -4.251 -22.266   8.667  1.00 61.22           C  
ATOM    423  OH  TYR A  38      -4.527 -21.188   7.854  1.00 60.31           O  
ATOM    424  HN  TYR A  38      -0.648 -26.236  11.049  1.00  0.00           H  
ATOM    425  HH  TYR A  38      -4.353 -21.244   6.922  1.00  0.00           H  
ATOM    426  N   LYS A  39      -3.251 -26.276  14.224  1.00 67.71           N  
ATOM    427  CA  LYS A  39      -3.422 -27.194  15.350  1.00 71.11           C  
ATOM    428  C   LYS A  39      -3.738 -28.609  14.878  1.00 72.81           C  
ATOM    429  O   LYS A  39      -3.444 -29.586  15.570  1.00 72.23           O  
ATOM    430  CB  LYS A  39      -4.554 -26.710  16.261  1.00 71.65           C  
ATOM    431  CG  LYS A  39      -4.370 -25.305  16.804  1.00 73.46           C  
ATOM    432  CD  LYS A  39      -5.698 -24.718  17.258  1.00 74.15           C  
ATOM    433  CE  LYS A  39      -5.540 -23.266  17.673  1.00 74.68           C  
ATOM    434  NZ  LYS A  39      -6.853 -22.575  17.773  1.00 75.07           N1+
ATOM    435  HN  LYS A  39      -3.879 -25.477  14.143  1.00  0.00           H  
ATOM    436  HZ1 LYS A  39      -6.747 -21.600  18.052  1.00  0.00           H  
ATOM    437  HZ2 LYS A  39      -7.488 -23.073  18.397  1.00  0.00           H  
ATOM    438  HZ3 LYS A  39      -7.384 -22.658  16.906  1.00  0.00           H  
ATOM    439  N   GLU A  40      -4.348 -28.711  13.701  1.00 75.52           N  
ATOM    440  CA  GLU A  40      -4.752 -30.001  13.154  1.00 78.21           C  
ATOM    441  C   GLU A  40      -5.243 -29.863  11.713  1.00 78.42           C  
ATOM    442  O   GLU A  40      -5.582 -28.765  11.268  1.00 77.79           O  
ATOM    443  CB  GLU A  40      -5.852 -30.620  14.024  1.00 80.59           C  
ATOM    444  CG  GLU A  40      -6.884 -29.616  14.516  1.00 83.85           C  
ATOM    445  CD  GLU A  40      -8.166 -30.272  15.003  1.00 86.12           C  
ATOM    446  OE1 GLU A  40      -9.251 -29.862  14.536  1.00 87.71           O  
ATOM    447  OE2 GLU A  40      -8.094 -31.190  15.849  1.00 87.10           O1-
ATOM    448  HN  GLU A  40      -4.539 -27.864  13.166  1.00  0.00           H  
ATOM    449  N   ARG A  41      -5.277 -30.989  11.002  1.00 79.16           N  
ATOM    450  CA  ARG A  41      -5.611 -31.033   9.577  1.00 79.05           C  
ATOM    451  C   ARG A  41      -6.892 -30.252   9.267  1.00 79.61           C  
ATOM    452  O   ARG A  41      -8.001 -30.738   9.483  1.00 79.49           O  
ATOM    453  CB  ARG A  41      -5.763 -32.493   9.133  1.00 78.57           C  
ATOM    454  CG  ARG A  41      -5.123 -32.818   7.790  1.00 78.41           C  
ATOM    455  CD  ARG A  41      -5.954 -32.287   6.634  1.00 79.27           C  
ATOM    456  NE  ARG A  41      -5.787 -33.092   5.427  1.00 79.67           N  
ATOM    457  CZ  ARG A  41      -6.068 -32.668   4.199  1.00 79.31           C  
ATOM    458  NH1 ARG A  41      -6.532 -31.440   4.008  1.00 79.50           N1+
ATOM    459  NH2 ARG A  41      -5.886 -33.474   3.162  1.00 77.87           N  
ATOM    460  HN  ARG A  41      -5.059 -31.866  11.475  1.00  0.00           H  
ATOM    461  HE  ARG A  41      -5.431 -34.042   5.533  1.00  0.00           H  
ATOM    462 1HH1 ARG A  41      -6.672 -30.820   4.806  1.00  0.00           H  
ATOM    463 2HH1 ARG A  41      -6.748 -31.115   3.066  1.00  0.00           H  
ATOM    464 1HH2 ARG A  41      -5.529 -34.418   3.309  1.00  0.00           H  
ATOM    465 2HH2 ARG A  41      -6.102 -33.149   2.220  1.00  0.00           H  
ATOM    466  N   PRO A  42      -6.743 -29.024   8.750  1.00 80.53           N  
ATOM    467  CA  PRO A  42      -7.825 -28.053   8.532  1.00 81.25           C  
ATOM    468  C   PRO A  42      -8.784 -28.425   7.386  1.00 82.23           C  
ATOM    469  O   PRO A  42      -8.512 -29.348   6.617  1.00 81.56           O  
ATOM    470  CB  PRO A  42      -7.074 -26.745   8.274  1.00 80.97           C  
ATOM    471  CG  PRO A  42      -5.760 -27.183   7.705  1.00 79.68           C  
ATOM    472  CD  PRO A  42      -5.424 -28.473   8.388  1.00 80.15           C  
ATOM    473  N   GLN A  43      -9.902 -27.707   7.279  1.00 83.69           N  
ATOM    474  CA  GLN A  43     -10.952 -28.053   6.317  1.00 86.14           C  
ATOM    475  C   GLN A  43     -11.005 -27.237   5.027  1.00 86.39           C  
ATOM    476  O   GLN A  43     -10.631 -27.744   3.978  1.00 87.09           O  
ATOM    477  CB  GLN A  43     -12.319 -28.030   7.005  1.00 87.52           C  
ATOM    478  CG  GLN A  43     -12.465 -26.919   8.013  1.00 89.44           C  
ATOM    479  CD  GLN A  43     -13.208 -25.731   7.451  1.00 91.40           C  
ATOM    480  NE2 GLN A  43     -12.707 -24.525   7.715  1.00 92.04           N  
ATOM    481  OE1 GLN A  43     -14.229 -25.896   6.788  1.00 92.49           O  
ATOM    482  HN  GLN A  43     -10.030 -26.895   7.883  1.00  0.00           H  
ATOM    483 1HE2 GLN A  43     -11.859 -24.388   8.265  1.00  0.00           H  
ATOM    484 2HE2 GLN A  43     -13.209 -23.722   7.335  1.00  0.00           H  
ATOM    485  N   ASP A  44     -11.451 -25.986   5.080  1.00 86.01           N  
ATOM    486  CA  ASP A  44     -11.546 -25.185   3.851  1.00 85.88           C  
ATOM    487  C   ASP A  44     -10.191 -24.760   3.288  1.00 85.28           C  
ATOM    488  O   ASP A  44     -10.104 -24.247   2.164  1.00 85.76           O  
ATOM    489  CB  ASP A  44     -12.422 -23.941   4.073  1.00 86.32           C  
ATOM    490  CG  ASP A  44     -11.661 -22.777   4.710  1.00 86.38           C  
ATOM    491  OD1 ASP A  44     -11.826 -22.553   5.930  1.00 86.08           O  
ATOM    492  OD2 ASP A  44     -10.918 -22.068   3.992  1.00 85.62           O1-
ATOM    493  HN  ASP A  44     -11.728 -25.581   5.974  1.00  0.00           H  
ATOM    494  N   VAL A  45      -9.148 -24.969   4.088  1.00 84.84           N  
ATOM    495  CA  VAL A  45      -7.767 -24.782   3.655  1.00 83.78           C  
ATOM    496  C   VAL A  45      -7.501 -23.376   3.144  1.00 83.00           C  
ATOM    497  O   VAL A  45      -6.837 -22.579   3.814  1.00 82.17           O  
ATOM    498  CB  VAL A  45      -7.406 -25.795   2.554  1.00 83.04           C  
ATOM    499  CG1 VAL A  45      -6.146 -25.352   1.845  1.00 83.27           C  
ATOM    500  CG2 VAL A  45      -7.182 -27.179   3.170  1.00 83.02           C  
ATOM    501  HN  VAL A  45      -9.322 -25.273   5.046  1.00  0.00           H  
ATOM    502  N   GLU A  49     -10.050 -15.341   3.426  1.00 72.23           N  
ATOM    503  CA  GLU A  49      -9.115 -15.279   4.545  1.00 72.89           C  
ATOM    504  C   GLU A  49      -7.756 -14.749   4.105  1.00 71.65           C  
ATOM    505  O   GLU A  49      -7.087 -15.353   3.268  1.00 72.37           O  
ATOM    506  CB  GLU A  49      -8.948 -16.668   5.167  1.00 73.73           C  
ATOM    507  CG  GLU A  49     -10.200 -17.171   5.856  1.00 75.59           C  
ATOM    508  CD  GLU A  49     -10.759 -16.154   6.832  1.00 76.96           C  
ATOM    509  OE1 GLU A  49     -10.464 -16.262   8.041  1.00 77.13           O  
ATOM    510  OE2 GLU A  49     -11.490 -15.242   6.388  1.00 77.75           O1-
ATOM    511  HN1 GLU A  49     -10.960 -15.696   3.721  1.00  0.00           H  
ATOM    512  HN2 GLU A  49      -9.670 -15.884   2.651  1.00  0.00           H  
ATOM    513  HN3 GLU A  49     -10.134 -14.438   2.959  1.00  0.00           H  
ATOM    514  N   ALA A  50      -7.350 -13.619   4.675  1.00 70.20           N  
ATOM    515  CA  ALA A  50      -6.073 -13.008   4.325  1.00 69.11           C  
ATOM    516  C   ALA A  50      -5.062 -13.167   5.456  1.00 68.06           C  
ATOM    517  O   ALA A  50      -5.085 -12.416   6.433  1.00 69.16           O  
ATOM    518  CB  ALA A  50      -6.273 -11.531   4.008  1.00 68.65           C  
ATOM    519  HN  ALA A  50      -7.944 -13.170   5.372  1.00  0.00           H  
ATOM    520  N   PRO A  51      -4.155 -14.152   5.332  1.00 66.11           N  
ATOM    521  CA  PRO A  51      -3.126 -14.413   6.346  1.00 63.64           C  
ATOM    522  C   PRO A  51      -2.184 -13.223   6.520  1.00 60.57           C  
ATOM    523  O   PRO A  51      -2.126 -12.339   5.668  1.00 60.64           O  
ATOM    524  CB  PRO A  51      -2.393 -15.646   5.812  1.00 64.58           C  
ATOM    525  CG  PRO A  51      -3.361 -16.285   4.870  1.00 65.24           C  
ATOM    526  CD  PRO A  51      -4.115 -15.146   4.247  1.00 65.70           C  
ATOM    527  N   LEU A  52      -1.451 -13.212   7.627  1.00 57.13           N  
ATOM    528  CA  LEU A  52      -0.531 -12.124   7.939  1.00 52.20           C  
ATOM    529  C   LEU A  52       0.787 -12.302   7.188  1.00 50.46           C  
ATOM    530  O   LEU A  52       1.173 -13.419   6.854  1.00 50.14           O  
ATOM    531  CB  LEU A  52      -0.270 -12.094   9.445  1.00 50.29           C  
ATOM    532  CG  LEU A  52      -1.520 -11.970  10.320  1.00 49.04           C  
ATOM    533  CD1 LEU A  52      -1.322 -12.727  11.629  1.00 48.40           C  
ATOM    534  CD2 LEU A  52      -1.814 -10.503  10.574  1.00 48.17           C  
ATOM    535  HN  LEU A  52      -1.534 -13.990   8.281  1.00  0.00           H  
ATOM    536  N   ASN A  53       1.476 -11.199   6.924  1.00 48.30           N  
ATOM    537  CA  ASN A  53       2.777 -11.267   6.272  1.00 47.38           C  
ATOM    538  C   ASN A  53       3.785 -12.039   7.113  1.00 44.41           C  
ATOM    539  O   ASN A  53       4.852 -12.410   6.625  1.00 42.82           O  
ATOM    540  CB  ASN A  53       3.315  -9.858   6.000  1.00 51.11           C  
ATOM    541  CG  ASN A  53       2.861  -9.305   4.660  1.00 52.76           C  
ATOM    542  ND2 ASN A  53       3.721  -8.518   4.021  1.00 52.13           N  
ATOM    543  OD1 ASN A  53       1.753  -9.586   4.203  1.00 54.65           O  
ATOM    544  HN  ASN A  53       1.089 -10.291   7.181  1.00  0.00           H  
ATOM    545 1HD2 ASN A  53       3.416  -8.147   3.121  1.00  0.00           H  
ATOM    546 2HD2 ASN A  53       4.639  -8.285   4.400  1.00  0.00           H  
ATOM    547  N   ASN A  54       3.444 -12.278   8.375  1.00 42.86           N  
ATOM    548  CA  ASN A  54       4.346 -12.968   9.293  1.00 42.86           C  
ATOM    549  C   ASN A  54       4.607 -14.395   8.829  1.00 43.13           C  
ATOM    550  O   ASN A  54       5.698 -14.928   9.025  1.00 42.35           O  
ATOM    551  CB  ASN A  54       3.753 -12.996  10.705  1.00 40.86           C  
ATOM    552  CG  ASN A  54       3.499 -11.608  11.260  1.00 41.17           C  
ATOM    553  ND2 ASN A  54       4.237 -11.244  12.302  1.00 38.79           N  
ATOM    554  OD1 ASN A  54       2.647 -10.871  10.759  1.00 41.78           O  
ATOM    555  HN  ASN A  54       2.531 -11.972   8.710  1.00  0.00           H  
ATOM    556 1HD2 ASN A  54       4.066 -10.310  12.675  1.00  0.00           H  
ATOM    557 2HD2 ASN A  54       4.942 -11.854  12.716  1.00  0.00           H  
ATOM    558  N   PHE A  55       3.601 -15.002   8.206  1.00 43.51           N  
ATOM    559  CA  PHE A  55       3.667 -16.404   7.824  1.00 45.45           C  
ATOM    560  C   PHE A  55       4.097 -16.581   6.377  1.00 47.45           C  
ATOM    561  O   PHE A  55       3.929 -17.650   5.795  1.00 47.19           O  
ATOM    562  CB  PHE A  55       2.309 -17.059   8.056  1.00 45.27           C  
ATOM    563  CG  PHE A  55       1.784 -16.857   9.445  1.00 47.52           C  
ATOM    564  CD1 PHE A  55       2.530 -17.257  10.542  1.00 48.40           C  
ATOM    565  CD2 PHE A  55       0.566 -16.238   9.660  1.00 47.00           C  
ATOM    566  CE1 PHE A  55       2.071 -17.040  11.827  1.00 48.91           C  
ATOM    567  CE2 PHE A  55       0.103 -16.019  10.942  1.00 46.54           C  
ATOM    568  CZ  PHE A  55       0.856 -16.420  12.026  1.00 47.71           C  
ATOM    569  HN  PHE A  55       2.759 -14.469   7.990  1.00  0.00           H  
ATOM    570  N   SER A  56       4.658 -15.522   5.804  1.00 50.34           N  
ATOM    571  CA  SER A  56       5.140 -15.547   4.429  1.00 53.43           C  
ATOM    572  C   SER A  56       6.627 -15.894   4.390  1.00 54.55           C  
ATOM    573  O   SER A  56       7.410 -15.381   5.193  1.00 55.14           O  
ATOM    574  CB  SER A  56       4.910 -14.182   3.778  1.00 54.59           C  
ATOM    575  OG  SER A  56       5.418 -14.145   2.456  1.00 58.75           O  
ATOM    576  HN  SER A  56       4.755 -14.662   6.345  1.00  0.00           H  
ATOM    577  HG  SER A  56       5.275 -13.297   2.052  1.00  0.00           H  
ATOM    578  N   VAL A  57       7.013 -16.765   3.457  1.00 54.72           N  
ATOM    579  CA  VAL A  57       8.408 -17.178   3.328  1.00 55.53           C  
ATOM    580  C   VAL A  57       9.143 -16.418   2.228  1.00 57.71           C  
ATOM    581  O   VAL A  57       9.907 -17.003   1.461  1.00 60.34           O  
ATOM    582  CB  VAL A  57       8.534 -18.699   3.044  1.00 54.26           C  
ATOM    583  CG1 VAL A  57       7.895 -19.490   4.178  1.00 54.19           C  
ATOM    584  CG2 VAL A  57       7.891 -19.047   1.708  1.00 52.10           C  
ATOM    585  HN  VAL A  57       6.318 -17.152   2.819  1.00  0.00           H  
ATOM    586  N   ALA A  58       8.914 -15.112   2.158  1.00 58.97           N  
ATOM    587  CA  ALA A  58       9.650 -14.254   1.238  1.00 60.59           C  
ATOM    588  C   ALA A  58      10.996 -13.891   1.850  1.00 62.95           C  
ATOM    589  O   ALA A  58      11.122 -13.784   3.070  1.00 62.39           O  
ATOM    590  CB  ALA A  58       8.852 -12.989   0.947  1.00 59.51           C  
ATOM    591  HN  ALA A  58       8.205 -14.699   2.764  1.00  0.00           H  
ATOM    592  N   GLN A  59      12.001 -13.705   0.999  1.00 65.83           N  
ATOM    593  CA  GLN A  59      13.331 -13.320   1.456  1.00 67.93           C  
ATOM    594  C   GLN A  59      13.849 -14.279   2.527  1.00 69.41           C  
ATOM    595  O   GLN A  59      14.346 -13.849   3.569  1.00 69.80           O  
ATOM    596  CB  GLN A  59      13.305 -11.893   2.008  1.00 67.27           C  
ATOM    597  CG  GLN A  59      12.826 -10.855   1.010  1.00 68.96           C  
ATOM    598  CD  GLN A  59      12.834  -9.453   1.585  1.00 70.32           C  
ATOM    599  NE2 GLN A  59      13.673  -9.236   2.589  1.00 70.34           N  
ATOM    600  OE1 GLN A  59      12.094  -8.576   1.135  1.00 70.81           O  
ATOM    601  HN  GLN A  59      11.837 -13.835   0.001  1.00  0.00           H  
ATOM    602 1HE2 GLN A  59      13.678  -8.292   2.976  1.00  0.00           H  
ATOM    603 2HE2 GLN A  59      14.285  -9.962   2.961  1.00  0.00           H  
ATOM    604  N   CYS A  60      13.728 -15.577   2.265  1.00 71.06           N  
ATOM    605  CA  CYS A  60      14.210 -16.595   3.189  1.00 72.71           C  
ATOM    606  C   CYS A  60      15.251 -17.494   2.536  1.00 73.13           C  
ATOM    607  O   CYS A  60      15.451 -17.459   1.323  1.00 71.85           O  
ATOM    608  CB  CYS A  60      13.047 -17.457   3.679  1.00 73.69           C  
ATOM    609  SG  CYS A  60      11.604 -16.513   4.186  1.00 78.17           S  
ATOM    610  HN  CYS A  60      13.286 -15.868   1.393  1.00  0.00           H  
ATOM    611  N   GLN A  61      15.918 -18.292   3.362  1.00 75.03           N  
ATOM    612  CA  GLN A  61      16.724 -19.408   2.890  1.00 76.97           C  
ATOM    613  C   GLN A  61      16.724 -20.459   3.993  1.00 77.36           C  
ATOM    614  O   GLN A  61      16.550 -20.126   5.164  1.00 77.19           O  
ATOM    615  CB  GLN A  61      18.156 -18.951   2.591  1.00 78.38           C  
ATOM    616  CG  GLN A  61      19.007 -18.687   3.822  1.00 80.14           C  
ATOM    617  CD  GLN A  61      20.371 -19.352   3.732  1.00 81.97           C  
ATOM    618  NE2 GLN A  61      20.529 -20.252   2.764  1.00 81.84           N  
ATOM    619  OE1 GLN A  61      21.272 -19.062   4.524  1.00 82.09           O  
ATOM    620  HN  GLN A  61      15.863 -18.116   4.365  1.00  0.00           H  
ATOM    621 1HE2 GLN A  61      19.784 -20.492   2.109  1.00  0.00           H  
ATOM    622 2HE2 GLN A  61      21.444 -20.698   2.704  1.00  0.00           H  
ATOM    623  N   LEU A  62      16.905 -21.724   3.627  1.00 78.47           N  
ATOM    624  CA  LEU A  62      16.805 -22.803   4.606  1.00 79.26           C  
ATOM    625  C   LEU A  62      18.142 -23.395   5.039  1.00 79.97           C  
ATOM    626  O   LEU A  62      19.206 -22.844   4.754  1.00 80.51           O  
ATOM    627  CB  LEU A  62      15.899 -23.919   4.080  1.00 79.06           C  
ATOM    628  CG  LEU A  62      14.395 -23.674   4.217  1.00 78.43           C  
ATOM    629  CD1 LEU A  62      13.967 -22.541   3.295  1.00 78.72           C  
ATOM    630  CD2 LEU A  62      13.641 -24.949   3.884  1.00 78.22           C  
ATOM    631  HN  LEU A  62      17.116 -21.943   2.653  1.00  0.00           H  
ATOM    632  N   MET A  63      18.072 -24.524   5.736  1.00 80.68           N  
ATOM    633  CA  MET A  63      19.231 -25.098   6.406  1.00 81.89           C  
ATOM    634  C   MET A  63      18.878 -26.500   6.900  1.00 82.45           C  
ATOM    635  O   MET A  63      17.702 -26.844   6.992  1.00 82.92           O  
ATOM    636  CB  MET A  63      19.626 -24.213   7.591  1.00 82.68           C  
ATOM    637  CG  MET A  63      21.098 -23.852   7.639  1.00 84.08           C  
ATOM    638  SD  MET A  63      21.943 -24.551   9.072  1.00 84.61           S  
ATOM    639  CE  MET A  63      23.671 -24.308   8.598  1.00 84.56           C  
ATOM    640  HN  MET A  63      17.175 -25.006   5.804  1.00  0.00           H  
ATOM    641  N   LYS A  64      19.890 -27.306   7.211  1.00 83.06           N  
ATOM    642  CA  LYS A  64      19.655 -28.636   7.771  1.00 83.46           C  
ATOM    643  C   LYS A  64      20.625 -28.946   8.908  1.00 84.49           C  
ATOM    644  O   LYS A  64      21.749 -28.444   8.932  1.00 84.10           O  
ATOM    645  CB  LYS A  64      19.778 -29.700   6.679  1.00 83.30           C  
ATOM    646  CG  LYS A  64      19.189 -31.051   7.059  1.00 81.89           C  
ATOM    647  CD  LYS A  64      19.020 -31.950   5.841  1.00 81.29           C  
ATOM    648  CE  LYS A  64      18.071 -31.340   4.817  1.00 80.72           C  
ATOM    649  NZ  LYS A  64      18.717 -30.271   4.005  1.00 80.76           N1+
ATOM    650  HN  LYS A  64      20.847 -26.990   7.056  1.00  0.00           H  
ATOM    651  HZ1 LYS A  64      18.082 -29.863   3.319  1.00  0.00           H  
ATOM    652  HZ2 LYS A  64      19.568 -30.613   3.558  1.00  0.00           H  
ATOM    653  HZ3 LYS A  64      19.123 -29.551   4.603  1.00  0.00           H  
ATOM    654  N   THR A  65      20.181 -29.773   9.851  1.00 86.12           N  
ATOM    655  CA  THR A  65      20.973 -30.091  11.037  1.00 88.01           C  
ATOM    656  C   THR A  65      20.400 -31.294  11.784  1.00 89.52           C  
ATOM    657  O   THR A  65      19.196 -31.551  11.737  1.00 90.37           O  
ATOM    658  CB  THR A  65      21.029 -28.894  12.014  1.00 87.55           C  
ATOM    659  CG2 THR A  65      19.628 -28.522  12.477  1.00 87.30           C  
ATOM    660  OG1 THR A  65      21.825 -29.240  13.155  1.00 86.69           O  
ATOM    661  HN  THR A  65      19.260 -30.198   9.743  1.00  0.00           H  
ATOM    662  HG1 THR A  65      21.859 -28.505  13.755  1.00  0.00           H  
ATOM    663  N   GLU A  66      21.268 -32.024  12.477  1.00 90.87           N  
ATOM    664  CA  GLU A  66      20.857 -33.218  13.206  1.00 92.48           C  
ATOM    665  C   GLU A  66      20.816 -32.983  14.716  1.00 93.31           C  
ATOM    666  O   GLU A  66      20.758 -33.930  15.502  1.00 92.56           O  
ATOM    667  CB  GLU A  66      21.800 -34.382  12.883  1.00 92.76           C  
ATOM    668  CG  GLU A  66      21.541 -35.047  11.532  1.00 93.12           C  
ATOM    669  CD  GLU A  66      21.673 -34.091  10.358  1.00 93.93           C  
ATOM    670  OE1 GLU A  66      20.923 -34.255   9.370  1.00 93.22           O  
ATOM    671  OE2 GLU A  66      22.527 -33.180  10.419  1.00 94.32           O1-
ATOM    672  HN  GLU A  66      22.248 -31.741  12.499  1.00  0.00           H  
ATOM    673  N   ARG A  67      20.852 -31.714  15.113  1.00 94.51           N  
ATOM    674  CA  ARG A  67      20.684 -31.336  16.513  1.00 95.66           C  
ATOM    675  C   ARG A  67      19.390 -30.537  16.663  1.00 96.32           C  
ATOM    676  O   ARG A  67      19.067 -29.704  15.815  1.00 96.75           O  
ATOM    677  CB  ARG A  67      21.864 -30.476  16.975  1.00 95.92           C  
ATOM    678  CG  ARG A  67      23.233 -30.994  16.563  1.00 96.47           C  
ATOM    679  CD  ARG A  67      23.704 -32.127  17.458  1.00 97.53           C  
ATOM    680  NE  ARG A  67      23.281 -33.436  16.967  1.00 98.57           N  
ATOM    681  CZ  ARG A  67      23.773 -34.592  17.403  1.00 98.87           C  
ATOM    682  NH1 ARG A  67      24.708 -34.604  18.345  1.00 99.28           N1+
ATOM    683  NH2 ARG A  67      23.332 -35.736  16.898  1.00 98.61           N  
ATOM    684  HN  ARG A  67      21.002 -30.983  14.418  1.00  0.00           H  
ATOM    685  HE  ARG A  67      22.562 -33.465  16.244  1.00  0.00           H  
ATOM    686 1HH1 ARG A  67      25.085 -35.491  18.679  1.00  0.00           H  
ATOM    687 2HH1 ARG A  67      25.047 -33.724  18.733  1.00  0.00           H  
ATOM    688 1HH2 ARG A  67      23.709 -36.623  17.232  1.00  0.00           H  
ATOM    689 2HH2 ARG A  67      22.613 -35.727  16.174  1.00  0.00           H  
ATOM    690  N   PRO A  68      18.628 -30.784  17.741  1.00 96.74           N  
ATOM    691  CA  PRO A  68      18.859 -31.853  18.720  1.00 97.11           C  
ATOM    692  C   PRO A  68      18.495 -33.230  18.170  1.00 97.27           C  
ATOM    693  O   PRO A  68      18.831 -34.255  18.763  1.00 97.53           O  
ATOM    694  CB  PRO A  68      17.974 -31.457  19.900  1.00 96.85           C  
ATOM    695  CG  PRO A  68      16.877 -30.662  19.285  1.00 96.34           C  
ATOM    696  CD  PRO A  68      17.492 -29.926  18.125  1.00 96.20           C  
ATOM    697  N   ARG A  69      17.796 -33.245  17.039  1.00 97.41           N  
ATOM    698  CA  ARG A  69      17.417 -34.493  16.388  1.00 97.36           C  
ATOM    699  C   ARG A  69      17.855 -34.503  14.924  1.00 97.21           C  
ATOM    700  O   ARG A  69      18.062 -33.449  14.321  1.00 96.68           O  
ATOM    701  CB  ARG A  69      15.903 -34.699  16.502  1.00 97.82           C  
ATOM    702  CG  ARG A  69      15.440 -34.951  17.929  1.00 98.14           C  
ATOM    703  CD  ARG A  69      13.931 -35.102  18.023  1.00 99.15           C  
ATOM    704  NE  ARG A  69      13.505 -35.400  19.389  1.00100.09           N  
ATOM    705  CZ  ARG A  69      12.237 -35.450  19.789  1.00100.28           C  
ATOM    706  NH1 ARG A  69      11.253 -35.222  18.928  1.00 99.78           N1+
ATOM    707  NH2 ARG A  69      11.951 -35.730  21.055  1.00 99.71           N  
ATOM    708  HN  ARG A  69      17.518 -32.360  16.616  1.00  0.00           H  
ATOM    709  HE  ARG A  69      14.230 -35.582  20.083  1.00  0.00           H  
ATOM    710 1HH1 ARG A  69      10.281 -35.260  19.235  1.00  0.00           H  
ATOM    711 2HH1 ARG A  69      11.473 -35.007  17.955  1.00  0.00           H  
ATOM    712 1HH2 ARG A  69      10.979 -35.768  21.362  1.00  0.00           H  
ATOM    713 2HH2 ARG A  69      12.707 -35.905  21.717  1.00  0.00           H  
ATOM    714  N   PRO A  70      18.006 -35.703  14.337  1.00 97.41           N  
ATOM    715  CA  PRO A  70      18.640 -35.902  13.026  1.00 97.49           C  
ATOM    716  C   PRO A  70      17.908 -35.301  11.822  1.00 97.46           C  
ATOM    717  O   PRO A  70      18.544 -34.860  10.862  1.00 97.50           O  
ATOM    718  CB  PRO A  70      18.773 -37.421  12.917  1.00 97.35           C  
ATOM    719  CG  PRO A  70      17.704 -37.956  13.804  1.00 97.03           C  
ATOM    720  CD  PRO A  70      17.580 -36.979  14.940  1.00 97.26           C  
ATOM    721  N   ASN A  71      16.578 -35.292  11.867  1.00 97.12           N  
ATOM    722  CA  ASN A  71      15.784 -34.725  10.779  1.00 96.39           C  
ATOM    723  C   ASN A  71      15.282 -33.322  11.119  1.00 95.38           C  
ATOM    724  O   ASN A  71      14.312 -33.162  11.862  1.00 95.17           O  
ATOM    725  CB  ASN A  71      14.593 -35.637  10.457  1.00 97.29           C  
ATOM    726  CG  ASN A  71      13.695 -35.877  11.657  1.00 97.61           C  
ATOM    727  ND2 ASN A  71      14.269 -36.421  12.726  1.00 98.17           N  
ATOM    728  OD1 ASN A  71      12.498 -35.581  11.623  1.00 97.29           O  
ATOM    729  HN  ASN A  71      16.103 -35.689  12.678  1.00  0.00           H  
ATOM    730 1HD2 ASN A  71      15.259 -36.666  12.754  1.00  0.00           H  
ATOM    731 2HD2 ASN A  71      13.666 -36.582  13.532  1.00  0.00           H  
ATOM    732  N   THR A  72      15.942 -32.309  10.565  1.00 93.70           N  
ATOM    733  CA  THR A  72      15.631 -30.925  10.906  1.00 91.81           C  
ATOM    734  C   THR A  72      16.087 -29.932   9.840  1.00 90.13           C  
ATOM    735  O   THR A  72      17.180 -30.052   9.288  1.00 89.90           O  
ATOM    736  CB  THR A  72      16.283 -30.526  12.246  1.00 92.04           C  
ATOM    737  CG2 THR A  72      16.005 -29.064  12.560  1.00 91.75           C  
ATOM    738  OG1 THR A  72      15.759 -31.347  13.298  1.00 92.59           O  
ATOM    739  HN  THR A  72      16.680 -32.503   9.888  1.00  0.00           H  
ATOM    740  HG1 THR A  72      16.161 -31.101  14.123  1.00  0.00           H  
ATOM    741  N   PHE A  73      15.234 -28.952   9.559  1.00 88.55           N  
ATOM    742  CA  PHE A  73      15.602 -27.823   8.713  1.00 86.56           C  
ATOM    743  C   PHE A  73      15.183 -26.508   9.368  1.00 84.76           C  
ATOM    744  O   PHE A  73      14.366 -26.496  10.288  1.00 85.41           O  
ATOM    745  CB  PHE A  73      14.961 -27.956   7.325  1.00 87.83           C  
ATOM    746  CG  PHE A  73      13.457 -27.979   7.339  1.00 89.02           C  
ATOM    747  CD1 PHE A  73      12.768 -28.948   8.053  1.00 89.60           C  
ATOM    748  CD2 PHE A  73      12.732 -27.045   6.615  1.00 89.57           C  
ATOM    749  CE1 PHE A  73      11.385 -28.986   8.043  1.00 90.77           C  
ATOM    750  CE2 PHE A  73      11.349 -27.076   6.600  1.00 90.76           C  
ATOM    751  CZ  PHE A  73      10.674 -28.048   7.315  1.00 91.21           C  
ATOM    752  HN  PHE A  73      14.292 -28.991   9.948  1.00  0.00           H  
ATOM    753  N   ILE A  74      15.755 -25.404   8.898  1.00 81.94           N  
ATOM    754  CA  ILE A  74      15.538 -24.106   9.523  1.00 78.67           C  
ATOM    755  C   ILE A  74      15.333 -23.032   8.464  1.00 77.28           C  
ATOM    756  O   ILE A  74      16.003 -23.035   7.434  1.00 77.58           O  
ATOM    757  CB  ILE A  74      16.745 -23.708  10.395  1.00 77.88           C  
ATOM    758  CG1 ILE A  74      16.980 -24.769  11.472  1.00 77.27           C  
ATOM    759  CG2 ILE A  74      16.500 -22.352  11.032  1.00 78.50           C  
ATOM    760  CD1 ILE A  74      18.266 -24.585  12.243  1.00 76.48           C  
ATOM    761  HN  ILE A  74      16.361 -25.467   8.080  1.00  0.00           H  
ATOM    762  N   ILE A  75      14.406 -22.113   8.715  1.00 75.45           N  
ATOM    763  CA  ILE A  75      14.189 -20.996   7.802  1.00 73.56           C  
ATOM    764  C   ILE A  75      14.612 -19.694   8.467  1.00 72.04           C  
ATOM    765  O   ILE A  75      14.373 -19.496   9.657  1.00 73.05           O  
ATOM    766  CB  ILE A  75      12.705 -20.879   7.396  1.00 73.65           C  
ATOM    767  CG1 ILE A  75      12.236 -22.184   6.756  1.00 73.47           C  
ATOM    768  CG2 ILE A  75      12.520 -19.732   6.409  1.00 73.70           C  
ATOM    769  CD1 ILE A  75      10.820 -22.127   6.246  1.00 73.70           C  
ATOM    770  HN  ILE A  75      13.838 -22.190   9.559  1.00  0.00           H  
ATOM    771  N   ARG A  76      15.245 -18.811   7.701  1.00 68.75           N  
ATOM    772  CA  ARG A  76      15.607 -17.495   8.209  1.00 66.40           C  
ATOM    773  C   ARG A  76      15.229 -16.375   7.247  1.00 64.18           C  
ATOM    774  O   ARG A  76      15.847 -16.194   6.193  1.00 62.29           O  
ATOM    775  CB  ARG A  76      17.104 -17.436   8.523  1.00 67.56           C  
ATOM    776  CG  ARG A  76      17.481 -18.175   9.800  1.00 68.75           C  
ATOM    777  CD  ARG A  76      18.563 -17.439  10.578  1.00 69.92           C  
ATOM    778  NE  ARG A  76      19.902 -17.907  10.235  1.00 71.57           N  
ATOM    779  CZ  ARG A  76      20.622 -18.732  10.989  1.00 72.50           C  
ATOM    780  NH1 ARG A  76      20.134 -19.183  12.136  1.00 71.49           N1+
ATOM    781  NH2 ARG A  76      21.833 -19.107  10.595  1.00 74.22           N  
ATOM    782  HN  ARG A  76      15.481 -19.060   6.740  1.00  0.00           H  
ATOM    783  HE  ARG A  76      20.312 -17.580   9.360  1.00  0.00           H  
ATOM    784 1HH1 ARG A  76      20.686 -19.816  12.714  1.00  0.00           H  
ATOM    785 2HH1 ARG A  76      19.204 -18.895  12.439  1.00  0.00           H  
ATOM    786 1HH2 ARG A  76      22.385 -19.740  11.173  1.00  0.00           H  
ATOM    787 2HH2 ARG A  76      22.209 -18.760   9.712  1.00  0.00           H  
ATOM    788  N   CYS A  77      14.206 -15.620   7.633  1.00 60.24           N  
ATOM    789  CA  CYS A  77      13.644 -14.585   6.781  1.00 56.95           C  
ATOM    790  C   CYS A  77      14.030 -13.206   7.300  1.00 54.59           C  
ATOM    791  O   CYS A  77      14.170 -13.001   8.504  1.00 55.06           O  
ATOM    792  CB  CYS A  77      12.121 -14.709   6.758  1.00 57.52           C  
ATOM    793  SG  CYS A  77      11.509 -16.369   7.127  1.00 58.16           S  
ATOM    794  HN  CYS A  77      13.802 -15.772   8.557  1.00  0.00           H  
ATOM    795  N   LEU A  78      14.199 -12.260   6.388  1.00 51.31           N  
ATOM    796  CA  LEU A  78      14.361 -10.870   6.778  1.00 49.10           C  
ATOM    797  C   LEU A  78      13.017 -10.150   6.698  1.00 47.71           C  
ATOM    798  O   LEU A  78      12.651  -9.620   5.647  1.00 49.01           O  
ATOM    799  CB  LEU A  78      15.371 -10.176   5.862  1.00 47.02           C  
ATOM    800  CG  LEU A  78      15.600  -8.697   6.175  1.00 46.02           C  
ATOM    801  CD1 LEU A  78      16.224  -8.565   7.560  1.00 46.48           C  
ATOM    802  CD2 LEU A  78      16.494  -8.076   5.119  1.00 43.33           C  
ATOM    803  HN  LEU A  78      14.216 -12.511   5.399  1.00  0.00           H  
ATOM    804  N   GLN A  79      12.284 -10.135   7.807  1.00 45.77           N  
ATOM    805  CA  GLN A  79      11.020  -9.403   7.877  1.00 42.53           C  
ATOM    806  C   GLN A  79      11.248  -7.956   8.305  1.00 41.30           C  
ATOM    807  O   GLN A  79      11.723  -7.689   9.406  1.00 41.82           O  
ATOM    808  CB  GLN A  79      10.068 -10.080   8.860  1.00 42.76           C  
ATOM    809  CG  GLN A  79       9.775 -11.532   8.537  1.00 41.69           C  
ATOM    810  CD  GLN A  79       8.573 -12.047   9.288  1.00 41.34           C  
ATOM    811  NE2 GLN A  79       8.134 -13.252   8.949  1.00 42.35           N  
ATOM    812  OE1 GLN A  79       8.040 -11.367  10.166  1.00 42.49           O  
ATOM    813  HN  GLN A  79      12.611 -10.646   8.627  1.00  0.00           H  
ATOM    814 1HE2 GLN A  79       8.575 -13.815   8.222  1.00  0.00           H  
ATOM    815 2HE2 GLN A  79       7.321 -13.600   9.457  1.00  0.00           H  
ATOM    816  N   TRP A  80      10.899  -7.030   7.421  1.00 39.67           N  
ATOM    817  CA  TRP A  80      11.207  -5.622   7.606  1.00 38.85           C  
ATOM    818  C   TRP A  80      12.686  -5.427   7.926  1.00 39.75           C  
ATOM    819  O   TRP A  80      13.521  -5.439   7.022  1.00 40.13           O  
ATOM    820  CB  TRP A  80      10.345  -5.023   8.718  1.00 36.54           C  
ATOM    821  CG  TRP A  80      10.318  -3.519   8.691  1.00 36.23           C  
ATOM    822  CD1 TRP A  80      10.597  -2.675   9.726  1.00 35.74           C  
ATOM    823  CD2 TRP A  80       9.991  -2.684   7.571  1.00 35.90           C  
ATOM    824  CE2 TRP A  80      10.092  -1.345   8.005  1.00 36.35           C  
ATOM    825  CE3 TRP A  80       9.624  -2.936   6.243  1.00 34.94           C  
ATOM    826  NE1 TRP A  80      10.463  -1.369   9.324  1.00 34.75           N  
ATOM    827  CZ2 TRP A  80       9.838  -0.262   7.158  1.00 35.08           C  
ATOM    828  CZ3 TRP A  80       9.373  -1.860   5.404  1.00 32.60           C  
ATOM    829  CH2 TRP A  80       9.481  -0.541   5.865  1.00 33.38           C  
ATOM    830  HN  TRP A  80      10.396  -7.317   6.581  1.00  0.00           H  
ATOM    831  HE1 TRP A  80      10.615  -0.549   9.912  1.00  0.00           H  
ATOM    832  N   THR A  81      13.014  -5.251   9.203  1.00 39.56           N  
ATOM    833  CA  THR A  81      14.403  -5.032   9.594  1.00 38.70           C  
ATOM    834  C   THR A  81      14.923  -6.125  10.510  1.00 38.70           C  
ATOM    835  O   THR A  81      16.038  -6.038  11.008  1.00 39.84           O  
ATOM    836  CB  THR A  81      14.592  -3.687  10.324  1.00 39.85           C  
ATOM    837  CG2 THR A  81      14.021  -2.550   9.498  1.00 40.37           C  
ATOM    838  OG1 THR A  81      13.933  -3.732  11.597  1.00 43.11           O  
ATOM    839  HN  THR A  81      12.286  -5.269   9.917  1.00  0.00           H  
ATOM    840  HG1 THR A  81      14.049  -2.903  12.047  1.00  0.00           H  
ATOM    841  N   THR A  82      14.117  -7.154  10.736  1.00 39.95           N  
ATOM    842  CA  THR A  82      14.478  -8.183  11.700  1.00 42.64           C  
ATOM    843  C   THR A  82      14.754  -9.513  11.021  1.00 45.85           C  
ATOM    844  O   THR A  82      14.246  -9.782   9.932  1.00 48.44           O  
ATOM    845  CB  THR A  82      13.360  -8.383  12.736  1.00 42.05           C  
ATOM    846  CG2 THR A  82      13.766  -9.421  13.775  1.00 40.10           C  
ATOM    847  OG1 THR A  82      13.096  -7.138  13.391  1.00 40.11           O  
ATOM    848  HN  THR A  82      13.235  -7.225  10.229  1.00  0.00           H  
ATOM    849  HG1 THR A  82      12.843  -6.491  12.743  1.00  0.00           H  
ATOM    850  N   VAL A  83      15.569 -10.340  11.667  1.00 46.38           N  
ATOM    851  CA  VAL A  83      15.788 -11.700  11.205  1.00 47.72           C  
ATOM    852  C   VAL A  83      15.075 -12.681  12.118  1.00 48.36           C  
ATOM    853  O   VAL A  83      15.407 -12.792  13.298  1.00 48.65           O  
ATOM    854  CB  VAL A  83      17.290 -12.049  11.177  1.00 48.12           C  
ATOM    855  CG1 VAL A  83      17.471 -13.527  10.887  1.00 50.00           C  
ATOM    856  CG2 VAL A  83      17.994 -11.227  10.112  1.00 49.19           C  
ATOM    857  HN  VAL A  83      16.051 -10.013  12.505  1.00  0.00           H  
ATOM    858  N   ILE A  84      14.094 -13.391  11.570  1.00 50.25           N  
ATOM    859  CA  ILE A  84      13.387 -14.423  12.324  1.00 51.69           C  
ATOM    860  C   ILE A  84      13.772 -15.803  11.807  1.00 52.56           C  
ATOM    861  O   ILE A  84      14.153 -15.954  10.647  1.00 53.71           O  
ATOM    862  CB  ILE A  84      11.858 -14.283  12.191  1.00 51.89           C  
ATOM    863  CG1 ILE A  84      11.411 -14.761  10.810  1.00 51.91           C  
ATOM    864  CG2 ILE A  84      11.447 -12.834  12.386  1.00 50.49           C  
ATOM    865  CD1 ILE A  84       9.919 -14.987  10.711  1.00 53.66           C  
ATOM    866  HN  ILE A  84      13.829 -13.211  10.602  1.00  0.00           H  
ATOM    867  N   GLU A  85      13.670 -16.810  12.666  1.00 53.63           N  
ATOM    868  CA  GLU A  85      13.929 -18.180  12.249  1.00 57.02           C  
ATOM    869  C   GLU A  85      13.059 -19.165  13.020  1.00 59.18           C  
ATOM    870  O   GLU A  85      12.741 -18.944  14.188  1.00 59.03           O  
ATOM    871  CB  GLU A  85      15.403 -18.533  12.460  1.00 57.35           C  
ATOM    872  CG  GLU A  85      15.747 -18.965  13.876  1.00 58.22           C  
ATOM    873  CD  GLU A  85      17.050 -19.747  13.947  1.00 60.21           C  
ATOM    874  OE1 GLU A  85      17.414 -20.207  15.051  1.00 60.53           O  
ATOM    875  OE2 GLU A  85      17.710 -19.902  12.898  1.00 59.18           O1-
ATOM    876  HN  GLU A  85      13.406 -16.621  13.633  1.00  0.00           H  
ATOM    877  N   ARG A  86      12.677 -20.255  12.362  1.00 61.57           N  
ATOM    878  CA  ARG A  86      11.893 -21.294  13.020  1.00 63.87           C  
ATOM    879  C   ARG A  86      12.536 -22.675  12.869  1.00 64.85           C  
ATOM    880  O   ARG A  86      13.220 -22.951  11.881  1.00 63.80           O  
ATOM    881  CB  ARG A  86      10.463 -21.298  12.466  1.00 64.88           C  
ATOM    882  CG  ARG A  86       9.657 -20.047  12.835  1.00 66.07           C  
ATOM    883  CD  ARG A  86       8.217 -20.114  12.331  1.00 66.31           C  
ATOM    884  NE  ARG A  86       8.068 -19.555  10.988  1.00 66.24           N  
ATOM    885  CZ  ARG A  86       6.966 -19.664  10.251  1.00 65.96           C  
ATOM    886  NH1 ARG A  86       5.911 -20.315  10.726  1.00 65.14           N1+
ATOM    887  NH2 ARG A  86       6.916 -19.123   9.041  1.00 64.86           N  
ATOM    888  HN  ARG A  86      12.936 -20.366  11.382  1.00  0.00           H  
ATOM    889  HE  ARG A  86       8.860 -19.049  10.591  1.00  0.00           H  
ATOM    890 1HH1 ARG A  86       5.949 -20.731  11.657  1.00  0.00           H  
ATOM    891 2HH1 ARG A  86       5.066 -20.399  10.161  1.00  0.00           H  
ATOM    892 1HH2 ARG A  86       7.727 -18.623   8.676  1.00  0.00           H  
ATOM    893 2HH2 ARG A  86       6.071 -19.207   8.476  1.00  0.00           H  
ATOM    894  N   THR A  87      12.316 -23.532  13.865  1.00 66.88           N  
ATOM    895  CA  THR A  87      12.973 -24.838  13.933  1.00 68.98           C  
ATOM    896  C   THR A  87      11.965 -25.988  13.887  1.00 69.37           C  
ATOM    897  O   THR A  87      11.086 -26.092  14.744  1.00 68.23           O  
ATOM    898  CB  THR A  87      13.803 -24.974  15.229  1.00 68.82           C  
ATOM    899  CG2 THR A  87      14.564 -26.289  15.238  1.00 69.23           C  
ATOM    900  OG1 THR A  87      14.739 -23.892  15.316  1.00 70.60           O  
ATOM    901  HN  THR A  87      11.667 -23.269  14.606  1.00  0.00           H  
ATOM    902  HG1 THR A  87      15.249 -23.976  16.113  1.00  0.00           H  
ATOM    903  N   PHE A  88      12.109 -26.856  12.890  1.00 70.22           N  
ATOM    904  CA  PHE A  88      11.163 -27.947  12.678  1.00 70.98           C  
ATOM    905  C   PHE A  88      11.787 -29.304  12.976  1.00 71.29           C  
ATOM    906  O   PHE A  88      12.639 -29.426  13.854  1.00 72.35           O  
ATOM    907  CB  PHE A  88      10.658 -27.923  11.238  1.00 71.08           C  
ATOM    908  CG  PHE A  88      10.169 -26.578  10.792  1.00 70.95           C  
ATOM    909  CD1 PHE A  88      10.906 -25.819   9.896  1.00 70.71           C  
ATOM    910  CD2 PHE A  88       8.976 -26.066  11.276  1.00 70.89           C  
ATOM    911  CE1 PHE A  88      10.462 -24.574   9.490  1.00 70.31           C  
ATOM    912  CE2 PHE A  88       8.526 -24.822  10.874  1.00 70.86           C  
ATOM    913  CZ  PHE A  88       9.270 -24.075   9.980  1.00 70.39           C  
ATOM    914  HN  PHE A  88      12.902 -26.757  12.256  1.00  0.00           H  
ATOM    915  N   THR A  92      10.816 -38.884   8.546  1.00100.20           N  
ATOM    916  CA  THR A  92      11.991 -39.546   8.003  1.00100.68           C  
ATOM    917  C   THR A  92      12.689 -38.679   6.967  1.00 99.95           C  
ATOM    918  O   THR A  92      12.050 -37.910   6.241  1.00100.59           O  
ATOM    919  CB  THR A  92      11.627 -40.923   7.388  1.00101.39           C  
ATOM    920  CG2 THR A  92      11.044 -41.824   8.462  1.00101.84           C  
ATOM    921  OG1 THR A  92      10.657 -40.762   6.346  1.00102.58           O  
ATOM    922  HN1 THR A  92      10.348 -39.466   9.241  1.00  0.00           H  
ATOM    923  HN2 THR A  92      10.175 -38.596   7.807  1.00  0.00           H  
ATOM    924  HN3 THR A  92      11.046 -37.964   8.923  1.00  0.00           H  
ATOM    925  HG1 THR A  92      11.022 -40.198   5.674  1.00  0.00           H  
ATOM    926  N   PRO A  93      14.022 -38.808   6.897  1.00 99.00           N  
ATOM    927  CA  PRO A  93      14.953 -37.855   6.291  1.00 98.49           C  
ATOM    928  C   PRO A  93      14.766 -37.529   4.804  1.00 97.87           C  
ATOM    929  O   PRO A  93      15.409 -36.606   4.306  1.00 97.85           O  
ATOM    930  CB  PRO A  93      16.329 -38.471   6.575  1.00 98.32           C  
ATOM    931  CG  PRO A  93      16.113 -39.341   7.745  1.00 98.07           C  
ATOM    932  CD  PRO A  93      14.742 -39.904   7.566  1.00 98.42           C  
ATOM    933  N   GLU A  94      13.887 -38.253   4.108  1.00 97.37           N  
ATOM    934  CA  GLU A  94      13.717 -38.077   2.663  1.00 97.58           C  
ATOM    935  C   GLU A  94      12.855 -36.857   2.349  1.00 97.79           C  
ATOM    936  O   GLU A  94      13.117 -36.137   1.385  1.00 97.60           O  
ATOM    937  CB  GLU A  94      13.089 -39.333   2.031  1.00 97.41           C  
ATOM    938  CG  GLU A  94      14.015 -40.565   1.974  1.00 97.02           C  
ATOM    939  CD  GLU A  94      14.148 -41.263   3.318  1.00 96.13           C  
ATOM    940  OE1 GLU A  94      15.071 -42.097   3.491  1.00 94.63           O  
ATOM    941  OE2 GLU A  94      13.317 -40.967   4.202  1.00 96.21           O1-
ATOM    942  HN  GLU A  94      13.319 -38.947   4.594  1.00  0.00           H  
ATOM    943  N   GLU A  95      11.831 -36.637   3.171  1.00 97.33           N  
ATOM    944  CA  GLU A  95      10.935 -35.489   3.026  1.00 96.58           C  
ATOM    945  C   GLU A  95      11.698 -34.177   3.216  1.00 95.78           C  
ATOM    946  O   GLU A  95      11.428 -33.177   2.541  1.00 94.54           O  
ATOM    947  CB  GLU A  95       9.804 -35.574   4.060  1.00 96.68           C  
ATOM    948  CG  GLU A  95       9.067 -36.904   4.073  1.00 96.81           C  
ATOM    949  CD  GLU A  95       8.587 -37.295   5.459  1.00 97.17           C  
ATOM    950  OE1 GLU A  95       9.356 -37.964   6.180  1.00 96.20           O  
ATOM    951  OE2 GLU A  95       7.446 -36.936   5.828  1.00 96.95           O1-
ATOM    952  HN  GLU A  95      11.664 -37.295   3.932  1.00  0.00           H  
ATOM    953  N   ARG A  96      12.660 -34.194   4.135  1.00 95.35           N  
ATOM    954  CA  ARG A  96      13.390 -32.992   4.526  1.00 94.55           C  
ATOM    955  C   ARG A  96      14.171 -32.403   3.356  1.00 94.04           C  
ATOM    956  O   ARG A  96      14.759 -31.327   3.470  1.00 93.73           O  
ATOM    957  CB  ARG A  96      14.352 -33.309   5.677  1.00 94.49           C  
ATOM    958  CG  ARG A  96      14.793 -32.086   6.475  1.00 94.51           C  
ATOM    959  CD  ARG A  96      15.992 -32.386   7.369  1.00 93.53           C  
ATOM    960  NE  ARG A  96      15.941 -33.726   7.946  1.00 92.63           N  
ATOM    961  CZ  ARG A  96      16.613 -34.767   7.466  1.00 92.55           C  
ATOM    962  NH1 ARG A  96      17.387 -34.618   6.399  1.00 91.39           N1+
ATOM    963  NH2 ARG A  96      16.518 -35.952   8.053  1.00 91.39           N  
ATOM    964  HN  ARG A  96      12.896 -35.080   4.583  1.00  0.00           H  
ATOM    965  HE  ARG A  96      15.354 -33.872   8.767  1.00  0.00           H  
ATOM    966 1HH1 ARG A  96      17.460 -33.706   5.947  1.00  0.00           H  
ATOM    967 2HH1 ARG A  96      17.903 -35.417   6.031  1.00  0.00           H  
ATOM    968 1HH2 ARG A  96      15.923 -36.067   8.873  1.00  0.00           H  
ATOM    969 2HH2 ARG A  96      17.034 -36.751   7.685  1.00  0.00           H  
ATOM    970  N   GLU A  97      14.178 -33.116   2.235  1.00 93.83           N  
ATOM    971  CA  GLU A  97      14.837 -32.635   1.029  1.00 93.53           C  
ATOM    972  C   GLU A  97      13.850 -32.403  -0.108  1.00 92.58           C  
ATOM    973  O   GLU A  97      14.245 -32.291  -1.267  1.00 92.49           O  
ATOM    974  CB  GLU A  97      15.918 -33.624   0.587  1.00 94.27           C  
ATOM    975  CG  GLU A  97      17.319 -33.244   1.047  1.00 96.09           C  
ATOM    976  CD  GLU A  97      17.806 -31.939   0.431  1.00 97.04           C  
ATOM    977  OE1 GLU A  97      18.393 -31.112   1.165  1.00 96.99           O  
ATOM    978  OE2 GLU A  97      17.603 -31.741  -0.787  1.00 97.14           O1-
ATOM    979  HN  GLU A  97      13.710 -34.022   2.219  1.00  0.00           H  
ATOM    980  N   GLU A  98      12.566 -32.340   0.230  1.00 91.87           N  
ATOM    981  CA  GLU A  98      11.527 -31.987  -0.733  1.00 90.70           C  
ATOM    982  C   GLU A  98      10.724 -30.807  -0.200  1.00 89.13           C  
ATOM    983  O   GLU A  98      10.386 -29.880  -0.938  1.00 88.22           O  
ATOM    984  CB  GLU A  98      10.596 -33.176  -0.968  1.00 91.38           C  
ATOM    985  CG  GLU A  98       9.435 -32.874  -1.895  1.00 91.20           C  
ATOM    986  CD  GLU A  98       8.357 -33.933  -1.826  1.00 91.90           C  
ATOM    987  OE1 GLU A  98       8.659 -35.056  -1.368  1.00 91.50           O  
ATOM    988  OE2 GLU A  98       7.209 -33.643  -2.227  1.00 92.42           O1-
ATOM    989  HN  GLU A  98      12.298 -32.545   1.193  1.00  0.00           H  
ATOM    990  N   TRP A  99      10.414 -30.856   1.092  1.00 87.62           N  
ATOM    991  CA  TRP A  99       9.884 -29.696   1.793  1.00 85.96           C  
ATOM    992  C   TRP A  99      10.826 -28.521   1.555  1.00 85.07           C  
ATOM    993  O   TRP A  99      10.425 -27.485   1.023  1.00 84.66           O  
ATOM    994  CB  TRP A  99       9.795 -29.978   3.296  1.00 84.94           C  
ATOM    995  CG  TRP A  99       8.423 -30.341   3.797  1.00 83.89           C  
ATOM    996  CD1 TRP A  99       8.065 -31.484   4.455  1.00 83.62           C  
ATOM    997  CD2 TRP A  99       7.240 -29.533   3.729  1.00 83.15           C  
ATOM    998  CE2 TRP A  99       6.208 -30.248   4.370  1.00 83.21           C  
ATOM    999  CE3 TRP A  99       6.955 -28.274   3.191  1.00 82.10           C  
ATOM   1000  NE1 TRP A  99       6.737 -31.435   4.804  1.00 82.96           N  
ATOM   1001  CZ2 TRP A  99       4.914 -29.745   4.486  1.00 82.35           C  
ATOM   1002  CZ3 TRP A  99       5.669 -27.779   3.309  1.00 81.77           C  
ATOM   1003  CH2 TRP A  99       4.666 -28.513   3.951  1.00 81.11           C  
ATOM   1004  HN  TRP A  99      10.551 -31.727   1.604  1.00  0.00           H  
ATOM   1005  HE1 TRP A  99       6.228 -32.164   5.305  1.00  0.00           H  
ATOM   1006  N   THR A 100      12.086 -28.701   1.942  1.00 84.04           N  
ATOM   1007  CA  THR A 100      13.086 -27.647   1.829  1.00 82.95           C  
ATOM   1008  C   THR A 100      13.373 -27.345   0.368  1.00 81.70           C  
ATOM   1009  O   THR A 100      14.106 -26.410   0.048  1.00 82.34           O  
ATOM   1010  CB  THR A 100      14.405 -28.051   2.509  1.00 83.32           C  
ATOM   1011  CG2 THR A 100      14.156 -28.441   3.956  1.00 82.92           C  
ATOM   1012  OG1 THR A 100      14.982 -29.163   1.815  1.00 84.43           O  
ATOM   1013  HN  THR A 100      12.360 -29.604   2.329  1.00  0.00           H  
ATOM   1014  HG1 THR A 100      15.797 -29.413   2.235  1.00  0.00           H  
ATOM   1015  N   THR A 101      12.795 -28.152  -0.515  1.00 80.54           N  
ATOM   1016  CA  THR A 101      12.885 -27.911  -1.949  1.00 78.74           C  
ATOM   1017  C   THR A 101      11.773 -26.961  -2.368  1.00 77.82           C  
ATOM   1018  O   THR A 101      12.005 -26.007  -3.111  1.00 77.53           O  
ATOM   1019  CB  THR A 101      12.727 -29.219  -2.749  1.00 78.35           C  
ATOM   1020  CG2 THR A 101      12.853 -28.948  -4.240  1.00 76.56           C  
ATOM   1021  OG1 THR A 101      13.736 -30.153  -2.347  1.00 77.03           O  
ATOM   1022  HN  THR A 101      12.274 -28.962  -0.180  1.00  0.00           H  
ATOM   1023  HG1 THR A 101      13.657 -30.322  -1.416  1.00  0.00           H  
ATOM   1024  N   ALA A 102      10.566 -27.229  -1.879  1.00 76.36           N  
ATOM   1025  CA  ALA A 102       9.391 -26.453  -2.252  1.00 75.44           C  
ATOM   1026  C   ALA A 102       9.418 -25.056  -1.635  1.00 74.49           C  
ATOM   1027  O   ALA A 102       9.171 -24.061  -2.319  1.00 73.77           O  
ATOM   1028  CB  ALA A 102       8.128 -27.188  -1.819  1.00 76.19           C  
ATOM   1029  HN  ALA A 102      10.459 -28.002  -1.222  1.00  0.00           H  
ATOM   1030  N   ILE A 103       9.721 -24.989  -0.342  1.00 72.54           N  
ATOM   1031  CA  ILE A 103       9.762 -23.718   0.370  1.00 71.00           C  
ATOM   1032  C   ILE A 103      10.696 -22.738  -0.326  1.00 71.44           C  
ATOM   1033  O   ILE A 103      10.347 -21.577  -0.542  1.00 70.62           O  
ATOM   1034  CB  ILE A 103      10.250 -23.906   1.819  1.00 69.93           C  
ATOM   1035  CG1 ILE A 103       9.282 -24.814   2.581  1.00 69.60           C  
ATOM   1036  CG2 ILE A 103      10.374 -22.557   2.501  1.00 69.46           C  
ATOM   1037  CD1 ILE A 103       9.766 -25.208   3.961  1.00 67.43           C  
ATOM   1038  HN  ILE A 103       9.930 -25.849   0.165  1.00  0.00           H  
ATOM   1039  N   GLN A 104      11.884 -23.217  -0.682  1.00 71.89           N  
ATOM   1040  CA  GLN A 104      12.889 -22.371  -1.309  1.00 71.62           C  
ATOM   1041  C   GLN A 104      12.420 -21.961  -2.702  1.00 71.07           C  
ATOM   1042  O   GLN A 104      12.636 -20.830  -3.135  1.00 71.92           O  
ATOM   1043  CB  GLN A 104      14.221 -23.120  -1.404  1.00 72.16           C  
ATOM   1044  CG  GLN A 104      15.420 -22.229  -1.697  1.00 72.18           C  
ATOM   1045  CD  GLN A 104      15.815 -21.369  -0.508  1.00 72.02           C  
ATOM   1046  NE2 GLN A 104      15.530 -21.854   0.696  1.00 71.38           N  
ATOM   1047  OE1 GLN A 104      16.372 -20.284  -0.672  1.00 71.64           O  
ATOM   1048  HN  GLN A 104      12.096 -24.200  -0.512  1.00  0.00           H  
ATOM   1049 1HE2 GLN A 104      15.795 -21.277   1.494  1.00  0.00           H  
ATOM   1050 2HE2 GLN A 104      15.068 -22.753   0.832  1.00  0.00           H  
ATOM   1051  N   THR A 105      11.769 -22.890  -3.393  1.00 69.92           N  
ATOM   1052  CA  THR A 105      11.246 -22.628  -4.728  1.00 68.56           C  
ATOM   1053  C   THR A 105      10.301 -21.432  -4.705  1.00 67.97           C  
ATOM   1054  O   THR A 105      10.503 -20.455  -5.425  1.00 67.47           O  
ATOM   1055  CB  THR A 105      10.479 -23.853  -5.269  1.00 68.85           C  
ATOM   1056  CG2 THR A 105       9.946 -23.572  -6.670  1.00 68.46           C  
ATOM   1057  OG1 THR A 105      11.353 -24.987  -5.310  1.00 66.31           O  
ATOM   1058  HN  THR A 105      11.631 -23.812  -2.978  1.00  0.00           H  
ATOM   1059  HG1 THR A 105      11.685 -25.162  -4.437  1.00  0.00           H  
ATOM   1060  N   VAL A 106       9.272 -21.515  -3.868  1.00 67.71           N  
ATOM   1061  CA  VAL A 106       8.304 -20.433  -3.733  1.00 68.13           C  
ATOM   1062  C   VAL A 106       8.966 -19.157  -3.225  1.00 68.21           C  
ATOM   1063  O   VAL A 106       8.634 -18.058  -3.666  1.00 67.19           O  
ATOM   1064  CB  VAL A 106       7.169 -20.813  -2.758  1.00 68.21           C  
ATOM   1065  CG1 VAL A 106       6.271 -19.612  -2.514  1.00 67.50           C  
ATOM   1066  CG2 VAL A 106       6.360 -21.964  -3.329  1.00 67.90           C  
ATOM   1067  HN  VAL A 106       9.156 -22.358  -3.305  1.00  0.00           H  
ATOM   1068  N   ALA A 107       9.903 -19.308  -2.296  1.00 69.10           N  
ATOM   1069  CA  ALA A 107      10.611 -18.161  -1.746  1.00 70.30           C  
ATOM   1070  C   ALA A 107      11.323 -17.423  -2.866  1.00 71.50           C  
ATOM   1071  O   ALA A 107      11.207 -16.205  -2.993  1.00 70.66           O  
ATOM   1072  CB  ALA A 107      11.619 -18.621  -0.704  1.00 71.29           C  
ATOM   1073  HN  ALA A 107      10.131 -20.244  -1.962  1.00  0.00           H  
ATOM   1074  N   ASP A 108      12.053 -18.175  -3.683  1.00 73.70           N  
ATOM   1075  CA  ASP A 108      12.794 -17.605  -4.801  1.00 75.71           C  
ATOM   1076  C   ASP A 108      11.847 -17.183  -5.918  1.00 75.27           C  
ATOM   1077  O   ASP A 108      12.077 -16.180  -6.595  1.00 74.99           O  
ATOM   1078  CB  ASP A 108      13.810 -18.620  -5.334  1.00 77.84           C  
ATOM   1079  CG  ASP A 108      14.876 -18.973  -4.309  1.00 80.25           C  
ATOM   1080  OD1 ASP A 108      15.607 -18.060  -3.866  1.00 81.24           O  
ATOM   1081  OD2 ASP A 108      14.983 -20.164  -3.945  1.00 80.81           O1-
ATOM   1082  HN  ASP A 108      12.096 -19.181  -3.523  1.00  0.00           H  
ATOM   1083  N   GLY A 109      10.778 -17.948  -6.107  1.00 74.55           N  
ATOM   1084  CA  GLY A 109       9.781 -17.566  -7.085  1.00 75.60           C  
ATOM   1085  C   GLY A 109       9.121 -16.267  -6.675  1.00 76.23           C  
ATOM   1086  O   GLY A 109       8.764 -15.442  -7.515  1.00 76.05           O  
ATOM   1087  HN  GLY A 109      10.660 -18.803  -5.564  1.00  0.00           H  
ATOM   1088  N   LEU A 110       8.969 -16.085  -5.367  1.00 77.58           N  
ATOM   1089  CA  LEU A 110       8.335 -14.893  -4.818  1.00 78.63           C  
ATOM   1090  C   LEU A 110       9.312 -13.720  -4.865  1.00 79.49           C  
ATOM   1091  O   LEU A 110       8.903 -12.558  -4.911  1.00 79.74           O  
ATOM   1092  CB  LEU A 110       7.893 -15.159  -3.374  1.00 78.34           C  
ATOM   1093  CG  LEU A 110       6.845 -14.237  -2.742  1.00 77.92           C  
ATOM   1094  CD1 LEU A 110       6.245 -14.930  -1.536  1.00 77.78           C  
ATOM   1095  CD2 LEU A 110       7.468 -12.910  -2.342  1.00 77.98           C  
ATOM   1096  HN  LEU A 110       9.307 -16.803  -4.727  1.00  0.00           H  
ATOM   1097  N   LYS A 111      10.604 -14.034  -4.860  1.00 79.73           N  
ATOM   1098  CA  LYS A 111      11.640 -13.022  -5.027  1.00 80.61           C  
ATOM   1099  C   LYS A 111      11.728 -12.535  -6.476  1.00 80.34           C  
ATOM   1100  O   LYS A 111      12.270 -11.464  -6.750  1.00 79.57           O  
ATOM   1101  CB  LYS A 111      12.997 -13.579  -4.585  1.00 81.71           C  
ATOM   1102  CG  LYS A 111      13.398 -13.185  -3.168  1.00 83.47           C  
ATOM   1103  CD  LYS A 111      13.178 -14.311  -2.165  1.00 84.39           C  
ATOM   1104  CE  LYS A 111      14.249 -15.386  -2.291  1.00 83.98           C  
ATOM   1105  NZ  LYS A 111      14.260 -16.300  -1.117  1.00 82.98           N1+
ATOM   1106  HN  LYS A 111      10.878 -15.009  -4.736  1.00  0.00           H  
ATOM   1107  HZ1 LYS A 111      14.977 -17.020  -1.201  1.00  0.00           H  
ATOM   1108  HZ2 LYS A 111      13.340 -16.711  -0.958  1.00  0.00           H  
ATOM   1109  HZ3 LYS A 111      14.357 -15.781  -0.244  1.00  0.00           H  
ATOM   1110  N   LYS A 112      11.182 -13.324  -7.396  1.00 79.89           N  
ATOM   1111  CA  LYS A 112      11.290 -13.043  -8.822  1.00 79.88           C  
ATOM   1112  C   LYS A 112      10.798 -11.641  -9.181  1.00 79.54           C  
ATOM   1113  O   LYS A 112      11.338 -11.001 -10.082  1.00 79.59           O  
ATOM   1114  CB  LYS A 112      10.494 -14.082  -9.615  1.00 80.65           C  
ATOM   1115  CG  LYS A 112      11.048 -14.370 -10.999  1.00 80.29           C  
ATOM   1116  CD  LYS A 112      11.619 -15.778 -11.074  1.00 79.41           C  
ATOM   1117  CE  LYS A 112      12.616 -16.033  -9.956  1.00 78.89           C  
ATOM   1118  NZ  LYS A 112      13.698 -15.012  -9.930  1.00 78.35           N1+
ATOM   1119  HN  LYS A 112      10.671 -14.153  -7.094  1.00  0.00           H  
ATOM   1120  HZ1 LYS A 112      14.367 -15.183  -9.180  1.00  0.00           H  
ATOM   1121  HZ2 LYS A 112      13.315 -14.068  -9.876  1.00  0.00           H  
ATOM   1122  HZ3 LYS A 112      14.165 -14.945 -10.834  1.00  0.00           H  
ATOM   1123  N   GLN A 113       9.774 -11.169  -8.478  1.00 79.34           N  
ATOM   1124  CA  GLN A 113       9.213  -9.849  -8.746  1.00 79.13           C  
ATOM   1125  C   GLN A 113       9.974  -8.756  -8.007  1.00 79.33           C  
ATOM   1126  O   GLN A 113       9.434  -7.679  -7.753  1.00 79.34           O  
ATOM   1127  CB  GLN A 113       7.740  -9.806  -8.336  1.00 78.87           C  
ATOM   1128  CG  GLN A 113       6.834 -10.702  -9.164  1.00 79.07           C  
ATOM   1129  CD  GLN A 113       6.321 -11.895  -8.382  1.00 79.99           C  
ATOM   1130  NE2 GLN A 113       7.220 -12.814  -8.045  1.00 79.86           N  
ATOM   1131  OE1 GLN A 113       5.127 -11.991  -8.085  1.00 78.68           O  
ATOM   1132  HN  GLN A 113       9.372 -11.741  -7.736  1.00  0.00           H  
ATOM   1133 1HE2 GLN A 113       6.875 -13.617  -7.519  1.00  0.00           H  
ATOM   1134 2HE2 GLN A 113       8.207 -12.735  -8.290  1.00  0.00           H  
ATOM   1135  N   VAL A 145      23.346   5.993   0.384  1.00 71.52           N  
ATOM   1136  CA  VAL A 145      24.036   6.282   1.636  1.00 72.09           C  
ATOM   1137  C   VAL A 145      24.986   5.147   2.021  1.00 72.62           C  
ATOM   1138  O   VAL A 145      24.618   3.974   1.973  1.00 71.59           O  
ATOM   1139  CB  VAL A 145      23.022   6.516   2.784  1.00 71.27           C  
ATOM   1140  CG1 VAL A 145      22.055   5.353   2.868  1.00 71.47           C  
ATOM   1141  CG2 VAL A 145      23.756   6.683   4.102  1.00 70.92           C  
ATOM   1142  HN1 VAL A 145      24.014   5.839  -0.372  1.00  0.00           H  
ATOM   1143  HN2 VAL A 145      22.671   6.721   0.149  1.00  0.00           H  
ATOM   1144  HN3 VAL A 145      22.700   5.210   0.482  1.00  0.00           H  
ATOM   1145  N   THR A 146      26.210   5.507   2.396  1.00 74.31           N  
ATOM   1146  CA  THR A 146      27.242   4.525   2.728  1.00 75.81           C  
ATOM   1147  C   THR A 146      27.494   4.431   4.230  1.00 75.98           C  
ATOM   1148  O   THR A 146      26.953   5.214   5.012  1.00 76.36           O  
ATOM   1149  CB  THR A 146      28.581   4.859   2.036  1.00 76.31           C  
ATOM   1150  CG2 THR A 146      28.416   4.840   0.522  1.00 76.85           C  
ATOM   1151  OG1 THR A 146      29.031   6.156   2.456  1.00 76.25           O  
ATOM   1152  HN  THR A 146      26.436   6.500   2.454  1.00  0.00           H  
ATOM   1153  HG1 THR A 146      29.134   6.168   3.400  1.00  0.00           H  
ATOM   1154  N   MET A 147      28.327   3.471   4.623  1.00 76.46           N  
ATOM   1155  CA  MET A 147      28.547   3.169   6.033  1.00 77.33           C  
ATOM   1156  C   MET A 147      28.983   4.380   6.854  1.00 77.73           C  
ATOM   1157  O   MET A 147      28.777   4.414   8.067  1.00 78.03           O  
ATOM   1158  CB  MET A 147      29.584   2.055   6.179  1.00 77.60           C  
ATOM   1159  CG  MET A 147      29.884   1.672   7.621  1.00 78.27           C  
ATOM   1160  SD  MET A 147      28.394   1.355   8.592  1.00 77.99           S  
ATOM   1161  CE  MET A 147      29.106   0.722  10.116  1.00 78.80           C  
ATOM   1162  HN  MET A 147      28.827   2.930   3.917  1.00  0.00           H  
ATOM   1163  N   ASN A 148      29.584   5.372   6.203  1.00 78.33           N  
ATOM   1164  CA  ASN A 148      29.940   6.597   6.906  1.00 78.06           C  
ATOM   1165  C   ASN A 148      29.597   7.877   6.153  1.00 77.23           C  
ATOM   1166  O   ASN A 148      30.459   8.497   5.533  1.00 77.55           O  
ATOM   1167  CB  ASN A 148      31.431   6.603   7.258  1.00 78.90           C  
ATOM   1168  CG  ASN A 148      31.766   7.591   8.372  1.00 79.67           C  
ATOM   1169  ND2 ASN A 148      32.129   7.066   9.539  1.00 78.95           N  
ATOM   1170  OD1 ASN A 148      31.693   8.808   8.186  1.00 79.80           O  
ATOM   1171  HN  ASN A 148      29.796   5.275   5.210  1.00  0.00           H  
ATOM   1172 1HD2 ASN A 148      32.353   7.726  10.284  1.00  0.00           H  
ATOM   1173 2HD2 ASN A 148      32.189   6.059   9.693  1.00  0.00           H  
ATOM   1174  N   GLU A 149      28.327   8.262   6.209  1.00 76.44           N  
ATOM   1175  CA  GLU A 149      27.976   9.629   6.568  1.00 75.23           C  
ATOM   1176  C   GLU A 149      27.737   9.605   8.068  1.00 73.34           C  
ATOM   1177  O   GLU A 149      27.416  10.623   8.674  1.00 73.99           O  
ATOM   1178  CB  GLU A 149      26.698  10.088   5.859  1.00 76.28           C  
ATOM   1179  CG  GLU A 149      26.864  10.392   4.382  1.00 77.96           C  
ATOM   1180  CD  GLU A 149      26.447   9.231   3.500  1.00 79.62           C  
ATOM   1181  OE1 GLU A 149      25.488   9.393   2.712  1.00 79.37           O  
ATOM   1182  OE2 GLU A 149      27.080   8.157   3.597  1.00 79.82           O1-
ATOM   1183  HN  GLU A 149      27.588   7.591   5.998  1.00  0.00           H  
ATOM   1184  N   PHE A 150      27.898   8.423   8.658  1.00 70.30           N  
ATOM   1185  CA  PHE A 150      27.516   8.196  10.045  1.00 68.11           C  
ATOM   1186  C   PHE A 150      28.718   8.130  10.977  1.00 66.36           C  
ATOM   1187  O   PHE A 150      29.810   7.739  10.574  1.00 66.46           O  
ATOM   1188  CB  PHE A 150      26.700   6.904  10.158  1.00 67.91           C  
ATOM   1189  CG  PHE A 150      25.458   6.897   9.311  1.00 67.11           C  
ATOM   1190  CD1 PHE A 150      24.458   7.834   9.514  1.00 67.16           C  
ATOM   1191  CD2 PHE A 150      25.300   5.965   8.299  1.00 66.77           C  
ATOM   1192  CE1 PHE A 150      23.324   7.844   8.723  1.00 67.15           C  
ATOM   1193  CE2 PHE A 150      24.170   5.970   7.504  1.00 67.27           C  
ATOM   1194  CZ  PHE A 150      23.180   6.911   7.716  1.00 67.15           C  
ATOM   1195  HN  PHE A 150      28.301   7.653   8.123  1.00  0.00           H  
ATOM   1196  N   GLU A 151      28.498   8.516  12.230  1.00 64.50           N  
ATOM   1197  CA  GLU A 151      29.556   8.568  13.232  1.00 62.40           C  
ATOM   1198  C   GLU A 151      29.135   7.829  14.497  1.00 60.54           C  
ATOM   1199  O   GLU A 151      28.170   8.211  15.155  1.00 59.91           O  
ATOM   1200  CB  GLU A 151      29.875  10.025  13.574  1.00 63.00           C  
ATOM   1201  CG  GLU A 151      30.578  10.210  14.908  1.00 63.24           C  
ATOM   1202  CD  GLU A 151      30.845  11.667  15.231  1.00 63.11           C  
ATOM   1203  OE1 GLU A 151      32.002  11.999  15.572  1.00 63.27           O  
ATOM   1204  OE2 GLU A 151      29.899  12.480  15.145  1.00 62.48           O1-
ATOM   1205  HN  GLU A 151      27.552   8.786  12.501  1.00  0.00           H  
ATOM   1206  N   TYR A 152      29.869   6.774  14.835  1.00 59.09           N  
ATOM   1207  CA  TYR A 152      29.545   5.942  15.990  1.00 57.48           C  
ATOM   1208  C   TYR A 152      29.425   6.778  17.266  1.00 57.91           C  
ATOM   1209  O   TYR A 152      30.278   7.620  17.549  1.00 57.09           O  
ATOM   1210  CB  TYR A 152      30.623   4.871  16.168  1.00 55.74           C  
ATOM   1211  CG  TYR A 152      30.378   3.926  17.320  1.00 55.62           C  
ATOM   1212  CD1 TYR A 152      30.713   4.282  18.619  1.00 54.96           C  
ATOM   1213  CD2 TYR A 152      29.820   2.673  17.107  1.00 55.44           C  
ATOM   1214  CE1 TYR A 152      30.499   3.416  19.673  1.00 55.45           C  
ATOM   1215  CE2 TYR A 152      29.601   1.801  18.154  1.00 54.71           C  
ATOM   1216  CZ  TYR A 152      29.943   2.177  19.435  1.00 55.60           C  
ATOM   1217  OH  TYR A 152      29.729   1.309  20.482  1.00 55.99           O  
ATOM   1218  HN  TYR A 152      30.685   6.538  14.270  1.00  0.00           H  
ATOM   1219  HH  TYR A 152      29.965   1.568  21.365  1.00  0.00           H  
ATOM   1220  N   LEU A 153      28.359   6.546  18.030  1.00 57.90           N  
ATOM   1221  CA  LEU A 153      28.138   7.271  19.279  1.00 56.54           C  
ATOM   1222  C   LEU A 153      28.175   6.350  20.492  1.00 57.20           C  
ATOM   1223  O   LEU A 153      28.896   6.616  21.453  1.00 58.18           O  
ATOM   1224  CB  LEU A 153      26.801   8.013  19.229  1.00 55.34           C  
ATOM   1225  CG  LEU A 153      26.866   9.480  18.794  1.00 53.96           C  
ATOM   1226  CD1 LEU A 153      27.209  10.358  19.985  1.00 54.89           C  
ATOM   1227  CD2 LEU A 153      27.897   9.642  17.702  1.00 52.43           C  
ATOM   1228  HN  LEU A 153      27.680   5.844  17.736  1.00  0.00           H  
ATOM   1229  N   LYS A 154      27.402   5.268  20.451  1.00 57.12           N  
ATOM   1230  CA  LYS A 154      27.477   4.239  21.486  1.00 57.12           C  
ATOM   1231  C   LYS A 154      26.740   2.975  21.056  1.00 56.18           C  
ATOM   1232  O   LYS A 154      25.988   2.989  20.085  1.00 56.24           O  
ATOM   1233  CB  LYS A 154      26.889   4.758  22.808  1.00 60.19           C  
ATOM   1234  CG  LYS A 154      27.130   3.824  24.002  1.00 63.72           C  
ATOM   1235  CD  LYS A 154      26.734   4.457  25.341  1.00 65.27           C  
ATOM   1236  CE  LYS A 154      27.173   3.581  26.520  1.00 65.15           C  
ATOM   1237  NZ  LYS A 154      26.578   4.005  27.821  1.00 62.37           N1+
ATOM   1238  HN  LYS A 154      26.743   5.154  19.681  1.00  0.00           H  
ATOM   1239  HZ1 LYS A 154      26.870   3.422  28.605  1.00  0.00           H  
ATOM   1240  HZ2 LYS A 154      25.561   4.046  27.759  1.00  0.00           H  
ATOM   1241  HZ3 LYS A 154      26.775   4.988  28.007  1.00  0.00           H  
ATOM   1242  N   LEU A 155      26.968   1.882  21.778  1.00 56.08           N  
ATOM   1243  CA  LEU A 155      26.248   0.635  21.535  1.00 55.57           C  
ATOM   1244  C   LEU A 155      24.941   0.611  22.320  1.00 55.92           C  
ATOM   1245  O   LEU A 155      24.940   0.717  23.547  1.00 56.33           O  
ATOM   1246  CB  LEU A 155      27.098  -0.566  21.950  1.00 54.15           C  
ATOM   1247  CG  LEU A 155      26.415  -1.928  21.796  1.00 55.33           C  
ATOM   1248  CD1 LEU A 155      26.353  -2.297  20.317  1.00 53.62           C  
ATOM   1249  CD2 LEU A 155      27.176  -2.987  22.582  1.00 53.02           C  
ATOM   1250  HN  LEU A 155      27.665   1.915  22.522  1.00  0.00           H  
ATOM   1251  N   LEU A 156      23.830   0.460  21.612  1.00 55.33           N  
ATOM   1252  CA  LEU A 156      22.528   0.422  22.260  1.00 54.61           C  
ATOM   1253  C   LEU A 156      22.209  -0.984  22.757  1.00 54.28           C  
ATOM   1254  O   LEU A 156      21.506  -1.152  23.750  1.00 54.04           O  
ATOM   1255  CB  LEU A 156      21.451   0.902  21.286  1.00 55.07           C  
ATOM   1256  CG  LEU A 156      21.643   2.339  20.791  1.00 55.16           C  
ATOM   1257  CD1 LEU A 156      20.672   2.633  19.664  1.00 55.45           C  
ATOM   1258  CD2 LEU A 156      21.441   3.307  21.949  1.00 54.25           C  
ATOM   1259  HN  LEU A 156      23.889   0.369  20.598  1.00  0.00           H  
ATOM   1260  N   GLY A 157      22.740  -1.992  22.070  1.00 54.51           N  
ATOM   1261  CA  GLY A 157      22.499  -3.367  22.470  1.00 52.87           C  
ATOM   1262  C   GLY A 157      23.028  -4.345  21.443  1.00 52.52           C  
ATOM   1263  O   GLY A 157      23.331  -3.962  20.316  1.00 53.31           O  
ATOM   1264  HN  GLY A 157      23.322  -1.797  21.255  1.00  0.00           H  
ATOM   1265  N   LYS A 158      23.144  -5.610  21.831  1.00 52.44           N  
ATOM   1266  CA  LYS A 158      23.633  -6.639  20.923  1.00 53.49           C  
ATOM   1267  C   LYS A 158      22.815  -7.921  21.020  1.00 54.35           C  
ATOM   1268  O   LYS A 158      22.245  -8.237  22.066  1.00 53.55           O  
ATOM   1269  CB  LYS A 158      25.106  -6.948  21.207  1.00 54.11           C  
ATOM   1270  CG  LYS A 158      26.061  -5.818  20.852  1.00 55.70           C  
ATOM   1271  CD  LYS A 158      27.509  -6.285  20.875  1.00 57.20           C  
ATOM   1272  CE  LYS A 158      27.913  -6.781  22.261  1.00 60.08           C  
ATOM   1273  NZ  LYS A 158      29.381  -7.048  22.381  1.00 59.73           N1+
ATOM   1274  HN  LYS A 158      22.886  -5.866  22.784  1.00  0.00           H  
ATOM   1275  HZ1 LYS A 158      29.651  -7.379  23.307  1.00  0.00           H  
ATOM   1276  HZ2 LYS A 158      29.924  -6.226  22.116  1.00  0.00           H  
ATOM   1277  HZ3 LYS A 158      29.694  -7.695  21.657  1.00  0.00           H  
ATOM   1278  N   GLY A 159      22.759  -8.656  19.915  1.00 54.93           N  
ATOM   1279  CA  GLY A 159      22.012  -9.897  19.892  1.00 55.06           C  
ATOM   1280  C   GLY A 159      22.677 -10.935  19.012  1.00 56.27           C  
ATOM   1281  O   GLY A 159      23.693 -10.660  18.367  1.00 55.93           O  
ATOM   1282  HN  GLY A 159      23.246  -8.344  19.075  1.00  0.00           H  
ATOM   1283  N   THR A 160      22.095 -12.130  18.982  1.00 56.65           N  
ATOM   1284  CA  THR A 160      22.636 -13.236  18.203  1.00 55.43           C  
ATOM   1285  C   THR A 160      22.903 -12.804  16.766  1.00 54.21           C  
ATOM   1286  O   THR A 160      23.937 -13.142  16.191  1.00 55.13           O  
ATOM   1287  CB  THR A 160      21.657 -14.424  18.170  1.00 56.84           C  
ATOM   1288  CG2 THR A 160      22.342 -15.655  17.590  1.00 57.93           C  
ATOM   1289  OG1 THR A 160      21.210 -14.719  19.499  1.00 56.47           O  
ATOM   1290  HN  THR A 160      21.242 -12.277  19.522  1.00  0.00           H  
ATOM   1291  HG1 THR A 160      20.783 -13.951  19.861  1.00  0.00           H  
ATOM   1292  N   PHE A 161      21.970 -12.052  16.191  1.00 51.95           N  
ATOM   1293  CA  PHE A 161      22.044 -11.716  14.774  1.00 49.69           C  
ATOM   1294  C   PHE A 161      22.654 -10.348  14.479  1.00 47.42           C  
ATOM   1295  O   PHE A 161      22.752  -9.953  13.318  1.00 48.68           O  
ATOM   1296  CB  PHE A 161      20.653 -11.807  14.135  1.00 49.47           C  
ATOM   1297  CG  PHE A 161      20.090 -13.201  14.103  1.00 49.19           C  
ATOM   1298  CD1 PHE A 161      18.724 -13.414  14.179  1.00 48.07           C  
ATOM   1299  CD2 PHE A 161      20.931 -14.301  14.013  1.00 48.80           C  
ATOM   1300  CE1 PHE A 161      18.206 -14.700  14.168  1.00 48.58           C  
ATOM   1301  CE2 PHE A 161      20.420 -15.588  14.002  1.00 47.35           C  
ATOM   1302  CZ  PHE A 161      19.055 -15.787  14.080  1.00 48.10           C  
ATOM   1303  HN  PHE A 161      21.190 -11.705  16.749  1.00  0.00           H  
ATOM   1304  N   GLY A 162      23.062  -9.621  15.513  1.00 44.26           N  
ATOM   1305  CA  GLY A 162      23.686  -8.333  15.267  1.00 44.25           C  
ATOM   1306  C   GLY A 162      23.687  -7.359  16.428  1.00 43.26           C  
ATOM   1307  O   GLY A 162      23.388  -7.725  17.563  1.00 43.15           O  
ATOM   1308  HN  GLY A 162      22.939  -9.962  16.466  1.00  0.00           H  
ATOM   1309  N   LYS A 163      24.035  -6.110  16.135  1.00 42.44           N  
ATOM   1310  CA  LYS A 163      24.136  -5.075  17.158  1.00 43.74           C  
ATOM   1311  C   LYS A 163      23.326  -3.850  16.751  1.00 43.96           C  
ATOM   1312  O   LYS A 163      23.098  -3.614  15.567  1.00 45.38           O  
ATOM   1313  CB  LYS A 163      25.603  -4.677  17.364  1.00 43.25           C  
ATOM   1314  CG  LYS A 163      26.311  -4.238  16.087  1.00 44.18           C  
ATOM   1315  CD  LYS A 163      27.690  -3.630  16.360  1.00 44.52           C  
ATOM   1316  CE  LYS A 163      28.347  -3.157  15.057  1.00 46.96           C  
ATOM   1317  NZ  LYS A 163      29.513  -2.245  15.259  1.00 45.23           N1+
ATOM   1318  HN  LYS A 163      24.238  -5.868  15.165  1.00  0.00           H  
ATOM   1319  HZ1 LYS A 163      29.950  -1.930  14.393  1.00  0.00           H  
ATOM   1320  HZ2 LYS A 163      30.204  -2.678  15.871  1.00  0.00           H  
ATOM   1321  HZ3 LYS A 163      29.247  -1.447  15.836  1.00  0.00           H  
ATOM   1322  N   VAL A 164      22.887  -3.070  17.731  1.00 43.37           N  
ATOM   1323  CA  VAL A 164      22.223  -1.806  17.435  1.00 43.20           C  
ATOM   1324  C   VAL A 164      23.064  -0.627  17.911  1.00 42.82           C  
ATOM   1325  O   VAL A 164      23.525  -0.597  19.051  1.00 44.36           O  
ATOM   1326  CB  VAL A 164      20.828  -1.729  18.094  1.00 42.30           C  
ATOM   1327  CG1 VAL A 164      20.142  -0.432  17.697  1.00 40.27           C  
ATOM   1328  CG2 VAL A 164      19.985  -2.924  17.673  1.00 39.93           C  
ATOM   1329  HN  VAL A 164      23.015  -3.358  18.701  1.00  0.00           H  
ATOM   1330  N   ILE A 165      23.248   0.345  17.027  1.00 42.50           N  
ATOM   1331  CA  ILE A 165      24.206   1.419  17.231  1.00 45.20           C  
ATOM   1332  C   ILE A 165      23.526   2.780  17.197  1.00 46.63           C  
ATOM   1333  O   ILE A 165      22.541   2.967  16.487  1.00 47.95           O  
ATOM   1334  CB  ILE A 165      25.293   1.379  16.135  1.00 46.04           C  
ATOM   1335  CG1 ILE A 165      26.152   0.132  16.317  1.00 47.33           C  
ATOM   1336  CG2 ILE A 165      26.142   2.633  16.175  1.00 47.30           C  
ATOM   1337  CD1 ILE A 165      26.719  -0.005  17.704  1.00 46.58           C  
ATOM   1338  HN  ILE A 165      22.695   0.338  16.170  1.00  0.00           H  
ATOM   1339  N   LEU A 166      24.048   3.729  17.969  1.00 48.33           N  
ATOM   1340  CA  LEU A 166      23.662   5.126  17.806  1.00 51.81           C  
ATOM   1341  C   LEU A 166      24.667   5.812  16.891  1.00 54.12           C  
ATOM   1342  O   LEU A 166      25.872   5.764  17.134  1.00 56.64           O  
ATOM   1343  CB  LEU A 166      23.632   5.848  19.155  1.00 50.94           C  
ATOM   1344  CG  LEU A 166      22.952   7.225  19.143  1.00 52.02           C  
ATOM   1345  CD1 LEU A 166      21.458   7.044  18.892  1.00 50.60           C  
ATOM   1346  CD2 LEU A 166      23.181   7.943  20.467  1.00 49.43           C  
ATOM   1347  HN  LEU A 166      24.728   3.476  18.686  1.00  0.00           H  
ATOM   1348  N   VAL A 167      24.166   6.444  15.836  1.00 56.01           N  
ATOM   1349  CA  VAL A 167      25.023   7.135  14.883  1.00 57.87           C  
ATOM   1350  C   VAL A 167      24.563   8.571  14.677  1.00 59.63           C  
ATOM   1351  O   VAL A 167      23.370   8.838  14.544  1.00 60.44           O  
ATOM   1352  CB  VAL A 167      25.029   6.418  13.511  1.00 58.01           C  
ATOM   1353  CG1 VAL A 167      25.639   5.032  13.651  1.00 57.16           C  
ATOM   1354  CG2 VAL A 167      23.611   6.320  12.964  1.00 56.62           C  
ATOM   1355  HN  VAL A 167      23.157   6.445  15.690  1.00  0.00           H  
ATOM   1356  N   LYS A 168      25.515   9.496  14.659  1.00 62.02           N  
ATOM   1357  CA  LYS A 168      25.234  10.859  14.227  1.00 64.35           C  
ATOM   1358  C   LYS A 168      25.472  10.955  12.728  1.00 66.29           C  
ATOM   1359  O   LYS A 168      26.494  10.490  12.223  1.00 66.97           O  
ATOM   1360  CB  LYS A 168      26.142  11.858  14.948  1.00 63.42           C  
ATOM   1361  CG  LYS A 168      26.053  13.273  14.390  1.00 63.58           C  
ATOM   1362  CD  LYS A 168      27.024  14.218  15.084  1.00 64.77           C  
ATOM   1363  CE  LYS A 168      27.098  15.557  14.362  1.00 65.08           C  
ATOM   1364  NZ  LYS A 168      27.994  16.527  15.051  1.00 65.26           N1+
ATOM   1365  HN  LYS A 168      26.460   9.248  14.953  1.00  0.00           H  
ATOM   1366  HZ1 LYS A 168      28.044  17.424  14.567  1.00  0.00           H  
ATOM   1367  HZ2 LYS A 168      28.924  16.133  15.190  1.00  0.00           H  
ATOM   1368  HZ3 LYS A 168      27.721  16.650  16.026  1.00  0.00           H  
ATOM   1369  N   GLU A 169      24.525  11.553  12.016  1.00 68.01           N  
ATOM   1370  CA  GLU A 169      24.701  11.779  10.589  1.00 70.01           C  
ATOM   1371  C   GLU A 169      25.677  12.939  10.410  1.00 70.78           C  
ATOM   1372  O   GLU A 169      25.392  14.068  10.807  1.00 70.87           O  
ATOM   1373  CB  GLU A 169      23.352  12.107   9.942  1.00 70.58           C  
ATOM   1374  CG  GLU A 169      23.352  12.057   8.423  1.00 71.09           C  
ATOM   1375  CD  GLU A 169      21.952  11.935   7.848  1.00 71.91           C  
ATOM   1376  OE1 GLU A 169      20.982  12.271   8.563  1.00 71.53           O  
ATOM   1377  OE2 GLU A 169      21.822  11.499   6.683  1.00 70.03           O1-
ATOM   1378  HN  GLU A 169      23.665  11.857  12.473  1.00  0.00           H  
ATOM   1379  N   LYS A 170      26.834  12.654   9.823  1.00 71.76           N  
ATOM   1380  CA  LYS A 170      27.893  13.648   9.711  1.00 73.27           C  
ATOM   1381  C   LYS A 170      27.489  14.801   8.803  1.00 74.12           C  
ATOM   1382  O   LYS A 170      28.149  15.840   8.777  1.00 74.89           O  
ATOM   1383  CB  LYS A 170      29.182  13.000   9.191  1.00 72.81           C  
ATOM   1384  CG  LYS A 170      30.160  12.604  10.295  1.00 72.81           C  
ATOM   1385  CD  LYS A 170      30.679  13.838  11.030  1.00 72.07           C  
ATOM   1386  CE  LYS A 170      31.321  13.486  12.366  1.00 71.42           C  
ATOM   1387  NZ  LYS A 170      32.558  12.669  12.219  1.00 72.44           N1+
ATOM   1388  HN  LYS A 170      26.984  11.720   9.443  1.00  0.00           H  
ATOM   1389  HZ1 LYS A 170      32.988  12.433  13.113  1.00  0.00           H  
ATOM   1390  HZ2 LYS A 170      33.228  13.130  11.603  1.00  0.00           H  
ATOM   1391  HZ3 LYS A 170      32.377  11.829  11.669  1.00  0.00           H  
ATOM   1392  N   ALA A 171      26.397  14.618   8.066  1.00 74.19           N  
ATOM   1393  CA  ALA A 171      25.907  15.652   7.164  1.00 74.04           C  
ATOM   1394  C   ALA A 171      24.777  16.475   7.781  1.00 73.98           C  
ATOM   1395  O   ALA A 171      24.567  17.626   7.399  1.00 73.86           O  
ATOM   1396  CB  ALA A 171      25.440  15.023   5.856  1.00 74.22           C  
ATOM   1397  HN  ALA A 171      25.892  13.735   8.134  1.00  0.00           H  
ATOM   1398  N   THR A 172      24.054  15.891   8.733  1.00 73.87           N  
ATOM   1399  CA  THR A 172      22.887  16.554   9.316  1.00 73.52           C  
ATOM   1400  C   THR A 172      23.064  16.893  10.796  1.00 72.83           C  
ATOM   1401  O   THR A 172      22.612  17.940  11.260  1.00 73.31           O  
ATOM   1402  CB  THR A 172      21.620  15.686   9.175  1.00 73.79           C  
ATOM   1403  CG2 THR A 172      21.425  15.266   7.725  1.00 73.39           C  
ATOM   1404  OG1 THR A 172      21.747  14.515   9.992  1.00 75.54           O  
ATOM   1405  HN  THR A 172      24.318  14.963   9.063  1.00  0.00           H  
ATOM   1406  HG1 THR A 172      20.967  13.980   9.905  1.00  0.00           H  
ATOM   1407  N   GLY A 173      23.713  16.001  11.536  1.00 71.73           N  
ATOM   1408  CA  GLY A 173      23.916  16.233  12.954  1.00 70.84           C  
ATOM   1409  C   GLY A 173      22.889  15.530  13.819  1.00 70.09           C  
ATOM   1410  O   GLY A 173      23.198  15.093  14.928  1.00 69.97           O  
ATOM   1411  HN  GLY A 173      24.071  15.148  11.105  1.00  0.00           H  
ATOM   1412  N   ARG A 174      21.663  15.415  13.317  1.00 69.53           N  
ATOM   1413  CA  ARG A 174      20.618  14.709  14.045  1.00 68.46           C  
ATOM   1414  C   ARG A 174      20.878  13.205  14.042  1.00 66.86           C  
ATOM   1415  O   ARG A 174      21.363  12.646  13.055  1.00 66.52           O  
ATOM   1416  CB  ARG A 174      19.241  15.020  13.444  1.00 69.46           C  
ATOM   1417  CG  ARG A 174      19.128  14.825  11.941  1.00 70.69           C  
ATOM   1418  CD  ARG A 174      17.875  15.515  11.417  1.00 71.91           C  
ATOM   1419  NE  ARG A 174      17.336  14.872  10.222  1.00 72.66           N  
ATOM   1420  CZ  ARG A 174      17.685  15.188   8.979  1.00 72.69           C  
ATOM   1421  NH1 ARG A 174      18.580  16.142   8.761  1.00 72.48           N1+
ATOM   1422  NH2 ARG A 174      17.131  14.556   7.953  1.00 72.18           N  
ATOM   1423  HN  ARG A 174      21.451  15.827  12.408  1.00  0.00           H  
ATOM   1424  HE  ARG A 174      16.646  14.132  10.349  1.00  0.00           H  
ATOM   1425 1HH1 ARG A 174      19.006  16.628   9.550  1.00  0.00           H  
ATOM   1426 2HH1 ARG A 174      18.848  16.384   7.807  1.00  0.00           H  
ATOM   1427 1HH2 ARG A 174      16.443  13.822   8.121  1.00  0.00           H  
ATOM   1428 2HH2 ARG A 174      17.399  14.798   6.999  1.00  0.00           H  
ATOM   1429  N   TYR A 175      20.558  12.560  15.159  1.00 64.50           N  
ATOM   1430  CA  TYR A 175      21.021  11.204  15.429  1.00 61.65           C  
ATOM   1431  C   TYR A 175      20.088  10.129  14.893  1.00 57.78           C  
ATOM   1432  O   TYR A 175      18.987  10.413  14.426  1.00 56.38           O  
ATOM   1433  CB  TYR A 175      21.210  11.006  16.935  1.00 63.18           C  
ATOM   1434  CG  TYR A 175      22.295  11.872  17.535  1.00 66.19           C  
ATOM   1435  CD1 TYR A 175      22.095  13.232  17.737  1.00 67.88           C  
ATOM   1436  CD2 TYR A 175      23.517  11.327  17.911  1.00 67.91           C  
ATOM   1437  CE1 TYR A 175      23.084  14.026  18.300  1.00 68.28           C  
ATOM   1438  CE2 TYR A 175      24.510  12.113  18.475  1.00 67.71           C  
ATOM   1439  CZ  TYR A 175      24.287  13.460  18.668  1.00 67.28           C  
ATOM   1440  OH  TYR A 175      25.266  14.240  19.241  1.00 67.68           O  
ATOM   1441  HN  TYR A 175      19.970  13.028  15.849  1.00  0.00           H  
ATOM   1442  HH  TYR A 175      26.094  13.850  19.494  1.00  0.00           H  
ATOM   1443  N   TYR A 176      20.551   8.887  14.963  1.00 54.76           N  
ATOM   1444  CA  TYR A 176      19.777   7.742  14.506  1.00 52.53           C  
ATOM   1445  C   TYR A 176      20.199   6.496  15.274  1.00 50.55           C  
ATOM   1446  O   TYR A 176      21.261   6.466  15.893  1.00 50.49           O  
ATOM   1447  CB  TYR A 176      20.002   7.508  13.008  1.00 52.08           C  
ATOM   1448  CG  TYR A 176      19.440   8.588  12.109  1.00 52.52           C  
ATOM   1449  CD1 TYR A 176      20.252   9.601  11.617  1.00 53.50           C  
ATOM   1450  CD2 TYR A 176      18.099   8.587  11.743  1.00 52.72           C  
ATOM   1451  CE1 TYR A 176      19.746  10.583  10.783  1.00 53.87           C  
ATOM   1452  CE2 TYR A 176      17.584   9.565  10.911  1.00 52.34           C  
ATOM   1453  CZ  TYR A 176      18.412  10.560  10.434  1.00 53.32           C  
ATOM   1454  OH  TYR A 176      17.911  11.532   9.599  1.00 52.94           O  
ATOM   1455  HN  TYR A 176      21.481   8.729  15.350  1.00  0.00           H  
ATOM   1456  HH  TYR A 176      18.481  12.217   9.271  1.00  0.00           H  
ATOM   1457  N   ALA A 177      19.358   5.471  15.236  1.00 47.47           N  
ATOM   1458  CA  ALA A 177      19.772   4.138  15.641  1.00 45.77           C  
ATOM   1459  C   ALA A 177      20.072   3.341  14.378  1.00 45.36           C  
ATOM   1460  O   ALA A 177      19.347   3.440  13.391  1.00 45.41           O  
ATOM   1461  CB  ALA A 177      18.664   3.468  16.437  1.00 45.09           C  
ATOM   1462  HN  ALA A 177      18.401   5.621  14.916  1.00  0.00           H  
ATOM   1463  N   MET A 178      21.143   2.558  14.396  1.00 44.84           N  
ATOM   1464  CA  MET A 178      21.463   1.733  13.243  1.00 45.55           C  
ATOM   1465  C   MET A 178      21.488   0.256  13.582  1.00 46.13           C  
ATOM   1466  O   MET A 178      22.363  -0.211  14.305  1.00 47.59           O  
ATOM   1467  CB  MET A 178      22.812   2.129  12.647  1.00 45.46           C  
ATOM   1468  CG  MET A 178      23.254   1.193  11.533  1.00 46.27           C  
ATOM   1469  SD  MET A 178      24.813   1.665  10.791  1.00 48.83           S  
ATOM   1470  CE  MET A 178      24.464   3.366  10.340  1.00 47.09           C  
ATOM   1471  HN  MET A 178      21.743   2.535  15.221  1.00  0.00           H  
ATOM   1472  N   LYS A 179      20.528  -0.480  13.041  1.00 46.37           N  
ATOM   1473  CA  LYS A 179      20.476  -1.919  13.232  1.00 47.55           C  
ATOM   1474  C   LYS A 179      21.436  -2.559  12.239  1.00 49.98           C  
ATOM   1475  O   LYS A 179      21.248  -2.454  11.028  1.00 50.90           O  
ATOM   1476  CB  LYS A 179      19.055  -2.414  12.985  1.00 45.01           C  
ATOM   1477  CG  LYS A 179      18.700  -3.707  13.673  1.00 42.53           C  
ATOM   1478  CD  LYS A 179      17.210  -3.954  13.531  1.00 41.57           C  
ATOM   1479  CE  LYS A 179      16.761  -5.168  14.310  1.00 40.75           C  
ATOM   1480  NZ  LYS A 179      15.311  -5.417  14.092  1.00 40.01           N1+
ATOM   1481  HN  LYS A 179      19.809  -0.026  12.478  1.00  0.00           H  
ATOM   1482  HZ1 LYS A 179      15.008  -6.237  14.618  1.00  0.00           H  
ATOM   1483  HZ2 LYS A 179      15.084  -5.497  13.101  1.00  0.00           H  
ATOM   1484  HZ3 LYS A 179      14.747  -4.595  14.311  1.00  0.00           H  
ATOM   1485  N   ILE A 180      22.477  -3.205  12.753  1.00 52.41           N  
ATOM   1486  CA  ILE A 180      23.464  -3.846  11.898  1.00 55.05           C  
ATOM   1487  C   ILE A 180      23.385  -5.355  12.041  1.00 57.91           C  
ATOM   1488  O   ILE A 180      23.820  -5.919  13.045  1.00 58.51           O  
ATOM   1489  CB  ILE A 180      24.893  -3.399  12.248  1.00 55.18           C  
ATOM   1490  CG1 ILE A 180      25.050  -1.902  11.989  1.00 56.21           C  
ATOM   1491  CG2 ILE A 180      25.899  -4.179  11.417  1.00 55.23           C  
ATOM   1492  CD1 ILE A 180      26.448  -1.391  12.240  1.00 56.23           C  
ATOM   1493  HN  ILE A 180      22.586  -3.252  13.766  1.00  0.00           H  
ATOM   1494  N   LEU A 181      22.822  -6.002  11.028  1.00 60.68           N  
ATOM   1495  CA  LEU A 181      22.719  -7.450  11.017  1.00 63.67           C  
ATOM   1496  C   LEU A 181      23.872  -8.034  10.214  1.00 66.31           C  
ATOM   1497  O   LEU A 181      24.300  -7.459   9.212  1.00 67.15           O  
ATOM   1498  CB  LEU A 181      21.386  -7.884  10.399  1.00 63.02           C  
ATOM   1499  CG  LEU A 181      20.098  -7.384  11.062  1.00 62.33           C  
ATOM   1500  CD1 LEU A 181      18.901  -7.922  10.294  1.00 60.69           C  
ATOM   1501  CD2 LEU A 181      20.048  -7.832  12.515  1.00 61.62           C  
ATOM   1502  HN  LEU A 181      22.453  -5.470  10.240  1.00  0.00           H  
ATOM   1503  N   LYS A 182      24.376  -9.176  10.666  1.00 69.04           N  
ATOM   1504  CA  LYS A 182      25.365  -9.929   9.909  1.00 71.41           C  
ATOM   1505  C   LYS A 182      24.665 -10.674   8.776  1.00 72.99           C  
ATOM   1506  O   LYS A 182      23.784 -11.499   9.017  1.00 72.65           O  
ATOM   1507  CB  LYS A 182      26.077 -10.917  10.834  1.00 71.02           C  
ATOM   1508  CG  LYS A 182      25.147 -11.599  11.821  1.00 70.35           C  
ATOM   1509  CD  LYS A 182      25.906 -12.151  13.016  1.00 70.61           C  
ATOM   1510  CE  LYS A 182      26.644 -11.050  13.757  1.00 70.53           C  
ATOM   1511  NZ  LYS A 182      27.361 -11.576  14.951  1.00 69.52           N1+
ATOM   1512  HN  LYS A 182      24.062  -9.535  11.568  1.00  0.00           H  
ATOM   1513  HZ1 LYS A 182      27.857 -10.836  15.449  1.00  0.00           H  
ATOM   1514  HZ2 LYS A 182      27.987 -12.341  14.702  1.00  0.00           H  
ATOM   1515  HZ3 LYS A 182      26.729 -12.083  15.571  1.00  0.00           H  
ATOM   1516  N   LYS A 183      25.060 -10.378   7.541  1.00 75.06           N  
ATOM   1517  CA  LYS A 183      24.333 -10.866   6.377  1.00 77.16           C  
ATOM   1518  C   LYS A 183      24.547 -12.356   6.132  1.00 78.59           C  
ATOM   1519  O   LYS A 183      23.779 -12.983   5.404  1.00 79.46           O  
ATOM   1520  CB  LYS A 183      24.742 -10.083   5.126  1.00 76.92           C  
ATOM   1521  CG  LYS A 183      26.062 -10.524   4.525  1.00 76.85           C  
ATOM   1522  CD  LYS A 183      26.200 -10.050   3.086  1.00 77.77           C  
ATOM   1523  CE  LYS A 183      26.130  -8.534   2.991  1.00 78.11           C  
ATOM   1524  NZ  LYS A 183      26.411  -8.045   1.611  1.00 78.39           N1+
ATOM   1525  HN  LYS A 183      25.888  -9.798   7.406  1.00  0.00           H  
ATOM   1526  HZ1 LYS A 183      26.364  -7.028   1.547  1.00  0.00           H  
ATOM   1527  HZ2 LYS A 183      25.794  -8.487   0.930  1.00  0.00           H  
ATOM   1528  HZ3 LYS A 183      27.306  -8.396   1.270  1.00  0.00           H  
ATOM   1529  N   GLU A 184      25.585 -12.924   6.739  1.00 80.33           N  
ATOM   1530  CA  GLU A 184      25.930 -14.324   6.508  1.00 82.54           C  
ATOM   1531  C   GLU A 184      25.088 -15.297   7.333  1.00 83.69           C  
ATOM   1532  O   GLU A 184      25.158 -16.514   7.138  1.00 84.28           O  
ATOM   1533  CB  GLU A 184      27.416 -14.556   6.794  1.00 83.06           C  
ATOM   1534  CG  GLU A 184      27.953 -13.783   7.983  1.00 84.96           C  
ATOM   1535  CD  GLU A 184      28.400 -12.381   7.610  1.00 85.67           C  
ATOM   1536  OE1 GLU A 184      29.376 -11.890   8.216  1.00 86.44           O  
ATOM   1537  OE2 GLU A 184      27.778 -11.772   6.714  1.00 85.37           O1-
ATOM   1538  HN  GLU A 184      26.153 -12.370   7.380  1.00  0.00           H  
ATOM   1539  N   VAL A 185      24.294 -14.759   8.253  1.00 84.03           N  
ATOM   1540  CA  VAL A 185      23.303 -15.562   8.959  1.00 84.61           C  
ATOM   1541  C   VAL A 185      22.088 -15.789   8.056  1.00 84.72           C  
ATOM   1542  O   VAL A 185      21.388 -16.796   8.178  1.00 84.01           O  
ATOM   1543  CB  VAL A 185      22.853 -14.866  10.267  1.00 84.66           C  
ATOM   1544  CG1 VAL A 185      21.777 -15.685  10.952  1.00 84.51           C  
ATOM   1545  CG2 VAL A 185      24.042 -14.694  11.196  1.00 84.78           C  
ATOM   1546  HN  VAL A 185      24.380 -13.766   8.469  1.00  0.00           H  
ATOM   1547  N   ILE A 186      21.851 -14.849   7.145  1.00 84.81           N  
ATOM   1548  CA  ILE A 186      20.775 -14.970   6.167  1.00 84.92           C  
ATOM   1549  C   ILE A 186      21.302 -15.206   4.748  1.00 84.65           C  
ATOM   1550  O   ILE A 186      21.422 -16.350   4.312  1.00 85.09           O  
ATOM   1551  CB  ILE A 186      19.871 -13.713   6.185  1.00 85.84           C  
ATOM   1552  CG1 ILE A 186      20.726 -12.445   6.149  1.00 85.69           C  
ATOM   1553  CG2 ILE A 186      18.994 -13.723   7.429  1.00 86.30           C  
ATOM   1554  CD1 ILE A 186      19.941 -11.175   6.392  1.00 84.99           C  
ATOM   1555  HN  ILE A 186      22.441 -14.017   7.130  1.00  0.00           H  
ATOM   1556  N   VAL A 187      21.619 -14.131   4.031  1.00 84.02           N  
ATOM   1557  CA  VAL A 187      22.195 -14.251   2.695  1.00 83.17           C  
ATOM   1558  C   VAL A 187      23.655 -14.688   2.789  1.00 83.54           C  
ATOM   1559  O   VAL A 187      24.568 -13.878   2.619  1.00 83.56           O  
ATOM   1560  CB  VAL A 187      22.124 -12.908   1.931  1.00 82.49           C  
ATOM   1561  CG1 VAL A 187      22.712 -13.067   0.535  1.00 81.02           C  
ATOM   1562  CG2 VAL A 187      20.680 -12.434   1.847  1.00 82.74           C  
ATOM   1563  HN  VAL A 187      21.456 -13.204   4.423  1.00  0.00           H  
ATOM   1564  N   ALA A 188      23.867 -15.973   3.062  1.00 83.58           N  
ATOM   1565  CA  ALA A 188      25.212 -16.519   3.241  1.00 83.81           C  
ATOM   1566  C   ALA A 188      25.886 -16.808   1.901  1.00 83.19           C  
ATOM   1567  O   ALA A 188      26.939 -17.446   1.848  1.00 82.22           O  
ATOM   1568  CB  ALA A 188      25.149 -17.798   4.082  1.00 83.26           C  
ATOM   1569  HN  ALA A 188      23.065 -16.598   3.149  1.00  0.00           H  
ATOM   1570  N   ASN A 199      14.687  -0.820  -1.730  1.00 90.17           N  
ATOM   1571  CA  ASN A 199      13.417  -0.198  -2.092  1.00 90.86           C  
ATOM   1572  C   ASN A 199      12.989   0.844  -1.056  1.00 90.98           C  
ATOM   1573  O   ASN A 199      13.097   0.614   0.147  1.00 91.62           O  
ATOM   1574  CB  ASN A 199      12.334  -1.274  -2.216  1.00 91.84           C  
ATOM   1575  CG  ASN A 199      12.159  -2.071  -0.932  1.00 92.92           C  
ATOM   1576  ND2 ASN A 199      11.194  -2.987  -0.921  1.00 93.26           N  
ATOM   1577  OD1 ASN A 199      12.889  -1.863   0.038  1.00 93.23           O  
ATOM   1578  HN1 ASN A 199      15.408  -0.103  -1.647  1.00  0.00           H  
ATOM   1579  HN2 ASN A 199      14.952  -1.559  -2.381  1.00  0.00           H  
ATOM   1580  HN3 ASN A 199      14.610  -1.388  -0.886  1.00  0.00           H  
ATOM   1581 1HD2 ASN A 199      10.589  -3.159  -1.724  1.00  0.00           H  
ATOM   1582 2HD2 ASN A 199      11.077  -3.521  -0.060  1.00  0.00           H  
ATOM   1583  N   ARG A 200      12.492   1.986  -1.523  1.00 90.15           N  
ATOM   1584  CA  ARG A 200      12.063   3.051  -0.624  1.00 89.16           C  
ATOM   1585  C   ARG A 200      10.598   2.935  -0.222  1.00 87.36           C  
ATOM   1586  O   ARG A 200       9.934   3.931   0.085  1.00 87.57           O  
ATOM   1587  CB  ARG A 200      12.342   4.405  -1.263  1.00 90.42           C  
ATOM   1588  CG  ARG A 200      13.829   4.688  -1.337  1.00 92.36           C  
ATOM   1589  CD  ARG A 200      14.155   6.100  -0.918  1.00 93.26           C  
ATOM   1590  NE  ARG A 200      14.022   7.027  -2.032  1.00 94.48           N  
ATOM   1591  CZ  ARG A 200      14.482   8.271  -2.017  1.00 95.48           C  
ATOM   1592  NH1 ARG A 200      15.103   8.732  -0.939  1.00 96.25           N1+
ATOM   1593  NH2 ARG A 200      14.329   9.047  -3.080  1.00 94.74           N  
ATOM   1594  HN  ARG A 200      12.409   2.120  -2.531  1.00  0.00           H  
ATOM   1595  HE  ARG A 200      13.547   6.701  -2.874  1.00  0.00           H  
ATOM   1596 1HH1 ARG A 200      15.221   8.135  -0.121  1.00  0.00           H  
ATOM   1597 2HH1 ARG A 200      15.457   9.689  -0.927  1.00  0.00           H  
ATOM   1598 1HH2 ARG A 200      13.852   8.693  -3.909  1.00  0.00           H  
ATOM   1599 2HH2 ARG A 200      14.683  10.004  -3.068  1.00  0.00           H  
ATOM   1600  N   VAL A 201      10.114   1.696  -0.235  1.00 85.08           N  
ATOM   1601  CA  VAL A 201       8.882   1.311   0.442  1.00 80.98           C  
ATOM   1602  C   VAL A 201       8.787   1.911   1.847  1.00 78.69           C  
ATOM   1603  O   VAL A 201       7.719   1.925   2.462  1.00 77.88           O  
ATOM   1604  CB  VAL A 201       8.804  -0.220   0.545  1.00 80.35           C  
ATOM   1605  CG1 VAL A 201       7.612  -0.629   1.383  1.00 80.06           C  
ATOM   1606  CG2 VAL A 201       8.725  -0.820  -0.855  1.00 80.44           C  
ATOM   1607  HN  VAL A 201      10.631   0.979  -0.744  1.00  0.00           H  
ATOM   1608  N   LEU A 202       9.913   2.420   2.338  1.00 76.87           N  
ATOM   1609  CA  LEU A 202      10.008   2.954   3.691  1.00 75.29           C  
ATOM   1610  C   LEU A 202       9.489   4.383   3.851  1.00 74.60           C  
ATOM   1611  O   LEU A 202       9.669   4.989   4.906  1.00 75.16           O  
ATOM   1612  CB  LEU A 202      11.461   2.885   4.194  1.00 73.92           C  
ATOM   1613  CG  LEU A 202      12.620   3.444   3.356  1.00 72.86           C  
ATOM   1614  CD1 LEU A 202      13.695   4.008   4.272  1.00 71.91           C  
ATOM   1615  CD2 LEU A 202      13.204   2.345   2.488  1.00 71.78           C  
ATOM   1616  HN  LEU A 202      10.743   2.437   1.745  1.00  0.00           H  
ATOM   1617  N   GLN A 203       8.851   4.924   2.816  1.00 73.20           N  
ATOM   1618  CA  GLN A 203       8.191   6.225   2.935  1.00 71.31           C  
ATOM   1619  C   GLN A 203       6.678   6.062   3.085  1.00 69.04           C  
ATOM   1620  O   GLN A 203       5.989   6.966   3.563  1.00 68.21           O  
ATOM   1621  CB  GLN A 203       8.509   7.088   1.715  1.00 72.89           C  
ATOM   1622  CG  GLN A 203       9.992   7.307   1.503  1.00 73.32           C  
ATOM   1623  CD  GLN A 203      10.302   7.774   0.103  1.00 73.75           C  
ATOM   1624  NE2 GLN A 203      10.068   9.055  -0.158  1.00 73.67           N  
ATOM   1625  OE1 GLN A 203      10.742   6.993  -0.740  1.00 73.41           O  
ATOM   1626  HN  GLN A 203       8.822   4.425   1.927  1.00  0.00           H  
ATOM   1627 1HE2 GLN A 203       9.703   9.702   0.541  1.00  0.00           H  
ATOM   1628 2HE2 GLN A 203      10.278   9.371  -1.105  1.00  0.00           H  
ATOM   1629  N   ASN A 204       6.175   4.900   2.673  1.00 67.04           N  
ATOM   1630  CA  ASN A 204       4.788   4.513   2.924  1.00 64.98           C  
ATOM   1631  C   ASN A 204       4.613   4.172   4.399  1.00 63.43           C  
ATOM   1632  O   ASN A 204       3.582   4.479   5.005  1.00 63.77           O  
ATOM   1633  CB  ASN A 204       4.410   3.278   2.097  1.00 64.94           C  
ATOM   1634  CG  ASN A 204       4.645   3.468   0.613  1.00 64.77           C  
ATOM   1635  ND2 ASN A 204       3.864   2.767  -0.202  1.00 63.30           N  
ATOM   1636  OD1 ASN A 204       5.518   4.233   0.202  1.00 64.76           O  
ATOM   1637  HN  ASN A 204       6.780   4.256   2.163  1.00  0.00           H  
ATOM   1638 1HD2 ASN A 204       4.022   2.895  -1.201  1.00  0.00           H  
ATOM   1639 2HD2 ASN A 204       3.141   2.133   0.138  1.00  0.00           H  
ATOM   1640  N   SER A 205       5.632   3.536   4.969  1.00 60.03           N  
ATOM   1641  CA  SER A 205       5.522   2.936   6.291  1.00 56.32           C  
ATOM   1642  C   SER A 205       5.672   3.959   7.411  1.00 53.83           C  
ATOM   1643  O   SER A 205       6.013   3.610   8.540  1.00 53.84           O  
ATOM   1644  CB  SER A 205       6.569   1.834   6.443  1.00 56.14           C  
ATOM   1645  OG  SER A 205       6.473   0.902   5.378  1.00 53.97           O  
ATOM   1646  HN  SER A 205       6.516   3.466   4.466  1.00  0.00           H  
ATOM   1647  HG  SER A 205       7.124   0.217   5.473  1.00  0.00           H  
ATOM   1648  N   ARG A 206       5.409   5.223   7.095  1.00 51.66           N  
ATOM   1649  CA  ARG A 206       5.447   6.286   8.096  1.00 48.34           C  
ATOM   1650  C   ARG A 206       4.194   6.318   8.973  1.00 44.36           C  
ATOM   1651  O   ARG A 206       3.073   6.414   8.473  1.00 44.01           O  
ATOM   1652  CB  ARG A 206       5.628   7.646   7.415  1.00 49.25           C  
ATOM   1653  CG  ARG A 206       7.079   8.049   7.209  1.00 51.17           C  
ATOM   1654  CD  ARG A 206       7.864   7.934   8.514  1.00 55.69           C  
ATOM   1655  NE  ARG A 206       7.069   8.302   9.689  1.00 55.50           N  
ATOM   1656  CZ  ARG A 206       7.467   9.163  10.624  1.00 55.40           C  
ATOM   1657  NH1 ARG A 206       8.653   9.750  10.524  1.00 55.43           N1+
ATOM   1658  NH2 ARG A 206       6.682   9.437  11.659  1.00 53.56           N  
ATOM   1659  HN  ARG A 206       5.175   5.456   6.130  1.00  0.00           H  
ATOM   1660  HE  ARG A 206       6.151   7.871   9.798  1.00  0.00           H  
ATOM   1661 1HH1 ARG A 206       9.256   9.539   9.729  1.00  0.00           H  
ATOM   1662 2HH1 ARG A 206       8.958  10.409  11.240  1.00  0.00           H  
ATOM   1663 1HH2 ARG A 206       5.770   8.986  11.736  1.00  0.00           H  
ATOM   1664 2HH2 ARG A 206       6.987  10.096  12.375  1.00  0.00           H  
ATOM   1665  N   HIS A 207       4.396   6.229  10.284  1.00 39.08           N  
ATOM   1666  CA  HIS A 207       3.320   6.445  11.239  1.00 34.50           C  
ATOM   1667  C   HIS A 207       3.852   7.254  12.409  1.00 32.55           C  
ATOM   1668  O   HIS A 207       4.975   7.043  12.853  1.00 35.69           O  
ATOM   1669  CB  HIS A 207       2.776   5.111  11.741  1.00 33.40           C  
ATOM   1670  CG  HIS A 207       1.470   5.230  12.460  1.00 31.75           C  
ATOM   1671  CD2 HIS A 207       0.196   5.082  12.024  1.00 31.83           C  
ATOM   1672  ND1 HIS A 207       1.382   5.559  13.795  1.00 30.97           N  
ATOM   1673  CE1 HIS A 207       0.110   5.608  14.152  1.00 31.72           C  
ATOM   1674  NE2 HIS A 207      -0.630   5.323  13.095  1.00 33.29           N  
ATOM   1675  HN  HIS A 207       5.329   6.004  10.629  1.00  0.00           H  
ATOM   1676  HD1 HIS A 207       2.175   5.737  14.412  1.00  0.00           H  
ATOM   1677  HE2 HIS A 207      -1.649   5.288  13.077  1.00  0.00           H  
ATOM   1678  N   PRO A 208       3.050   8.195  12.928  1.00 30.87           N  
ATOM   1679  CA  PRO A 208       3.554   9.099  13.967  1.00 28.26           C  
ATOM   1680  C   PRO A 208       4.007   8.414  15.255  1.00 28.05           C  
ATOM   1681  O   PRO A 208       4.720   9.012  16.053  1.00 27.73           O  
ATOM   1682  CB  PRO A 208       2.392  10.066  14.204  1.00 28.36           C  
ATOM   1683  CG  PRO A 208       1.184   9.356  13.697  1.00 28.73           C  
ATOM   1684  CD  PRO A 208       1.645   8.473  12.580  1.00 29.50           C  
ATOM   1685  N   PHE A 209       3.602   7.163  15.454  1.00 28.33           N  
ATOM   1686  CA  PHE A 209       3.892   6.465  16.704  1.00 28.62           C  
ATOM   1687  C   PHE A 209       4.797   5.248  16.523  1.00 30.46           C  
ATOM   1688  O   PHE A 209       4.982   4.454  17.453  1.00 28.77           O  
ATOM   1689  CB  PHE A 209       2.585   6.057  17.389  1.00 26.78           C  
ATOM   1690  CG  PHE A 209       1.691   7.220  17.708  1.00 28.05           C  
ATOM   1691  CD1 PHE A 209       2.218   8.381  18.262  1.00 29.02           C  
ATOM   1692  CD2 PHE A 209       0.337   7.178  17.416  1.00 25.68           C  
ATOM   1693  CE1 PHE A 209       1.407   9.482  18.513  1.00 27.86           C  
ATOM   1694  CE2 PHE A 209      -0.477   8.271  17.663  1.00 26.04           C  
ATOM   1695  CZ  PHE A 209       0.058   9.426  18.211  1.00 26.60           C  
ATOM   1696  HN  PHE A 209       3.080   6.683  14.721  1.00  0.00           H  
ATOM   1697  N   LEU A 210       5.359   5.110  15.323  1.00 30.07           N  
ATOM   1698  CA  LEU A 210       6.336   4.063  15.038  1.00 30.54           C  
ATOM   1699  C   LEU A 210       7.667   4.700  14.649  1.00 31.93           C  
ATOM   1700  O   LEU A 210       7.691   5.670  13.896  1.00 34.05           O  
ATOM   1701  CB  LEU A 210       5.852   3.188  13.884  1.00 29.67           C  
ATOM   1702  CG  LEU A 210       4.523   2.458  14.030  1.00 31.19           C  
ATOM   1703  CD1 LEU A 210       4.191   1.767  12.714  1.00 30.93           C  
ATOM   1704  CD2 LEU A 210       4.605   1.448  15.171  1.00 31.92           C  
ATOM   1705  HN  LEU A 210       5.098   5.757  14.579  1.00  0.00           H  
ATOM   1706  N   THR A 211       8.773   4.156  15.147  1.00 32.36           N  
ATOM   1707  CA  THR A 211      10.074   4.675  14.754  1.00 34.73           C  
ATOM   1708  C   THR A 211      10.265   4.406  13.262  1.00 36.83           C  
ATOM   1709  O   THR A 211      10.094   3.279  12.793  1.00 37.01           O  
ATOM   1710  CB  THR A 211      11.238   4.026  15.569  1.00 32.91           C  
ATOM   1711  CG2 THR A 211      10.920   4.055  17.050  1.00 33.80           C  
ATOM   1712  OG1 THR A 211      11.428   2.666  15.168  1.00 34.05           O  
ATOM   1713  HN  THR A 211       8.710   3.377  15.803  1.00  0.00           H  
ATOM   1714  HG1 THR A 211      12.136   2.271  15.664  1.00  0.00           H  
ATOM   1715  N   ALA A 212      10.607   5.459  12.524  1.00 38.31           N  
ATOM   1716  CA  ALA A 212      10.692   5.407  11.072  1.00 38.75           C  
ATOM   1717  C   ALA A 212      12.003   4.794  10.591  1.00 40.40           C  
ATOM   1718  O   ALA A 212      13.074   5.071  11.137  1.00 39.76           O  
ATOM   1719  CB  ALA A 212      10.542   6.808  10.504  1.00 38.47           C  
ATOM   1720  HN  ALA A 212      10.818   6.339  12.995  1.00  0.00           H  
ATOM   1721  N   LEU A 213      11.914   3.958   9.563  1.00 41.74           N  
ATOM   1722  CA  LEU A 213      13.105   3.504   8.865  1.00 44.20           C  
ATOM   1723  C   LEU A 213      13.413   4.512   7.762  1.00 46.44           C  
ATOM   1724  O   LEU A 213      12.651   4.640   6.806  1.00 45.69           O  
ATOM   1725  CB  LEU A 213      12.866   2.118   8.266  1.00 45.34           C  
ATOM   1726  CG  LEU A 213      14.088   1.407   7.675  1.00 47.86           C  
ATOM   1727  CD1 LEU A 213      15.171   1.285   8.739  1.00 48.14           C  
ATOM   1728  CD2 LEU A 213      13.687   0.030   7.163  1.00 46.90           C  
ATOM   1729  HN  LEU A 213      10.997   3.630   9.259  1.00  0.00           H  
ATOM   1730  N   LYS A 214      14.522   5.236   7.904  1.00 49.93           N  
ATOM   1731  CA  LYS A 214      14.875   6.287   6.953  1.00 52.07           C  
ATOM   1732  C   LYS A 214      15.881   5.842   5.892  1.00 53.43           C  
ATOM   1733  O   LYS A 214      15.807   6.285   4.747  1.00 54.66           O  
ATOM   1734  CB  LYS A 214      15.420   7.517   7.687  1.00 51.99           C  
ATOM   1735  CG  LYS A 214      15.850   8.638   6.748  1.00 53.13           C  
ATOM   1736  CD  LYS A 214      15.983   9.968   7.471  1.00 53.77           C  
ATOM   1737  CE  LYS A 214      16.532  11.052   6.544  1.00 54.58           C  
ATOM   1738  NZ  LYS A 214      15.686  11.278   5.332  1.00 51.77           N1+
ATOM   1739  HN  LYS A 214      15.139   5.052   8.695  1.00  0.00           H  
ATOM   1740  HZ1 LYS A 214      16.052  12.001   4.713  1.00  0.00           H  
ATOM   1741  HZ2 LYS A 214      14.722  11.481   5.596  1.00  0.00           H  
ATOM   1742  HZ3 LYS A 214      15.541  10.406   4.824  1.00  0.00           H  
ATOM   1743  N   TYR A 215      16.820   4.978   6.269  1.00 54.46           N  
ATOM   1744  CA  TYR A 215      17.766   4.415   5.305  1.00 56.79           C  
ATOM   1745  C   TYR A 215      18.005   2.927   5.544  1.00 58.15           C  
ATOM   1746  O   TYR A 215      18.019   2.467   6.685  1.00 59.06           O  
ATOM   1747  CB  TYR A 215      19.113   5.139   5.378  1.00 56.49           C  
ATOM   1748  CG  TYR A 215      19.039   6.637   5.206  1.00 56.49           C  
ATOM   1749  CD1 TYR A 215      18.742   7.203   3.975  1.00 55.82           C  
ATOM   1750  CD2 TYR A 215      19.290   7.486   6.274  1.00 57.81           C  
ATOM   1751  CE1 TYR A 215      18.697   8.576   3.815  1.00 56.56           C  
ATOM   1752  CE2 TYR A 215      19.247   8.858   6.124  1.00 57.51           C  
ATOM   1753  CZ  TYR A 215      18.951   9.398   4.895  1.00 56.60           C  
ATOM   1754  OH  TYR A 215      18.910  10.765   4.753  1.00 56.09           O  
ATOM   1755  HN  TYR A 215      16.882   4.703   7.249  1.00  0.00           H  
ATOM   1756  HH  TYR A 215      19.085  11.331   5.496  1.00  0.00           H  
ATOM   1757  N   SER A 216      18.196   2.178   4.462  1.00 59.40           N  
ATOM   1758  CA  SER A 216      18.705   0.816   4.559  1.00 62.27           C  
ATOM   1759  C   SER A 216      19.689   0.542   3.427  1.00 63.93           C  
ATOM   1760  O   SER A 216      19.339   0.633   2.251  1.00 64.34           O  
ATOM   1761  CB  SER A 216      17.555  -0.200   4.512  1.00 62.17           C  
ATOM   1762  OG  SER A 216      16.820  -0.112   3.303  1.00 63.81           O  
ATOM   1763  HN  SER A 216      17.981   2.566   3.543  1.00  0.00           H  
ATOM   1764  HG  SER A 216      16.108  -0.741   3.274  1.00  0.00           H  
ATOM   1765  N   PHE A 217      20.925   0.215   3.790  1.00 66.18           N  
ATOM   1766  CA  PHE A 217      21.958  -0.073   2.802  1.00 67.60           C  
ATOM   1767  C   PHE A 217      22.768  -1.308   3.182  1.00 68.74           C  
ATOM   1768  O   PHE A 217      22.877  -1.654   4.358  1.00 68.09           O  
ATOM   1769  CB  PHE A 217      22.890   1.133   2.642  1.00 66.93           C  
ATOM   1770  CG  PHE A 217      23.609   1.522   3.903  1.00 67.35           C  
ATOM   1771  CD1 PHE A 217      23.152   2.576   4.681  1.00 67.42           C  
ATOM   1772  CD2 PHE A 217      24.754   0.847   4.301  1.00 67.95           C  
ATOM   1773  CE1 PHE A 217      23.824   2.953   5.833  1.00 66.66           C  
ATOM   1774  CE2 PHE A 217      25.432   1.217   5.452  1.00 68.51           C  
ATOM   1775  CZ  PHE A 217      24.965   2.273   6.219  1.00 67.41           C  
ATOM   1776  HN  PHE A 217      21.156   0.164   4.782  1.00  0.00           H  
ATOM   1777  N   GLN A 218      23.327  -1.974   2.176  1.00 70.71           N  
ATOM   1778  CA  GLN A 218      24.159  -3.150   2.402  1.00 72.86           C  
ATOM   1779  C   GLN A 218      25.623  -2.820   2.166  1.00 73.39           C  
ATOM   1780  O   GLN A 218      25.945  -1.871   1.449  1.00 73.22           O  
ATOM   1781  CB  GLN A 218      23.755  -4.290   1.465  1.00 74.85           C  
ATOM   1782  CG  GLN A 218      22.376  -4.865   1.716  1.00 76.77           C  
ATOM   1783  CD  GLN A 218      22.190  -6.216   1.048  1.00 78.27           C  
ATOM   1784  NE2 GLN A 218      20.979  -6.760   1.131  1.00 77.77           N  
ATOM   1785  OE1 GLN A 218      23.128  -6.765   0.465  1.00 79.41           O  
ATOM   1786  HN  GLN A 218      23.170  -1.654   1.220  1.00  0.00           H  
ATOM   1787 1HE2 GLN A 218      20.854  -7.667   0.682  1.00  0.00           H  
ATOM   1788 2HE2 GLN A 218      20.203  -6.306   1.613  1.00  0.00           H  
ATOM   1789  N   THR A 219      26.503  -3.611   2.774  1.00 74.13           N  
ATOM   1790  CA  THR A 219      27.936  -3.498   2.534  1.00 75.34           C  
ATOM   1791  C   THR A 219      28.617  -4.861   2.448  1.00 75.46           C  
ATOM   1792  O   THR A 219      28.000  -5.858   2.072  1.00 75.81           O  
ATOM   1793  CB  THR A 219      28.637  -2.673   3.636  1.00 75.79           C  
ATOM   1794  CG2 THR A 219      28.140  -1.235   3.625  1.00 75.77           C  
ATOM   1795  OG1 THR A 219      28.387  -3.269   4.915  1.00 76.63           O  
ATOM   1796  HN  THR A 219      26.165  -4.317   3.427  1.00  0.00           H  
ATOM   1797  HG1 THR A 219      28.818  -2.762   5.593  1.00  0.00           H  
ATOM   1798  N   HIS A 220      29.895  -4.890   2.813  1.00 75.71           N  
ATOM   1799  CA  HIS A 220      30.776  -6.004   2.489  1.00 75.80           C  
ATOM   1800  C   HIS A 220      30.293  -7.304   3.116  1.00 74.73           C  
ATOM   1801  O   HIS A 220      30.471  -8.384   2.549  1.00 74.53           O  
ATOM   1802  CB  HIS A 220      32.196  -5.685   2.965  1.00 76.88           C  
ATOM   1803  CG  HIS A 220      32.599  -4.262   2.733  1.00 78.39           C  
ATOM   1804  CD2 HIS A 220      32.446  -3.457   1.654  1.00 79.10           C  
ATOM   1805  ND1 HIS A 220      33.209  -3.492   3.700  1.00 79.24           N  
ATOM   1806  CE1 HIS A 220      33.414  -2.275   3.228  1.00 79.99           C  
ATOM   1807  NE2 HIS A 220      32.960  -2.227   1.988  1.00 80.01           N  
ATOM   1808  HN  HIS A 220      30.273  -4.103   3.340  1.00  0.00           H  
ATOM   1809  HD1 HIS A 220      33.463  -3.812   4.635  1.00  0.00           H  
ATOM   1810  HE2 HIS A 220      32.987  -1.410   1.378  1.00  0.00           H  
ATOM   1811  N   ASP A 221      29.675  -7.190   4.286  1.00 73.23           N  
ATOM   1812  CA  ASP A 221      29.206  -8.359   5.015  1.00 71.12           C  
ATOM   1813  C   ASP A 221      28.032  -8.040   5.940  1.00 69.61           C  
ATOM   1814  O   ASP A 221      27.465  -8.937   6.564  1.00 69.88           O  
ATOM   1815  CB  ASP A 221      30.361  -8.964   5.823  1.00 71.47           C  
ATOM   1816  CG  ASP A 221      31.123  -7.924   6.634  1.00 71.90           C  
ATOM   1817  OD1 ASP A 221      30.573  -6.830   6.886  1.00 71.93           O  
ATOM   1818  OD2 ASP A 221      32.278  -8.203   7.021  1.00 71.81           O1-
ATOM   1819  HN  ASP A 221      29.526  -6.262   4.683  1.00  0.00           H  
ATOM   1820  N   ARG A 222      27.664  -6.765   6.025  1.00 67.22           N  
ATOM   1821  CA  ARG A 222      26.642  -6.340   6.975  1.00 65.93           C  
ATOM   1822  C   ARG A 222      25.384  -5.773   6.321  1.00 64.44           C  
ATOM   1823  O   ARG A 222      25.446  -5.145   5.262  1.00 64.48           O  
ATOM   1824  CB  ARG A 222      27.232  -5.307   7.939  1.00 66.36           C  
ATOM   1825  CG  ARG A 222      28.379  -5.848   8.771  1.00 66.50           C  
ATOM   1826  CD  ARG A 222      28.011  -7.202   9.360  1.00 66.89           C  
ATOM   1827  NE  ARG A 222      29.150  -7.863   9.988  1.00 65.35           N  
ATOM   1828  CZ  ARG A 222      29.715  -7.454  11.117  1.00 65.68           C  
ATOM   1829  NH1 ARG A 222      29.248  -6.382  11.743  1.00 66.17           N1+
ATOM   1830  NH2 ARG A 222      30.745  -8.120  11.620  1.00 66.24           N  
ATOM   1831  HN  ARG A 222      28.103  -6.074   5.417  1.00  0.00           H  
ATOM   1832  HE  ARG A 222      29.535  -8.690   9.532  1.00  0.00           H  
ATOM   1833 1HH1 ARG A 222      29.682  -6.068  12.611  1.00  0.00           H  
ATOM   1834 2HH1 ARG A 222      28.456  -5.870  11.356  1.00  0.00           H  
ATOM   1835 1HH2 ARG A 222      31.179  -7.806  12.488  1.00  0.00           H  
ATOM   1836 2HH2 ARG A 222      31.104  -8.944  11.139  1.00  0.00           H  
ATOM   1837  N   LEU A 223      24.241  -6.004   6.963  1.00 61.41           N  
ATOM   1838  CA  LEU A 223      22.980  -5.392   6.552  1.00 57.98           C  
ATOM   1839  C   LEU A 223      22.610  -4.253   7.494  1.00 56.30           C  
ATOM   1840  O   LEU A 223      22.397  -4.467   8.687  1.00 55.89           O  
ATOM   1841  CB  LEU A 223      21.864  -6.436   6.551  1.00 57.47           C  
ATOM   1842  CG  LEU A 223      21.482  -6.987   5.179  1.00 57.11           C  
ATOM   1843  CD1 LEU A 223      20.574  -8.190   5.344  1.00 55.56           C  
ATOM   1844  CD2 LEU A 223      20.794  -5.898   4.375  1.00 56.44           C  
ATOM   1845  HN  LEU A 223      24.246  -6.629   7.769  1.00  0.00           H  
ATOM   1846  N   CYS A 224      22.529  -3.042   6.953  1.00 53.64           N  
ATOM   1847  CA  CYS A 224      22.337  -1.857   7.778  1.00 52.11           C  
ATOM   1848  C   CYS A 224      20.954  -1.251   7.621  1.00 51.64           C  
ATOM   1849  O   CYS A 224      20.428  -1.160   6.511  1.00 53.03           O  
ATOM   1850  CB  CYS A 224      23.392  -0.806   7.440  1.00 51.62           C  
ATOM   1851  SG  CYS A 224      25.073  -1.313   7.843  1.00 55.05           S  
ATOM   1852  HN  CYS A 224      22.603  -2.940   5.941  1.00  0.00           H  
ATOM   1853  N   PHE A 225      20.372  -0.835   8.743  1.00 49.48           N  
ATOM   1854  CA  PHE A 225      19.081  -0.160   8.745  1.00 46.21           C  
ATOM   1855  C   PHE A 225      19.138   1.055   9.662  1.00 45.44           C  
ATOM   1856  O   PHE A 225      19.408   0.922  10.854  1.00 46.44           O  
ATOM   1857  CB  PHE A 225      17.996  -1.117   9.231  1.00 46.32           C  
ATOM   1858  CG  PHE A 225      17.880  -2.367   8.413  1.00 45.62           C  
ATOM   1859  CD1 PHE A 225      18.406  -3.561   8.872  1.00 45.88           C  
ATOM   1860  CD2 PHE A 225      17.239  -2.350   7.186  1.00 45.89           C  
ATOM   1861  CE1 PHE A 225      18.296  -4.717   8.123  1.00 46.22           C  
ATOM   1862  CE2 PHE A 225      17.125  -3.500   6.433  1.00 45.85           C  
ATOM   1863  CZ  PHE A 225      17.654  -4.686   6.902  1.00 48.05           C  
ATOM   1864  HN  PHE A 225      20.846  -0.994   9.632  1.00  0.00           H  
ATOM   1865  N   VAL A 226      18.881   2.236   9.108  1.00 43.41           N  
ATOM   1866  CA  VAL A 226      18.956   3.473   9.878  1.00 42.38           C  
ATOM   1867  C   VAL A 226      17.568   3.999  10.228  1.00 42.91           C  
ATOM   1868  O   VAL A 226      16.911   4.640   9.408  1.00 42.40           O  
ATOM   1869  CB  VAL A 226      19.715   4.565   9.095  1.00 43.77           C  
ATOM   1870  CG1 VAL A 226      19.728   5.863   9.884  1.00 44.87           C  
ATOM   1871  CG2 VAL A 226      21.140   4.109   8.815  1.00 45.72           C  
ATOM   1872  HN  VAL A 226      18.625   2.278   8.121  1.00  0.00           H  
ATOM   1873  N   MET A 227      17.127   3.728  11.454  1.00 43.47           N  
ATOM   1874  CA  MET A 227      15.821   4.183  11.925  1.00 42.93           C  
ATOM   1875  C   MET A 227      15.948   5.428  12.794  1.00 42.00           C  
ATOM   1876  O   MET A 227      16.994   5.673  13.383  1.00 41.67           O  
ATOM   1877  CB  MET A 227      15.134   3.066  12.708  1.00 40.35           C  
ATOM   1878  CG  MET A 227      16.090   2.034  13.262  1.00 41.29           C  
ATOM   1879  SD  MET A 227      15.417   0.361  13.173  1.00 39.35           S  
ATOM   1880  CE  MET A 227      13.899   0.604  14.053  1.00 45.58           C  
ATOM   1881  HN  MET A 227      17.719   3.186  12.084  1.00  0.00           H  
ATOM   1882  N   GLU A 228      14.885   6.222  12.860  1.00 42.36           N  
ATOM   1883  CA  GLU A 228      14.913   7.450  13.646  1.00 43.50           C  
ATOM   1884  C   GLU A 228      15.017   7.128  15.133  1.00 42.72           C  
ATOM   1885  O   GLU A 228      14.735   6.004  15.557  1.00 42.12           O  
ATOM   1886  CB  GLU A 228      13.659   8.290  13.376  1.00 44.71           C  
ATOM   1887  CG  GLU A 228      12.345   7.568  13.648  1.00 48.93           C  
ATOM   1888  CD  GLU A 228      11.122   8.442  13.394  1.00 49.77           C  
ATOM   1889  OE1 GLU A 228      11.234   9.410  12.608  1.00 50.88           O  
ATOM   1890  OE2 GLU A 228      10.051   8.161  13.982  1.00 47.52           O1-
ATOM   1891  HN  GLU A 228      14.037   5.969  12.353  1.00  0.00           H  
ATOM   1892  N   TYR A 229      15.437   8.110  15.924  1.00 41.81           N  
ATOM   1893  CA  TYR A 229      15.647   7.882  17.346  1.00 41.38           C  
ATOM   1894  C   TYR A 229      14.857   8.847  18.220  1.00 41.28           C  
ATOM   1895  O   TYR A 229      14.964  10.064  18.073  1.00 38.79           O  
ATOM   1896  CB  TYR A 229      17.131   7.993  17.684  1.00 42.41           C  
ATOM   1897  CG  TYR A 229      17.459   7.452  19.052  1.00 43.15           C  
ATOM   1898  CD1 TYR A 229      17.298   6.101  19.333  1.00 44.72           C  
ATOM   1899  CD2 TYR A 229      17.915   8.287  20.066  1.00 41.10           C  
ATOM   1900  CE1 TYR A 229      17.578   5.597  20.582  1.00 45.58           C  
ATOM   1901  CE2 TYR A 229      18.200   7.790  21.320  1.00 40.51           C  
ATOM   1902  CZ  TYR A 229      18.029   6.444  21.572  1.00 43.62           C  
ATOM   1903  OH  TYR A 229      18.305   5.928  22.816  1.00 46.39           O  
ATOM   1904  HN  TYR A 229      15.614   9.034  15.530  1.00  0.00           H  
ATOM   1905  HH  TYR A 229      18.616   6.512  23.498  1.00  0.00           H  
ATOM   1906  N   ALA A 230      14.072   8.293  19.138  1.00 40.61           N  
ATOM   1907  CA  ALA A 230      13.251   9.104  20.023  1.00 42.71           C  
ATOM   1908  C   ALA A 230      14.062   9.526  21.245  1.00 44.46           C  
ATOM   1909  O   ALA A 230      14.759   8.715  21.849  1.00 43.80           O  
ATOM   1910  CB  ALA A 230      12.014   8.322  20.444  1.00 40.84           C  
ATOM   1911  HN  ALA A 230      14.045   7.277  19.224  1.00  0.00           H  
ATOM   1912  N   ASN A 231      13.966  10.801  21.603  1.00 47.81           N  
ATOM   1913  CA  ASN A 231      14.867  11.395  22.590  1.00 52.19           C  
ATOM   1914  C   ASN A 231      14.410  11.173  24.030  1.00 53.78           C  
ATOM   1915  O   ASN A 231      15.232  11.060  24.939  1.00 55.95           O  
ATOM   1916  CB  ASN A 231      14.991  12.899  22.338  1.00 52.21           C  
ATOM   1917  CG  ASN A 231      14.789  13.259  20.882  1.00 53.95           C  
ATOM   1918  ND2 ASN A 231      13.604  13.765  20.557  1.00 53.59           N  
ATOM   1919  OD1 ASN A 231      15.683  13.079  20.055  1.00 54.39           O  
ATOM   1920  HN  ASN A 231      13.244  11.382  21.178  1.00  0.00           H  
ATOM   1921 1HD2 ASN A 231      13.468  14.008  19.576  1.00  0.00           H  
ATOM   1922 2HD2 ASN A 231      12.863  13.914  21.242  1.00  0.00           H  
ATOM   1923  N   GLY A 232      13.097  11.111  24.231  1.00 54.32           N  
ATOM   1924  CA  GLY A 232      12.544  11.245  25.567  1.00 54.65           C  
ATOM   1925  C   GLY A 232      12.495   9.981  26.401  1.00 54.91           C  
ATOM   1926  O   GLY A 232      11.587   9.816  27.214  1.00 56.16           O  
ATOM   1927  HN  GLY A 232      12.471  10.968  23.438  1.00  0.00           H  
ATOM   1928  N   GLY A 233      13.461   9.088  26.205  1.00 54.83           N  
ATOM   1929  CA  GLY A 233      13.531   7.881  27.013  1.00 55.03           C  
ATOM   1930  C   GLY A 233      12.350   6.951  26.811  1.00 55.20           C  
ATOM   1931  O   GLY A 233      11.418   7.274  26.081  1.00 54.89           O  
ATOM   1932  HN  GLY A 233      14.160   9.251  25.480  1.00  0.00           H  
ATOM   1933  N   GLU A 234      12.387   5.792  27.460  1.00 56.84           N  
ATOM   1934  CA  GLU A 234      11.311   4.813  27.343  1.00 59.23           C  
ATOM   1935  C   GLU A 234      10.480   4.747  28.620  1.00 59.73           C  
ATOM   1936  O   GLU A 234      10.942   5.124  29.697  1.00 58.69           O  
ATOM   1937  CB  GLU A 234      11.878   3.424  27.027  1.00 60.65           C  
ATOM   1938  CG  GLU A 234      12.682   2.802  28.153  1.00 63.84           C  
ATOM   1939  CD  GLU A 234      13.762   3.729  28.675  1.00 66.45           C  
ATOM   1940  OE1 GLU A 234      14.387   4.437  27.857  1.00 66.62           O  
ATOM   1941  OE2 GLU A 234      13.985   3.753  29.906  1.00 69.44           O1-
ATOM   1942  HN  GLU A 234      13.188   5.581  28.055  1.00  0.00           H  
ATOM   1943  N   LEU A 235       9.253   4.259  28.492  1.00 60.81           N  
ATOM   1944  CA  LEU A 235       8.328   4.242  29.614  1.00 61.85           C  
ATOM   1945  C   LEU A 235       8.915   3.537  30.829  1.00 62.61           C  
ATOM   1946  O   LEU A 235       8.854   4.063  31.938  1.00 64.09           O  
ATOM   1947  CB  LEU A 235       7.014   3.566  29.213  1.00 60.65           C  
ATOM   1948  CG  LEU A 235       6.139   4.350  28.235  1.00 58.43           C  
ATOM   1949  CD1 LEU A 235       4.762   3.717  28.157  1.00 58.97           C  
ATOM   1950  CD2 LEU A 235       6.027   5.789  28.699  1.00 57.39           C  
ATOM   1951  HN  LEU A 235       8.953   3.889  27.590  1.00  0.00           H  
ATOM   1952  N   PHE A 236       9.486   2.356  30.618  1.00 62.77           N  
ATOM   1953  CA  PHE A 236       9.986   1.547  31.724  1.00 63.78           C  
ATOM   1954  C   PHE A 236      10.637   2.446  32.770  1.00 64.89           C  
ATOM   1955  O   PHE A 236      10.385   2.309  33.965  1.00 64.76           O  
ATOM   1956  CB  PHE A 236      11.000   0.523  31.210  1.00 63.59           C  
ATOM   1957  CG  PHE A 236      11.291  -0.587  32.182  1.00 63.86           C  
ATOM   1958  CD1 PHE A 236      12.496  -0.629  32.869  1.00 64.51           C  
ATOM   1959  CD2 PHE A 236      10.372  -1.601  32.391  1.00 64.11           C  
ATOM   1960  CE1 PHE A 236      12.778  -1.663  33.745  1.00 63.94           C  
ATOM   1961  CE2 PHE A 236      10.648  -2.640  33.267  1.00 64.80           C  
ATOM   1962  CZ  PHE A 236      11.853  -2.670  33.944  1.00 64.58           C  
ATOM   1963  HN  PHE A 236       9.577   2.008  29.663  1.00  0.00           H  
ATOM   1964  N   PHE A 237      11.463   3.378  32.306  1.00 66.46           N  
ATOM   1965  CA  PHE A 237      12.026   4.412  33.169  1.00 66.41           C  
ATOM   1966  C   PHE A 237      10.915   5.135  33.923  1.00 65.35           C  
ATOM   1967  O   PHE A 237      10.695   4.898  35.107  1.00 66.50           O  
ATOM   1968  CB  PHE A 237      12.797   5.435  32.330  1.00 68.45           C  
ATOM   1969  CG  PHE A 237      14.289   5.387  32.516  1.00 70.83           C  
ATOM   1970  CD1 PHE A 237      14.934   4.195  32.804  1.00 71.17           C  
ATOM   1971  CD2 PHE A 237      15.050   6.541  32.380  1.00 71.39           C  
ATOM   1972  CE1 PHE A 237      16.312   4.154  32.951  1.00 71.48           C  
ATOM   1973  CE2 PHE A 237      16.427   6.508  32.526  1.00 71.64           C  
ATOM   1974  CZ  PHE A 237      17.059   5.313  32.811  1.00 71.97           C  
ATOM   1975  HN  PHE A 237      11.711   3.371  31.317  1.00  0.00           H  
ATOM   1976  N   HIS A 238      10.209   6.008  33.212  1.00 63.76           N  
ATOM   1977  CA  HIS A 238       9.337   6.999  33.829  1.00 61.46           C  
ATOM   1978  C   HIS A 238       8.213   6.394  34.663  1.00 59.51           C  
ATOM   1979  O   HIS A 238       7.577   7.092  35.450  1.00 60.31           O  
ATOM   1980  CB  HIS A 238       8.751   7.907  32.745  1.00 62.56           C  
ATOM   1981  CG  HIS A 238       9.766   8.390  31.756  1.00 64.26           C  
ATOM   1982  CD2 HIS A 238      10.925   9.070  31.926  1.00 65.55           C  
ATOM   1983  ND1 HIS A 238       9.652   8.163  30.400  1.00 65.22           N  
ATOM   1984  CE1 HIS A 238      10.697   8.682  29.779  1.00 64.65           C  
ATOM   1985  NE2 HIS A 238      11.485   9.238  30.682  1.00 65.52           N  
ATOM   1986  HN  HIS A 238      10.280   5.983  32.195  1.00  0.00           H  
ATOM   1987  HD1 HIS A 238       8.881   7.671  29.947  1.00  0.00           H  
ATOM   1988  HE2 HIS A 238      12.366   9.714  30.488  1.00  0.00           H  
ATOM   1989  N   LEU A 239       7.969   5.098  34.490  1.00 57.54           N  
ATOM   1990  CA  LEU A 239       6.966   4.391  35.285  1.00 53.63           C  
ATOM   1991  C   LEU A 239       7.563   3.920  36.608  1.00 53.81           C  
ATOM   1992  O   LEU A 239       6.848   3.718  37.589  1.00 52.96           O  
ATOM   1993  CB  LEU A 239       6.429   3.183  34.512  1.00 49.26           C  
ATOM   1994  CG  LEU A 239       5.511   2.242  35.296  1.00 46.19           C  
ATOM   1995  CD1 LEU A 239       4.210   2.955  35.638  1.00 42.70           C  
ATOM   1996  CD2 LEU A 239       5.242   0.995  34.479  1.00 41.92           C  
ATOM   1997  HN  LEU A 239       8.496   4.584  33.784  1.00  0.00           H  
ATOM   1998  N   SER A 240       8.879   3.741  36.623  1.00 55.22           N  
ATOM   1999  CA  SER A 240       9.589   3.367  37.840  1.00 57.31           C  
ATOM   2000  C   SER A 240       9.597   4.522  38.832  1.00 59.20           C  
ATOM   2001  O   SER A 240       9.410   4.319  40.033  1.00 59.92           O  
ATOM   2002  CB  SER A 240      11.029   2.971  37.513  1.00 56.80           C  
ATOM   2003  OG  SER A 240      11.064   1.818  36.692  1.00 58.07           O  
ATOM   2004  HN  SER A 240       9.407   3.869  35.760  1.00  0.00           H  
ATOM   2005  HG  SER A 240      11.959   1.572  36.489  1.00  0.00           H  
ATOM   2006  N   ARG A 241       9.809   5.733  38.321  1.00 60.13           N  
ATOM   2007  CA  ARG A 241       9.861   6.924  39.160  1.00 61.60           C  
ATOM   2008  C   ARG A 241       8.466   7.309  39.638  1.00 61.44           C  
ATOM   2009  O   ARG A 241       8.314   7.963  40.669  1.00 62.27           O  
ATOM   2010  CB  ARG A 241      10.466   8.095  38.384  1.00 65.29           C  
ATOM   2011  CG  ARG A 241      11.593   7.707  37.438  1.00 70.53           C  
ATOM   2012  CD  ARG A 241      12.798   7.170  38.188  1.00 72.98           C  
ATOM   2013  NE  ARG A 241      13.684   6.410  37.310  1.00 75.98           N  
ATOM   2014  CZ  ARG A 241      14.917   6.032  37.635  1.00 77.25           C  
ATOM   2015  NH1 ARG A 241      15.418   6.343  38.824  1.00 77.62           N1+
ATOM   2016  NH2 ARG A 241      15.649   5.339  36.771  1.00 77.89           N  
ATOM   2017  HN  ARG A 241       9.939   5.830  37.314  1.00  0.00           H  
ATOM   2018  HE  ARG A 241      13.334   6.152  36.387  1.00  0.00           H  
ATOM   2019 1HH1 ARG A 241      14.856   6.875  39.488  1.00  0.00           H  
ATOM   2020 2HH1 ARG A 241      16.364   6.053  39.073  1.00  0.00           H  
ATOM   2021 1HH2 ARG A 241      15.264   5.100  35.857  1.00  0.00           H  
ATOM   2022 2HH2 ARG A 241      16.595   5.049  37.020  1.00  0.00           H  
ATOM   2023  N   GLU A 242       7.449   6.904  38.884  1.00 60.47           N  
ATOM   2024  CA  GLU A 242       6.076   7.301  39.176  1.00 59.21           C  
ATOM   2025  C   GLU A 242       5.298   6.198  39.893  1.00 57.72           C  
ATOM   2026  O   GLU A 242       4.252   6.459  40.486  1.00 56.30           O  
ATOM   2027  CB  GLU A 242       5.353   7.679  37.877  1.00 61.78           C  
ATOM   2028  CG  GLU A 242       6.033   8.780  37.063  1.00 62.86           C  
ATOM   2029  CD  GLU A 242       5.666  10.177  37.529  1.00 63.94           C  
ATOM   2030  OE1 GLU A 242       4.711  10.306  38.325  1.00 63.86           O  
ATOM   2031  OE2 GLU A 242       6.332  11.144  37.095  1.00 63.33           O1-
ATOM   2032  HN  GLU A 242       7.633   6.301  38.082  1.00  0.00           H  
ATOM   2033  N   ARG A 243       5.811   4.970  39.825  1.00 57.59           N  
ATOM   2034  CA  ARG A 243       5.207   3.818  40.503  1.00 56.90           C  
ATOM   2035  C   ARG A 243       3.947   3.275  39.821  1.00 54.89           C  
ATOM   2036  O   ARG A 243       3.813   2.071  39.611  1.00 54.51           O  
ATOM   2037  CB  ARG A 243       4.890   4.171  41.960  1.00 59.34           C  
ATOM   2038  CG  ARG A 243       6.099   4.142  42.885  1.00 61.82           C  
ATOM   2039  CD  ARG A 243       6.400   2.715  43.326  1.00 66.03           C  
ATOM   2040  NE  ARG A 243       5.170   1.974  43.608  1.00 68.56           N  
ATOM   2041  CZ  ARG A 243       5.130   0.731  44.079  1.00 69.79           C  
ATOM   2042  NH1 ARG A 243       6.256   0.073  44.330  1.00 69.86           N1+
ATOM   2043  NH2 ARG A 243       3.959   0.144  44.298  1.00 69.83           N  
ATOM   2044  HN  ARG A 243       6.660   4.825  39.278  1.00  0.00           H  
ATOM   2045  HE  ARG A 243       4.282   2.443  43.431  1.00  0.00           H  
ATOM   2046 1HH1 ARG A 243       7.155   0.524  44.162  1.00  0.00           H  
ATOM   2047 2HH1 ARG A 243       6.225  -0.880  44.691  1.00  0.00           H  
ATOM   2048 1HH2 ARG A 243       3.094   0.649  44.105  1.00  0.00           H  
ATOM   2049 2HH2 ARG A 243       3.928  -0.809  44.659  1.00  0.00           H  
ATOM   2050  N   VAL A 244       3.024   4.165  39.481  1.00 52.41           N  
ATOM   2051  CA  VAL A 244       1.807   3.773  38.784  1.00 50.80           C  
ATOM   2052  C   VAL A 244       1.333   4.950  37.936  1.00 51.06           C  
ATOM   2053  O   VAL A 244       1.768   6.085  38.143  1.00 51.78           O  
ATOM   2054  CB  VAL A 244       0.697   3.384  39.784  1.00 51.53           C  
ATOM   2055  CG1 VAL A 244       0.338   4.581  40.651  1.00 51.62           C  
ATOM   2056  CG2 VAL A 244      -0.529   2.881  39.042  1.00 52.05           C  
ATOM   2057  HN  VAL A 244       3.170   5.147  39.713  1.00  0.00           H  
ATOM   2058  N   PHE A 245       0.455   4.680  36.975  1.00 48.06           N  
ATOM   2059  CA  PHE A 245      -0.120   5.744  36.160  1.00 45.98           C  
ATOM   2060  C   PHE A 245      -1.638   5.797  36.286  1.00 44.94           C  
ATOM   2061  O   PHE A 245      -2.305   4.766  36.361  1.00 45.24           O  
ATOM   2062  CB  PHE A 245       0.256   5.560  34.688  1.00 45.06           C  
ATOM   2063  CG  PHE A 245       1.691   5.877  34.383  1.00 44.45           C  
ATOM   2064  CD1 PHE A 245       2.432   6.686  35.226  1.00 44.56           C  
ATOM   2065  CD2 PHE A 245       2.297   5.372  33.244  1.00 43.99           C  
ATOM   2066  CE1 PHE A 245       3.755   6.988  34.939  1.00 43.46           C  
ATOM   2067  CE2 PHE A 245       3.615   5.669  32.955  1.00 43.62           C  
ATOM   2068  CZ  PHE A 245       4.344   6.480  33.805  1.00 42.73           C  
ATOM   2069  HN  PHE A 245       0.179   3.713  36.805  1.00  0.00           H  
ATOM   2070  N   SER A 246      -2.177   7.011  36.302  1.00 43.04           N  
ATOM   2071  CA  SER A 246      -3.618   7.213  36.301  1.00 41.34           C  
ATOM   2072  C   SER A 246      -4.226   6.518  35.092  1.00 39.67           C  
ATOM   2073  O   SER A 246      -3.511   6.065  34.200  1.00 40.51           O  
ATOM   2074  CB  SER A 246      -3.933   8.707  36.243  1.00 42.34           C  
ATOM   2075  OG  SER A 246      -3.318   9.300  35.112  1.00 44.47           O  
ATOM   2076  HN  SER A 246      -1.563   7.825  36.315  1.00  0.00           H  
ATOM   2077  HG  SER A 246      -3.514  10.229  35.076  1.00  0.00           H  
ATOM   2078  N   GLU A 247      -5.549   6.436  35.063  1.00 37.62           N  
ATOM   2079  CA  GLU A 247      -6.241   5.872  33.916  1.00 35.73           C  
ATOM   2080  C   GLU A 247      -6.132   6.816  32.726  1.00 34.72           C  
ATOM   2081  O   GLU A 247      -5.921   6.380  31.596  1.00 33.59           O  
ATOM   2082  CB  GLU A 247      -7.708   5.625  34.260  1.00 33.81           C  
ATOM   2083  CG  GLU A 247      -7.899   4.614  35.366  1.00 33.98           C  
ATOM   2084  CD  GLU A 247      -9.347   4.237  35.568  1.00 34.79           C  
ATOM   2085  OE1 GLU A 247     -10.169   4.528  34.676  1.00 34.84           O  
ATOM   2086  OE2 GLU A 247      -9.664   3.648  36.621  1.00 39.50           O1-
ATOM   2087  HN  GLU A 247      -6.090   6.774  35.859  1.00  0.00           H  
ATOM   2088  N   ASP A 248      -6.265   8.111  32.993  1.00 35.01           N  
ATOM   2089  CA  ASP A 248      -6.085   9.135  31.969  1.00 35.57           C  
ATOM   2090  C   ASP A 248      -4.736   9.014  31.278  1.00 34.31           C  
ATOM   2091  O   ASP A 248      -4.658   9.013  30.051  1.00 36.91           O  
ATOM   2092  CB  ASP A 248      -6.209  10.529  32.581  1.00 33.67           C  
ATOM   2093  CG  ASP A 248      -7.641  10.922  32.832  1.00 33.95           C  
ATOM   2094  OD1 ASP A 248      -8.543  10.124  32.504  1.00 34.80           O  
ATOM   2095  OD2 ASP A 248      -7.867  12.033  33.350  1.00 33.46           O1-
ATOM   2096  HN  ASP A 248      -6.500   8.398  33.943  1.00  0.00           H  
ATOM   2097  N   ARG A 249      -3.676   8.909  32.067  1.00 34.18           N  
ATOM   2098  CA  ARG A 249      -2.332   8.815  31.515  1.00 34.82           C  
ATOM   2099  C   ARG A 249      -2.117   7.489  30.795  1.00 33.36           C  
ATOM   2100  O   ARG A 249      -1.391   7.426  29.807  1.00 33.67           O  
ATOM   2101  CB  ARG A 249      -1.299   8.972  32.628  1.00 36.89           C  
ATOM   2102  CG  ARG A 249       0.135   8.949  32.148  1.00 40.28           C  
ATOM   2103  CD  ARG A 249       1.075   9.404  33.254  1.00 46.65           C  
ATOM   2104  NE  ARG A 249       2.469   9.394  32.826  1.00 50.40           N  
ATOM   2105  CZ  ARG A 249       3.470   9.923  33.521  1.00 53.31           C  
ATOM   2106  NH1 ARG A 249       3.235  10.510  34.688  1.00 53.01           N1+
ATOM   2107  NH2 ARG A 249       4.708   9.864  33.046  1.00 55.58           N  
ATOM   2108  HN  ARG A 249      -3.804   8.894  33.079  1.00  0.00           H  
ATOM   2109  HE  ARG A 249       2.690   8.952  31.934  1.00  0.00           H  
ATOM   2110 1HH1 ARG A 249       4.004  10.916  35.222  1.00  0.00           H  
ATOM   2111 2HH1 ARG A 249       2.284  10.555  35.053  1.00  0.00           H  
ATOM   2112 1HH2 ARG A 249       5.477  10.270  33.580  1.00  0.00           H  
ATOM   2113 2HH2 ARG A 249       4.889   9.413  32.149  1.00  0.00           H  
ATOM   2114  N   ALA A 250      -2.754   6.432  31.289  1.00 32.64           N  
ATOM   2115  CA  ALA A 250      -2.687   5.127  30.639  1.00 31.95           C  
ATOM   2116  C   ALA A 250      -3.536   5.078  29.369  1.00 31.29           C  
ATOM   2117  O   ALA A 250      -3.228   4.334  28.442  1.00 31.32           O  
ATOM   2118  CB  ALA A 250      -3.137   4.045  31.603  1.00 33.09           C  
ATOM   2119  HN  ALA A 250      -3.303   6.535  32.143  1.00  0.00           H  
ATOM   2120  N   ARG A 251      -4.606   5.867  29.334  1.00 29.78           N  
ATOM   2121  CA  ARG A 251      -5.427   5.991  28.134  1.00 29.92           C  
ATOM   2122  C   ARG A 251      -4.694   6.759  27.031  1.00 29.67           C  
ATOM   2123  O   ARG A 251      -5.000   6.608  25.851  1.00 29.44           O  
ATOM   2124  CB  ARG A 251      -6.753   6.696  28.464  1.00 28.47           C  
ATOM   2125  CG  ARG A 251      -7.650   6.953  27.254  1.00 28.67           C  
ATOM   2126  CD  ARG A 251      -9.118   7.124  27.654  1.00 30.50           C  
ATOM   2127  NE  ARG A 251      -9.277   8.079  28.745  1.00 31.77           N  
ATOM   2128  CZ  ARG A 251      -9.726   7.768  29.957  1.00 31.78           C  
ATOM   2129  NH1 ARG A 251     -10.072   6.524  30.244  1.00 28.22           N1+
ATOM   2130  NH2 ARG A 251      -9.814   8.706  30.888  1.00 34.21           N  
ATOM   2131  HN  ARG A 251      -4.859   6.399  30.167  1.00  0.00           H  
ATOM   2132  HE  ARG A 251      -9.027   9.051  28.566  1.00  0.00           H  
ATOM   2133 1HH1 ARG A 251     -10.004   5.802  29.527  1.00  0.00           H  
ATOM   2134 2HH1 ARG A 251     -10.417   6.285  31.174  1.00  0.00           H  
ATOM   2135 1HH2 ARG A 251      -9.547   9.665  30.667  1.00  0.00           H  
ATOM   2136 2HH2 ARG A 251     -10.159   8.467  31.818  1.00  0.00           H  
ATOM   2137  N   PHE A 252      -3.725   7.581  27.419  1.00 29.37           N  
ATOM   2138  CA  PHE A 252      -2.960   8.357  26.452  1.00 27.94           C  
ATOM   2139  C   PHE A 252      -1.968   7.471  25.714  1.00 28.77           C  
ATOM   2140  O   PHE A 252      -1.823   7.574  24.492  1.00 30.03           O  
ATOM   2141  CB  PHE A 252      -2.205   9.499  27.148  1.00 27.36           C  
ATOM   2142  CG  PHE A 252      -1.167  10.152  26.281  1.00 28.38           C  
ATOM   2143  CD1 PHE A 252      -1.469  11.291  25.551  1.00 28.15           C  
ATOM   2144  CD2 PHE A 252       0.110   9.609  26.170  1.00 28.74           C  
ATOM   2145  CE1 PHE A 252      -0.517  11.876  24.722  1.00 28.57           C  
ATOM   2146  CE2 PHE A 252       1.060  10.187  25.346  1.00 29.20           C  
ATOM   2147  CZ  PHE A 252       0.749  11.321  24.620  1.00 27.64           C  
ATOM   2148  HN  PHE A 252      -3.513   7.670  28.413  1.00  0.00           H  
ATOM   2149  N   TYR A 253      -1.279   6.609  26.456  1.00 27.80           N  
ATOM   2150  CA  TYR A 253      -0.265   5.751  25.855  1.00 27.71           C  
ATOM   2151  C   TYR A 253      -0.923   4.582  25.140  1.00 26.85           C  
ATOM   2152  O   TYR A 253      -0.482   4.184  24.066  1.00 27.76           O  
ATOM   2153  CB  TYR A 253       0.727   5.246  26.920  1.00 27.42           C  
ATOM   2154  CG  TYR A 253       1.643   6.335  27.449  1.00 27.98           C  
ATOM   2155  CD1 TYR A 253       2.518   7.000  26.599  1.00 29.45           C  
ATOM   2156  CD2 TYR A 253       1.601   6.730  28.783  1.00 28.23           C  
ATOM   2157  CE1 TYR A 253       3.321   8.028  27.048  1.00 27.00           C  
ATOM   2158  CE2 TYR A 253       2.405   7.762  29.247  1.00 28.87           C  
ATOM   2159  CZ  TYR A 253       3.261   8.408  28.368  1.00 30.66           C  
ATOM   2160  OH  TYR A 253       4.051   9.451  28.797  1.00 35.09           O  
ATOM   2161  HN  TYR A 253      -1.462   6.547  27.458  1.00  0.00           H  
ATOM   2162  HH  TYR A 253       4.010   9.714  29.709  1.00  0.00           H  
ATOM   2163  N   GLY A 254      -1.989   4.049  25.727  1.00 26.50           N  
ATOM   2164  CA  GLY A 254      -2.727   2.979  25.080  1.00 27.22           C  
ATOM   2165  C   GLY A 254      -3.335   3.407  23.754  1.00 29.00           C  
ATOM   2166  O   GLY A 254      -3.335   2.638  22.787  1.00 27.72           O  
ATOM   2167  HN  GLY A 254      -2.291   4.394  26.638  1.00  0.00           H  
ATOM   2168  N   ALA A 255      -3.846   4.637  23.700  1.00 27.11           N  
ATOM   2169  CA  ALA A 255      -4.496   5.142  22.493  1.00 26.26           C  
ATOM   2170  C   ALA A 255      -3.515   5.216  21.340  1.00 24.84           C  
ATOM   2171  O   ALA A 255      -3.839   4.845  20.216  1.00 26.54           O  
ATOM   2172  CB  ALA A 255      -5.092   6.519  22.745  1.00 26.61           C  
ATOM   2173  HN  ALA A 255      -3.782   5.240  24.520  1.00  0.00           H  
ATOM   2174  N   GLU A 256      -2.314   5.701  21.625  1.00 24.13           N  
ATOM   2175  CA  GLU A 256      -1.296   5.878  20.597  1.00 23.41           C  
ATOM   2176  C   GLU A 256      -0.734   4.538  20.137  1.00 25.06           C  
ATOM   2177  O   GLU A 256      -0.336   4.393  18.980  1.00 25.24           O  
ATOM   2178  CB  GLU A 256      -0.171   6.772  21.124  1.00 21.02           C  
ATOM   2179  CG  GLU A 256      -0.651   8.156  21.539  1.00 22.21           C  
ATOM   2180  CD  GLU A 256       0.471   9.177  21.642  1.00 24.84           C  
ATOM   2181  OE1 GLU A 256       1.659   8.786  21.611  1.00 25.14           O  
ATOM   2182  OE2 GLU A 256       0.158  10.379  21.754  1.00 25.22           O1-
ATOM   2183  HN  GLU A 256      -2.097   5.957  22.588  1.00  0.00           H  
ATOM   2184  N   ILE A 257      -0.713   3.562  21.047  1.00 24.23           N  
ATOM   2185  CA  ILE A 257      -0.346   2.196  20.700  1.00 22.56           C  
ATOM   2186  C   ILE A 257      -1.391   1.615  19.754  1.00 22.32           C  
ATOM   2187  O   ILE A 257      -1.047   0.988  18.753  1.00 23.01           O  
ATOM   2188  CB  ILE A 257      -0.239   1.289  21.971  1.00 24.56           C  
ATOM   2189  CG1 ILE A 257       0.947   1.728  22.831  1.00 24.16           C  
ATOM   2190  CG2 ILE A 257      -0.061  -0.172  21.577  1.00 21.12           C  
ATOM   2191  CD1 ILE A 257       1.113   0.914  24.090  1.00 24.25           C  
ATOM   2192  HN  ILE A 257      -0.961   3.779  22.012  1.00  0.00           H  
ATOM   2193  N   VAL A 258      -2.666   1.837  20.067  1.00 23.37           N  
ATOM   2194  CA  VAL A 258      -3.754   1.288  19.266  1.00 22.85           C  
ATOM   2195  C   VAL A 258      -3.762   1.845  17.855  1.00 25.80           C  
ATOM   2196  O   VAL A 258      -3.945   1.098  16.893  1.00 28.58           O  
ATOM   2197  CB  VAL A 258      -5.128   1.548  19.915  1.00 22.72           C  
ATOM   2198  CG1 VAL A 258      -6.239   1.302  18.899  1.00 19.89           C  
ATOM   2199  CG2 VAL A 258      -5.316   0.620  21.118  1.00 18.92           C  
ATOM   2200  HN  VAL A 258      -2.887   2.404  20.886  1.00  0.00           H  
ATOM   2201  N   SER A 259      -3.551   3.153  17.731  1.00 25.37           N  
ATOM   2202  CA  SER A 259      -3.390   3.784  16.428  1.00 25.92           C  
ATOM   2203  C   SER A 259      -2.278   3.095  15.623  1.00 27.38           C  
ATOM   2204  O   SER A 259      -2.481   2.695  14.475  1.00 26.25           O  
ATOM   2205  CB  SER A 259      -3.063   5.271  16.616  1.00 28.16           C  
ATOM   2206  OG  SER A 259      -2.744   5.907  15.390  1.00 26.15           O  
ATOM   2207  HN  SER A 259      -3.501   3.729  18.571  1.00  0.00           H  
ATOM   2208  HG  SER A 259      -2.542   6.828  15.506  1.00  0.00           H  
ATOM   2209  N   ALA A 260      -1.108   2.945  16.236  1.00 27.09           N  
ATOM   2210  CA  ALA A 260       0.022   2.294  15.584  1.00 26.53           C  
ATOM   2211  C   ALA A 260      -0.253   0.831  15.216  1.00 28.06           C  
ATOM   2212  O   ALA A 260       0.145   0.369  14.146  1.00 26.54           O  
ATOM   2213  CB  ALA A 260       1.244   2.379  16.476  1.00 27.32           C  
ATOM   2214  HN  ALA A 260      -0.998   3.295  17.188  1.00  0.00           H  
ATOM   2215  N   LEU A 261      -0.923   0.098  16.099  1.00 28.28           N  
ATOM   2216  CA  LEU A 261      -1.190  -1.313  15.838  1.00 28.19           C  
ATOM   2217  C   LEU A 261      -2.270  -1.468  14.773  1.00 28.73           C  
ATOM   2218  O   LEU A 261      -2.186  -2.344  13.914  1.00 27.99           O  
ATOM   2219  CB  LEU A 261      -1.613  -2.028  17.126  1.00 27.55           C  
ATOM   2220  CG  LEU A 261      -0.519  -2.206  18.183  1.00 26.86           C  
ATOM   2221  CD1 LEU A 261      -1.100  -2.742  19.491  1.00 27.42           C  
ATOM   2222  CD2 LEU A 261       0.527  -3.143  17.633  1.00 24.63           C  
ATOM   2223  HN  LEU A 261      -1.253   0.524  16.965  1.00  0.00           H  
ATOM   2224  N   ASP A 262      -3.280  -0.610  14.827  1.00 29.37           N  
ATOM   2225  CA  ASP A 262      -4.299  -0.594  13.790  1.00 30.95           C  
ATOM   2226  C   ASP A 262      -3.606  -0.430  12.451  1.00 33.07           C  
ATOM   2227  O   ASP A 262      -3.919  -1.120  11.479  1.00 35.54           O  
ATOM   2228  CB  ASP A 262      -5.256   0.574  14.004  1.00 31.17           C  
ATOM   2229  CG  ASP A 262      -6.323   0.649  12.937  1.00 32.53           C  
ATOM   2230  OD1 ASP A 262      -6.899  -0.404  12.591  1.00 34.77           O  
ATOM   2231  OD2 ASP A 262      -6.588   1.762  12.443  1.00 32.64           O1-
ATOM   2232  HN  ASP A 262      -3.343   0.046  15.605  1.00  0.00           H  
ATOM   2233  N   TYR A 263      -2.649   0.489  12.411  1.00 32.55           N  
ATOM   2234  CA  TYR A 263      -1.968   0.811  11.176  1.00 30.85           C  
ATOM   2235  C   TYR A 263      -1.161  -0.369  10.641  1.00 30.01           C  
ATOM   2236  O   TYR A 263      -1.139  -0.615   9.437  1.00 30.60           O  
ATOM   2237  CB  TYR A 263      -1.058   2.014  11.388  1.00 31.68           C  
ATOM   2238  CG  TYR A 263      -0.145   2.266  10.219  1.00 34.50           C  
ATOM   2239  CD1 TYR A 263      -0.611   2.904   9.078  1.00 33.68           C  
ATOM   2240  CD2 TYR A 263       1.180   1.850  10.249  1.00 34.81           C  
ATOM   2241  CE1 TYR A 263       0.215   3.118   8.001  1.00 35.11           C  
ATOM   2242  CE2 TYR A 263       2.012   2.058   9.176  1.00 36.68           C  
ATOM   2243  CZ  TYR A 263       1.525   2.692   8.054  1.00 35.91           C  
ATOM   2244  OH  TYR A 263       2.350   2.892   6.975  1.00 40.19           O  
ATOM   2245  HN  TYR A 263      -2.389   0.978  13.268  1.00  0.00           H  
ATOM   2246  HH  TYR A 263       3.253   2.598   7.012  1.00  0.00           H  
ATOM   2247  N   LEU A 264      -0.500  -1.095  11.538  1.00 28.13           N  
ATOM   2248  CA  LEU A 264       0.286  -2.258  11.150  1.00 25.32           C  
ATOM   2249  C   LEU A 264      -0.614  -3.406  10.719  1.00 25.78           C  
ATOM   2250  O   LEU A 264      -0.233  -4.214   9.874  1.00 23.58           O  
ATOM   2251  CB  LEU A 264       1.163  -2.725  12.310  1.00 24.88           C  
ATOM   2252  CG  LEU A 264       2.413  -1.901  12.610  1.00 24.58           C  
ATOM   2253  CD1 LEU A 264       3.109  -2.499  13.820  1.00 23.42           C  
ATOM   2254  CD2 LEU A 264       3.338  -1.895  11.404  1.00 21.21           C  
ATOM   2255  HN  LEU A 264      -0.545  -0.831  12.522  1.00  0.00           H  
ATOM   2256  N   HIS A 265      -1.805  -3.472  11.308  1.00 24.93           N  
ATOM   2257  CA  HIS A 265      -2.756  -4.533  10.997  1.00 25.71           C  
ATOM   2258  C   HIS A 265      -3.435  -4.316   9.638  1.00 28.61           C  
ATOM   2259  O   HIS A 265      -3.403  -5.189   8.772  1.00 29.26           O  
ATOM   2260  CB  HIS A 265      -3.823  -4.618  12.094  1.00 23.08           C  
ATOM   2261  CG  HIS A 265      -3.332  -5.210  13.379  1.00 22.12           C  
ATOM   2262  CD2 HIS A 265      -2.087  -5.547  13.789  1.00 22.03           C  
ATOM   2263  ND1 HIS A 265      -4.176  -5.526  14.422  1.00 20.69           N  
ATOM   2264  CE1 HIS A 265      -3.472  -6.032  15.419  1.00 19.95           C  
ATOM   2265  NE2 HIS A 265      -2.201  -6.055  15.061  1.00 20.22           N  
ATOM   2266  HN  HIS A 265      -2.060  -2.762  11.995  1.00  0.00           H  
ATOM   2267  HD1 HIS A 265      -5.187  -5.390  14.424  1.00  0.00           H  
ATOM   2268  HE2 HIS A 265      -1.429  -6.395  15.635  1.00  0.00           H  
ATOM   2269  N   SER A 266      -4.047  -3.150   9.456  1.00 30.81           N  
ATOM   2270  CA  SER A 266      -4.796  -2.855   8.238  1.00 32.31           C  
ATOM   2271  C   SER A 266      -3.874  -2.616   7.042  1.00 34.33           C  
ATOM   2272  O   SER A 266      -4.058  -3.196   5.972  1.00 35.15           O  
ATOM   2273  CB  SER A 266      -5.664  -1.613   8.443  1.00 31.55           C  
ATOM   2274  OG  SER A 266      -6.483  -1.746   9.584  1.00 32.26           O  
ATOM   2275  HN  SER A 266      -3.992  -2.442  10.188  1.00  0.00           H  
ATOM   2276  HG  SER A 266      -7.022  -0.974   9.711  1.00  0.00           H  
ATOM   2277  N   GLU A 267      -2.886  -1.751   7.229  1.00 34.24           N  
ATOM   2278  CA  GLU A 267      -2.080  -1.288   6.117  1.00 35.25           C  
ATOM   2279  C   GLU A 267      -0.978  -2.261   5.742  1.00 35.72           C  
ATOM   2280  O   GLU A 267      -0.839  -2.625   4.576  1.00 38.74           O  
ATOM   2281  CB  GLU A 267      -1.485   0.084   6.441  1.00 35.50           C  
ATOM   2282  CG  GLU A 267      -2.508   1.204   6.381  1.00 37.36           C  
ATOM   2283  CD  GLU A 267      -3.180   1.303   5.018  1.00 38.51           C  
ATOM   2284  OE1 GLU A 267      -2.515   1.001   4.000  1.00 40.56           O  
ATOM   2285  OE2 GLU A 267      -4.370   1.680   4.964  1.00 35.90           O1-
ATOM   2286  HN  GLU A 267      -2.691  -1.407   8.169  1.00  0.00           H  
ATOM   2287  N   LYS A 268      -0.196  -2.694   6.722  1.00 34.46           N  
ATOM   2288  CA  LYS A 268       0.913  -3.588   6.429  1.00 32.00           C  
ATOM   2289  C   LYS A 268       0.574  -5.065   6.609  1.00 30.70           C  
ATOM   2290  O   LYS A 268       1.339  -5.931   6.195  1.00 31.62           O  
ATOM   2291  CB  LYS A 268       2.117  -3.213   7.292  1.00 32.79           C  
ATOM   2292  CG  LYS A 268       2.637  -1.821   6.996  1.00 31.28           C  
ATOM   2293  CD  LYS A 268       2.407  -1.483   5.530  1.00 32.10           C  
ATOM   2294  CE  LYS A 268       2.424   0.015   5.275  1.00 33.10           C  
ATOM   2295  NZ  LYS A 268       3.799   0.571   5.182  1.00 33.93           N1+
ATOM   2296  HN  LYS A 268      -0.373  -2.400   7.682  1.00  0.00           H  
ATOM   2297  HZ1 LYS A 268       3.810   1.576   5.011  1.00  0.00           H  
ATOM   2298  HZ2 LYS A 268       4.346   0.075   4.478  1.00  0.00           H  
ATOM   2299  HZ3 LYS A 268       4.344   0.336   6.012  1.00  0.00           H  
ATOM   2300  N   ASN A 269      -0.569  -5.352   7.224  1.00 30.41           N  
ATOM   2301  CA  ASN A 269      -0.999  -6.732   7.440  1.00 29.71           C  
ATOM   2302  C   ASN A 269       0.071  -7.558   8.180  1.00 28.32           C  
ATOM   2303  O   ASN A 269       0.408  -8.669   7.782  1.00 28.32           O  
ATOM   2304  CB  ASN A 269      -1.343  -7.371   6.088  1.00 31.50           C  
ATOM   2305  CG  ASN A 269      -2.007  -8.730   6.228  1.00 33.98           C  
ATOM   2306  ND2 ASN A 269      -3.125  -8.778   6.943  1.00 35.97           N  
ATOM   2307  OD1 ASN A 269      -1.521  -9.724   5.690  1.00 35.31           O  
ATOM   2308  HN  ASN A 269      -1.161  -4.590   7.554  1.00  0.00           H  
ATOM   2309 1HD2 ASN A 269      -3.528  -7.954   7.389  1.00  0.00           H  
ATOM   2310 2HD2 ASN A 269      -3.571  -9.691   7.037  1.00  0.00           H  
ATOM   2311  N   VAL A 270       0.609  -6.996   9.256  1.00 28.62           N  
ATOM   2312  CA  VAL A 270       1.557  -7.705  10.113  1.00 30.78           C  
ATOM   2313  C   VAL A 270       1.176  -7.549  11.579  1.00 32.09           C  
ATOM   2314  O   VAL A 270       0.701  -6.493  11.994  1.00 32.12           O  
ATOM   2315  CB  VAL A 270       2.994  -7.168   9.946  1.00 29.79           C  
ATOM   2316  CG1 VAL A 270       3.505  -7.454   8.549  1.00 32.27           C  
ATOM   2317  CG2 VAL A 270       3.021  -5.679  10.223  1.00 31.64           C  
ATOM   2318  HN  VAL A 270       0.352  -6.038   9.492  1.00  0.00           H  
ATOM   2319  N   VAL A 271       1.381  -8.604  12.360  1.00 33.27           N  
ATOM   2320  CA  VAL A 271       1.297  -8.492  13.809  1.00 34.82           C  
ATOM   2321  C   VAL A 271       2.674  -8.112  14.330  1.00 35.52           C  
ATOM   2322  O   VAL A 271       3.690  -8.567  13.802  1.00 37.86           O  
ATOM   2323  CB  VAL A 271       0.877  -9.818  14.455  1.00 35.74           C  
ATOM   2324  CG1 VAL A 271      -0.401 -10.325  13.806  1.00 37.69           C  
ATOM   2325  CG2 VAL A 271       1.990 -10.834  14.326  1.00 36.82           C  
ATOM   2326  HN  VAL A 271       1.601  -9.506  11.938  1.00  0.00           H  
ATOM   2327  N   TYR A 272       2.712  -7.269  15.358  1.00 35.44           N  
ATOM   2328  CA  TYR A 272       3.980  -6.771  15.876  1.00 33.98           C  
ATOM   2329  C   TYR A 272       4.572  -7.745  16.893  1.00 34.20           C  
ATOM   2330  O   TYR A 272       5.757  -8.059  16.843  1.00 33.69           O  
ATOM   2331  CB  TYR A 272       3.773  -5.395  16.507  1.00 31.51           C  
ATOM   2332  CG  TYR A 272       4.997  -4.839  17.197  1.00 29.57           C  
ATOM   2333  CD1 TYR A 272       6.086  -4.368  16.466  1.00 25.78           C  
ATOM   2334  CD2 TYR A 272       5.056  -4.769  18.581  1.00 25.41           C  
ATOM   2335  CE1 TYR A 272       7.196  -3.841  17.101  1.00 22.02           C  
ATOM   2336  CE2 TYR A 272       6.158  -4.242  19.223  1.00 24.45           C  
ATOM   2337  CZ  TYR A 272       7.223  -3.778  18.483  1.00 24.35           C  
ATOM   2338  OH  TYR A 272       8.299  -3.228  19.140  1.00 20.49           O  
ATOM   2339  HN  TYR A 272       1.840  -6.966  15.791  1.00  0.00           H  
ATOM   2340  HH  TYR A 272       8.318  -3.185  20.089  1.00  0.00           H  
ATOM   2341  N   ARG A 273       3.736  -8.214  17.813  1.00 35.20           N  
ATOM   2342  CA  ARG A 273       4.060  -9.360  18.659  1.00 37.23           C  
ATOM   2343  C   ARG A 273       5.081  -9.092  19.765  1.00 39.17           C  
ATOM   2344  O   ARG A 273       5.302  -9.937  20.632  1.00 41.23           O  
ATOM   2345  CB  ARG A 273       4.551 -10.523  17.798  1.00 36.20           C  
ATOM   2346  CG  ARG A 273       4.083 -11.866  18.308  1.00 38.41           C  
ATOM   2347  CD  ARG A 273       4.927 -12.998  17.778  1.00 40.41           C  
ATOM   2348  NE  ARG A 273       6.240 -13.040  18.408  1.00 41.95           N  
ATOM   2349  CZ  ARG A 273       6.916 -14.159  18.642  1.00 44.58           C  
ATOM   2350  NH1 ARG A 273       6.398 -15.333  18.300  1.00 41.74           N1+
ATOM   2351  NH2 ARG A 273       8.114 -14.105  19.209  1.00 45.71           N  
ATOM   2352  HN  ARG A 273       2.833  -7.756  17.933  1.00  0.00           H  
ATOM   2353  HE  ARG A 273       6.666 -12.156  18.686  1.00  0.00           H  
ATOM   2354 1HH1 ARG A 273       6.917 -16.192  18.480  1.00  0.00           H  
ATOM   2355 2HH1 ARG A 273       5.477 -15.375  17.864  1.00  0.00           H  
ATOM   2356 1HH2 ARG A 273       8.633 -14.964  19.389  1.00  0.00           H  
ATOM   2357 2HH2 ARG A 273       8.512 -13.203  19.472  1.00  0.00           H  
ATOM   2358  N   ASP A 274       5.706  -7.924  19.744  1.00 40.14           N  
ATOM   2359  CA  ASP A 274       6.763  -7.647  20.698  1.00 39.73           C  
ATOM   2360  C   ASP A 274       6.384  -6.539  21.666  1.00 39.46           C  
ATOM   2361  O   ASP A 274       7.245  -5.930  22.302  1.00 39.49           O  
ATOM   2362  CB  ASP A 274       8.036  -7.266  19.958  1.00 41.85           C  
ATOM   2363  CG  ASP A 274       9.267  -7.817  20.621  1.00 45.41           C  
ATOM   2364  OD1 ASP A 274      10.162  -7.016  20.961  1.00 47.83           O  
ATOM   2365  OD2 ASP A 274       9.337  -9.053  20.804  1.00 48.11           O1-
ATOM   2366  HN  ASP A 274       5.443  -7.218  19.056  1.00  0.00           H  
ATOM   2367  N   LEU A 275       5.091  -6.273  21.777  1.00 37.97           N  
ATOM   2368  CA  LEU A 275       4.643  -5.165  22.596  1.00 37.56           C  
ATOM   2369  C   LEU A 275       5.047  -5.417  24.045  1.00 37.71           C  
ATOM   2370  O   LEU A 275       4.605  -6.381  24.670  1.00 33.96           O  
ATOM   2371  CB  LEU A 275       3.128  -5.011  22.484  1.00 37.24           C  
ATOM   2372  CG  LEU A 275       2.588  -3.631  22.850  1.00 37.05           C  
ATOM   2373  CD1 LEU A 275       3.225  -2.599  21.942  1.00 35.67           C  
ATOM   2374  CD2 LEU A 275       1.071  -3.608  22.714  1.00 37.74           C  
ATOM   2375  HN  LEU A 275       4.409  -6.850  21.285  1.00  0.00           H  
ATOM   2376  N   LYS A 276       5.906  -4.547  24.563  1.00 39.46           N  
ATOM   2377  CA  LYS A 276       6.364  -4.617  25.947  1.00 39.85           C  
ATOM   2378  C   LYS A 276       6.750  -3.210  26.393  1.00 40.14           C  
ATOM   2379  O   LYS A 276       7.108  -2.371  25.565  1.00 41.35           O  
ATOM   2380  CB  LYS A 276       7.579  -5.539  26.060  1.00 39.24           C  
ATOM   2381  CG  LYS A 276       8.861  -4.919  25.548  1.00 41.58           C  
ATOM   2382  CD  LYS A 276      10.010  -5.901  25.585  1.00 41.76           C  
ATOM   2383  CE  LYS A 276       9.758  -7.064  24.646  1.00 44.02           C  
ATOM   2384  NZ  LYS A 276      10.975  -7.900  24.497  1.00 44.87           N1+
ATOM   2385  HN  LYS A 276       6.261  -3.798  23.968  1.00  0.00           H  
ATOM   2386  HZ1 LYS A 276      10.805  -8.683  23.865  1.00  0.00           H  
ATOM   2387  HZ2 LYS A 276      11.328  -8.215  25.401  1.00  0.00           H  
ATOM   2388  HZ3 LYS A 276      11.779  -7.345  24.202  1.00  0.00           H  
ATOM   2389  N   LEU A 277       6.690  -2.962  27.697  1.00 39.70           N  
ATOM   2390  CA  LEU A 277       6.896  -1.621  28.241  1.00 39.58           C  
ATOM   2391  C   LEU A 277       8.216  -1.003  27.795  1.00 40.15           C  
ATOM   2392  O   LEU A 277       8.316   0.210  27.619  1.00 40.81           O  
ATOM   2393  CB  LEU A 277       6.863  -1.666  29.765  1.00 40.49           C  
ATOM   2394  CG  LEU A 277       6.465  -0.367  30.465  1.00 42.37           C  
ATOM   2395  CD1 LEU A 277       4.951  -0.204  30.409  1.00 40.13           C  
ATOM   2396  CD2 LEU A 277       6.941  -0.407  31.906  1.00 43.26           C  
ATOM   2397  HN  LEU A 277       6.494  -3.731  28.338  1.00  0.00           H  
ATOM   2398  N   GLU A 278       9.229  -1.844  27.619  1.00 40.38           N  
ATOM   2399  CA  GLU A 278      10.573  -1.370  27.331  1.00 40.34           C  
ATOM   2400  C   GLU A 278      10.723  -1.031  25.851  1.00 40.12           C  
ATOM   2401  O   GLU A 278      11.725  -0.450  25.437  1.00 40.57           O  
ATOM   2402  CB  GLU A 278      11.601  -2.435  27.726  1.00 43.32           C  
ATOM   2403  CG  GLU A 278      11.471  -2.935  29.163  1.00 46.92           C  
ATOM   2404  CD  GLU A 278      10.589  -4.173  29.284  1.00 50.10           C  
ATOM   2405  OE1 GLU A 278      11.146  -5.297  29.322  1.00 51.89           O  
ATOM   2406  OE2 GLU A 278       9.345  -4.024  29.343  1.00 46.45           O1-
ATOM   2407  HN  GLU A 278       9.060  -2.848  27.688  1.00  0.00           H  
ATOM   2408  N   ASN A 279       9.725  -1.404  25.056  1.00 39.08           N  
ATOM   2409  CA  ASN A 279       9.742  -1.134  23.623  1.00 36.70           C  
ATOM   2410  C   ASN A 279       8.993   0.144  23.290  1.00 36.35           C  
ATOM   2411  O   ASN A 279       8.739   0.438  22.122  1.00 35.68           O  
ATOM   2412  CB  ASN A 279       9.117  -2.298  22.855  1.00 36.30           C  
ATOM   2413  CG  ASN A 279      10.103  -3.410  22.594  1.00 36.99           C  
ATOM   2414  ND2 ASN A 279       9.682  -4.409  21.831  1.00 36.56           N  
ATOM   2415  OD1 ASN A 279      11.237  -3.370  23.069  1.00 38.13           O  
ATOM   2416  HN  ASN A 279       8.925  -1.892  25.459  1.00  0.00           H  
ATOM   2417 1HD2 ASN A 279       8.742  -4.442  21.437  1.00  0.00           H  
ATOM   2418 2HD2 ASN A 279      10.349  -5.161  21.655  1.00  0.00           H  
ATOM   2419  N   LEU A 280       8.627   0.893  24.322  1.00 32.95           N  
ATOM   2420  CA  LEU A 280       7.919   2.142  24.126  1.00 32.20           C  
ATOM   2421  C   LEU A 280       8.793   3.308  24.551  1.00 33.96           C  
ATOM   2422  O   LEU A 280       9.094   3.471  25.732  1.00 34.81           O  
ATOM   2423  CB  LEU A 280       6.630   2.152  24.943  1.00 31.46           C  
ATOM   2424  CG  LEU A 280       5.649   1.000  24.738  1.00 27.66           C  
ATOM   2425  CD1 LEU A 280       4.478   1.186  25.688  1.00 25.48           C  
ATOM   2426  CD2 LEU A 280       5.178   0.954  23.295  1.00 25.29           C  
ATOM   2427  HN  LEU A 280       8.848   0.585  25.269  1.00  0.00           H  
ATOM   2428  N   MET A 281       9.203   4.117  23.582  1.00 35.17           N  
ATOM   2429  CA  MET A 281       9.961   5.321  23.870  1.00 36.21           C  
ATOM   2430  C   MET A 281       9.077   6.540  23.693  1.00 35.01           C  
ATOM   2431  O   MET A 281       7.965   6.441  23.198  1.00 36.00           O  
ATOM   2432  CB  MET A 281      11.168   5.430  22.940  1.00 39.85           C  
ATOM   2433  CG  MET A 281      12.178   4.317  23.109  1.00 45.82           C  
ATOM   2434  SD  MET A 281      13.673   4.651  22.174  1.00 51.99           S  
ATOM   2435  CE  MET A 281      14.171   6.198  22.900  1.00 48.37           C  
ATOM   2436  HN  MET A 281       8.981   3.888  22.613  1.00  0.00           H  
ATOM   2437  N   LEU A 282       9.580   7.691  24.111  1.00 35.54           N  
ATOM   2438  CA  LEU A 282       8.882   8.945  23.898  1.00 34.43           C  
ATOM   2439  C   LEU A 282       9.740   9.762  22.948  1.00 35.03           C  
ATOM   2440  O   LEU A 282      10.964   9.667  22.991  1.00 33.33           O  
ATOM   2441  CB  LEU A 282       8.716   9.682  25.231  1.00 31.36           C  
ATOM   2442  CG  LEU A 282       8.044   8.885  26.352  1.00 30.00           C  
ATOM   2443  CD1 LEU A 282       7.851   9.768  27.566  1.00 30.63           C  
ATOM   2444  CD2 LEU A 282       6.706   8.355  25.878  1.00 30.57           C  
ATOM   2445  HN  LEU A 282      10.479   7.696  24.594  1.00  0.00           H  
ATOM   2446  N   ASP A 283       9.111  10.547  22.079  1.00 36.26           N  
ATOM   2447  CA  ASP A 283       9.866  11.534  21.321  1.00 39.02           C  
ATOM   2448  C   ASP A 283      10.144  12.721  22.242  1.00 40.70           C  
ATOM   2449  O   ASP A 283       9.937  12.627  23.453  1.00 41.18           O  
ATOM   2450  CB  ASP A 283       9.094  11.973  20.070  1.00 39.99           C  
ATOM   2451  CG  ASP A 283       7.709  12.509  20.382  1.00 42.48           C  
ATOM   2452  OD1 ASP A 283       7.473  12.967  21.523  1.00 43.45           O  
ATOM   2453  OD2 ASP A 283       6.853  12.471  19.472  1.00 40.96           O1-
ATOM   2454  HN  ASP A 283       8.104  10.458  21.944  1.00  0.00           H  
ATOM   2455  N   LYS A 284      10.619  13.830  21.691  1.00 41.13           N  
ATOM   2456  CA  LYS A 284      10.975  14.958  22.541  1.00 42.67           C  
ATOM   2457  C   LYS A 284       9.749  15.573  23.215  1.00 42.72           C  
ATOM   2458  O   LYS A 284       9.868  16.227  24.251  1.00 41.93           O  
ATOM   2459  CB  LYS A 284      11.730  16.024  21.734  1.00 44.14           C  
ATOM   2460  CG  LYS A 284      11.031  16.479  20.466  1.00 46.62           C  
ATOM   2461  CD  LYS A 284      11.782  17.632  19.813  1.00 46.34           C  
ATOM   2462  CE  LYS A 284      10.991  18.218  18.656  1.00 45.44           C  
ATOM   2463  NZ  LYS A 284       9.609  18.597  19.068  1.00 46.52           N1+
ATOM   2464  HN  LYS A 284      10.734  13.893  20.679  1.00  0.00           H  
ATOM   2465  HZ1 LYS A 284       9.078  18.990  18.291  1.00  0.00           H  
ATOM   2466  HZ2 LYS A 284       9.620  19.229  19.869  1.00  0.00           H  
ATOM   2467  HZ3 LYS A 284       9.119  17.810  19.493  1.00  0.00           H  
ATOM   2468  N   ASP A 285       8.572  15.345  22.635  1.00 43.44           N  
ATOM   2469  CA  ASP A 285       7.334  15.950  23.128  1.00 42.45           C  
ATOM   2470  C   ASP A 285       6.562  15.046  24.084  1.00 40.27           C  
ATOM   2471  O   ASP A 285       5.598  15.482  24.712  1.00 40.62           O  
ATOM   2472  CB  ASP A 285       6.421  16.321  21.960  1.00 43.69           C  
ATOM   2473  CG  ASP A 285       7.089  17.240  20.972  1.00 46.62           C  
ATOM   2474  OD1 ASP A 285       7.391  18.390  21.349  1.00 51.21           O  
ATOM   2475  OD2 ASP A 285       7.315  16.814  19.820  1.00 49.09           O1-
ATOM   2476  HN  ASP A 285       8.532  14.730  21.822  1.00  0.00           H  
ATOM   2477  N   GLY A 286       6.972  13.787  24.182  1.00 36.92           N  
ATOM   2478  CA  GLY A 286       6.296  12.872  25.083  1.00 32.57           C  
ATOM   2479  C   GLY A 286       5.345  11.921  24.387  1.00 29.29           C  
ATOM   2480  O   GLY A 286       4.621  11.179  25.040  1.00 29.36           O  
ATOM   2481  HN  GLY A 286       7.762  13.463  23.624  1.00  0.00           H  
ATOM   2482  N   HIS A 287       5.340  11.939  23.059  1.00 28.89           N  
ATOM   2483  CA  HIS A 287       4.513  11.009  22.301  1.00 26.50           C  
ATOM   2484  C   HIS A 287       5.230   9.679  22.111  1.00 25.27           C  
ATOM   2485  O   HIS A 287       6.461   9.616  22.096  1.00 23.23           O  
ATOM   2486  CB  HIS A 287       4.136  11.607  20.938  1.00 26.43           C  
ATOM   2487  CG  HIS A 287       3.123  12.712  21.019  1.00 26.74           C  
ATOM   2488  CD2 HIS A 287       3.262  14.057  20.944  1.00 23.48           C  
ATOM   2489  ND1 HIS A 287       1.779  12.478  21.217  1.00 25.42           N  
ATOM   2490  CE1 HIS A 287       1.135  13.630  21.264  1.00 23.80           C  
ATOM   2491  NE2 HIS A 287       2.012  14.603  21.102  1.00 23.61           N  
ATOM   2492  HN  HIS A 287       5.923  12.613  22.563  1.00  0.00           H  
ATOM   2493  HD1 HIS A 287       1.349  11.558  21.312  1.00  0.00           H  
ATOM   2494  HE2 HIS A 287       1.796  15.600  21.095  1.00  0.00           H  
ATOM   2495  N   ILE A 288       4.440   8.619  21.982  1.00 25.28           N  
ATOM   2496  CA  ILE A 288       4.952   7.267  21.794  1.00 26.15           C  
ATOM   2497  C   ILE A 288       5.791   7.103  20.524  1.00 29.03           C  
ATOM   2498  O   ILE A 288       5.534   7.731  19.492  1.00 27.74           O  
ATOM   2499  CB  ILE A 288       3.783   6.244  21.757  1.00 26.52           C  
ATOM   2500  CG1 ILE A 288       3.188   6.081  23.162  1.00 26.81           C  
ATOM   2501  CG2 ILE A 288       4.253   4.917  21.197  1.00 23.40           C  
ATOM   2502  CD1 ILE A 288       4.123   5.407  24.159  1.00 25.01           C  
ATOM   2503  HN  ILE A 288       3.430   8.757  22.016  1.00  0.00           H  
ATOM   2504  N   LYS A 289       6.812   6.261  20.629  1.00 30.18           N  
ATOM   2505  CA  LYS A 289       7.530   5.746  19.477  1.00 31.97           C  
ATOM   2506  C   LYS A 289       7.849   4.283  19.742  1.00 32.09           C  
ATOM   2507  O   LYS A 289       8.762   3.978  20.505  1.00 33.22           O  
ATOM   2508  CB  LYS A 289       8.837   6.517  19.269  1.00 34.13           C  
ATOM   2509  CG  LYS A 289       8.665   7.931  18.733  1.00 35.35           C  
ATOM   2510  CD  LYS A 289       8.256   7.928  17.272  1.00 31.72           C  
ATOM   2511  CE  LYS A 289       8.227   9.343  16.716  1.00 32.42           C  
ATOM   2512  NZ  LYS A 289       7.320   9.464  15.533  1.00 31.05           N1+
ATOM   2513  HN  LYS A 289       7.105   5.963  21.560  1.00  0.00           H  
ATOM   2514  HZ1 LYS A 289       7.301  10.413  15.160  1.00  0.00           H  
ATOM   2515  HZ2 LYS A 289       6.380   9.134  15.753  1.00  0.00           H  
ATOM   2516  HZ3 LYS A 289       7.564   8.788  14.810  1.00  0.00           H  
ATOM   2517  N   ILE A 290       7.096   3.382  19.117  1.00 31.24           N  
ATOM   2518  CA  ILE A 290       7.347   1.951  19.260  1.00 29.08           C  
ATOM   2519  C   ILE A 290       8.612   1.550  18.503  1.00 30.91           C  
ATOM   2520  O   ILE A 290       8.742   1.817  17.311  1.00 32.28           O  
ATOM   2521  CB  ILE A 290       6.156   1.128  18.730  1.00 26.20           C  
ATOM   2522  CG1 ILE A 290       4.935   1.369  19.613  1.00 23.40           C  
ATOM   2523  CG2 ILE A 290       6.514  -0.344  18.679  1.00 23.33           C  
ATOM   2524  CD1 ILE A 290       3.679   0.690  19.121  1.00 22.35           C  
ATOM   2525  HN  ILE A 290       6.327   3.698  18.526  1.00  0.00           H  
ATOM   2526  N   THR A 291       9.537   0.903  19.207  1.00 32.36           N  
ATOM   2527  CA  THR A 291      10.859   0.594  18.669  1.00 33.70           C  
ATOM   2528  C   THR A 291      10.887  -0.689  17.834  1.00 35.24           C  
ATOM   2529  O   THR A 291       9.970  -1.506  17.895  1.00 34.12           O  
ATOM   2530  CB  THR A 291      11.902   0.457  19.805  1.00 34.13           C  
ATOM   2531  CG2 THR A 291      12.025   1.763  20.578  1.00 33.27           C  
ATOM   2532  OG1 THR A 291      11.502  -0.591  20.698  1.00 31.53           O  
ATOM   2533  HN  THR A 291       9.314   0.612  20.159  1.00  0.00           H  
ATOM   2534  HG1 THR A 291      12.142  -0.675  21.395  1.00  0.00           H  
ATOM   2535  N   ASP A 292      11.954  -0.853  17.056  1.00 38.03           N  
ATOM   2536  CA  ASP A 292      12.113  -2.005  16.170  1.00 39.99           C  
ATOM   2537  C   ASP A 292      13.562  -2.497  16.219  1.00 40.55           C  
ATOM   2538  O   ASP A 292      14.295  -2.390  15.236  1.00 41.80           O  
ATOM   2539  CB  ASP A 292      11.737  -1.607  14.736  1.00 40.20           C  
ATOM   2540  CG  ASP A 292      11.880  -2.753  13.747  1.00 42.55           C  
ATOM   2541  OD1 ASP A 292      12.035  -2.474  12.538  1.00 38.39           O  
ATOM   2542  OD2 ASP A 292      11.836  -3.926  14.176  1.00 42.84           O1-
ATOM   2543  HN  ASP A 292      12.690  -0.147  17.079  1.00  0.00           H  
ATOM   2544  N   PHE A 293      13.966  -3.037  17.368  1.00 40.73           N  
ATOM   2545  CA  PHE A 293      15.367  -3.381  17.617  1.00 39.04           C  
ATOM   2546  C   PHE A 293      15.611  -4.881  17.776  1.00 40.03           C  
ATOM   2547  O   PHE A 293      16.639  -5.285  18.320  1.00 37.97           O  
ATOM   2548  CB  PHE A 293      15.874  -2.674  18.882  1.00 37.34           C  
ATOM   2549  CG  PHE A 293      15.936  -1.177  18.768  1.00 33.90           C  
ATOM   2550  CD1 PHE A 293      15.595  -0.374  19.847  1.00 31.56           C  
ATOM   2551  CD2 PHE A 293      16.346  -0.570  17.592  1.00 31.76           C  
ATOM   2552  CE1 PHE A 293      15.663   1.008  19.754  1.00 30.26           C  
ATOM   2553  CE2 PHE A 293      16.415   0.815  17.495  1.00 31.27           C  
ATOM   2554  CZ  PHE A 293      16.074   1.602  18.576  1.00 27.50           C  
ATOM   2555  HN  PHE A 293      13.277  -3.217  18.098  1.00  0.00           H  
ATOM   2556  N   GLY A 294      14.672  -5.703  17.313  1.00 42.83           N  
ATOM   2557  CA  GLY A 294      14.795  -7.141  17.496  1.00 45.57           C  
ATOM   2558  C   GLY A 294      16.074  -7.728  16.919  1.00 48.97           C  
ATOM   2559  O   GLY A 294      16.336  -7.612  15.723  1.00 47.97           O  
ATOM   2560  HN  GLY A 294      13.861  -5.322  16.826  1.00  0.00           H  
ATOM   2561  N   LEU A 295      16.877  -8.364  17.768  1.00 53.02           N  
ATOM   2562  CA  LEU A 295      18.134  -8.960  17.325  1.00 56.58           C  
ATOM   2563  C   LEU A 295      18.162 -10.470  17.543  1.00 60.19           C  
ATOM   2564  O   LEU A 295      18.933 -11.180  16.896  1.00 61.98           O  
ATOM   2565  CB  LEU A 295      19.311  -8.301  18.044  1.00 55.62           C  
ATOM   2566  CG  LEU A 295      19.565  -6.839  17.670  1.00 54.53           C  
ATOM   2567  CD1 LEU A 295      20.690  -6.272  18.524  1.00 53.33           C  
ATOM   2568  CD2 LEU A 295      19.910  -6.745  16.191  1.00 55.16           C  
ATOM   2569  HN  LEU A 295      16.609  -8.437  18.749  1.00  0.00           H  
ATOM   2570  N   CYS A 296      17.332 -10.955  18.463  1.00 62.68           N  
ATOM   2571  CA  CYS A 296      16.895 -12.350  18.443  1.00 65.37           C  
ATOM   2572  C   CYS A 296      15.700 -12.559  19.369  1.00 65.25           C  
ATOM   2573  O   CYS A 296      14.557 -12.365  18.963  1.00 65.43           O  
ATOM   2574  CB  CYS A 296      18.033 -13.294  18.845  1.00 66.58           C  
ATOM   2575  SG  CYS A 296      17.661 -15.060  18.556  1.00 71.60           S  
ATOM   2576  HN  CYS A 296      16.992 -10.338  19.201  1.00  0.00           H  
ATOM   2577  N   LYS A 297      15.963 -12.953  20.611  1.00 65.60           N  
ATOM   2578  CA  LYS A 297      14.897 -13.095  21.597  1.00 66.38           C  
ATOM   2579  C   LYS A 297      14.693 -11.772  22.316  1.00 66.53           C  
ATOM   2580  O   LYS A 297      15.140 -11.596  23.450  1.00 67.08           O  
ATOM   2581  CB  LYS A 297      15.240 -14.182  22.623  1.00 67.66           C  
ATOM   2582  CG  LYS A 297      14.172 -14.378  23.702  1.00 69.76           C  
ATOM   2583  CD  LYS A 297      14.701 -15.176  24.889  1.00 70.28           C  
ATOM   2584  CE  LYS A 297      15.104 -16.584  24.474  1.00 71.35           C  
ATOM   2585  NZ  LYS A 297      13.945 -17.367  23.954  1.00 71.59           N1+
ATOM   2586  HN  LYS A 297      16.925 -13.159  20.879  1.00  0.00           H  
ATOM   2587  HZ1 LYS A 297      14.215 -18.310  23.676  1.00  0.00           H  
ATOM   2588  HZ2 LYS A 297      13.479 -16.876  23.191  1.00  0.00           H  
ATOM   2589  HZ3 LYS A 297      13.179 -17.385  24.627  1.00  0.00           H  
ATOM   2590  N   GLU A 298      14.028 -10.838  21.645  1.00 66.16           N  
ATOM   2591  CA  GLU A 298      13.679  -9.563  22.253  1.00 65.09           C  
ATOM   2592  C   GLU A 298      14.924  -8.732  22.570  1.00 64.02           C  
ATOM   2593  O   GLU A 298      15.568  -8.183  21.673  1.00 61.69           O  
ATOM   2594  CB  GLU A 298      12.875  -9.812  23.530  1.00 65.89           C  
ATOM   2595  CG  GLU A 298      11.656 -10.706  23.331  1.00 66.55           C  
ATOM   2596  CD  GLU A 298      11.070 -11.193  24.646  1.00 68.98           C  
ATOM   2597  OE1 GLU A 298      10.093 -10.580  25.131  1.00 70.05           O  
ATOM   2598  OE2 GLU A 298      11.588 -12.189  25.195  1.00 68.48           O1-
ATOM   2599  HN  GLU A 298      13.755 -11.019  20.679  1.00  0.00           H  
ATOM   2600  N   PRO A 313       8.161 -12.546  27.190  1.00 41.92           N  
ATOM   2601  CA  PRO A 313       7.592 -13.697  27.902  1.00 42.51           C  
ATOM   2602  C   PRO A 313       6.456 -13.306  28.843  1.00 42.61           C  
ATOM   2603  O   PRO A 313       5.353 -13.853  28.753  1.00 41.54           O  
ATOM   2604  CB  PRO A 313       8.787 -14.291  28.646  1.00 42.50           C  
ATOM   2605  CG  PRO A 313       9.748 -13.164  28.780  1.00 43.68           C  
ATOM   2606  CD  PRO A 313       9.563 -12.302  27.563  1.00 43.17           C  
ATOM   2607  HN1 PRO A 313       7.592 -11.710  27.325  1.00  0.00           H  
ATOM   2608  HN2 PRO A 313       8.060 -12.649  26.180  1.00  0.00           H  
ATOM   2609  N   GLU A 314       6.729 -12.354  29.735  1.00 42.26           N  
ATOM   2610  CA  GLU A 314       5.685 -11.744  30.558  1.00 42.56           C  
ATOM   2611  C   GLU A 314       4.672 -10.987  29.697  1.00 41.58           C  
ATOM   2612  O   GLU A 314       3.545 -10.736  30.124  1.00 40.95           O  
ATOM   2613  CB  GLU A 314       6.300 -10.778  31.579  1.00 44.29           C  
ATOM   2614  CG  GLU A 314       6.899 -11.440  32.812  1.00 47.52           C  
ATOM   2615  CD  GLU A 314       8.371 -11.777  32.646  1.00 49.27           C  
ATOM   2616  OE1 GLU A 314       8.881 -11.661  31.511  1.00 50.81           O  
ATOM   2617  OE2 GLU A 314       9.017 -12.158  33.650  1.00 47.58           O1-
ATOM   2618  HN  GLU A 314       7.694 -12.042  29.847  1.00  0.00           H  
ATOM   2619  N   TYR A 315       5.078 -10.625  28.484  1.00 41.26           N  
ATOM   2620  CA  TYR A 315       4.211  -9.871  27.584  1.00 41.17           C  
ATOM   2621  C   TYR A 315       3.575 -10.717  26.474  1.00 39.72           C  
ATOM   2622  O   TYR A 315       2.650 -10.264  25.804  1.00 38.50           O  
ATOM   2623  CB  TYR A 315       4.989  -8.705  26.965  1.00 41.49           C  
ATOM   2624  CG  TYR A 315       5.407  -7.656  27.968  1.00 39.23           C  
ATOM   2625  CD1 TYR A 315       6.629  -7.739  28.620  1.00 39.65           C  
ATOM   2626  CD2 TYR A 315       4.572  -6.590  28.277  1.00 39.55           C  
ATOM   2627  CE1 TYR A 315       7.008  -6.792  29.552  1.00 38.91           C  
ATOM   2628  CE2 TYR A 315       4.941  -5.639  29.207  1.00 38.75           C  
ATOM   2629  CZ  TYR A 315       6.160  -5.745  29.842  1.00 40.71           C  
ATOM   2630  OH  TYR A 315       6.535  -4.800  30.771  1.00 42.66           O  
ATOM   2631  HN  TYR A 315       6.016 -10.880  28.175  1.00  0.00           H  
ATOM   2632  HH  TYR A 315       7.375  -4.873  31.209  1.00  0.00           H  
ATOM   2633  N   LEU A 316       4.063 -11.941  26.284  1.00 38.92           N  
ATOM   2634  CA  LEU A 316       3.519 -12.816  25.244  1.00 37.29           C  
ATOM   2635  C   LEU A 316       2.248 -13.543  25.670  1.00 36.31           C  
ATOM   2636  O   LEU A 316       2.080 -13.908  26.833  1.00 37.69           O  
ATOM   2637  CB  LEU A 316       4.563 -13.843  24.801  1.00 39.54           C  
ATOM   2638  CG  LEU A 316       5.541 -13.404  23.706  1.00 40.01           C  
ATOM   2639  CD1 LEU A 316       4.965 -12.188  22.979  1.00 40.40           C  
ATOM   2640  CD2 LEU A 316       6.899 -13.080  24.310  1.00 38.44           C  
ATOM   2641  HN  LEU A 316       4.827 -12.274  26.872  1.00  0.00           H  
ATOM   2642  N   ALA A 317       1.359 -13.756  24.709  1.00 34.95           N  
ATOM   2643  CA  ALA A 317       0.053 -14.336  24.975  1.00 31.71           C  
ATOM   2644  C   ALA A 317       0.153 -15.848  25.080  1.00 32.68           C  
ATOM   2645  O   ALA A 317       1.140 -16.447  24.647  1.00 33.22           O  
ATOM   2646  CB  ALA A 317      -0.913 -13.950  23.869  1.00 31.22           C  
ATOM   2647  HN  ALA A 317       1.600 -13.504  23.750  1.00  0.00           H  
ATOM   2648  N   PRO A 318      -0.880 -16.490  25.650  1.00 31.88           N  
ATOM   2649  CA  PRO A 318      -0.903 -17.943  25.830  1.00 31.41           C  
ATOM   2650  C   PRO A 318      -0.668 -18.704  24.528  1.00 32.60           C  
ATOM   2651  O   PRO A 318       0.146 -19.625  24.483  1.00 32.34           O  
ATOM   2652  CB  PRO A 318      -2.295 -18.211  26.404  1.00 31.58           C  
ATOM   2653  CG  PRO A 318      -2.681 -16.934  27.057  1.00 31.69           C  
ATOM   2654  CD  PRO A 318      -2.096 -15.856  26.190  1.00 31.56           C  
ATOM   2655  N   GLU A 319      -1.372 -18.316  23.470  1.00 32.75           N  
ATOM   2656  CA  GLU A 319      -1.284 -19.045  22.209  1.00 35.26           C  
ATOM   2657  C   GLU A 319       0.117 -18.984  21.607  1.00 34.48           C  
ATOM   2658  O   GLU A 319       0.456 -19.780  20.733  1.00 32.67           O  
ATOM   2659  CB  GLU A 319      -2.296 -18.502  21.195  1.00 36.60           C  
ATOM   2660  CG  GLU A 319      -2.095 -17.044  20.827  1.00 38.87           C  
ATOM   2661  CD  GLU A 319      -2.896 -16.109  21.713  1.00 39.79           C  
ATOM   2662  OE1 GLU A 319      -3.055 -16.414  22.913  1.00 38.41           O  
ATOM   2663  OE2 GLU A 319      -3.366 -15.071  21.205  1.00 39.28           O1-
ATOM   2664  HN  GLU A 319      -1.980 -17.500  23.540  1.00  0.00           H  
ATOM   2665  N   VAL A 320       0.928 -18.041  22.078  1.00 34.32           N  
ATOM   2666  CA  VAL A 320       2.284 -17.877  21.560  1.00 34.97           C  
ATOM   2667  C   VAL A 320       3.300 -18.708  22.337  1.00 34.81           C  
ATOM   2668  O   VAL A 320       4.246 -19.233  21.756  1.00 33.15           O  
ATOM   2669  CB  VAL A 320       2.729 -16.398  21.600  1.00 35.30           C  
ATOM   2670  CG1 VAL A 320       4.192 -16.291  21.213  1.00 33.62           C  
ATOM   2671  CG2 VAL A 320       1.870 -15.565  20.658  1.00 32.19           C  
ATOM   2672  HN  VAL A 320       0.596 -17.420  22.816  1.00  0.00           H  
ATOM   2673  N   LEU A 321       3.102 -18.819  23.649  1.00 35.99           N  
ATOM   2674  CA  LEU A 321       3.976 -19.631  24.493  1.00 36.79           C  
ATOM   2675  C   LEU A 321       3.685 -21.111  24.252  1.00 38.04           C  
ATOM   2676  O   LEU A 321       4.530 -21.975  24.490  1.00 38.09           O  
ATOM   2677  CB  LEU A 321       3.756 -19.291  25.974  1.00 36.90           C  
ATOM   2678  CG  LEU A 321       4.065 -17.859  26.425  1.00 35.88           C  
ATOM   2679  CD1 LEU A 321       3.713 -17.688  27.885  1.00 35.74           C  
ATOM   2680  CD2 LEU A 321       5.532 -17.558  26.203  1.00 37.84           C  
ATOM   2681  HN  LEU A 321       2.319 -18.324  24.076  1.00  0.00           H  
ATOM   2682  N   GLU A 322       2.479 -21.386  23.771  1.00 38.73           N  
ATOM   2683  CA  GLU A 322       2.052 -22.743  23.468  1.00 40.94           C  
ATOM   2684  C   GLU A 322       2.316 -23.139  22.020  1.00 42.55           C  
ATOM   2685  O   GLU A 322       2.192 -24.310  21.660  1.00 42.48           O  
ATOM   2686  CB  GLU A 322       0.564 -22.900  23.758  1.00 40.78           C  
ATOM   2687  CG  GLU A 322       0.256 -23.258  25.183  1.00 42.00           C  
ATOM   2688  CD  GLU A 322      -1.208 -23.541  25.378  1.00 44.57           C  
ATOM   2689  OE1 GLU A 322      -1.594 -24.730  25.354  1.00 46.47           O  
ATOM   2690  OE2 GLU A 322      -1.973 -22.570  25.550  1.00 45.41           O1-
ATOM   2691  HN  GLU A 322       1.828 -20.618  23.608  1.00  0.00           H  
ATOM   2692  N   ASP A 323       2.653 -22.159  21.190  1.00 43.89           N  
ATOM   2693  CA  ASP A 323       3.035 -22.430  19.811  1.00 46.82           C  
ATOM   2694  C   ASP A 323       1.826 -22.803  18.953  1.00 47.33           C  
ATOM   2695  O   ASP A 323       1.961 -23.491  17.941  1.00 49.47           O  
ATOM   2696  CB  ASP A 323       4.071 -23.559  19.776  1.00 48.90           C  
ATOM   2697  CG  ASP A 323       5.069 -23.400  18.649  1.00 51.04           C  
ATOM   2698  OD1 ASP A 323       6.114 -24.086  18.681  1.00 51.83           O  
ATOM   2699  OD2 ASP A 323       4.810 -22.588  17.735  1.00 53.30           O1-
ATOM   2700  HN  ASP A 323       2.644 -21.196  21.525  1.00  0.00           H  
ATOM   2701  N   ASN A 324       0.645 -22.350  19.363  1.00 48.24           N  
ATOM   2702  CA  ASN A 324      -0.571 -22.574  18.588  1.00 48.99           C  
ATOM   2703  C   ASN A 324      -0.755 -21.500  17.518  1.00 49.05           C  
ATOM   2704  O   ASN A 324       0.102 -20.638  17.336  1.00 49.04           O  
ATOM   2705  CB  ASN A 324      -1.796 -22.595  19.510  1.00 48.96           C  
ATOM   2706  CG  ASN A 324      -1.912 -23.886  20.304  1.00 51.12           C  
ATOM   2707  ND2 ASN A 324      -2.824 -23.908  21.270  1.00 49.87           N  
ATOM   2708  OD1 ASN A 324      -1.191 -24.854  20.050  1.00 53.78           O  
ATOM   2709  HN  ASN A 324       0.588 -21.833  20.241  1.00  0.00           H  
ATOM   2710 1HD2 ASN A 324      -2.902 -24.774  21.803  1.00  0.00           H  
ATOM   2711 2HD2 ASN A 324      -3.420 -23.108  21.480  1.00  0.00           H  
ATOM   2712  N   ASP A 325      -1.877 -21.567  16.808  1.00 50.26           N  
ATOM   2713  CA  ASP A 325      -2.218 -20.559  15.809  1.00 51.04           C  
ATOM   2714  C   ASP A 325      -2.440 -19.223  16.508  1.00 50.61           C  
ATOM   2715  O   ASP A 325      -3.148 -19.150  17.517  1.00 51.86           O  
ATOM   2716  CB  ASP A 325      -3.499 -20.955  15.068  1.00 50.42           C  
ATOM   2717  CG  ASP A 325      -3.581 -22.443  14.795  1.00 52.00           C  
ATOM   2718  OD1 ASP A 325      -2.525 -23.116  14.795  1.00 52.39           O  
ATOM   2719  OD2 ASP A 325      -4.706 -22.942  14.582  1.00 51.78           O1-
ATOM   2720  HN  ASP A 325      -2.518 -22.345  16.966  1.00  0.00           H  
ATOM   2721  N   TYR A 326      -1.835 -18.167  15.977  1.00 48.30           N  
ATOM   2722  CA  TYR A 326      -2.058 -16.836  16.513  1.00 46.22           C  
ATOM   2723  C   TYR A 326      -2.289 -15.831  15.397  1.00 43.17           C  
ATOM   2724  O   TYR A 326      -1.998 -16.100  14.234  1.00 41.50           O  
ATOM   2725  CB  TYR A 326      -0.872 -16.402  17.384  1.00 49.30           C  
ATOM   2726  CG  TYR A 326       0.420 -16.150  16.636  1.00 52.20           C  
ATOM   2727  CD1 TYR A 326       0.679 -14.914  16.057  1.00 53.19           C  
ATOM   2728  CD2 TYR A 326       1.395 -17.137  16.537  1.00 54.03           C  
ATOM   2729  CE1 TYR A 326       1.870 -14.665  15.402  1.00 56.20           C  
ATOM   2730  CE2 TYR A 326       2.592 -16.898  15.883  1.00 56.81           C  
ATOM   2731  CZ  TYR A 326       2.824 -15.659  15.317  1.00 58.19           C  
ATOM   2732  OH  TYR A 326       4.012 -15.410  14.663  1.00 60.30           O  
ATOM   2733  HN  TYR A 326      -1.206 -18.292  15.184  1.00  0.00           H  
ATOM   2734  HH  TYR A 326       4.669 -16.094  14.605  1.00  0.00           H  
ATOM   2735  N   GLY A 327      -2.830 -14.675  15.759  1.00 41.31           N  
ATOM   2736  CA  GLY A 327      -3.093 -13.647  14.774  1.00 39.17           C  
ATOM   2737  C   GLY A 327      -2.905 -12.255  15.336  1.00 38.40           C  
ATOM   2738  O   GLY A 327      -1.930 -11.978  16.039  1.00 38.98           O  
ATOM   2739  HN  GLY A 327      -3.062 -14.509  16.738  1.00  0.00           H  
ATOM   2740  N   ARG A 328      -3.849 -11.379  15.020  1.00 37.09           N  
ATOM   2741  CA  ARG A 328      -3.789  -9.985  15.431  1.00 37.36           C  
ATOM   2742  C   ARG A 328      -4.046  -9.862  16.924  1.00 35.88           C  
ATOM   2743  O   ARG A 328      -3.784  -8.823  17.530  1.00 37.33           O  
ATOM   2744  CB  ARG A 328      -4.831  -9.170  14.660  1.00 38.89           C  
ATOM   2745  CG  ARG A 328      -4.555  -9.064  13.172  1.00 42.75           C  
ATOM   2746  CD  ARG A 328      -5.779  -8.590  12.405  1.00 46.66           C  
ATOM   2747  NE  ARG A 328      -5.421  -7.971  11.129  1.00 50.13           N  
ATOM   2748  CZ  ARG A 328      -5.088  -8.647  10.032  1.00 51.34           C  
ATOM   2749  NH1 ARG A 328      -5.062  -9.976  10.047  1.00 50.46           N1+
ATOM   2750  NH2 ARG A 328      -4.785  -7.994   8.917  1.00 50.06           N  
ATOM   2751  HN  ARG A 328      -4.647 -11.694  14.468  1.00  0.00           H  
ATOM   2752  HE  ARG A 328      -5.427  -6.952  11.076  1.00  0.00           H  
ATOM   2753 1HH1 ARG A 328      -4.807 -10.494   9.206  1.00  0.00           H  
ATOM   2754 2HH1 ARG A 328      -5.295 -10.478  10.904  1.00  0.00           H  
ATOM   2755 1HH2 ARG A 328      -4.530  -8.512   8.076  1.00  0.00           H  
ATOM   2756 2HH2 ARG A 328      -4.805  -6.974   8.905  1.00  0.00           H  
ATOM   2757  N   ALA A 329      -4.560 -10.933  17.513  1.00 33.08           N  
ATOM   2758  CA  ALA A 329      -4.935 -10.922  18.914  1.00 30.45           C  
ATOM   2759  C   ALA A 329      -3.732 -10.906  19.862  1.00 29.63           C  
ATOM   2760  O   ALA A 329      -3.844 -10.417  20.982  1.00 31.72           O  
ATOM   2761  CB  ALA A 329      -5.829 -12.120  19.222  1.00 31.85           C  
ATOM   2762  HN  ALA A 329      -4.695 -11.785  16.968  1.00  0.00           H  
ATOM   2763  N   VAL A 330      -2.586 -11.428  19.438  1.00 27.28           N  
ATOM   2764  CA  VAL A 330      -1.427 -11.427  20.332  1.00 29.37           C  
ATOM   2765  C   VAL A 330      -0.970  -9.996  20.601  1.00 30.16           C  
ATOM   2766  O   VAL A 330      -0.300  -9.737  21.602  1.00 32.34           O  
ATOM   2767  CB  VAL A 330      -0.207 -12.215  19.763  1.00 27.61           C  
ATOM   2768  CG1 VAL A 330      -0.649 -13.558  19.218  1.00 27.12           C  
ATOM   2769  CG2 VAL A 330       0.502 -11.394  18.712  1.00 29.53           C  
ATOM   2770  HN  VAL A 330      -2.515 -11.825  18.501  1.00  0.00           H  
ATOM   2771  N   ASP A 331      -1.329  -9.072  19.710  1.00 29.10           N  
ATOM   2772  CA  ASP A 331      -0.962  -7.666  19.876  1.00 28.38           C  
ATOM   2773  C   ASP A 331      -1.818  -7.005  20.947  1.00 28.32           C  
ATOM   2774  O   ASP A 331      -1.339  -6.172  21.709  1.00 28.88           O  
ATOM   2775  CB  ASP A 331      -1.122  -6.901  18.556  1.00 26.64           C  
ATOM   2776  CG  ASP A 331       0.085  -7.037  17.645  1.00 27.38           C  
ATOM   2777  OD1 ASP A 331       1.120  -7.565  18.104  1.00 24.86           O  
ATOM   2778  OD2 ASP A 331       0.000  -6.611  16.470  1.00 25.49           O1-
ATOM   2779  HN  ASP A 331      -1.872  -9.352  18.893  1.00  0.00           H  
ATOM   2780  N   TRP A 332      -3.089  -7.385  20.995  1.00 28.38           N  
ATOM   2781  CA  TRP A 332      -4.044  -6.790  21.920  1.00 27.25           C  
ATOM   2782  C   TRP A 332      -3.858  -7.320  23.338  1.00 26.93           C  
ATOM   2783  O   TRP A 332      -4.009  -6.586  24.314  1.00 24.21           O  
ATOM   2784  CB  TRP A 332      -5.465  -7.070  21.426  1.00 28.93           C  
ATOM   2785  CG  TRP A 332      -5.690  -6.541  20.044  1.00 30.44           C  
ATOM   2786  CD1 TRP A 332      -6.176  -7.225  18.968  1.00 29.67           C  
ATOM   2787  CD2 TRP A 332      -5.393  -5.218  19.579  1.00 29.89           C  
ATOM   2788  CE2 TRP A 332      -5.720  -5.174  18.210  1.00 29.35           C  
ATOM   2789  CE3 TRP A 332      -4.880  -4.068  20.188  1.00 30.43           C  
ATOM   2790  NE1 TRP A 332      -6.196  -6.411  17.861  1.00 29.01           N  
ATOM   2791  CZ2 TRP A 332      -5.549  -4.027  17.441  1.00 31.13           C  
ATOM   2792  CZ3 TRP A 332      -4.710  -2.930  19.422  1.00 31.09           C  
ATOM   2793  CH2 TRP A 332      -5.043  -2.917  18.063  1.00 31.49           C  
ATOM   2794  HN  TRP A 332      -3.408  -8.119  20.362  1.00  0.00           H  
ATOM   2795  HE1 TRP A 332      -6.514  -6.683  16.931  1.00  0.00           H  
ATOM   2796  N   TRP A 333      -3.525  -8.602  23.440  1.00 25.66           N  
ATOM   2797  CA  TRP A 333      -3.069  -9.170  24.698  1.00 23.85           C  
ATOM   2798  C   TRP A 333      -1.976  -8.283  25.285  1.00 22.41           C  
ATOM   2799  O   TRP A 333      -2.063  -7.853  26.433  1.00 21.18           O  
ATOM   2800  CB  TRP A 333      -2.529 -10.585  24.464  1.00 24.20           C  
ATOM   2801  CG  TRP A 333      -1.865 -11.184  25.660  1.00 23.23           C  
ATOM   2802  CD1 TRP A 333      -0.562 -11.032  26.034  1.00 21.67           C  
ATOM   2803  CD2 TRP A 333      -2.475 -12.020  26.653  1.00 25.41           C  
ATOM   2804  CE2 TRP A 333      -1.480 -12.332  27.601  1.00 24.91           C  
ATOM   2805  CE3 TRP A 333      -3.767 -12.536  26.832  1.00 26.42           C  
ATOM   2806  NE1 TRP A 333      -0.323 -11.716  27.198  1.00 26.48           N  
ATOM   2807  CZ2 TRP A 333      -1.734 -13.136  28.714  1.00 25.18           C  
ATOM   2808  CZ3 TRP A 333      -4.018 -13.332  27.937  1.00 24.59           C  
ATOM   2809  CH2 TRP A 333      -3.006 -13.624  28.864  1.00 27.00           C  
ATOM   2810  HN  TRP A 333      -3.591  -9.201  22.617  1.00  0.00           H  
ATOM   2811  HE1 TRP A 333       0.572 -11.760  27.686  1.00  0.00           H  
ATOM   2812  N   GLY A 334      -0.951  -8.009  24.484  1.00 21.71           N  
ATOM   2813  CA  GLY A 334       0.154  -7.186  24.945  1.00 22.28           C  
ATOM   2814  C   GLY A 334      -0.258  -5.757  25.252  1.00 23.51           C  
ATOM   2815  O   GLY A 334       0.330  -5.102  26.111  1.00 24.85           O  
ATOM   2816  HN  GLY A 334      -0.940  -8.381  23.534  1.00  0.00           H  
ATOM   2817  N   LEU A 335      -1.271  -5.261  24.554  1.00 23.82           N  
ATOM   2818  CA  LEU A 335      -1.858  -3.986  24.922  1.00 23.92           C  
ATOM   2819  C   LEU A 335      -2.372  -4.142  26.344  1.00 24.02           C  
ATOM   2820  O   LEU A 335      -2.109  -3.307  27.206  1.00 26.89           O  
ATOM   2821  CB  LEU A 335      -3.008  -3.636  23.972  1.00 23.02           C  
ATOM   2822  CG  LEU A 335      -3.797  -2.349  24.229  1.00 21.32           C  
ATOM   2823  CD1 LEU A 335      -2.977  -1.146  23.824  1.00 20.30           C  
ATOM   2824  CD2 LEU A 335      -5.094  -2.394  23.446  1.00 16.88           C  
ATOM   2825  HN  LEU A 335      -1.639  -5.778  23.755  1.00  0.00           H  
ATOM   2826  N   GLY A 336      -3.080  -5.238  26.588  1.00 25.98           N  
ATOM   2827  CA  GLY A 336      -3.569  -5.534  27.923  1.00 24.67           C  
ATOM   2828  C   GLY A 336      -2.493  -5.516  28.990  1.00 23.81           C  
ATOM   2829  O   GLY A 336      -2.665  -4.884  30.029  1.00 26.22           O  
ATOM   2830  HN  GLY A 336      -3.284  -5.883  25.825  1.00  0.00           H  
ATOM   2831  N   VAL A 337      -1.378  -6.193  28.744  1.00 22.47           N  
ATOM   2832  CA  VAL A 337      -0.320  -6.273  29.747  1.00 23.40           C  
ATOM   2833  C   VAL A 337       0.340  -4.919  29.970  1.00 25.63           C  
ATOM   2834  O   VAL A 337       0.548  -4.499  31.105  1.00 29.83           O  
ATOM   2835  CB  VAL A 337       0.771  -7.290  29.352  1.00 21.58           C  
ATOM   2836  CG1 VAL A 337       1.898  -7.259  30.370  1.00 15.53           C  
ATOM   2837  CG2 VAL A 337       0.172  -8.697  29.264  1.00 19.27           C  
ATOM   2838  HN  VAL A 337      -1.259  -6.662  27.846  1.00  0.00           H  
ATOM   2839  N   VAL A 338       0.658  -4.230  28.883  1.00 26.93           N  
ATOM   2840  CA  VAL A 338       1.271  -2.917  28.973  1.00 24.00           C  
ATOM   2841  C   VAL A 338       0.356  -1.926  29.672  1.00 25.22           C  
ATOM   2842  O   VAL A 338       0.800  -1.132  30.502  1.00 24.53           O  
ATOM   2843  CB  VAL A 338       1.619  -2.389  27.579  1.00 23.13           C  
ATOM   2844  CG1 VAL A 338       1.927  -0.904  27.642  1.00 20.57           C  
ATOM   2845  CG2 VAL A 338       2.805  -3.159  27.039  1.00 21.46           C  
ATOM   2846  HN  VAL A 338       0.468  -4.631  27.964  1.00  0.00           H  
ATOM   2847  N   MET A 339      -0.929  -1.980  29.348  1.00 26.72           N  
ATOM   2848  CA  MET A 339      -1.884  -1.089  29.987  1.00 28.41           C  
ATOM   2849  C   MET A 339      -2.249  -1.495  31.411  1.00 28.77           C  
ATOM   2850  O   MET A 339      -2.496  -0.639  32.256  1.00 30.01           O  
ATOM   2851  CB  MET A 339      -3.146  -0.969  29.133  1.00 27.42           C  
ATOM   2852  CG  MET A 339      -3.019   0.092  28.065  1.00 27.36           C  
ATOM   2853  SD  MET A 339      -4.517   0.282  27.147  1.00 35.05           S  
ATOM   2854  CE  MET A 339      -5.603   0.908  28.405  1.00 34.00           C  
ATOM   2855  HN  MET A 339      -1.249  -2.649  28.648  1.00  0.00           H  
ATOM   2856  N   TYR A 340      -2.278  -2.793  31.685  1.00 28.79           N  
ATOM   2857  CA  TYR A 340      -2.522  -3.243  33.047  1.00 30.49           C  
ATOM   2858  C   TYR A 340      -1.354  -2.786  33.905  1.00 29.56           C  
ATOM   2859  O   TYR A 340      -1.529  -2.315  35.029  1.00 27.04           O  
ATOM   2860  CB  TYR A 340      -2.628  -4.769  33.099  1.00 32.92           C  
ATOM   2861  CG  TYR A 340      -2.708  -5.337  34.500  1.00 32.99           C  
ATOM   2862  CD1 TYR A 340      -1.595  -5.345  35.337  1.00 31.86           C  
ATOM   2863  CD2 TYR A 340      -3.893  -5.878  34.981  1.00 33.77           C  
ATOM   2864  CE1 TYR A 340      -1.662  -5.876  36.612  1.00 33.84           C  
ATOM   2865  CE2 TYR A 340      -3.971  -6.414  36.256  1.00 34.17           C  
ATOM   2866  CZ  TYR A 340      -2.855  -6.411  37.068  1.00 34.52           C  
ATOM   2867  OH  TYR A 340      -2.938  -6.942  38.338  1.00 33.65           O  
ATOM   2868  HN  TYR A 340      -2.129  -3.475  30.941  1.00  0.00           H  
ATOM   2869  HH  TYR A 340      -3.756  -7.309  38.651  1.00  0.00           H  
ATOM   2870  N   GLU A 341      -0.156  -2.936  33.355  1.00 28.16           N  
ATOM   2871  CA  GLU A 341       1.060  -2.615  34.076  1.00 28.45           C  
ATOM   2872  C   GLU A 341       1.112  -1.125  34.397  1.00 29.74           C  
ATOM   2873  O   GLU A 341       1.584  -0.730  35.457  1.00 31.02           O  
ATOM   2874  CB  GLU A 341       2.267  -3.019  33.237  1.00 26.64           C  
ATOM   2875  CG  GLU A 341       3.584  -2.901  33.952  1.00 29.79           C  
ATOM   2876  CD  GLU A 341       4.729  -3.437  33.127  1.00 33.41           C  
ATOM   2877  OE1 GLU A 341       4.579  -3.518  31.886  1.00 35.48           O  
ATOM   2878  OE2 GLU A 341       5.777  -3.775  33.717  1.00 34.33           O1-
ATOM   2879  HN  GLU A 341      -0.089  -3.286  32.399  1.00  0.00           H  
ATOM   2880  N   MET A 342       0.615  -0.301  33.479  1.00 30.41           N  
ATOM   2881  CA  MET A 342       0.592   1.141  33.680  1.00 31.11           C  
ATOM   2882  C   MET A 342      -0.384   1.521  34.784  1.00 32.68           C  
ATOM   2883  O   MET A 342      -0.062   2.320  35.668  1.00 32.19           O  
ATOM   2884  CB  MET A 342       0.187   1.855  32.384  1.00 31.46           C  
ATOM   2885  CG  MET A 342       1.266   1.871  31.317  1.00 30.29           C  
ATOM   2886  SD  MET A 342       0.793   2.884  29.916  1.00 30.92           S  
ATOM   2887  CE  MET A 342       0.254   1.636  28.753  1.00 33.51           C  
ATOM   2888  HN  MET A 342       0.241  -0.689  32.613  1.00  0.00           H  
ATOM   2889  N   MET A 343      -1.576   0.939  34.728  1.00 32.57           N  
ATOM   2890  CA  MET A 343      -2.657   1.320  35.621  1.00 34.14           C  
ATOM   2891  C   MET A 343      -2.587   0.656  37.000  1.00 35.98           C  
ATOM   2892  O   MET A 343      -3.331   1.034  37.905  1.00 36.26           O  
ATOM   2893  CB  MET A 343      -4.006   1.003  34.969  1.00 33.03           C  
ATOM   2894  CG  MET A 343      -4.393   1.936  33.833  1.00 33.49           C  
ATOM   2895  SD  MET A 343      -6.099   1.689  33.251  1.00 32.96           S  
ATOM   2896  CE  MET A 343      -5.882   0.281  32.172  1.00 35.12           C  
ATOM   2897  HN  MET A 343      -1.737   0.204  34.039  1.00  0.00           H  
ATOM   2898  N   CYS A 344      -1.705  -0.328  37.162  1.00 37.19           N  
ATOM   2899  CA  CYS A 344      -1.660  -1.108  38.401  1.00 37.21           C  
ATOM   2900  C   CYS A 344      -0.303  -1.066  39.090  1.00 37.24           C  
ATOM   2901  O   CYS A 344      -0.207  -1.308  40.290  1.00 39.51           O  
ATOM   2902  CB  CYS A 344      -2.031  -2.570  38.132  1.00 36.06           C  
ATOM   2903  SG  CYS A 344      -3.747  -2.842  37.647  1.00 38.18           S  
ATOM   2904  HN  CYS A 344      -1.049  -0.542  36.411  1.00  0.00           H  
ATOM   2905  N   GLY A 345       0.748  -0.777  38.334  1.00 36.50           N  
ATOM   2906  CA  GLY A 345       2.072  -0.734  38.925  1.00 36.65           C  
ATOM   2907  C   GLY A 345       2.811  -2.059  38.881  1.00 36.81           C  
ATOM   2908  O   GLY A 345       4.001  -2.117  39.168  1.00 39.05           O  
ATOM   2909  HN  GLY A 345       0.625  -0.586  37.340  1.00  0.00           H  
ATOM   2910  N   ARG A 346       2.116  -3.127  38.519  1.00 36.99           N  
ATOM   2911  CA  ARG A 346       2.735  -4.446  38.464  1.00 38.31           C  
ATOM   2912  C   ARG A 346       2.392  -5.140  37.147  1.00 36.67           C  
ATOM   2913  O   ARG A 346       1.369  -4.849  36.529  1.00 35.23           O  
ATOM   2914  CB  ARG A 346       2.246  -5.309  39.633  1.00 40.89           C  
ATOM   2915  CG  ARG A 346       0.778  -5.720  39.514  1.00 47.67           C  
ATOM   2916  CD  ARG A 346       0.200  -6.238  40.832  1.00 51.58           C  
ATOM   2917  NE  ARG A 346      -0.250  -5.162  41.720  1.00 55.95           N  
ATOM   2918  CZ  ARG A 346      -1.517  -4.959  42.084  1.00 56.97           C  
ATOM   2919  NH1 ARG A 346      -2.481  -5.757  41.636  1.00 57.37           N1+
ATOM   2920  NH2 ARG A 346      -1.822  -3.966  42.912  1.00 55.81           N  
ATOM   2921  HN  ARG A 346       1.131  -3.025  38.275  1.00  0.00           H  
ATOM   2922  HE  ARG A 346       0.456  -4.523  42.086  1.00  0.00           H  
ATOM   2923 1HH1 ARG A 346      -2.247  -6.519  41.000  1.00  0.00           H  
ATOM   2924 2HH1 ARG A 346      -3.450  -5.602  41.914  1.00  0.00           H  
ATOM   2925 1HH2 ARG A 346      -1.082  -3.354  43.256  1.00  0.00           H  
ATOM   2926 2HH2 ARG A 346      -2.791  -3.811  43.190  1.00  0.00           H  
ATOM   2927  N   LEU A 347       3.256  -6.054  36.723  1.00 34.85           N  
ATOM   2928  CA  LEU A 347       2.891  -7.020  35.696  1.00 33.27           C  
ATOM   2929  C   LEU A 347       1.662  -7.793  36.158  1.00 33.46           C  
ATOM   2930  O   LEU A 347       1.495  -8.065  37.350  1.00 32.95           O  
ATOM   2931  CB  LEU A 347       4.044  -7.996  35.450  1.00 29.18           C  
ATOM   2932  CG  LEU A 347       5.290  -7.430  34.763  1.00 30.09           C  
ATOM   2933  CD1 LEU A 347       6.428  -8.443  34.858  1.00 28.18           C  
ATOM   2934  CD2 LEU A 347       4.973  -7.087  33.303  1.00 24.72           C  
ATOM   2935  HN  LEU A 347       4.193  -6.080  37.124  1.00  0.00           H  
ATOM   2936  N   PRO A 348       0.777  -8.148  35.216  1.00 34.20           N  
ATOM   2937  CA  PRO A 348      -0.378  -9.000  35.514  1.00 34.80           C  
ATOM   2938  C   PRO A 348       0.034 -10.432  35.874  1.00 35.78           C  
ATOM   2939  O   PRO A 348      -0.623 -11.091  36.681  1.00 35.91           O  
ATOM   2940  CB  PRO A 348      -1.207  -8.943  34.232  1.00 33.06           C  
ATOM   2941  CG  PRO A 348      -0.221  -8.638  33.165  1.00 34.16           C  
ATOM   2942  CD  PRO A 348       0.811  -7.742  33.800  1.00 34.71           C  
ATOM   2943  N   PHE A 349       1.121 -10.903  35.268  1.00 35.58           N  
ATOM   2944  CA  PHE A 349       1.602 -12.264  35.483  1.00 35.44           C  
ATOM   2945  C   PHE A 349       3.119 -12.277  35.681  1.00 36.44           C  
ATOM   2946  O   PHE A 349       3.874 -12.160  34.714  1.00 36.02           O  
ATOM   2947  CB  PHE A 349       1.255 -13.154  34.278  1.00 33.93           C  
ATOM   2948  CG  PHE A 349      -0.146 -12.973  33.758  1.00 30.32           C  
ATOM   2949  CD1 PHE A 349      -1.185 -13.741  34.245  1.00 29.68           C  
ATOM   2950  CD2 PHE A 349      -0.415 -12.048  32.759  1.00 33.02           C  
ATOM   2951  CE1 PHE A 349      -2.468 -13.593  33.747  1.00 32.94           C  
ATOM   2952  CE2 PHE A 349      -1.695 -11.892  32.255  1.00 31.62           C  
ATOM   2953  CZ  PHE A 349      -2.725 -12.667  32.749  1.00 32.63           C  
ATOM   2954  HN  PHE A 349       1.635 -10.293  34.632  1.00  0.00           H  
ATOM   2955  N   TYR A 350       3.571 -12.429  36.923  1.00 38.26           N  
ATOM   2956  CA  TYR A 350       5.003 -12.580  37.170  1.00 41.27           C  
ATOM   2957  C   TYR A 350       5.371 -13.602  38.244  1.00 40.60           C  
ATOM   2958  O   TYR A 350       4.656 -13.778  39.231  1.00 36.82           O  
ATOM   2959  CB  TYR A 350       5.639 -11.232  37.531  1.00 45.26           C  
ATOM   2960  CG  TYR A 350       7.142 -11.321  37.703  1.00 50.39           C  
ATOM   2961  CD1 TYR A 350       7.990 -11.295  36.600  1.00 52.77           C  
ATOM   2962  CD2 TYR A 350       7.713 -11.458  38.965  1.00 52.15           C  
ATOM   2963  CE1 TYR A 350       9.366 -11.403  36.749  1.00 53.94           C  
ATOM   2964  CE2 TYR A 350       9.090 -11.567  39.125  1.00 53.49           C  
ATOM   2965  CZ  TYR A 350       9.910 -11.540  38.013  1.00 54.46           C  
ATOM   2966  OH  TYR A 350      11.274 -11.650  38.165  1.00 55.60           O  
ATOM   2967  HN  TYR A 350       2.916 -12.440  37.705  1.00  0.00           H  
ATOM   2968  HH  TYR A 350      11.838 -11.631  37.401  1.00  0.00           H  
ATOM   2969  N   ASN A 351       6.505 -14.266  38.028  1.00 41.69           N  
ATOM   2970  CA  ASN A 351       7.107 -15.166  39.006  1.00 42.67           C  
ATOM   2971  C   ASN A 351       8.532 -15.485  38.571  1.00 45.13           C  
ATOM   2972  O   ASN A 351       8.792 -15.685  37.383  1.00 46.56           O  
ATOM   2973  CB  ASN A 351       6.305 -16.465  39.109  1.00 40.79           C  
ATOM   2974  CG  ASN A 351       6.826 -17.382  40.199  1.00 38.71           C  
ATOM   2975  ND2 ASN A 351       6.058 -17.522  41.270  1.00 35.68           N  
ATOM   2976  OD1 ASN A 351       7.911 -17.953  40.082  1.00 39.36           O  
ATOM   2977  HN  ASN A 351       6.977 -14.139  37.133  1.00  0.00           H  
ATOM   2978 1HD2 ASN A 351       5.159 -17.049  41.367  1.00  0.00           H  
ATOM   2979 2HD2 ASN A 351       6.408 -18.139  42.003  1.00  0.00           H  
ATOM   2980  N   GLN A 352       9.454 -15.536  39.528  1.00 46.87           N  
ATOM   2981  CA  GLN A 352      10.855 -15.779  39.203  1.00 48.99           C  
ATOM   2982  C   GLN A 352      11.013 -17.109  38.475  1.00 47.18           C  
ATOM   2983  O   GLN A 352      11.860 -17.250  37.596  1.00 46.66           O  
ATOM   2984  CB  GLN A 352      11.716 -15.770  40.476  1.00 53.03           C  
ATOM   2985  CG  GLN A 352      11.306 -16.790  41.535  1.00 58.77           C  
ATOM   2986  CD  GLN A 352      12.438 -17.734  41.918  1.00 61.15           C  
ATOM   2987  NE2 GLN A 352      12.385 -18.258  43.142  1.00 61.07           N  
ATOM   2988  OE1 GLN A 352      13.346 -17.991  41.124  1.00 61.99           O  
ATOM   2989  HN  GLN A 352       9.178 -15.404  40.501  1.00  0.00           H  
ATOM   2990 1HE2 GLN A 352      11.634 -18.045  43.799  1.00  0.00           H  
ATOM   2991 2HE2 GLN A 352      13.143 -18.890  43.399  1.00  0.00           H  
ATOM   2992  N   ASP A 353      10.186 -18.083  38.840  1.00 46.80           N  
ATOM   2993  CA  ASP A 353      10.223 -19.391  38.201  1.00 46.13           C  
ATOM   2994  C   ASP A 353       9.460 -19.353  36.882  1.00 45.25           C  
ATOM   2995  O   ASP A 353       8.351 -18.823  36.811  1.00 42.66           O  
ATOM   2996  CB  ASP A 353       9.612 -20.447  39.124  1.00 46.96           C  
ATOM   2997  CG  ASP A 353       9.636 -21.833  38.515  1.00 48.94           C  
ATOM   2998  OD1 ASP A 353       8.671 -22.596  38.728  1.00 53.57           O  
ATOM   2999  OD2 ASP A 353      10.619 -22.164  37.821  1.00 49.82           O1-
ATOM   3000  HN  ASP A 353       9.510 -17.911  39.584  1.00  0.00           H  
ATOM   3001  N   HIS A 354      10.059 -19.925  35.843  1.00 44.87           N  
ATOM   3002  CA  HIS A 354       9.503 -19.849  34.499  1.00 47.07           C  
ATOM   3003  C   HIS A 354       8.317 -20.772  34.264  1.00 46.34           C  
ATOM   3004  O   HIS A 354       7.421 -20.445  33.489  1.00 47.19           O  
ATOM   3005  CB  HIS A 354      10.593 -20.138  33.466  1.00 50.07           C  
ATOM   3006  CG  HIS A 354      11.599 -19.038  33.336  1.00 53.78           C  
ATOM   3007  CD2 HIS A 354      12.942 -19.070  33.168  1.00 54.87           C  
ATOM   3008  ND1 HIS A 354      11.250 -17.704  33.379  1.00 55.26           N  
ATOM   3009  CE1 HIS A 354      12.335 -16.963  33.243  1.00 56.31           C  
ATOM   3010  NE2 HIS A 354      13.375 -17.767  33.113  1.00 56.80           N  
ATOM   3011  HN  HIS A 354      10.932 -20.431  35.991  1.00  0.00           H  
ATOM   3012  HD1 HIS A 354      10.302 -17.346  33.497  1.00  0.00           H  
ATOM   3013  HE2 HIS A 354      14.343 -17.469  32.991  1.00  0.00           H  
ATOM   3014  N   GLU A 355       8.306 -21.924  34.926  1.00 46.98           N  
ATOM   3015  CA  GLU A 355       7.187 -22.855  34.798  1.00 45.50           C  
ATOM   3016  C   GLU A 355       5.958 -22.295  35.500  1.00 43.43           C  
ATOM   3017  O   GLU A 355       4.827 -22.578  35.107  1.00 43.45           O  
ATOM   3018  CB  GLU A 355       7.549 -24.217  35.395  1.00 48.34           C  
ATOM   3019  CG  GLU A 355       8.677 -24.940  34.667  1.00 51.56           C  
ATOM   3020  CD  GLU A 355       9.349 -25.992  35.534  1.00 54.66           C  
ATOM   3021  OE1 GLU A 355      10.598 -26.066  35.523  1.00 55.08           O  
ATOM   3022  OE2 GLU A 355       8.627 -26.742  36.230  1.00 54.71           O1-
ATOM   3023  HN  GLU A 355       9.091 -22.162  35.533  1.00  0.00           H  
ATOM   3024  N   LYS A 356       6.189 -21.494  36.538  1.00 40.55           N  
ATOM   3025  CA  LYS A 356       5.106 -20.791  37.217  1.00 37.55           C  
ATOM   3026  C   LYS A 356       4.626 -19.594  36.396  1.00 35.43           C  
ATOM   3027  O   LYS A 356       3.429 -19.314  36.342  1.00 33.94           O  
ATOM   3028  CB  LYS A 356       5.564 -20.317  38.599  1.00 37.16           C  
ATOM   3029  CG  LYS A 356       5.195 -21.249  39.742  1.00 35.94           C  
ATOM   3030  CD  LYS A 356       6.433 -21.764  40.457  1.00 35.59           C  
ATOM   3031  CE  LYS A 356       6.113 -22.227  41.872  1.00 32.53           C  
ATOM   3032  NZ  LYS A 356       5.820 -21.074  42.761  1.00 33.13           N1+
ATOM   3033  HN  LYS A 356       7.147 -21.369  36.867  1.00  0.00           H  
ATOM   3034  HZ1 LYS A 356       5.606 -21.384  43.709  1.00  0.00           H  
ATOM   3035  HZ2 LYS A 356       5.077 -20.487  42.381  1.00  0.00           H  
ATOM   3036  HZ3 LYS A 356       6.578 -20.392  42.752  1.00  0.00           H  
ATOM   3037  N   LEU A 357       5.564 -18.897  35.756  1.00 33.88           N  
ATOM   3038  CA  LEU A 357       5.239 -17.748  34.918  1.00 31.38           C  
ATOM   3039  C   LEU A 357       4.325 -18.158  33.775  1.00 32.46           C  
ATOM   3040  O   LEU A 357       3.322 -17.496  33.503  1.00 30.83           O  
ATOM   3041  CB  LEU A 357       6.512 -17.127  34.339  1.00 31.73           C  
ATOM   3042  CG  LEU A 357       6.274 -15.941  33.397  1.00 31.64           C  
ATOM   3043  CD1 LEU A 357       5.516 -14.839  34.125  1.00 30.65           C  
ATOM   3044  CD2 LEU A 357       7.600 -15.422  32.888  1.00 30.35           C  
ATOM   3045  HN  LEU A 357       6.540 -19.176  35.855  1.00  0.00           H  
ATOM   3046  N   PHE A 358       4.677 -19.257  33.113  1.00 32.99           N  
ATOM   3047  CA  PHE A 358       3.909 -19.750  31.978  1.00 33.75           C  
ATOM   3048  C   PHE A 358       2.550 -20.252  32.456  1.00 33.35           C  
ATOM   3049  O   PHE A 358       1.541 -20.118  31.763  1.00 34.58           O  
ATOM   3050  CB  PHE A 358       4.668 -20.885  31.270  1.00 38.41           C  
ATOM   3051  CG  PHE A 358       5.958 -20.450  30.612  1.00 42.75           C  
ATOM   3052  CD1 PHE A 358       7.025 -21.328  30.499  1.00 45.38           C  
ATOM   3053  CD2 PHE A 358       6.101 -19.167  30.097  1.00 45.13           C  
ATOM   3054  CE1 PHE A 358       8.210 -20.933  29.882  1.00 48.76           C  
ATOM   3055  CE2 PHE A 358       7.284 -18.768  29.479  1.00 46.04           C  
ATOM   3056  CZ  PHE A 358       8.336 -19.649  29.372  1.00 46.86           C  
ATOM   3057  HN  PHE A 358       5.508 -19.769  33.409  1.00  0.00           H  
ATOM   3058  N   GLU A 359       2.529 -20.826  33.651  1.00 32.27           N  
ATOM   3059  CA  GLU A 359       1.295 -21.344  34.218  1.00 31.43           C  
ATOM   3060  C   GLU A 359       0.337 -20.210  34.573  1.00 30.65           C  
ATOM   3061  O   GLU A 359      -0.869 -20.323  34.366  1.00 30.16           O  
ATOM   3062  CB  GLU A 359       1.603 -22.186  35.458  1.00 31.44           C  
ATOM   3063  CG  GLU A 359       0.380 -22.763  36.135  1.00 32.46           C  
ATOM   3064  CD  GLU A 359      -0.238 -21.805  37.130  1.00 34.94           C  
ATOM   3065  OE1 GLU A 359      -1.480 -21.806  37.260  1.00 38.03           O  
ATOM   3066  OE2 GLU A 359       0.518 -21.052  37.784  1.00 35.82           O1-
ATOM   3067  HN  GLU A 359       3.396 -20.906  34.183  1.00  0.00           H  
ATOM   3068  N   LEU A 360       0.874 -19.115  35.101  1.00 29.66           N  
ATOM   3069  CA  LEU A 360       0.051 -17.955  35.424  1.00 28.92           C  
ATOM   3070  C   LEU A 360      -0.614 -17.413  34.164  1.00 27.54           C  
ATOM   3071  O   LEU A 360      -1.823 -17.212  34.132  1.00 28.22           O  
ATOM   3072  CB  LEU A 360       0.903 -16.853  36.073  1.00 27.72           C  
ATOM   3073  CG  LEU A 360       0.994 -16.776  37.604  1.00 23.42           C  
ATOM   3074  CD1 LEU A 360       0.227 -17.917  38.228  1.00 20.67           C  
ATOM   3075  CD2 LEU A 360       2.445 -16.798  38.034  1.00 18.31           C  
ATOM   3076  HN  LEU A 360       1.877 -19.085  35.283  1.00  0.00           H  
ATOM   3077  N   ILE A 361       0.187 -17.189  33.127  1.00 27.35           N  
ATOM   3078  CA  ILE A 361      -0.293 -16.610  31.875  1.00 26.57           C  
ATOM   3079  C   ILE A 361      -1.349 -17.474  31.193  1.00 29.33           C  
ATOM   3080  O   ILE A 361      -2.372 -16.967  30.726  1.00 30.98           O  
ATOM   3081  CB  ILE A 361       0.878 -16.392  30.892  1.00 24.19           C  
ATOM   3082  CG1 ILE A 361       1.764 -15.254  31.393  1.00 20.90           C  
ATOM   3083  CG2 ILE A 361       0.353 -16.101  29.498  1.00 22.24           C  
ATOM   3084  CD1 ILE A 361       3.053 -15.114  30.629  1.00 21.11           C  
ATOM   3085  HN  ILE A 361       1.175 -17.431  33.209  1.00  0.00           H  
ATOM   3086  N   LEU A 362      -1.098 -18.779  31.140  1.00 30.26           N  
ATOM   3087  CA  LEU A 362      -2.026 -19.717  30.517  1.00 30.63           C  
ATOM   3088  C   LEU A 362      -3.260 -19.983  31.372  1.00 29.49           C  
ATOM   3089  O   LEU A 362      -4.360 -20.120  30.846  1.00 32.21           O  
ATOM   3090  CB  LEU A 362      -1.319 -21.047  30.230  1.00 32.64           C  
ATOM   3091  CG  LEU A 362      -0.117 -21.020  29.274  1.00 34.13           C  
ATOM   3092  CD1 LEU A 362       0.744 -22.262  29.471  1.00 35.40           C  
ATOM   3093  CD2 LEU A 362      -0.605 -20.931  27.845  1.00 32.47           C  
ATOM   3094  HN  LEU A 362      -0.232 -19.134  31.546  1.00  0.00           H  
ATOM   3095  N   MET A 363      -3.085 -20.061  32.687  1.00 29.95           N  
ATOM   3096  CA  MET A 363      -4.090 -20.703  33.532  1.00 31.32           C  
ATOM   3097  C   MET A 363      -4.852 -19.799  34.492  1.00 33.35           C  
ATOM   3098  O   MET A 363      -6.031 -20.030  34.748  1.00 35.00           O  
ATOM   3099  CB  MET A 363      -3.452 -21.839  34.334  1.00 29.57           C  
ATOM   3100  CG  MET A 363      -2.898 -22.977  33.494  1.00 29.41           C  
ATOM   3101  SD  MET A 363      -4.089 -23.615  32.306  1.00 31.38           S  
ATOM   3102  CE  MET A 363      -5.488 -23.944  33.357  1.00 30.31           C  
ATOM   3103  HN  MET A 363      -2.243 -19.670  33.110  1.00  0.00           H  
ATOM   3104  N   GLU A 364      -4.192 -18.783  35.035  1.00 35.53           N  
ATOM   3105  CA  GLU A 364      -4.711 -18.124  36.231  1.00 39.09           C  
ATOM   3106  C   GLU A 364      -5.448 -16.804  35.973  1.00 39.69           C  
ATOM   3107  O   GLU A 364      -5.199 -16.111  34.983  1.00 39.85           O  
ATOM   3108  CB  GLU A 364      -3.572 -17.909  37.245  1.00 39.73           C  
ATOM   3109  CG  GLU A 364      -2.822 -19.197  37.618  1.00 42.96           C  
ATOM   3110  CD  GLU A 364      -2.895 -19.537  39.109  1.00 47.32           C  
ATOM   3111  OE1 GLU A 364      -3.301 -18.663  39.907  1.00 47.64           O  
ATOM   3112  OE2 GLU A 364      -2.543 -20.682  39.482  1.00 45.56           O1-
ATOM   3113  HN  GLU A 364      -3.320 -18.461  34.616  1.00  0.00           H  
ATOM   3114  N   GLU A 365      -6.364 -16.471  36.878  1.00 40.04           N  
ATOM   3115  CA  GLU A 365      -7.153 -15.251  36.777  1.00 41.60           C  
ATOM   3116  C   GLU A 365      -6.282 -14.026  37.026  1.00 41.12           C  
ATOM   3117  O   GLU A 365      -5.163 -14.131  37.523  1.00 40.03           O  
ATOM   3118  CB  GLU A 365      -8.304 -15.261  37.797  1.00 42.14           C  
ATOM   3119  CG  GLU A 365      -7.893 -14.828  39.206  1.00 44.21           C  
ATOM   3120  CD  GLU A 365      -9.080 -14.618  40.144  1.00 47.25           C  
ATOM   3121  OE1 GLU A 365      -8.952 -14.926  41.351  1.00 45.86           O  
ATOM   3122  OE2 GLU A 365     -10.140 -14.142  39.678  1.00 48.01           O1-
ATOM   3123  HN  GLU A 365      -6.520 -17.093  37.672  1.00  0.00           H  
ATOM   3124  N   ILE A 366      -6.819 -12.864  36.681  1.00 40.74           N  
ATOM   3125  CA  ILE A 366      -6.126 -11.599  36.864  1.00 42.38           C  
ATOM   3126  C   ILE A 366      -6.833 -10.771  37.946  1.00 43.25           C  
ATOM   3127  O   ILE A 366      -8.055 -10.632  37.938  1.00 44.36           O  
ATOM   3128  CB  ILE A 366      -6.093 -10.834  35.520  1.00 42.73           C  
ATOM   3129  CG1 ILE A 366      -5.625  -9.401  35.724  1.00 43.53           C  
ATOM   3130  CG2 ILE A 366      -7.468 -10.843  34.881  1.00 44.15           C  
ATOM   3131  CD1 ILE A 366      -5.794  -8.558  34.479  1.00 44.93           C  
ATOM   3132  HN  ILE A 366      -7.753 -12.857  36.272  1.00  0.00           H  
ATOM   3133  N   ARG A 367      -6.068 -10.236  38.891  1.00 43.80           N  
ATOM   3134  CA  ARG A 367      -6.657  -9.447  39.970  1.00 43.39           C  
ATOM   3135  C   ARG A 367      -6.499  -7.952  39.747  1.00 41.84           C  
ATOM   3136  O   ARG A 367      -5.451  -7.488  39.294  1.00 40.94           O  
ATOM   3137  CB  ARG A 367      -6.035  -9.835  41.310  1.00 45.53           C  
ATOM   3138  CG  ARG A 367      -6.518 -11.177  41.825  1.00 51.37           C  
ATOM   3139  CD  ARG A 367      -6.202 -11.363  43.302  1.00 54.87           C  
ATOM   3140  NE  ARG A 367      -4.937 -12.060  43.511  1.00 60.01           N  
ATOM   3141  CZ  ARG A 367      -4.675 -13.288  43.067  1.00 61.95           C  
ATOM   3142  NH1 ARG A 367      -5.591 -13.962  42.380  1.00 62.19           N1+
ATOM   3143  NH2 ARG A 367      -3.496 -13.846  43.315  1.00 62.16           N  
ATOM   3144  HN  ARG A 367      -5.058 -10.378  38.863  1.00  0.00           H  
ATOM   3145  HE  ARG A 367      -4.206 -11.575  44.031  1.00  0.00           H  
ATOM   3146 1HH1 ARG A 367      -6.497 -13.533  42.189  1.00  0.00           H  
ATOM   3147 2HH1 ARG A 367      -5.390 -14.902  42.040  1.00  0.00           H  
ATOM   3148 1HH2 ARG A 367      -2.793 -13.329  43.842  1.00  0.00           H  
ATOM   3149 2HH2 ARG A 367      -3.295 -14.786  42.975  1.00  0.00           H  
ATOM   3150  N   PHE A 368      -7.550  -7.202  40.064  1.00 40.08           N  
ATOM   3151  CA  PHE A 368      -7.534  -5.751  39.901  1.00 40.16           C  
ATOM   3152  C   PHE A 368      -7.476  -5.041  41.242  1.00 39.67           C  
ATOM   3153  O   PHE A 368      -8.221  -5.369  42.165  1.00 40.21           O  
ATOM   3154  CB  PHE A 368      -8.782  -5.285  39.142  1.00 39.16           C  
ATOM   3155  CG  PHE A 368      -8.904  -5.866  37.762  1.00 38.30           C  
ATOM   3156  CD1 PHE A 368      -8.059  -5.453  36.745  1.00 34.70           C  
ATOM   3157  CD2 PHE A 368      -9.851  -6.839  37.487  1.00 37.23           C  
ATOM   3158  CE1 PHE A 368      -8.153  -5.996  35.485  1.00 34.83           C  
ATOM   3159  CE2 PHE A 368      -9.949  -7.387  36.222  1.00 37.89           C  
ATOM   3160  CZ  PHE A 368      -9.098  -6.965  35.220  1.00 34.77           C  
ATOM   3161  HN  PHE A 368      -8.389  -7.652  40.430  1.00  0.00           H  
ATOM   3162  N   PRO A 369      -6.592  -4.043  41.367  1.00 40.55           N  
ATOM   3163  CA  PRO A 369      -6.624  -3.221  42.578  1.00 39.96           C  
ATOM   3164  C   PRO A 369      -7.980  -2.533  42.707  1.00 40.03           C  
ATOM   3165  O   PRO A 369      -8.671  -2.323  41.713  1.00 39.65           O  
ATOM   3166  CB  PRO A 369      -5.473  -2.233  42.376  1.00 39.45           C  
ATOM   3167  CG  PRO A 369      -5.259  -2.189  40.904  1.00 39.38           C  
ATOM   3168  CD  PRO A 369      -5.607  -3.556  40.386  1.00 40.38           C  
ATOM   3169  N   ARG A 370      -8.363  -2.191  43.931  1.00 41.81           N  
ATOM   3170  CA  ARG A 370      -9.692  -1.651  44.181  1.00 44.14           C  
ATOM   3171  C   ARG A 370      -9.882  -0.256  43.584  1.00 43.63           C  
ATOM   3172  O   ARG A 370     -11.012   0.185  43.378  1.00 43.59           O  
ATOM   3173  CB  ARG A 370      -9.965  -1.621  45.686  1.00 47.97           C  
ATOM   3174  CG  ARG A 370      -9.864  -2.995  46.345  1.00 53.51           C  
ATOM   3175  CD  ARG A 370     -11.102  -3.310  47.172  1.00 57.64           C  
ATOM   3176  NE  ARG A 370     -10.822  -3.311  48.606  1.00 59.74           N  
ATOM   3177  CZ  ARG A 370     -11.758  -3.343  49.549  1.00 61.54           C  
ATOM   3178  NH1 ARG A 370     -13.044  -3.376  49.214  1.00 61.35           N1+
ATOM   3179  NH2 ARG A 370     -11.408  -3.341  50.830  1.00 61.49           N  
ATOM   3180  HN  ARG A 370      -7.715  -2.308  44.710  1.00  0.00           H  
ATOM   3181  HE  ARG A 370      -9.846  -3.286  48.902  1.00  0.00           H  
ATOM   3182 1HH1 ARG A 370     -13.762  -3.401  49.938  1.00  0.00           H  
ATOM   3183 2HH1 ARG A 370     -13.313  -3.378  48.230  1.00  0.00           H  
ATOM   3184 1HH2 ARG A 370     -12.126  -3.366  51.554  1.00  0.00           H  
ATOM   3185 2HH2 ARG A 370     -10.421  -3.316  51.087  1.00  0.00           H  
ATOM   3186  N   THR A 371      -8.773   0.424  43.302  1.00 42.25           N  
ATOM   3187  CA  THR A 371      -8.800   1.755  42.698  1.00 41.44           C  
ATOM   3188  C   THR A 371      -9.468   1.758  41.315  1.00 39.48           C  
ATOM   3189  O   THR A 371     -10.052   2.760  40.896  1.00 39.75           O  
ATOM   3190  CB  THR A 371      -7.367   2.312  42.521  1.00 43.01           C  
ATOM   3191  CG2 THR A 371      -6.593   2.244  43.831  1.00 42.50           C  
ATOM   3192  OG1 THR A 371      -6.675   1.539  41.530  1.00 44.49           O  
ATOM   3193  HN  THR A 371      -7.870   0.000  43.515  1.00  0.00           H  
ATOM   3194  HG1 THR A 371      -5.795   1.881  41.421  1.00  0.00           H  
ATOM   3195  N   LEU A 372      -9.380   0.633  40.612  1.00 36.43           N  
ATOM   3196  CA  LEU A 372      -9.671   0.586  39.182  1.00 32.82           C  
ATOM   3197  C   LEU A 372     -11.154   0.754  38.854  1.00 31.69           C  
ATOM   3198  O   LEU A 372     -11.993  -0.003  39.341  1.00 31.16           O  
ATOM   3199  CB  LEU A 372      -9.163  -0.737  38.606  1.00 30.59           C  
ATOM   3200  CG  LEU A 372      -8.521  -0.647  37.228  1.00 29.54           C  
ATOM   3201  CD1 LEU A 372      -7.685   0.618  37.144  1.00 29.68           C  
ATOM   3202  CD2 LEU A 372      -7.670  -1.878  36.985  1.00 30.56           C  
ATOM   3203  HN  LEU A 372      -9.100  -0.225  41.087  1.00  0.00           H  
ATOM   3204  N   GLY A 373     -11.470   1.736  38.013  1.00 29.19           N  
ATOM   3205  CA  GLY A 373     -12.851   1.948  37.621  1.00 28.86           C  
ATOM   3206  C   GLY A 373     -13.412   0.792  36.814  1.00 31.92           C  
ATOM   3207  O   GLY A 373     -12.665  -0.072  36.351  1.00 34.79           O  
ATOM   3208  HN  GLY A 373     -10.738   2.342  37.642  1.00  0.00           H  
ATOM   3209  N   PRO A 374     -14.736   0.748  36.616  1.00 32.17           N  
ATOM   3210  CA  PRO A 374     -15.361  -0.362  35.887  1.00 33.21           C  
ATOM   3211  C   PRO A 374     -14.958  -0.451  34.410  1.00 32.96           C  
ATOM   3212  O   PRO A 374     -14.831  -1.545  33.871  1.00 34.32           O  
ATOM   3213  CB  PRO A 374     -16.856  -0.105  36.057  1.00 31.29           C  
ATOM   3214  CG  PRO A 374     -16.953   1.370  36.252  1.00 32.14           C  
ATOM   3215  CD  PRO A 374     -15.714   1.776  37.003  1.00 31.70           C  
ATOM   3216  N   GLU A 375     -14.766   0.693  33.757  1.00 33.90           N  
ATOM   3217  CA  GLU A 375     -14.391   0.703  32.341  1.00 34.45           C  
ATOM   3218  C   GLU A 375     -12.979   0.169  32.154  1.00 34.02           C  
ATOM   3219  O   GLU A 375     -12.710  -0.600  31.233  1.00 34.93           O  
ATOM   3220  CB  GLU A 375     -14.463   2.122  31.764  1.00 35.77           C  
ATOM   3221  CG  GLU A 375     -15.851   2.749  31.777  1.00 37.47           C  
ATOM   3222  CD  GLU A 375     -16.084   3.649  32.981  1.00 37.20           C  
ATOM   3223  OE1 GLU A 375     -15.185   3.746  33.846  1.00 36.23           O  
ATOM   3224  OE2 GLU A 375     -17.171   4.259  33.061  1.00 37.82           O1-
ATOM   3225  HN  GLU A 375     -14.882   1.578  34.251  1.00  0.00           H  
ATOM   3226  N   ALA A 376     -12.078   0.578  33.039  1.00 32.77           N  
ATOM   3227  CA  ALA A 376     -10.673   0.212  32.922  1.00 30.94           C  
ATOM   3228  C   ALA A 376     -10.455  -1.291  33.069  1.00 29.78           C  
ATOM   3229  O   ALA A 376      -9.527  -1.847  32.489  1.00 29.94           O  
ATOM   3230  CB  ALA A 376      -9.853   0.964  33.959  1.00 27.89           C  
ATOM   3231  HN  ALA A 376     -12.377   1.163  33.820  1.00  0.00           H  
ATOM   3232  N   LYS A 377     -11.304  -1.953  33.844  1.00 31.35           N  
ATOM   3233  CA  LYS A 377     -11.124  -3.381  34.058  1.00 33.63           C  
ATOM   3234  C   LYS A 377     -11.925  -4.223  33.074  1.00 34.17           C  
ATOM   3235  O   LYS A 377     -11.527  -5.338  32.742  1.00 36.16           O  
ATOM   3236  CB  LYS A 377     -11.473  -3.764  35.497  1.00 34.65           C  
ATOM   3237  CG  LYS A 377     -12.850  -3.363  35.954  1.00 37.90           C  
ATOM   3238  CD  LYS A 377     -13.097  -3.856  37.375  1.00 41.42           C  
ATOM   3239  CE  LYS A 377     -12.008  -3.381  38.329  1.00 40.95           C  
ATOM   3240  NZ  LYS A 377     -12.411  -3.519  39.760  1.00 40.52           N1+
ATOM   3241  HN  LYS A 377     -12.080  -1.463  34.288  1.00  0.00           H  
ATOM   3242  HZ1 LYS A 377     -11.682  -3.201  40.399  1.00  0.00           H  
ATOM   3243  HZ2 LYS A 377     -12.696  -4.475  39.972  1.00  0.00           H  
ATOM   3244  HZ3 LYS A 377     -13.294  -3.042  39.942  1.00  0.00           H  
ATOM   3245  N   SER A 378     -13.040  -3.689  32.587  1.00 32.33           N  
ATOM   3246  CA  SER A 378     -13.721  -4.319  31.466  1.00 32.17           C  
ATOM   3247  C   SER A 378     -12.793  -4.364  30.261  1.00 32.76           C  
ATOM   3248  O   SER A 378     -12.845  -5.299  29.464  1.00 34.20           O  
ATOM   3249  CB  SER A 378     -14.982  -3.548  31.089  1.00 32.67           C  
ATOM   3250  OG  SER A 378     -15.608  -4.138  29.962  1.00 27.62           O  
ATOM   3251  HN  SER A 378     -13.419  -2.837  32.999  1.00  0.00           H  
ATOM   3252  HG  SER A 378     -16.393  -3.658  29.727  1.00  0.00           H  
ATOM   3253  N   LEU A 379     -11.944  -3.350  30.130  1.00 32.81           N  
ATOM   3254  CA  LEU A 379     -11.043  -3.274  28.988  1.00 33.07           C  
ATOM   3255  C   LEU A 379      -9.889  -4.246  29.160  1.00 32.47           C  
ATOM   3256  O   LEU A 379      -9.510  -4.937  28.219  1.00 30.97           O  
ATOM   3257  CB  LEU A 379     -10.485  -1.855  28.816  1.00 31.87           C  
ATOM   3258  CG  LEU A 379      -9.473  -1.725  27.667  1.00 29.64           C  
ATOM   3259  CD1 LEU A 379     -10.204  -1.602  26.342  1.00 26.74           C  
ATOM   3260  CD2 LEU A 379      -8.585  -0.523  27.890  1.00 28.94           C  
ATOM   3261  HN  LEU A 379     -11.923  -2.616  30.838  1.00  0.00           H  
ATOM   3262  N   LEU A 380      -9.335  -4.297  30.367  1.00 33.66           N  
ATOM   3263  CA  LEU A 380      -8.200  -5.175  30.640  1.00 33.99           C  
ATOM   3264  C   LEU A 380      -8.589  -6.652  30.661  1.00 34.63           C  
ATOM   3265  O   LEU A 380      -7.847  -7.499  30.159  1.00 34.79           O  
ATOM   3266  CB  LEU A 380      -7.541  -4.788  31.966  1.00 31.81           C  
ATOM   3267  CG  LEU A 380      -6.787  -3.458  31.898  1.00 31.90           C  
ATOM   3268  CD1 LEU A 380      -6.225  -3.117  33.259  1.00 33.22           C  
ATOM   3269  CD2 LEU A 380      -5.673  -3.552  30.866  1.00 28.60           C  
ATOM   3270  HN  LEU A 380      -9.709  -3.713  31.115  1.00  0.00           H  
ATOM   3271  N   SER A 381      -9.751  -6.959  31.232  1.00 33.98           N  
ATOM   3272  CA  SER A 381     -10.233  -8.331  31.273  1.00 33.80           C  
ATOM   3273  C   SER A 381     -10.422  -8.858  29.853  1.00 36.09           C  
ATOM   3274  O   SER A 381     -10.063 -10.000  29.551  1.00 37.88           O  
ATOM   3275  CB  SER A 381     -11.564  -8.409  32.025  1.00 34.25           C  
ATOM   3276  OG  SER A 381     -11.419  -8.034  33.385  1.00 35.36           O  
ATOM   3277  HN  SER A 381     -10.315  -6.218  31.649  1.00  0.00           H  
ATOM   3278  HG  SER A 381     -12.245  -8.082  33.852  1.00  0.00           H  
ATOM   3279  N   GLY A 382     -10.983  -8.020  28.985  1.00 34.02           N  
ATOM   3280  CA  GLY A 382     -11.243  -8.438  27.620  1.00 32.19           C  
ATOM   3281  C   GLY A 382      -9.973  -8.624  26.814  1.00 32.48           C  
ATOM   3282  O   GLY A 382      -9.855  -9.574  26.035  1.00 34.41           O  
ATOM   3283  HN  GLY A 382     -11.232  -7.076  29.281  1.00  0.00           H  
ATOM   3284  N   LEU A 383      -9.019  -7.719  27.004  1.00 29.19           N  
ATOM   3285  CA  LEU A 383      -7.746  -7.781  26.299  1.00 27.28           C  
ATOM   3286  C   LEU A 383      -6.926  -8.972  26.766  1.00 29.29           C  
ATOM   3287  O   LEU A 383      -6.091  -9.492  26.028  1.00 31.66           O  
ATOM   3288  CB  LEU A 383      -6.944  -6.501  26.539  1.00 23.04           C  
ATOM   3289  CG  LEU A 383      -7.442  -5.201  25.906  1.00 21.51           C  
ATOM   3290  CD1 LEU A 383      -6.606  -4.042  26.435  1.00 23.77           C  
ATOM   3291  CD2 LEU A 383      -7.332  -5.281  24.393  1.00 18.73           C  
ATOM   3292  HN  LEU A 383      -9.183  -6.958  27.663  1.00  0.00           H  
ATOM   3293  N   LEU A 384      -7.161  -9.396  28.003  1.00 29.37           N  
ATOM   3294  CA  LEU A 384      -6.332 -10.418  28.625  1.00 28.23           C  
ATOM   3295  C   LEU A 384      -7.084 -11.739  28.762  1.00 27.91           C  
ATOM   3296  O   LEU A 384      -6.745 -12.581  29.599  1.00 26.98           O  
ATOM   3297  CB  LEU A 384      -5.840  -9.929  29.994  1.00 26.76           C  
ATOM   3298  CG  LEU A 384      -4.738  -8.865  29.937  1.00 26.26           C  
ATOM   3299  CD1 LEU A 384      -4.428  -8.365  31.331  1.00 25.56           C  
ATOM   3300  CD2 LEU A 384      -3.485  -9.456  29.290  1.00 25.35           C  
ATOM   3301  HN  LEU A 384      -7.939  -8.997  28.528  1.00  0.00           H  
ATOM   3302  N   LYS A 385      -8.111 -11.907  27.935  1.00 27.36           N  
ATOM   3303  CA  LYS A 385      -8.759 -13.201  27.774  1.00 27.40           C  
ATOM   3304  C   LYS A 385      -7.709 -14.186  27.298  1.00 29.46           C  
ATOM   3305  O   LYS A 385      -6.836 -13.832  26.505  1.00 31.56           O  
ATOM   3306  CB  LYS A 385      -9.873 -13.119  26.729  1.00 26.37           C  
ATOM   3307  CG  LYS A 385     -11.071 -12.319  27.161  1.00 25.75           C  
ATOM   3308  CD  LYS A 385     -12.107 -13.205  27.820  1.00 25.49           C  
ATOM   3309  CE  LYS A 385     -13.037 -12.390  28.698  1.00 28.12           C  
ATOM   3310  NZ  LYS A 385     -14.428 -12.924  28.685  1.00 31.54           N1+
ATOM   3311  HN  LYS A 385      -8.454 -11.109  27.400  1.00  0.00           H  
ATOM   3312  HZ1 LYS A 385     -15.053 -12.376  29.276  1.00  0.00           H  
ATOM   3313  HZ2 LYS A 385     -14.448 -13.911  28.941  1.00  0.00           H  
ATOM   3314  HZ3 LYS A 385     -14.787 -12.997  27.733  1.00  0.00           H  
ATOM   3315  N   LYS A 386      -7.795 -15.421  27.776  1.00 29.79           N  
ATOM   3316  CA  LYS A 386      -6.856 -16.450  27.356  1.00 30.62           C  
ATOM   3317  C   LYS A 386      -7.131 -16.880  25.915  1.00 30.73           C  
ATOM   3318  O   LYS A 386      -6.199 -17.175  25.168  1.00 30.18           O  
ATOM   3319  CB  LYS A 386      -6.949 -17.661  28.286  1.00 29.24           C  
ATOM   3320  CG  LYS A 386      -6.972 -17.311  29.765  1.00 28.45           C  
ATOM   3321  CD  LYS A 386      -5.614 -16.855  30.284  1.00 28.54           C  
ATOM   3322  CE  LYS A 386      -5.649 -16.708  31.802  1.00 26.81           C  
ATOM   3323  NZ  LYS A 386      -4.345 -16.293  32.372  1.00 23.32           N1+
ATOM   3324  HN  LYS A 386      -8.529 -15.652  28.446  1.00  0.00           H  
ATOM   3325  HZ1 LYS A 386      -4.368 -16.195  33.387  1.00  0.00           H  
ATOM   3326  HZ2 LYS A 386      -4.010 -15.437  31.930  1.00  0.00           H  
ATOM   3327  HZ3 LYS A 386      -3.602 -16.930  32.084  1.00  0.00           H  
ATOM   3328  N   ASP A 387      -8.407 -16.900  25.530  1.00 31.07           N  
ATOM   3329  CA  ASP A 387      -8.814 -17.393  24.214  1.00 32.52           C  
ATOM   3330  C   ASP A 387      -8.868 -16.286  23.163  1.00 33.94           C  
ATOM   3331  O   ASP A 387      -9.700 -15.381  23.229  1.00 35.25           O  
ATOM   3332  CB  ASP A 387     -10.185 -18.077  24.306  1.00 33.08           C  
ATOM   3333  CG  ASP A 387     -10.675 -18.606  22.962  1.00 36.75           C  
ATOM   3334  OD1 ASP A 387      -9.897 -18.598  21.979  1.00 38.08           O  
ATOM   3335  OD2 ASP A 387     -11.847 -19.030  22.887  1.00 34.97           O1-
ATOM   3336  HN  ASP A 387      -9.122 -16.561  26.173  1.00  0.00           H  
ATOM   3337  N   PRO A 388      -7.989 -16.370  22.157  1.00 33.94           N  
ATOM   3338  CA  PRO A 388      -7.823 -15.357  21.109  1.00 34.16           C  
ATOM   3339  C   PRO A 388      -9.127 -14.961  20.419  1.00 36.35           C  
ATOM   3340  O   PRO A 388      -9.381 -13.779  20.188  1.00 38.47           O  
ATOM   3341  CB  PRO A 388      -6.843 -16.009  20.137  1.00 33.25           C  
ATOM   3342  CG  PRO A 388      -6.075 -16.988  20.989  1.00 32.87           C  
ATOM   3343  CD  PRO A 388      -7.074 -17.510  21.975  1.00 31.06           C  
ATOM   3344  N   LYS A 389      -9.951 -15.948  20.085  1.00 37.08           N  
ATOM   3345  CA  LYS A 389     -11.217 -15.675  19.410  1.00 37.90           C  
ATOM   3346  C   LYS A 389     -12.224 -14.993  20.332  1.00 36.59           C  
ATOM   3347  O   LYS A 389     -13.295 -14.576  19.890  1.00 36.78           O  
ATOM   3348  CB  LYS A 389     -11.833 -16.970  18.873  1.00 40.60           C  
ATOM   3349  CG  LYS A 389     -11.068 -17.610  17.725  1.00 43.41           C  
ATOM   3350  CD  LYS A 389     -11.690 -18.943  17.362  1.00 43.93           C  
ATOM   3351  CE  LYS A 389     -12.010 -19.718  18.627  1.00 44.77           C  
ATOM   3352  NZ  LYS A 389     -10.859 -19.667  19.576  1.00 46.48           N1+
ATOM   3353  HN  LYS A 389      -9.696 -16.911  20.303  1.00  0.00           H  
ATOM   3354  HZ1 LYS A 389     -11.074 -20.188  20.426  1.00  0.00           H  
ATOM   3355  HZ2 LYS A 389     -10.577 -18.708  19.780  1.00  0.00           H  
ATOM   3356  HZ3 LYS A 389      -9.995 -19.990  19.142  1.00  0.00           H  
ATOM   3357  N   GLN A 390     -11.889 -14.894  21.613  1.00 34.44           N  
ATOM   3358  CA  GLN A 390     -12.750 -14.200  22.560  1.00 33.85           C  
ATOM   3359  C   GLN A 390     -12.127 -12.891  23.017  1.00 31.92           C  
ATOM   3360  O   GLN A 390     -12.809 -12.019  23.547  1.00 30.67           O  
ATOM   3361  CB  GLN A 390     -13.037 -15.091  23.768  1.00 35.04           C  
ATOM   3362  CG  GLN A 390     -14.187 -16.056  23.536  1.00 41.50           C  
ATOM   3363  CD  GLN A 390     -14.384 -17.031  24.681  1.00 43.73           C  
ATOM   3364  NE2 GLN A 390     -14.823 -16.519  25.830  1.00 44.85           N  
ATOM   3365  OE1 GLN A 390     -14.146 -18.232  24.534  1.00 44.70           O  
ATOM   3366  HN  GLN A 390     -11.016 -15.310  21.938  1.00  0.00           H  
ATOM   3367 1HE2 GLN A 390     -14.955 -17.175  26.600  1.00  0.00           H  
ATOM   3368 2HE2 GLN A 390     -15.020 -15.526  25.952  1.00  0.00           H  
ATOM   3369  N   ARG A 391     -10.825 -12.763  22.801  1.00 30.16           N  
ATOM   3370  CA  ARG A 391     -10.088 -11.597  23.242  1.00 29.39           C  
ATOM   3371  C   ARG A 391     -10.585 -10.338  22.541  1.00 31.70           C  
ATOM   3372  O   ARG A 391     -10.724 -10.311  21.318  1.00 33.96           O  
ATOM   3373  CB  ARG A 391      -8.607 -11.798  22.952  1.00 27.93           C  
ATOM   3374  CG  ARG A 391      -7.709 -10.733  23.535  1.00 28.45           C  
ATOM   3375  CD  ARG A 391      -6.266 -11.145  23.394  1.00 26.95           C  
ATOM   3376  NE  ARG A 391      -6.069 -12.514  23.855  1.00 26.74           N  
ATOM   3377  CZ  ARG A 391      -5.146 -13.331  23.365  1.00 26.70           C  
ATOM   3378  NH1 ARG A 391      -4.339 -12.911  22.405  1.00 25.75           N1+
ATOM   3379  NH2 ARG A 391      -5.036 -14.569  23.825  1.00 26.29           N  
ATOM   3380  HN  ARG A 391     -10.329 -13.507  22.310  1.00  0.00           H  
ATOM   3381  HE  ARG A 391      -6.676 -12.864  24.597  1.00  0.00           H  
ATOM   3382 1HH1 ARG A 391      -4.424 -11.958  22.051  1.00  0.00           H  
ATOM   3383 2HH1 ARG A 391      -3.629 -13.539  22.028  1.00  0.00           H  
ATOM   3384 1HH2 ARG A 391      -5.658 -14.893  24.565  1.00  0.00           H  
ATOM   3385 2HH2 ARG A 391      -4.326 -15.197  23.448  1.00  0.00           H  
ATOM   3386  N   LEU A 392     -10.855  -9.296  23.321  1.00 31.59           N  
ATOM   3387  CA  LEU A 392     -11.205  -7.998  22.760  1.00 31.15           C  
ATOM   3388  C   LEU A 392     -10.188  -7.635  21.681  1.00 30.84           C  
ATOM   3389  O   LEU A 392      -8.997  -7.524  21.963  1.00 30.76           O  
ATOM   3390  CB  LEU A 392     -11.192  -6.930  23.857  1.00 30.33           C  
ATOM   3391  CG  LEU A 392     -11.634  -5.523  23.453  1.00 31.50           C  
ATOM   3392  CD1 LEU A 392     -13.136  -5.507  23.195  1.00 29.23           C  
ATOM   3393  CD2 LEU A 392     -11.284  -4.544  24.560  1.00 31.45           C  
ATOM   3394  HN  LEU A 392     -10.816  -9.408  24.334  1.00  0.00           H  
ATOM   3395  N   GLY A 393     -10.662  -7.463  20.449  1.00 30.60           N  
ATOM   3396  CA  GLY A 393      -9.774  -7.120  19.350  1.00 29.65           C  
ATOM   3397  C   GLY A 393      -9.476  -8.271  18.407  1.00 29.92           C  
ATOM   3398  O   GLY A 393      -8.980  -8.067  17.299  1.00 28.16           O  
ATOM   3399  HN  GLY A 393     -11.661  -7.573  20.274  1.00  0.00           H  
ATOM   3400  N   GLY A 394      -9.778  -9.486  18.847  1.00 30.90           N  
ATOM   3401  CA  GLY A 394      -9.491 -10.656  18.041  1.00 33.78           C  
ATOM   3402  C   GLY A 394     -10.592 -10.956  17.045  1.00 35.27           C  
ATOM   3403  O   GLY A 394     -10.523 -11.948  16.320  1.00 35.03           O  
ATOM   3404  HN  GLY A 394     -10.216  -9.598  19.761  1.00  0.00           H  
ATOM   3405  N   GLY A 395     -11.607 -10.097  17.012  1.00 36.09           N  
ATOM   3406  CA  GLY A 395     -12.692 -10.260  16.061  1.00 37.36           C  
ATOM   3407  C   GLY A 395     -12.346  -9.754  14.673  1.00 38.78           C  
ATOM   3408  O   GLY A 395     -11.229  -9.298  14.422  1.00 37.96           O  
ATOM   3409  HN  GLY A 395     -11.623  -9.313  17.664  1.00  0.00           H  
ATOM   3410  N   SER A 396     -13.306  -9.826  13.760  1.00 41.05           N  
ATOM   3411  CA  SER A 396     -13.036  -9.463  12.374  1.00 42.79           C  
ATOM   3412  C   SER A 396     -12.709  -7.979  12.236  1.00 42.33           C  
ATOM   3413  O   SER A 396     -11.998  -7.585  11.314  1.00 44.54           O  
ATOM   3414  CB  SER A 396     -14.234  -9.815  11.484  1.00 42.00           C  
ATOM   3415  OG  SER A 396     -15.268  -8.854  11.600  1.00 43.51           O  
ATOM   3416  HN  SER A 396     -14.239 -10.137  14.030  1.00  0.00           H  
ATOM   3417  HG  SER A 396     -16.010  -9.072  11.049  1.00  0.00           H  
ATOM   3418  N   GLU A 397     -13.224  -7.158  13.149  1.00 42.61           N  
ATOM   3419  CA  GLU A 397     -13.033  -5.709  13.068  1.00 42.06           C  
ATOM   3420  C   GLU A 397     -11.764  -5.226  13.758  1.00 40.23           C  
ATOM   3421  O   GLU A 397     -11.405  -4.054  13.661  1.00 40.98           O  
ATOM   3422  CB  GLU A 397     -14.244  -4.978  13.649  1.00 43.59           C  
ATOM   3423  CG  GLU A 397     -15.430  -4.927  12.701  1.00 46.54           C  
ATOM   3424  CD  GLU A 397     -16.681  -4.390  13.359  1.00 49.05           C  
ATOM   3425  OE1 GLU A 397     -16.690  -3.203  13.751  1.00 50.61           O  
ATOM   3426  OE2 GLU A 397     -17.658  -5.158  13.483  1.00 51.99           O1-
ATOM   3427  HN  GLU A 397     -13.764  -7.547  13.922  1.00  0.00           H  
ATOM   3428  N   ASP A 398     -11.093  -6.130  14.461  1.00 38.31           N  
ATOM   3429  CA  ASP A 398      -9.741  -5.877  14.936  1.00 35.80           C  
ATOM   3430  C   ASP A 398      -9.663  -4.657  15.849  1.00 35.25           C  
ATOM   3431  O   ASP A 398     -10.314  -4.609  16.893  1.00 34.27           O  
ATOM   3432  CB  ASP A 398      -8.801  -5.682  13.744  1.00 34.94           C  
ATOM   3433  CG  ASP A 398      -7.350  -5.602  14.160  1.00 34.94           C  
ATOM   3434  OD1 ASP A 398      -6.907  -6.479  14.927  1.00 35.36           O  
ATOM   3435  OD2 ASP A 398      -6.655  -4.663  13.726  1.00 34.87           O1-
ATOM   3436  HN  ASP A 398     -11.536  -7.024  14.674  1.00  0.00           H  
ATOM   3437  N   ALA A 399      -8.863  -3.673  15.441  1.00 33.55           N  
ATOM   3438  CA  ALA A 399      -8.538  -2.538  16.293  1.00 32.57           C  
ATOM   3439  C   ALA A 399      -9.763  -1.693  16.611  1.00 32.00           C  
ATOM   3440  O   ALA A 399      -9.760  -0.922  17.573  1.00 30.80           O  
ATOM   3441  CB  ALA A 399      -7.463  -1.672  15.631  1.00 30.46           C  
ATOM   3442  HN  ALA A 399      -8.466  -3.716  14.503  1.00  0.00           H  
ATOM   3443  N   LYS A 400     -10.812  -1.840  15.808  1.00 32.08           N  
ATOM   3444  CA  LYS A 400     -11.991  -1.001  15.968  1.00 32.47           C  
ATOM   3445  C   LYS A 400     -12.780  -1.289  17.236  1.00 32.72           C  
ATOM   3446  O   LYS A 400     -13.305  -0.367  17.859  1.00 34.56           O  
ATOM   3447  CB  LYS A 400     -12.912  -1.124  14.752  1.00 33.99           C  
ATOM   3448  CG  LYS A 400     -12.701  -0.034  13.706  1.00 34.40           C  
ATOM   3449  CD  LYS A 400     -12.002  -0.580  12.462  1.00 36.30           C  
ATOM   3450  CE  LYS A 400     -10.712   0.175  12.153  1.00 35.04           C  
ATOM   3451  NZ  LYS A 400      -9.727  -0.697  11.443  1.00 35.61           N1+
ATOM   3452  HN  LYS A 400     -10.791  -2.547  15.073  1.00  0.00           H  
ATOM   3453  HZ1 LYS A 400      -8.865  -0.192  11.237  1.00  0.00           H  
ATOM   3454  HZ2 LYS A 400     -10.130  -1.108  10.601  1.00  0.00           H  
ATOM   3455  HZ3 LYS A 400      -9.543  -1.554  11.964  1.00  0.00           H  
ATOM   3456  N   GLU A 401     -12.871  -2.551  17.638  1.00 33.07           N  
ATOM   3457  CA  GLU A 401     -13.629  -2.841  18.847  1.00 33.51           C  
ATOM   3458  C   GLU A 401     -12.895  -2.431  20.120  1.00 32.03           C  
ATOM   3459  O   GLU A 401     -13.518  -2.277  21.167  1.00 32.24           O  
ATOM   3460  CB  GLU A 401     -14.041  -4.320  18.909  1.00 34.22           C  
ATOM   3461  CG  GLU A 401     -12.926  -5.331  19.048  1.00 37.46           C  
ATOM   3462  CD  GLU A 401     -13.462  -6.749  19.257  1.00 39.31           C  
ATOM   3463  OE1 GLU A 401     -14.047  -7.014  20.334  1.00 37.54           O  
ATOM   3464  OE2 GLU A 401     -13.304  -7.591  18.344  1.00 37.75           O1-
ATOM   3465  HN  GLU A 401     -12.420  -3.300  17.112  1.00  0.00           H  
ATOM   3466  N   ILE A 402     -11.580  -2.241  20.030  1.00 30.63           N  
ATOM   3467  CA  ILE A 402     -10.839  -1.566  21.096  1.00 30.87           C  
ATOM   3468  C   ILE A 402     -11.152  -0.075  21.111  1.00 30.79           C  
ATOM   3469  O   ILE A 402     -11.572   0.475  22.130  1.00 32.52           O  
ATOM   3470  CB  ILE A 402      -9.318  -1.710  20.928  1.00 31.85           C  
ATOM   3471  CG1 ILE A 402      -8.851  -3.069  21.448  1.00 29.16           C  
ATOM   3472  CG2 ILE A 402      -8.619  -0.583  21.661  1.00 31.64           C  
ATOM   3473  CD1 ILE A 402      -9.456  -4.224  20.719  1.00 31.52           C  
ATOM   3474  HN  ILE A 402     -11.081  -2.572  19.204  1.00  0.00           H  
ATOM   3475  N   MET A 403     -10.947   0.570  19.968  1.00 28.49           N  
ATOM   3476  CA  MET A 403     -11.309   1.972  19.791  1.00 27.24           C  
ATOM   3477  C   MET A 403     -12.722   2.304  20.269  1.00 26.14           C  
ATOM   3478  O   MET A 403     -13.006   3.444  20.623  1.00 29.63           O  
ATOM   3479  CB  MET A 403     -11.180   2.357  18.318  1.00 26.56           C  
ATOM   3480  CG  MET A 403      -9.787   2.185  17.764  1.00 28.55           C  
ATOM   3481  SD  MET A 403      -9.745   2.468  16.007  1.00 31.19           S  
ATOM   3482  CE  MET A 403      -8.012   2.173  15.648  1.00 30.39           C  
ATOM   3483  HN  MET A 403     -10.522   0.068  19.188  1.00  0.00           H  
ATOM   3484  N   GLN A 404     -13.605   1.315  20.276  1.00 23.72           N  
ATOM   3485  CA  GLN A 404     -15.004   1.559  20.583  1.00 25.58           C  
ATOM   3486  C   GLN A 404     -15.382   1.077  21.980  1.00 25.84           C  
ATOM   3487  O   GLN A 404     -16.535   1.175  22.378  1.00 25.22           O  
ATOM   3488  CB  GLN A 404     -15.900   0.882  19.537  1.00 26.35           C  
ATOM   3489  CG  GLN A 404     -15.725   1.432  18.128  1.00 31.32           C  
ATOM   3490  CD  GLN A 404     -16.608   0.743  17.104  1.00 33.77           C  
ATOM   3491  NE2 GLN A 404     -16.386   1.048  15.828  1.00 32.84           N  
ATOM   3492  OE1 GLN A 404     -17.480  -0.056  17.456  1.00 38.55           O  
ATOM   3493  HN  GLN A 404     -13.297   0.366  20.062  1.00  0.00           H  
ATOM   3494 1HE2 GLN A 404     -16.979   0.585  15.140  1.00  0.00           H  
ATOM   3495 2HE2 GLN A 404     -15.665   1.708  15.537  1.00  0.00           H  
ATOM   3496  N   HIS A 405     -14.418   0.548  22.724  1.00 26.65           N  
ATOM   3497  CA  HIS A 405     -14.685   0.158  24.102  1.00 28.08           C  
ATOM   3498  C   HIS A 405     -14.946   1.426  24.914  1.00 29.95           C  
ATOM   3499  O   HIS A 405     -14.503   2.510  24.535  1.00 30.01           O  
ATOM   3500  CB  HIS A 405     -13.495  -0.611  24.691  1.00 26.54           C  
ATOM   3501  CG  HIS A 405     -13.786  -1.249  26.014  1.00 29.46           C  
ATOM   3502  CD2 HIS A 405     -14.149  -2.515  26.332  1.00 30.74           C  
ATOM   3503  ND1 HIS A 405     -13.758  -0.550  27.202  1.00 31.18           N  
ATOM   3504  CE1 HIS A 405     -14.094  -1.356  28.193  1.00 32.22           C  
ATOM   3505  NE2 HIS A 405     -14.337  -2.554  27.693  1.00 31.07           N  
ATOM   3506  HN  HIS A 405     -13.487   0.414  22.329  1.00  0.00           H  
ATOM   3507  HD1 HIS A 405     -13.516   0.436  27.300  1.00  0.00           H  
ATOM   3508  HE2 HIS A 405     -14.618  -3.375  28.230  1.00  0.00           H  
ATOM   3509  N   ARG A 406     -15.665   1.286  26.023  1.00 31.85           N  
ATOM   3510  CA  ARG A 406     -16.129   2.431  26.796  1.00 34.12           C  
ATOM   3511  C   ARG A 406     -14.987   3.192  27.475  1.00 32.97           C  
ATOM   3512  O   ARG A 406     -15.104   4.386  27.737  1.00 34.26           O  
ATOM   3513  CB  ARG A 406     -17.155   1.976  27.847  1.00 38.44           C  
ATOM   3514  CG  ARG A 406     -18.541   2.594  27.681  1.00 45.75           C  
ATOM   3515  CD  ARG A 406     -19.621   1.785  28.402  1.00 53.36           C  
ATOM   3516  NE  ARG A 406     -19.542   1.891  29.861  1.00 60.62           N  
ATOM   3517  CZ  ARG A 406     -18.812   1.090  30.637  1.00 63.65           C  
ATOM   3518  NH1 ARG A 406     -18.088   0.114  30.099  1.00 64.26           N1+
ATOM   3519  NH2 ARG A 406     -18.806   1.261  31.955  1.00 64.25           N  
ATOM   3520  HN  ARG A 406     -15.900   0.347  26.344  1.00  0.00           H  
ATOM   3521  HE  ARG A 406     -20.082   2.628  30.314  1.00  0.00           H  
ATOM   3522 1HH1 ARG A 406     -18.093  -0.017  29.087  1.00  0.00           H  
ATOM   3523 2HH1 ARG A 406     -17.529  -0.499  30.693  1.00  0.00           H  
ATOM   3524 1HH2 ARG A 406     -19.362   2.010  32.368  1.00  0.00           H  
ATOM   3525 2HH2 ARG A 406     -18.247   0.648  32.549  1.00  0.00           H  
ATOM   3526  N   PHE A 407     -13.882   2.510  27.756  1.00 30.65           N  
ATOM   3527  CA  PHE A 407     -12.758   3.168  28.409  1.00 26.79           C  
ATOM   3528  C   PHE A 407     -12.104   4.217  27.512  1.00 25.53           C  
ATOM   3529  O   PHE A 407     -11.386   5.091  28.003  1.00 26.17           O  
ATOM   3530  CB  PHE A 407     -11.713   2.141  28.849  1.00 24.57           C  
ATOM   3531  CG  PHE A 407     -10.465   2.757  29.421  1.00 24.78           C  
ATOM   3532  CD1 PHE A 407     -10.413   3.140  30.755  1.00 23.59           C  
ATOM   3533  CD2 PHE A 407      -9.337   2.945  28.625  1.00 23.87           C  
ATOM   3534  CE1 PHE A 407      -9.261   3.698  31.292  1.00 21.81           C  
ATOM   3535  CE2 PHE A 407      -8.185   3.501  29.150  1.00 22.10           C  
ATOM   3536  CZ  PHE A 407      -8.146   3.878  30.490  1.00 25.35           C  
ATOM   3537  HN  PHE A 407     -13.820   1.521  27.513  1.00  0.00           H  
ATOM   3538  N   PHE A 408     -12.345   4.126  26.205  1.00 22.93           N  
ATOM   3539  CA  PHE A 408     -11.863   5.127  25.252  1.00 22.02           C  
ATOM   3540  C   PHE A 408     -12.992   6.052  24.766  1.00 24.28           C  
ATOM   3541  O   PHE A 408     -12.852   6.740  23.751  1.00 25.96           O  
ATOM   3542  CB  PHE A 408     -11.225   4.450  24.029  1.00 22.25           C  
ATOM   3543  CG  PHE A 408      -9.948   3.710  24.322  1.00 19.74           C  
ATOM   3544  CD1 PHE A 408      -9.840   2.355  24.049  1.00 20.22           C  
ATOM   3545  CD2 PHE A 408      -8.851   4.366  24.849  1.00 19.73           C  
ATOM   3546  CE1 PHE A 408      -8.663   1.669  24.298  1.00 15.62           C  
ATOM   3547  CE2 PHE A 408      -7.672   3.684  25.098  1.00 18.28           C  
ATOM   3548  CZ  PHE A 408      -7.583   2.333  24.821  1.00 17.15           C  
ATOM   3549  HN  PHE A 408     -12.883   3.333  25.857  1.00  0.00           H  
ATOM   3550  N   ALA A 409     -14.112   6.063  25.479  1.00 25.61           N  
ATOM   3551  CA  ALA A 409     -15.259   6.880  25.082  1.00 27.56           C  
ATOM   3552  C   ALA A 409     -14.877   8.344  24.834  1.00 28.48           C  
ATOM   3553  O   ALA A 409     -14.010   8.896  25.519  1.00 31.45           O  
ATOM   3554  CB  ALA A 409     -16.345   6.798  26.153  1.00 25.92           C  
ATOM   3555  HN  ALA A 409     -14.174   5.490  26.321  1.00  0.00           H  
ATOM   3556  N   GLY A 410     -15.526   8.966  23.851  1.00 28.63           N  
ATOM   3557  CA  GLY A 410     -15.288  10.373  23.560  1.00 28.42           C  
ATOM   3558  C   GLY A 410     -14.187  10.656  22.545  1.00 28.87           C  
ATOM   3559  O   GLY A 410     -14.228  11.664  21.837  1.00 30.07           O  
ATOM   3560  HN  GLY A 410     -16.203   8.447  23.291  1.00  0.00           H  
ATOM   3561  N   ILE A 411     -13.203   9.768  22.468  1.00 26.97           N  
ATOM   3562  CA  ILE A 411     -12.033   9.989  21.626  1.00 26.80           C  
ATOM   3563  C   ILE A 411     -12.342   9.852  20.134  1.00 28.35           C  
ATOM   3564  O   ILE A 411     -12.995   8.904  19.698  1.00 28.37           O  
ATOM   3565  CB  ILE A 411     -10.901   8.993  21.978  1.00 24.61           C  
ATOM   3566  CG1 ILE A 411     -10.412   9.242  23.403  1.00 23.71           C  
ATOM   3567  CG2 ILE A 411      -9.763   9.119  20.979  1.00 24.04           C  
ATOM   3568  CD1 ILE A 411      -9.245   8.383  23.796  1.00 23.80           C  
ATOM   3569  HN  ILE A 411     -13.267   8.908  23.013  1.00  0.00           H  
ATOM   3570  N   VAL A 412     -11.865  10.808  19.351  1.00 27.59           N  
ATOM   3571  CA  VAL A 412     -11.937  10.698  17.905  1.00 27.47           C  
ATOM   3572  C   VAL A 412     -10.526  10.433  17.397  1.00 28.18           C  
ATOM   3573  O   VAL A 412      -9.599  11.192  17.672  1.00 29.12           O  
ATOM   3574  CB  VAL A 412     -12.531  11.991  17.293  1.00 26.89           C  
ATOM   3575  CG1 VAL A 412     -12.191  13.176  18.179  1.00 29.89           C  
ATOM   3576  CG2 VAL A 412     -11.990  12.210  15.898  1.00 26.27           C  
ATOM   3577  HN  VAL A 412     -11.440  11.635  19.771  1.00  0.00           H  
ATOM   3578  N   TRP A 413     -10.363   9.334  16.672  1.00 27.64           N  
ATOM   3579  CA  TRP A 413      -9.060   8.707  16.555  1.00 27.11           C  
ATOM   3580  C   TRP A 413      -8.157   9.355  15.522  1.00 29.79           C  
ATOM   3581  O   TRP A 413      -6.939   9.177  15.563  1.00 29.26           O  
ATOM   3582  CB  TRP A 413      -9.231   7.211  16.275  1.00 26.54           C  
ATOM   3583  CG  TRP A 413      -9.758   6.472  17.479  1.00 27.48           C  
ATOM   3584  CD1 TRP A 413     -11.066   6.309  17.831  1.00 25.77           C  
ATOM   3585  CD2 TRP A 413      -8.982   5.858  18.525  1.00 26.43           C  
ATOM   3586  CE2 TRP A 413      -9.890   5.352  19.475  1.00 25.09           C  
ATOM   3587  CE3 TRP A 413      -7.609   5.691  18.746  1.00 25.20           C  
ATOM   3588  NE1 TRP A 413     -11.154   5.639  19.029  1.00 26.93           N  
ATOM   3589  CZ2 TRP A 413      -9.472   4.692  20.629  1.00 26.46           C  
ATOM   3590  CZ3 TRP A 413      -7.195   5.036  19.890  1.00 25.13           C  
ATOM   3591  CH2 TRP A 413      -8.123   4.544  20.819  1.00 27.96           C  
ATOM   3592  HN  TRP A 413     -11.164   8.925  16.191  1.00  0.00           H  
ATOM   3593  HE1 TRP A 413     -12.021   5.395  19.508  1.00  0.00           H  
ATOM   3594  N   GLN A 414      -8.743  10.120  14.604  1.00 30.90           N  
ATOM   3595  CA  GLN A 414      -7.940  10.946  13.713  1.00 31.02           C  
ATOM   3596  C   GLN A 414      -7.169  11.971  14.536  1.00 29.83           C  
ATOM   3597  O   GLN A 414      -6.075  12.386  14.159  1.00 29.62           O  
ATOM   3598  CB  GLN A 414      -8.825  11.660  12.690  1.00 32.63           C  
ATOM   3599  CG  GLN A 414      -8.737  11.080  11.290  1.00 36.98           C  
ATOM   3600  CD  GLN A 414      -7.345  11.197  10.693  1.00 40.45           C  
ATOM   3601  NE2 GLN A 414      -6.804  10.074  10.228  1.00 40.35           N  
ATOM   3602  OE1 GLN A 414      -6.762  12.283  10.650  1.00 42.65           O  
ATOM   3603  HN  GLN A 414      -9.760  10.128  14.524  1.00  0.00           H  
ATOM   3604 1HE2 GLN A 414      -7.286   9.176  10.264  1.00  0.00           H  
ATOM   3605 2HE2 GLN A 414      -5.869  10.153   9.827  1.00  0.00           H  
ATOM   3606  N   HIS A 415      -7.742  12.367  15.668  1.00 29.05           N  
ATOM   3607  CA  HIS A 415      -7.066  13.277  16.591  1.00 30.81           C  
ATOM   3608  C   HIS A 415      -5.827  12.657  17.240  1.00 28.76           C  
ATOM   3609  O   HIS A 415      -4.792  13.312  17.341  1.00 29.56           O  
ATOM   3610  CB  HIS A 415      -8.038  13.748  17.679  1.00 32.46           C  
ATOM   3611  CG  HIS A 415      -9.132  14.633  17.165  1.00 37.13           C  
ATOM   3612  CD2 HIS A 415      -9.541  14.903  15.902  1.00 40.35           C  
ATOM   3613  ND1 HIS A 415      -9.950  15.367  17.997  1.00 39.58           N  
ATOM   3614  CE1 HIS A 415     -10.816  16.051  17.269  1.00 38.14           C  
ATOM   3615  NE2 HIS A 415     -10.590  15.787  15.996  1.00 40.54           N  
ATOM   3616  HN  HIS A 415      -8.676  12.028  15.898  1.00  0.00           H  
ATOM   3617  HD1 HIS A 415      -9.896  15.380  19.015  1.00  0.00           H  
ATOM   3618  HE2 HIS A 415     -11.109  16.176  15.209  1.00  0.00           H  
ATOM   3619  N   VAL A 416      -5.932  11.399  17.670  1.00 27.29           N  
ATOM   3620  CA  VAL A 416      -4.777  10.662  18.186  1.00 23.31           C  
ATOM   3621  C   VAL A 416      -3.691  10.547  17.119  1.00 22.70           C  
ATOM   3622  O   VAL A 416      -2.515  10.770  17.395  1.00 22.45           O  
ATOM   3623  CB  VAL A 416      -5.170   9.232  18.654  1.00 23.08           C  
ATOM   3624  CG1 VAL A 416      -3.929   8.462  19.116  1.00 20.71           C  
ATOM   3625  CG2 VAL A 416      -6.182   9.314  19.780  1.00 21.72           C  
ATOM   3626  HN  VAL A 416      -6.841  10.938  17.639  1.00  0.00           H  
ATOM   3627  N   TYR A 417      -4.090  10.213  15.898  1.00 23.38           N  
ATOM   3628  CA  TYR A 417      -3.148  10.156  14.779  1.00 25.84           C  
ATOM   3629  C   TYR A 417      -2.416  11.486  14.601  1.00 27.01           C  
ATOM   3630  O   TYR A 417      -1.209  11.518  14.359  1.00 25.17           O  
ATOM   3631  CB  TYR A 417      -3.883   9.821  13.480  1.00 24.93           C  
ATOM   3632  CG  TYR A 417      -2.953   9.613  12.314  1.00 26.41           C  
ATOM   3633  CD1 TYR A 417      -2.531   8.334  11.962  1.00 27.11           C  
ATOM   3634  CD2 TYR A 417      -2.454  10.691  11.591  1.00 24.85           C  
ATOM   3635  CE1 TYR A 417      -1.634   8.135  10.930  1.00 27.65           C  
ATOM   3636  CE2 TYR A 417      -1.549  10.501  10.556  1.00 26.53           C  
ATOM   3637  CZ  TYR A 417      -1.138   9.220  10.233  1.00 28.07           C  
ATOM   3638  OH  TYR A 417      -0.185   9.019   9.253  1.00 27.69           O  
ATOM   3639  HN  TYR A 417      -5.072   9.992  15.736  1.00  0.00           H  
ATOM   3640  HH  TYR A 417       0.156   9.765   8.774  1.00  0.00           H  
ATOM   3641  N   GLU A 418      -3.161  12.580  14.719  1.00 29.81           N  
ATOM   3642  CA  GLU A 418      -2.613  13.911  14.490  1.00 33.63           C  
ATOM   3643  C   GLU A 418      -1.855  14.431  15.709  1.00 32.17           C  
ATOM   3644  O   GLU A 418      -1.301  15.527  15.677  1.00 31.22           O  
ATOM   3645  CB  GLU A 418      -3.735  14.892  14.131  1.00 37.54           C  
ATOM   3646  CG  GLU A 418      -4.466  14.568  12.836  1.00 43.20           C  
ATOM   3647  CD  GLU A 418      -5.849  15.208  12.769  1.00 48.33           C  
ATOM   3648  OE1 GLU A 418      -6.471  15.411  13.839  1.00 50.38           O  
ATOM   3649  OE2 GLU A 418      -6.313  15.509  11.646  1.00 48.75           O1-
ATOM   3650  HN  GLU A 418      -4.143  12.486  14.977  1.00  0.00           H  
ATOM   3651  N   LYS A 419      -1.848  13.644  16.782  1.00 31.69           N  
ATOM   3652  CA  LYS A 419      -1.133  14.006  18.002  1.00 32.31           C  
ATOM   3653  C   LYS A 419      -1.807  15.159  18.749  1.00 32.10           C  
ATOM   3654  O   LYS A 419      -1.149  15.944  19.430  1.00 33.31           O  
ATOM   3655  CB  LYS A 419       0.318  14.376  17.675  1.00 30.20           C  
ATOM   3656  CG  LYS A 419       1.179  13.196  17.279  1.00 31.59           C  
ATOM   3657  CD  LYS A 419       2.456  13.636  16.574  1.00 32.87           C  
ATOM   3658  CE  LYS A 419       3.628  13.724  17.533  1.00 34.37           C  
ATOM   3659  NZ  LYS A 419       4.903  14.080  16.839  1.00 35.47           N1+
ATOM   3660  HN  LYS A 419      -2.358  12.761  16.751  1.00  0.00           H  
ATOM   3661  HZ1 LYS A 419       5.691  14.139  17.484  1.00  0.00           H  
ATOM   3662  HZ2 LYS A 419       4.802  14.941  16.301  1.00  0.00           H  
ATOM   3663  HZ3 LYS A 419       5.100  13.433  16.075  1.00  0.00           H  
ATOM   3664  N   LYS A 420      -3.124  15.253  18.622  1.00 30.77           N  
ATOM   3665  CA  LYS A 420      -3.876  16.278  19.324  1.00 32.23           C  
ATOM   3666  C   LYS A 420      -4.045  15.952  20.807  1.00 31.93           C  
ATOM   3667  O   LYS A 420      -4.623  16.740  21.558  1.00 30.77           O  
ATOM   3668  CB  LYS A 420      -5.254  16.463  18.675  1.00 32.53           C  
ATOM   3669  CG  LYS A 420      -5.210  17.197  17.346  1.00 34.96           C  
ATOM   3670  CD  LYS A 420      -6.605  17.393  16.764  1.00 40.15           C  
ATOM   3671  CE  LYS A 420      -6.567  18.259  15.509  1.00 38.84           C  
ATOM   3672  NZ  LYS A 420      -5.542  17.760  14.555  1.00 41.33           N1+
ATOM   3673  HN  LYS A 420      -3.617  14.593  18.020  1.00  0.00           H  
ATOM   3674  HZ1 LYS A 420      -5.517  18.339  13.716  1.00  0.00           H  
ATOM   3675  HZ2 LYS A 420      -5.683  16.775  14.330  1.00  0.00           H  
ATOM   3676  HZ3 LYS A 420      -4.623  17.688  14.992  1.00  0.00           H  
ATOM   3677  N   LEU A 421      -3.548  14.793  21.230  1.00 29.49           N  
ATOM   3678  CA  LEU A 421      -3.656  14.404  22.631  1.00 28.49           C  
ATOM   3679  C   LEU A 421      -2.560  15.024  23.482  1.00 29.19           C  
ATOM   3680  O   LEU A 421      -1.413  15.131  23.059  1.00 29.48           O  
ATOM   3681  CB  LEU A 421      -3.615  12.883  22.773  1.00 29.59           C  
ATOM   3682  CG  LEU A 421      -4.922  12.151  22.458  1.00 27.97           C  
ATOM   3683  CD1 LEU A 421      -4.733  10.661  22.624  1.00 27.65           C  
ATOM   3684  CD2 LEU A 421      -6.008  12.649  23.381  1.00 30.78           C  
ATOM   3685  HN  LEU A 421      -3.087  14.170  20.567  1.00  0.00           H  
ATOM   3686  N   SER A 422      -2.935  15.433  24.690  1.00 30.60           N  
ATOM   3687  CA  SER A 422      -2.017  16.084  25.615  1.00 31.04           C  
ATOM   3688  C   SER A 422      -1.111  15.064  26.299  1.00 31.47           C  
ATOM   3689  O   SER A 422      -1.584  14.180  27.022  1.00 32.65           O  
ATOM   3690  CB  SER A 422      -2.809  16.857  26.669  1.00 30.60           C  
ATOM   3691  OG  SER A 422      -1.940  17.594  27.506  1.00 33.91           O  
ATOM   3692  HN  SER A 422      -3.902  15.285  24.980  1.00  0.00           H  
ATOM   3693  HG  SER A 422      -2.432  18.075  28.161  1.00  0.00           H  
ATOM   3694  N   PRO A 423       0.207  15.169  26.067  1.00 29.87           N  
ATOM   3695  CA  PRO A 423       1.197  14.273  26.677  1.00 31.54           C  
ATOM   3696  C   PRO A 423       1.271  14.473  28.188  1.00 35.15           C  
ATOM   3697  O   PRO A 423       1.505  15.584  28.663  1.00 36.03           O  
ATOM   3698  CB  PRO A 423       2.510  14.660  25.988  1.00 28.25           C  
ATOM   3699  CG  PRO A 423       2.096  15.325  24.722  1.00 26.67           C  
ATOM   3700  CD  PRO A 423       0.813  16.037  25.044  1.00 28.23           C  
ATOM   3701  N   PRO A 424       1.068  13.397  28.963  1.00 37.69           N  
ATOM   3702  CA  PRO A 424       1.098  13.485  30.431  1.00 39.17           C  
ATOM   3703  C   PRO A 424       2.491  13.822  30.976  1.00 40.13           C  
ATOM   3704  O   PRO A 424       2.634  14.262  32.114  1.00 39.83           O  
ATOM   3705  CB  PRO A 424       0.634  12.100  30.888  1.00 37.11           C  
ATOM   3706  CG  PRO A 424      -0.056  11.511  29.702  1.00 39.01           C  
ATOM   3707  CD  PRO A 424       0.654  12.061  28.504  1.00 37.11           C  
ATOM   3708  N   PHE A 425       3.509  13.613  30.149  1.00 41.20           N  
ATOM   3709  CA  PHE A 425       4.896  13.659  30.594  1.00 44.17           C  
ATOM   3710  C   PHE A 425       5.759  14.256  29.482  1.00 46.00           C  
ATOM   3711  O   PHE A 425       5.882  13.674  28.405  1.00 45.61           O  
ATOM   3712  CB  PHE A 425       5.364  12.236  30.923  1.00 47.02           C  
ATOM   3713  CG  PHE A 425       6.726  12.162  31.558  1.00 51.21           C  
ATOM   3714  CD1 PHE A 425       6.872  12.260  32.936  1.00 52.52           C  
ATOM   3715  CD2 PHE A 425       7.859  11.959  30.781  1.00 52.77           C  
ATOM   3716  CE1 PHE A 425       8.122  12.156  33.528  1.00 54.09           C  
ATOM   3717  CE2 PHE A 425       9.113  11.854  31.366  1.00 53.76           C  
ATOM   3718  CZ  PHE A 425       9.244  11.952  32.740  1.00 54.94           C  
ATOM   3719  HN  PHE A 425       3.313  13.413  29.168  1.00  0.00           H  
ATOM   3720  N   LYS A 426       6.342  15.424  29.739  1.00 48.70           N  
ATOM   3721  CA  LYS A 426       7.236  16.060  28.776  1.00 51.94           C  
ATOM   3722  C   LYS A 426       8.685  15.727  29.098  1.00 53.04           C  
ATOM   3723  O   LYS A 426       9.205  16.128  30.138  1.00 53.46           O  
ATOM   3724  CB  LYS A 426       7.058  17.582  28.797  1.00 52.76           C  
ATOM   3725  CG  LYS A 426       5.703  18.065  28.302  1.00 54.32           C  
ATOM   3726  CD  LYS A 426       5.576  17.907  26.794  1.00 53.20           C  
ATOM   3727  CE  LYS A 426       4.165  18.212  26.317  1.00 50.12           C  
ATOM   3728  NZ  LYS A 426       4.028  17.937  24.863  1.00 48.43           N1+
ATOM   3729  HN  LYS A 426       6.160  15.886  30.630  1.00  0.00           H  
ATOM   3730  HZ1 LYS A 426       3.081  18.142  24.543  1.00  0.00           H  
ATOM   3731  HZ2 LYS A 426       4.307  16.984  24.631  1.00  0.00           H  
ATOM   3732  HZ3 LYS A 426       4.728  18.439  24.316  1.00  0.00           H  
ATOM   3733  N   PRO A 427       9.358  14.988  28.204  1.00 54.74           N  
ATOM   3734  CA  PRO A 427      10.781  14.696  28.404  1.00 55.55           C  
ATOM   3735  C   PRO A 427      11.581  15.990  28.448  1.00 56.36           C  
ATOM   3736  O   PRO A 427      11.251  16.955  27.760  1.00 55.43           O  
ATOM   3737  CB  PRO A 427      11.149  13.839  27.193  1.00 54.76           C  
ATOM   3738  CG  PRO A 427       9.852  13.264  26.729  1.00 54.66           C  
ATOM   3739  CD  PRO A 427       8.826  14.324  27.003  1.00 54.53           C  
ATOM   3740  N   GLN A 428      12.629  16.011  29.261  1.00 58.90           N  
ATOM   3741  CA  GLN A 428      13.479  17.189  29.352  1.00 61.85           C  
ATOM   3742  C   GLN A 428      14.576  17.100  28.296  1.00 63.27           C  
ATOM   3743  O   GLN A 428      15.694  16.677  28.585  1.00 63.42           O  
ATOM   3744  CB  GLN A 428      14.088  17.284  30.754  1.00 62.02           C  
ATOM   3745  CG  GLN A 428      13.103  16.940  31.867  1.00 63.15           C  
ATOM   3746  CD  GLN A 428      13.200  17.872  33.062  1.00 63.60           C  
ATOM   3747  NE2 GLN A 428      13.818  19.032  32.862  1.00 63.35           N  
ATOM   3748  OE1 GLN A 428      12.722  17.553  34.152  1.00 63.22           O  
ATOM   3749  HN  GLN A 428      12.842  15.191  29.830  1.00  0.00           H  
ATOM   3750 1HE2 GLN A 428      14.214  19.296  31.960  1.00  0.00           H  
ATOM   3751 2HE2 GLN A 428      13.883  19.658  33.665  1.00  0.00           H  
ATOM   3752  N   VAL A 429      14.240  17.493  27.068  1.00 65.86           N  
ATOM   3753  CA  VAL A 429      15.161  17.402  25.932  1.00 68.28           C  
ATOM   3754  C   VAL A 429      14.944  18.560  24.952  1.00 69.38           C  
ATOM   3755  O   VAL A 429      13.814  19.094  24.906  1.00 69.97           O  
ATOM   3756  CB  VAL A 429      14.965  16.067  25.159  1.00 68.50           C  
ATOM   3757  CG1 VAL A 429      15.902  16.009  23.959  1.00 69.06           C  
ATOM   3758  CG2 VAL A 429      15.215  14.883  26.084  1.00 69.55           C  
ATOM   3759  HN  VAL A 429      13.306  17.872  26.913  1.00  0.00           H  
CONECT    1    2    3
CONECT    2    1
CONECT    3    1    4   21
CONECT    4    3    5
CONECT    5    4    6    7
CONECT    6    5    8    9   10
CONECT    7    5   14
CONECT    8    6   11   12
CONECT    9    6   21
CONECT   10    6
CONECT   11    8   13   14
CONECT   12    8   18
CONECT   13   11   15   16
CONECT   14    7   11
CONECT   15   13   17   18   19
CONECT   16   13   20
CONECT   17   15   20   22
CONECT   18   12   15
CONECT   19   15
CONECT   20   16   17
CONECT   21    3    9
CONECT   22   17   23   24
CONECT   23   22
CONECT   24   22   25
CONECT   25   24   26
CONECT   26   25   27   30
CONECT   27   26   28   29
CONECT   28   27
CONECT   29   27
CONECT   30   26   31
CONECT   31   30
END
