# Supplementary material for: Network pharmacology and molecular docking elucidate potential mechanisms of Eucommia ulmoides in hepatic ischemia–reperfusion injury
Source: Sci Rep. 2023 Nov 24;13:20716. doi: 10.1038/s41598-023-47918-8 (PMC10673959; doi:10.1038/s41598-023-47918-8)
Supplement: Supplementary file 1 — Supplementary Information. [file 41598_2023_47918_MOESM1_ESM.zip › supplementary file/dock/AKT1/AKT1_mol422_complex.pdb]

HETATM    1  O   UNK     0       7.293  -2.728  10.287  0.00  0.00           O  
HETATM    2  O   UNK     0       5.418  -0.303   7.603  0.00  0.00           O  
HETATM    3  C   UNK     0       6.242  -2.451   8.117  0.00  0.00           C  
HETATM    4  C   UNK     0       6.889  -3.227   9.076  0.00  0.00           C  
HETATM    5  C   UNK     0       7.034  -1.397  10.574  0.00  0.00           C  
HETATM    6  C   UNK     0       5.977  -1.035   8.409  0.00  0.00           C  
HETATM    7  C   UNK     0       6.427  -0.540   9.732  0.00  0.00           C  
HETATM    8  C   UNK     0       5.855  -3.015   6.898  0.00  0.00           C  
HETATM    9  C   UNK     0       7.154  -4.573   8.822  0.00  0.00           C  
HETATM   10  C   UNK     0       6.769  -5.140   7.608  0.00  0.00           C  
HETATM   11  C   UNK     0       6.120  -4.362   6.647  0.00  0.00           C  
HETATM   12  C   UNK     0       7.518  -0.990  11.904  0.00  0.00           C  
HETATM   13  C   UNK     0       8.588  -0.101  12.015  0.00  0.00           C  
HETATM   14  C   UNK     0       9.046   0.285  13.275  0.00  0.00           C  
HETATM   15  C   UNK     0       8.436  -0.218  14.424  0.00  0.00           C  
HETATM   16  C   UNK     0       7.366  -1.107  14.313  0.00  0.00           C  
HETATM   17  C   UNK     0       6.907  -1.493  13.053  0.00  0.00           C  
HETATM   18  O   UNK     0       8.882   0.159  15.652  0.00  0.00           O  
HETATM   19  H   UNK     0       9.092   1.108  15.634  0.00  0.00           H  
HETATM   20  O   UNK     0       6.214   0.788  10.034  0.00  0.00           O  
HETATM   21  H   UNK     0       5.965   1.273   9.231  0.00  0.00           H  
HETATM   22  O   UNK     0       5.221  -2.300   5.927  0.00  0.00           O  
HETATM   23  H   UNK     0       5.667  -1.451   5.783  0.00  0.00           H  
HETATM   24  O   UNK     0       7.026  -6.453   7.357  0.00  0.00           O  
HETATM   25  H   UNK     0       7.392  -6.861   8.160  0.00  0.00           H  
ATOM     26  N   SER A   2      -6.190 -13.031  -8.583  1.00 90.39           N  
ATOM     27  CA  SER A   2      -5.151 -14.100  -8.528  1.00 90.58           C  
ATOM     28  C   SER A   2      -5.530 -15.183  -7.522  1.00 90.63           C  
ATOM     29  O   SER A   2      -5.870 -14.886  -6.374  1.00 91.10           O  
ATOM     30  CB  SER A   2      -3.794 -13.495  -8.146  1.00 90.19           C  
ATOM     31  OG  SER A   2      -2.780 -14.486  -8.098  1.00 88.33           O  
ATOM     32  HN1 SER A   2      -5.937 -12.307  -9.255  1.00  0.00           H  
ATOM     33  HN2 SER A   2      -6.374 -12.638  -7.660  1.00  0.00           H  
ATOM     34  HN3 SER A   2      -7.115 -13.416  -8.776  1.00  0.00           H  
ATOM     35  HG  SER A   2      -1.940 -14.111  -7.861  1.00  0.00           H  
ATOM     36  N   ASP A   3      -5.471 -16.438  -7.961  1.00 90.14           N  
ATOM     37  CA  ASP A   3      -5.729 -17.582  -7.089  1.00 89.20           C  
ATOM     38  C   ASP A   3      -4.465 -18.422  -6.891  1.00 87.80           C  
ATOM     39  O   ASP A   3      -3.509 -18.307  -7.660  1.00 87.87           O  
ATOM     40  CB  ASP A   3      -6.852 -18.452  -7.671  1.00 89.57           C  
ATOM     41  CG  ASP A   3      -6.577 -18.891  -9.099  1.00 89.89           C  
ATOM     42  OD1 ASP A   3      -7.064 -19.974  -9.489  1.00 89.82           O  
ATOM     43  OD2 ASP A   3      -5.882 -18.154  -9.832  1.00 89.75           O1-
ATOM     44  HN  ASP A   3      -5.238 -16.607  -8.939  1.00  0.00           H  
ATOM     45  N   VAL A   4      -4.461 -19.256  -5.853  1.00 85.55           N  
ATOM     46  CA  VAL A   4      -3.276 -20.037  -5.499  1.00 82.62           C  
ATOM     47  C   VAL A   4      -3.629 -21.416  -4.946  1.00 80.22           C  
ATOM     48  O   VAL A   4      -4.694 -21.608  -4.359  1.00 80.11           O  
ATOM     49  CB  VAL A   4      -2.415 -19.302  -4.448  1.00 83.06           C  
ATOM     50  CG1 VAL A   4      -1.900 -17.988  -5.017  1.00 82.44           C  
ATOM     51  CG2 VAL A   4      -3.234 -19.054  -3.190  1.00 82.68           C  
ATOM     52  HN  VAL A   4      -5.306 -19.353  -5.290  1.00  0.00           H  
ATOM     53  N   ALA A   5      -2.720 -22.369  -5.132  1.00 77.33           N  
ATOM     54  CA  ALA A   5      -2.930 -23.742  -4.681  1.00 74.64           C  
ATOM     55  C   ALA A   5      -1.849 -24.181  -3.693  1.00 72.18           C  
ATOM     56  O   ALA A   5      -0.888 -23.456  -3.444  1.00 71.54           O  
ATOM     57  CB  ALA A   5      -2.954 -24.684  -5.882  1.00 75.63           C  
ATOM     58  HN  ALA A   5      -1.848 -22.133  -5.605  1.00  0.00           H  
ATOM     59  N   ILE A   6      -2.014 -25.376  -3.134  1.00 69.62           N  
ATOM     60  CA  ILE A   6      -1.060 -25.899  -2.164  1.00 67.04           C  
ATOM     61  C   ILE A   6       0.146 -26.551  -2.828  1.00 66.89           C  
ATOM     62  O   ILE A   6       0.024 -27.587  -3.483  1.00 66.91           O  
ATOM     63  CB  ILE A   6      -1.714 -26.934  -1.232  1.00 65.63           C  
ATOM     64  CG1 ILE A   6      -2.682 -26.241  -0.270  1.00 64.87           C  
ATOM     65  CG2 ILE A   6      -0.641 -27.679  -0.457  1.00 65.28           C  
ATOM     66  CD1 ILE A   6      -3.911 -25.667  -0.926  1.00 63.60           C  
ATOM     67  HN  ILE A   6      -2.825 -25.939  -3.389  1.00  0.00           H  
ATOM     68  N   VAL A   7       1.313 -25.941  -2.641  1.00 65.83           N  
ATOM     69  CA  VAL A   7       2.559 -26.474  -3.177  1.00 65.17           C  
ATOM     70  C   VAL A   7       2.951 -27.762  -2.457  1.00 64.36           C  
ATOM     71  O   VAL A   7       3.541 -28.663  -3.051  1.00 65.51           O  
ATOM     72  CB  VAL A   7       3.716 -25.459  -3.022  1.00 65.83           C  
ATOM     73  CG1 VAL A   7       4.970 -25.994  -3.695  1.00 66.74           C  
ATOM     74  CG2 VAL A   7       3.323 -24.120  -3.619  1.00 65.89           C  
ATOM     75  HN  VAL A   7       1.337 -25.073  -2.106  1.00  0.00           H  
ATOM     76  N   LYS A   8       2.621 -27.844  -1.173  1.00 62.47           N  
ATOM     77  CA  LYS A   8       2.948 -29.019  -0.378  1.00 60.93           C  
ATOM     78  C   LYS A   8       2.388 -28.880   1.030  1.00 60.62           C  
ATOM     79  O   LYS A   8       2.262 -27.774   1.554  1.00 60.77           O  
ATOM     80  CB  LYS A   8       4.467 -29.212  -0.318  1.00 60.84           C  
ATOM     81  CG  LYS A   8       4.914 -30.460   0.431  1.00 60.56           C  
ATOM     82  CD  LYS A   8       6.384 -30.766   0.166  1.00 60.46           C  
ATOM     83  CE  LYS A   8       6.924 -31.824   1.124  1.00 60.19           C  
ATOM     84  NZ  LYS A   8       6.134 -33.087   1.112  1.00 60.01           N1+
ATOM     85  HN  LYS A   8       2.128 -27.067  -0.734  1.00  0.00           H  
ATOM     86  HZ1 LYS A   8       6.495 -33.794   1.752  1.00  0.00           H  
ATOM     87  HZ2 LYS A   8       6.060 -33.459   0.165  1.00  0.00           H  
ATOM     88  HZ3 LYS A   8       5.148 -32.900   1.297  1.00  0.00           H  
ATOM     89  N   GLU A   9       2.045 -30.009   1.636  1.00 60.92           N  
ATOM     90  CA  GLU A   9       1.466 -30.002   2.969  1.00 61.60           C  
ATOM     91  C   GLU A   9       1.656 -31.336   3.679  1.00 61.43           C  
ATOM     92  O   GLU A   9       1.999 -32.340   3.057  1.00 61.52           O  
ATOM     93  CB  GLU A   9      -0.022 -29.658   2.891  1.00 63.10           C  
ATOM     94  CG  GLU A   9      -0.814 -30.508   1.913  1.00 64.93           C  
ATOM     95  CD  GLU A   9      -2.297 -30.175   1.921  1.00 67.43           C  
ATOM     96  OE1 GLU A   9      -2.725 -29.320   1.112  1.00 68.10           O  
ATOM     97  OE2 GLU A   9      -3.036 -30.769   2.736  1.00 67.18           O1-
ATOM     98  HN  GLU A   9       2.190 -30.898   1.158  1.00  0.00           H  
ATOM     99  N   GLY A  10       1.431 -31.331   4.988  1.00 61.45           N  
ATOM    100  CA  GLY A  10       1.601 -32.531   5.784  1.00 62.60           C  
ATOM    101  C   GLY A  10       1.818 -32.172   7.239  1.00 63.48           C  
ATOM    102  O   GLY A  10       1.744 -31.001   7.609  1.00 64.15           O  
ATOM    103  HN  GLY A  10       1.133 -30.467   5.442  1.00  0.00           H  
ATOM    104  N   TRP A  11       2.081 -33.172   8.071  1.00 63.90           N  
ATOM    105  CA  TRP A  11       2.426 -32.919   9.461  1.00 65.01           C  
ATOM    106  C   TRP A  11       3.895 -32.534   9.603  1.00 65.89           C  
ATOM    107  O   TRP A  11       4.753 -33.039   8.876  1.00 65.47           O  
ATOM    108  CB  TRP A  11       2.129 -34.151  10.317  1.00 65.26           C  
ATOM    109  CG  TRP A  11       0.679 -34.307  10.647  1.00 65.66           C  
ATOM    110  CD1 TRP A  11      -0.235 -35.071   9.983  1.00 67.44           C  
ATOM    111  CD2 TRP A  11      -0.029 -33.674  11.719  1.00 65.75           C  
ATOM    112  CE2 TRP A  11      -1.370 -34.101  11.644  1.00 67.30           C  
ATOM    113  CE3 TRP A  11       0.341 -32.788  12.737  1.00 66.01           C  
ATOM    114  NE1 TRP A  11      -1.470 -34.953  10.575  1.00 67.83           N  
ATOM    115  CZ2 TRP A  11      -2.345 -33.671  12.548  1.00 67.51           C  
ATOM    116  CZ3 TRP A  11      -0.628 -32.362  13.634  1.00 65.79           C  
ATOM    117  CH2 TRP A  11      -1.955 -32.804  13.533  1.00 66.09           C  
ATOM    118  HN  TRP A  11       2.041 -34.133   7.730  1.00  0.00           H  
ATOM    119  HE1 TRP A  11      -2.322 -35.423  10.269  1.00  0.00           H  
ATOM    120  N   LEU A  12       4.168 -31.625  10.537  1.00 66.46           N  
ATOM    121  CA  LEU A  12       5.530 -31.217  10.858  1.00 66.49           C  
ATOM    122  C   LEU A  12       5.735 -31.105  12.358  1.00 67.73           C  
ATOM    123  O   LEU A  12       4.795 -30.840  13.108  1.00 68.18           O  
ATOM    124  CB  LEU A  12       5.856 -29.871  10.214  1.00 64.58           C  
ATOM    125  CG  LEU A  12       6.306 -29.943   8.761  1.00 62.43           C  
ATOM    126  CD1 LEU A  12       6.897 -28.612   8.335  1.00 61.27           C  
ATOM    127  CD2 LEU A  12       7.331 -31.050   8.625  1.00 62.53           C  
ATOM    128  HN  LEU A  12       3.395 -31.198  11.047  1.00  0.00           H  
ATOM    129  N   HIS A  13       6.973 -31.305  12.792  1.00 69.70           N  
ATOM    130  CA  HIS A  13       7.319 -31.102  14.190  1.00 72.16           C  
ATOM    131  C   HIS A  13       7.960 -29.741  14.397  1.00 72.31           C  
ATOM    132  O   HIS A  13       9.132 -29.540  14.087  1.00 73.07           O  
ATOM    133  CB  HIS A  13       8.259 -32.210  14.674  1.00 72.86           C  
ATOM    134  CG  HIS A  13       7.551 -33.338  15.356  1.00 74.10           C  
ATOM    135  CD2 HIS A  13       6.830 -34.370  14.858  1.00 74.33           C  
ATOM    136  ND1 HIS A  13       7.503 -33.465  16.728  1.00 73.88           N  
ATOM    137  CE1 HIS A  13       6.781 -34.524  17.046  1.00 74.29           C  
ATOM    138  NE2 HIS A  13       6.360 -35.091  15.929  1.00 74.47           N  
ATOM    139  HN  HIS A  13       7.693 -31.606  12.135  1.00  0.00           H  
ATOM    140  HD1 HIS A  13       7.955 -32.838  17.394  1.00  0.00           H  
ATOM    141  HE2 HIS A  13       5.780 -35.928  15.871  1.00  0.00           H  
ATOM    142  N   LYS A  14       7.172 -28.808  14.919  1.00 72.75           N  
ATOM    143  CA  LYS A  14       7.643 -27.457  15.189  1.00 73.28           C  
ATOM    144  C   LYS A  14       8.173 -27.404  16.617  1.00 73.98           C  
ATOM    145  O   LYS A  14       7.590 -27.998  17.525  1.00 73.71           O  
ATOM    146  CB  LYS A  14       6.492 -26.463  15.019  1.00 72.91           C  
ATOM    147  CG  LYS A  14       6.892 -25.001  15.123  1.00 72.40           C  
ATOM    148  CD  LYS A  14       5.666 -24.099  15.063  1.00 71.99           C  
ATOM    149  CE  LYS A  14       6.057 -22.636  14.960  1.00 71.05           C  
ATOM    150  NZ  LYS A  14       7.022 -22.254  16.025  1.00 71.17           N1+
ATOM    151  HN  LYS A  14       6.205 -29.046  15.138  1.00  0.00           H  
ATOM    152  HZ1 LYS A  14       7.285 -21.271  15.956  1.00  0.00           H  
ATOM    153  HZ2 LYS A  14       7.842 -22.861  16.021  1.00  0.00           H  
ATOM    154  HZ3 LYS A  14       6.663 -22.480  16.953  1.00  0.00           H  
ATOM    155  N   ARG A  15       9.282 -26.699  16.814  1.00 75.07           N  
ATOM    156  CA  ARG A  15       9.916 -26.659  18.124  1.00 76.28           C  
ATOM    157  C   ARG A  15       9.572 -25.377  18.872  1.00 76.64           C  
ATOM    158  O   ARG A  15       9.743 -24.274  18.353  1.00 75.56           O  
ATOM    159  CB  ARG A  15      11.432 -26.787  17.980  1.00 76.39           C  
ATOM    160  CG  ARG A  15      12.124 -27.227  19.255  1.00 78.85           C  
ATOM    161  CD  ARG A  15      12.997 -26.123  19.810  1.00 80.52           C  
ATOM    162  NE  ARG A  15      14.055 -25.749  18.876  1.00 81.53           N  
ATOM    163  CZ  ARG A  15      15.299 -26.216  18.928  1.00 81.54           C  
ATOM    164  NH1 ARG A  15      15.645 -27.082  19.872  1.00 80.43           N1+
ATOM    165  NH2 ARG A  15      16.197 -25.814  18.039  1.00 81.87           N  
ATOM    166  HN  ARG A  15       9.694 -26.180  16.039  1.00  0.00           H  
ATOM    167  HE  ARG A  15      13.825 -25.086  18.135  1.00  0.00           H  
ATOM    168 1HH1 ARG A  15      16.599 -27.440  19.912  1.00  0.00           H  
ATOM    169 2HH1 ARG A  15      14.954 -27.391  20.556  1.00  0.00           H  
ATOM    170 1HH2 ARG A  15      17.151 -26.172  18.079  1.00  0.00           H  
ATOM    171 2HH2 ARG A  15      15.931 -25.148  17.313  1.00  0.00           H  
ATOM    172  N   GLY A  16       9.086 -25.536  20.099  1.00 77.62           N  
ATOM    173  CA  GLY A  16       8.653 -24.392  20.876  1.00 79.73           C  
ATOM    174  C   GLY A  16       9.786 -23.428  21.153  1.00 81.43           C  
ATOM    175  O   GLY A  16      10.902 -23.839  21.470  1.00 81.89           O  
ATOM    176  HN  GLY A  16       9.017 -26.472  20.498  1.00  0.00           H  
ATOM    177  N   GLU A  17       9.495 -22.137  21.038  1.00 82.90           N  
ATOM    178  CA  GLU A  17      10.505 -21.105  21.226  1.00 84.17           C  
ATOM    179  C   GLU A  17      10.692 -20.747  22.700  1.00 84.99           C  
ATOM    180  O   GLU A  17      11.819 -20.563  23.162  1.00 84.95           O  
ATOM    181  CB  GLU A  17      10.127 -19.854  20.427  1.00 84.06           C  
ATOM    182  CG  GLU A  17      10.152 -20.061  18.916  1.00 84.50           C  
ATOM    183  CD  GLU A  17       8.797 -19.841  18.266  1.00 84.80           C  
ATOM    184  OE1 GLU A  17       8.575 -20.385  17.163  1.00 83.44           O  
ATOM    185  OE2 GLU A  17       7.958 -19.124  18.855  1.00 84.57           O1-
ATOM    186  HN  GLU A  17       8.539 -21.861  20.812  1.00  0.00           H  
ATOM    187  N   TYR A  18       9.590 -20.655  23.438  1.00 85.53           N  
ATOM    188  CA  TYR A  18       9.656 -20.295  24.850  1.00 86.85           C  
ATOM    189  C   TYR A  18       9.361 -21.492  25.753  1.00 87.37           C  
ATOM    190  O   TYR A  18       9.713 -21.495  26.935  1.00 88.11           O  
ATOM    191  CB  TYR A  18       8.694 -19.134  25.135  1.00 87.15           C  
ATOM    192  CG  TYR A  18       9.071 -17.864  24.391  1.00 88.47           C  
ATOM    193  CD1 TYR A  18       9.985 -16.963  24.929  1.00 88.90           C  
ATOM    194  CD2 TYR A  18       8.551 -17.591  23.131  1.00 88.67           C  
ATOM    195  CE1 TYR A  18      10.373 -15.830  24.228  1.00 88.67           C  
ATOM    196  CE2 TYR A  18       8.934 -16.460  22.425  1.00 88.24           C  
ATOM    197  CZ  TYR A  18       9.846 -15.586  22.977  1.00 88.57           C  
ATOM    198  OH  TYR A  18      10.243 -14.473  22.268  1.00 89.72           O  
ATOM    199  HN  TYR A  18       8.683 -20.839  23.010  1.00  0.00           H  
ATOM    200  HH  TYR A  18      10.871 -13.871  22.648  1.00  0.00           H  
ATOM    201  N   ILE A  19       8.715 -22.506  25.185  1.00 86.94           N  
ATOM    202  CA  ILE A  19       8.684 -23.837  25.782  1.00 86.52           C  
ATOM    203  C   ILE A  19       9.193 -24.818  24.725  1.00 86.95           C  
ATOM    204  O   ILE A  19       8.455 -25.195  23.815  1.00 87.56           O  
ATOM    205  CB  ILE A  19       7.250 -24.244  26.188  1.00 86.49           C  
ATOM    206  CG1 ILE A  19       6.631 -23.173  27.089  1.00 86.62           C  
ATOM    207  CG2 ILE A  19       7.278 -25.579  26.920  1.00 86.33           C  
ATOM    208  CD1 ILE A  19       5.189 -23.457  27.485  1.00 85.66           C  
ATOM    209  HN  ILE A  19       8.226 -22.348  24.304  1.00  0.00           H  
ATOM    210  N   LYS A  20      10.455 -25.223  24.845  1.00 86.76           N  
ATOM    211  CA  LYS A  20      11.131 -25.945  23.768  1.00 86.02           C  
ATOM    212  C   LYS A  20      10.811 -27.435  23.717  1.00 85.65           C  
ATOM    213  O   LYS A  20      11.708 -28.268  23.558  1.00 85.82           O  
ATOM    214  CB  LYS A  20      12.648 -25.761  23.869  1.00 85.99           C  
ATOM    215  CG  LYS A  20      13.140 -24.382  23.464  1.00 84.84           C  
ATOM    216  CD  LYS A  20      14.586 -24.434  22.994  1.00 83.68           C  
ATOM    217  CE  LYS A  20      15.089 -23.059  22.571  1.00 82.65           C  
ATOM    218  NZ  LYS A  20      14.287 -22.479  21.454  1.00 82.06           N1+
ATOM    219  HN  LYS A  20      10.962 -25.025  25.708  1.00  0.00           H  
ATOM    220  HZ1 LYS A  20      14.624 -21.559  21.171  1.00  0.00           H  
ATOM    221  HZ2 LYS A  20      13.295 -22.451  21.689  1.00  0.00           H  
ATOM    222  HZ3 LYS A  20      14.248 -23.117  20.659  1.00  0.00           H  
ATOM    223  N   THR A  21       9.532 -27.768  23.852  1.00 84.39           N  
ATOM    224  CA  THR A  21       9.065 -29.113  23.550  1.00 82.26           C  
ATOM    225  C   THR A  21       9.004 -29.278  22.039  1.00 80.65           C  
ATOM    226  O   THR A  21       9.166 -28.311  21.293  1.00 80.56           O  
ATOM    227  CB  THR A  21       7.661 -29.366  24.140  1.00 82.88           C  
ATOM    228  CG2 THR A  21       6.720 -28.237  23.772  1.00 83.16           C  
ATOM    229  OG1 THR A  21       7.142 -30.604  23.638  1.00 83.38           O  
ATOM    230  HN  THR A  21       8.864 -27.067  24.174  1.00  0.00           H  
ATOM    231  HG1 THR A  21       7.732 -31.312  23.869  1.00  0.00           H  
ATOM    232  N   TRP A  22       8.786 -30.507  21.589  1.00 79.01           N  
ATOM    233  CA  TRP A  22       8.535 -30.759  20.179  1.00 76.35           C  
ATOM    234  C   TRP A  22       7.041 -30.915  19.953  1.00 74.68           C  
ATOM    235  O   TRP A  22       6.361 -31.607  20.710  1.00 74.21           O  
ATOM    236  CB  TRP A  22       9.278 -32.017  19.731  1.00 75.70           C  
ATOM    237  CG  TRP A  22      10.746 -31.787  19.579  1.00 75.35           C  
ATOM    238  CD1 TRP A  22      11.736 -32.185  20.432  1.00 75.37           C  
ATOM    239  CD2 TRP A  22      11.394 -31.085  18.512  1.00 74.30           C  
ATOM    240  CE2 TRP A  22      12.777 -31.095  18.783  1.00 74.73           C  
ATOM    241  CE3 TRP A  22      10.939 -30.449  17.353  1.00 72.91           C  
ATOM    242  NE1 TRP A  22      12.960 -31.772  19.961  1.00 75.03           N  
ATOM    243  CZ2 TRP A  22      13.708 -30.492  17.936  1.00 73.54           C  
ATOM    244  CZ3 TRP A  22      11.864 -29.852  16.516  1.00 72.44           C  
ATOM    245  CH2 TRP A  22      13.232 -29.878  16.811  1.00 71.94           C  
ATOM    246  HN  TRP A  22       8.795 -31.289  22.244  1.00  0.00           H  
ATOM    247  HE1 TRP A  22      13.858 -31.942  20.414  1.00  0.00           H  
ATOM    248  N   ARG A  23       6.528 -30.258  18.918  1.00 72.71           N  
ATOM    249  CA  ARG A  23       5.091 -30.230  18.686  1.00 70.76           C  
ATOM    250  C   ARG A  23       4.693 -30.560  17.253  1.00 69.34           C  
ATOM    251  O   ARG A  23       5.328 -30.120  16.292  1.00 67.64           O  
ATOM    252  CB  ARG A  23       4.525 -28.865  19.084  1.00 70.41           C  
ATOM    253  CG  ARG A  23       4.498 -28.634  20.585  1.00 69.81           C  
ATOM    254  CD  ARG A  23       4.565 -27.155  20.931  1.00 68.81           C  
ATOM    255  NE  ARG A  23       4.392 -26.931  22.363  1.00 68.11           N  
ATOM    256  CZ  ARG A  23       4.807 -25.845  23.006  1.00 69.15           C  
ATOM    257  NH1 ARG A  23       5.425 -24.873  22.346  1.00 68.84           N1+
ATOM    258  NH2 ARG A  23       4.607 -25.731  24.313  1.00 69.17           N  
ATOM    259  HN  ARG A  23       7.150 -29.766  18.277  1.00  0.00           H  
ATOM    260  HE  ARG A  23       3.922 -27.656  22.905  1.00  0.00           H  
ATOM    261 1HH1 ARG A  23       5.744 -24.039  22.840  1.00  0.00           H  
ATOM    262 2HH1 ARG A  23       5.579 -24.961  21.341  1.00  0.00           H  
ATOM    263 1HH2 ARG A  23       4.926 -24.897  24.807  1.00  0.00           H  
ATOM    264 2HH2 ARG A  23       4.132 -26.478  24.820  1.00  0.00           H  
ATOM    265  N   PRO A  24       3.630 -31.364  17.103  1.00 68.51           N  
ATOM    266  CA  PRO A  24       3.005 -31.752  15.835  1.00 67.36           C  
ATOM    267  C   PRO A  24       2.111 -30.650  15.274  1.00 65.28           C  
ATOM    268  O   PRO A  24       1.124 -30.267  15.901  1.00 64.44           O  
ATOM    269  CB  PRO A  24       2.201 -32.991  16.204  1.00 68.09           C  
ATOM    270  CG  PRO A  24       1.833 -32.762  17.636  1.00 68.28           C  
ATOM    271  CD  PRO A  24       3.006 -32.047  18.251  1.00 69.09           C  
ATOM    272  N   ARG A  25       2.452 -30.149  14.093  1.00 63.56           N  
ATOM    273  CA  ARG A  25       1.625 -29.151  13.429  1.00 62.87           C  
ATOM    274  C   ARG A  25       1.467 -29.489  11.953  1.00 63.08           C  
ATOM    275  O   ARG A  25       2.426 -29.899  11.296  1.00 62.88           O  
ATOM    276  CB  ARG A  25       2.251 -27.761  13.572  1.00 63.02           C  
ATOM    277  CG  ARG A  25       2.408 -27.287  15.009  1.00 63.07           C  
ATOM    278  CD  ARG A  25       1.066 -27.202  15.712  1.00 63.39           C  
ATOM    279  NE  ARG A  25       1.150 -26.492  16.984  1.00 64.73           N  
ATOM    280  CZ  ARG A  25       1.220 -27.085  18.172  1.00 65.54           C  
ATOM    281  NH1 ARG A  25       1.218 -28.409  18.259  1.00 65.29           N1+
ATOM    282  NH2 ARG A  25       1.284 -26.352  19.277  1.00 64.30           N  
ATOM    283  HN  ARG A  25       3.309 -30.469  13.642  1.00  0.00           H  
ATOM    284  HE  ARG A  25       1.155 -25.472  16.960  1.00  0.00           H  
ATOM    285 1HH1 ARG A  25       1.169 -28.972  17.410  1.00  0.00           H  
ATOM    286 2HH1 ARG A  25       1.272 -28.864  19.170  1.00  0.00           H  
ATOM    287 1HH2 ARG A  25       1.286 -25.334  19.210  1.00  0.00           H  
ATOM    288 2HH2 ARG A  25       1.338 -26.807  20.188  1.00  0.00           H  
ATOM    289  N   TYR A  26       0.256 -29.314  11.432  1.00 62.36           N  
ATOM    290  CA  TYR A  26      -0.003 -29.573  10.022  1.00 61.14           C  
ATOM    291  C   TYR A  26       0.206 -28.315   9.196  1.00 60.06           C  
ATOM    292  O   TYR A  26      -0.513 -27.331   9.357  1.00 58.69           O  
ATOM    293  CB  TYR A  26      -1.433 -30.074   9.824  1.00 62.82           C  
ATOM    294  CG  TYR A  26      -1.675 -30.645   8.446  1.00 64.21           C  
ATOM    295  CD1 TYR A  26      -2.151 -29.849   7.417  1.00 64.05           C  
ATOM    296  CD2 TYR A  26      -1.410 -31.982   8.172  1.00 65.63           C  
ATOM    297  CE1 TYR A  26      -2.356 -30.366   6.153  1.00 64.80           C  
ATOM    298  CE2 TYR A  26      -1.612 -32.507   6.912  1.00 64.84           C  
ATOM    299  CZ  TYR A  26      -2.085 -31.695   5.906  1.00 64.57           C  
ATOM    300  OH  TYR A  26      -2.290 -32.213   4.647  1.00 64.18           O  
ATOM    301  HN  TYR A  26      -0.505 -28.993  12.030  1.00  0.00           H  
ATOM    302  HH  TYR A  26      -2.103 -33.129   4.477  1.00  0.00           H  
ATOM    303  N   PHE A  27       1.187 -28.360   8.301  1.00 59.33           N  
ATOM    304  CA  PHE A  27       1.569 -27.190   7.516  1.00 58.47           C  
ATOM    305  C   PHE A  27       1.092 -27.256   6.072  1.00 57.94           C  
ATOM    306  O   PHE A  27       0.819 -28.334   5.544  1.00 57.79           O  
ATOM    307  CB  PHE A  27       3.090 -27.017   7.536  1.00 57.53           C  
ATOM    308  CG  PHE A  27       3.610 -26.402   8.797  1.00 58.33           C  
ATOM    309  CD1 PHE A  27       3.787 -27.168   9.936  1.00 58.26           C  
ATOM    310  CD2 PHE A  27       3.909 -25.052   8.848  1.00 57.86           C  
ATOM    311  CE1 PHE A  27       4.251 -26.597  11.101  1.00 59.02           C  
ATOM    312  CE2 PHE A  27       4.373 -24.475  10.009  1.00 58.41           C  
ATOM    313  CZ  PHE A  27       4.544 -25.247  11.138  1.00 59.11           C  
ATOM    314  HN  PHE A  27       1.688 -29.237   8.158  1.00  0.00           H  
ATOM    315  N   LEU A  28       0.999 -26.088   5.440  1.00 56.90           N  
ATOM    316  CA  LEU A  28       0.716 -25.999   4.014  1.00 56.59           C  
ATOM    317  C   LEU A  28       1.358 -24.755   3.400  1.00 56.82           C  
ATOM    318  O   LEU A  28       1.197 -23.646   3.908  1.00 54.99           O  
ATOM    319  CB  LEU A  28      -0.797 -25.976   3.774  1.00 56.11           C  
ATOM    320  CG  LEU A  28      -1.643 -25.049   4.649  1.00 55.27           C  
ATOM    321  CD1 LEU A  28      -2.912 -24.677   3.913  1.00 55.66           C  
ATOM    322  CD2 LEU A  28      -1.967 -25.731   5.966  1.00 55.23           C  
ATOM    323  HN  LEU A  28       1.130 -25.227   5.972  1.00  0.00           H  
ATOM    324  N   LEU A  29       2.087 -24.948   2.306  1.00 57.50           N  
ATOM    325  CA  LEU A  29       2.718 -23.835   1.605  1.00 58.62           C  
ATOM    326  C   LEU A  29       1.972 -23.503   0.315  1.00 59.25           C  
ATOM    327  O   LEU A  29       1.815 -24.359  -0.554  1.00 59.93           O  
ATOM    328  CB  LEU A  29       4.171 -24.175   1.270  1.00 58.15           C  
ATOM    329  CG  LEU A  29       4.877 -23.184   0.339  1.00 58.46           C  
ATOM    330  CD1 LEU A  29       5.223 -21.916   1.102  1.00 58.30           C  
ATOM    331  CD2 LEU A  29       6.135 -23.821  -0.228  1.00 57.52           C  
ATOM    332  HN  LEU A  29       2.208 -25.896   1.948  1.00  0.00           H  
ATOM    333  N   LYS A  30       1.520 -22.259   0.194  1.00 58.66           N  
ATOM    334  CA  LYS A  30       0.891 -21.791  -1.034  1.00 59.30           C  
ATOM    335  C   LYS A  30       1.819 -20.858  -1.804  1.00 60.71           C  
ATOM    336  O   LYS A  30       2.777 -20.321  -1.246  1.00 60.93           O  
ATOM    337  CB  LYS A  30      -0.416 -21.067  -0.718  1.00 58.75           C  
ATOM    338  CG  LYS A  30      -1.512 -21.974  -0.200  1.00 57.83           C  
ATOM    339  CD  LYS A  30      -1.621 -21.902   1.309  1.00 56.95           C  
ATOM    340  CE  LYS A  30      -3.059 -22.074   1.749  1.00 55.23           C  
ATOM    341  NZ  LYS A  30      -3.931 -21.025   1.158  1.00 54.88           N1+
ATOM    342  HN  LYS A  30       1.616 -21.616   0.980  1.00  0.00           H  
ATOM    343  HZ1 LYS A  30      -4.900 -21.141   1.455  1.00  0.00           H  
ATOM    344  HZ2 LYS A  30      -3.850 -20.999   0.142  1.00  0.00           H  
ATOM    345  HZ3 LYS A  30      -3.585 -20.088   1.366  1.00  0.00           H  
ATOM    346  N   ASN A  31       1.531 -20.666  -3.087  1.00 61.51           N  
ATOM    347  CA  ASN A  31       2.394 -19.867  -3.951  1.00 62.47           C  
ATOM    348  C   ASN A  31       2.061 -18.383  -3.900  1.00 61.51           C  
ATOM    349  O   ASN A  31       2.325 -17.647  -4.849  1.00 61.49           O  
ATOM    350  CB  ASN A  31       2.309 -20.356  -5.398  1.00 64.18           C  
ATOM    351  CG  ASN A  31       1.280 -21.443  -5.585  1.00 66.00           C  
ATOM    352  ND2 ASN A  31       0.300 -21.191  -6.447  1.00 66.97           N  
ATOM    353  OD1 ASN A  31       1.360 -22.501  -4.961  1.00 67.71           O  
ATOM    354  HN  ASN A  31       0.688 -21.087  -3.477  1.00  0.00           H  
ATOM    355 1HD2 ASN A  31       0.234 -20.314  -6.964  1.00  0.00           H  
ATOM    356 2HD2 ASN A  31      -0.396 -21.926  -6.573  1.00  0.00           H  
ATOM    357  N   ASP A  32       1.474 -17.949  -2.791  1.00 60.74           N  
ATOM    358  CA  ASP A  32       1.457 -16.533  -2.454  1.00 58.95           C  
ATOM    359  C   ASP A  32       2.628 -16.247  -1.509  1.00 56.63           C  
ATOM    360  O   ASP A  32       2.956 -15.094  -1.224  1.00 56.25           O  
ATOM    361  CB  ASP A  32       0.127 -16.160  -1.790  1.00 59.87           C  
ATOM    362  CG  ASP A  32      -0.135 -16.944  -0.520  1.00 62.30           C  
ATOM    363  OD1 ASP A  32       0.248 -18.132  -0.454  1.00 64.11           O  
ATOM    364  OD2 ASP A  32      -0.729 -16.368   0.416  1.00 64.20           O1-
ATOM    365  HN  ASP A  32       1.028 -18.619  -2.165  1.00  0.00           H  
ATOM    366  N   GLY A  33       3.263 -17.318  -1.044  1.00 54.10           N  
ATOM    367  CA  GLY A  33       4.331 -17.193  -0.073  1.00 51.73           C  
ATOM    368  C   GLY A  33       3.910 -17.752   1.270  1.00 50.43           C  
ATOM    369  O   GLY A  33       4.748 -18.021   2.128  1.00 49.39           O  
ATOM    370  HN  GLY A  33       2.994 -18.244  -1.376  1.00  0.00           H  
ATOM    371  N   THR A  34       2.604 -17.935   1.444  1.00 49.59           N  
ATOM    372  CA  THR A  34       2.049 -18.415   2.701  1.00 48.63           C  
ATOM    373  C   THR A  34       2.621 -19.757   3.128  1.00 48.14           C  
ATOM    374  O   THR A  34       2.509 -20.753   2.416  1.00 46.41           O  
ATOM    375  CB  THR A  34       0.510 -18.547   2.628  1.00 49.52           C  
ATOM    376  CG2 THR A  34       0.008 -19.523   3.675  1.00 48.92           C  
ATOM    377  OG1 THR A  34      -0.095 -17.266   2.842  1.00 49.28           O  
ATOM    378  HN  THR A  34       1.970 -17.732   0.671  1.00  0.00           H  
ATOM    379  HG1 THR A  34       0.219 -16.655   2.186  1.00  0.00           H  
ATOM    380  N   PHE A  35       3.239 -19.762   4.303  1.00 49.08           N  
ATOM    381  CA  PHE A  35       3.598 -20.992   4.991  1.00 49.72           C  
ATOM    382  C   PHE A  35       2.995 -20.915   6.393  1.00 49.77           C  
ATOM    383  O   PHE A  35       3.444 -20.132   7.231  1.00 50.63           O  
ATOM    384  CB  PHE A  35       5.123 -21.127   5.070  1.00 50.06           C  
ATOM    385  CG  PHE A  35       5.590 -22.477   5.542  1.00 51.66           C  
ATOM    386  CD1 PHE A  35       5.537 -23.576   4.701  1.00 51.01           C  
ATOM    387  CD2 PHE A  35       6.086 -22.646   6.824  1.00 52.83           C  
ATOM    388  CE1 PHE A  35       5.969 -24.821   5.127  1.00 51.43           C  
ATOM    389  CE2 PHE A  35       6.521 -23.889   7.257  1.00 54.53           C  
ATOM    390  CZ  PHE A  35       6.461 -24.979   6.405  1.00 52.69           C  
ATOM    391  HN  PHE A  35       3.471 -18.870   4.740  1.00  0.00           H  
ATOM    392  N   ILE A  36       1.967 -21.718   6.638  1.00 49.29           N  
ATOM    393  CA  ILE A  36       1.223 -21.637   7.886  1.00 50.00           C  
ATOM    394  C   ILE A  36       1.030 -23.015   8.507  1.00 51.66           C  
ATOM    395  O   ILE A  36       0.701 -23.975   7.812  1.00 52.06           O  
ATOM    396  CB  ILE A  36      -0.167 -21.016   7.660  1.00 50.45           C  
ATOM    397  CG1 ILE A  36      -0.028 -19.606   7.089  1.00 51.47           C  
ATOM    398  CG2 ILE A  36      -0.929 -20.970   8.967  1.00 50.22           C  
ATOM    399  CD1 ILE A  36      -1.357 -18.949   6.773  1.00 50.96           C  
ATOM    400  HN  ILE A  36       1.693 -22.406   5.937  1.00  0.00           H  
ATOM    401  N   GLY A  37       1.229 -23.105   9.818  1.00 52.95           N  
ATOM    402  CA  GLY A  37       0.993 -24.354  10.520  1.00 55.15           C  
ATOM    403  C   GLY A  37      -0.239 -24.278  11.401  1.00 57.36           C  
ATOM    404  O   GLY A  37      -0.514 -23.239  11.997  1.00 58.83           O  
ATOM    405  HN  GLY A  37       1.551 -22.288  10.337  1.00  0.00           H  
ATOM    406  N   TYR A  38      -0.980 -25.378  11.489  1.00 59.36           N  
ATOM    407  CA  TYR A  38      -2.255 -25.390  12.198  1.00 62.22           C  
ATOM    408  C   TYR A  38      -2.307 -26.444  13.302  1.00 64.57           C  
ATOM    409  O   TYR A  38      -1.516 -27.387  13.314  1.00 64.91           O  
ATOM    410  CB  TYR A  38      -3.402 -25.626  11.210  1.00 61.58           C  
ATOM    411  CG  TYR A  38      -3.697 -24.444  10.314  1.00 61.72           C  
ATOM    412  CD1 TYR A  38      -4.226 -23.269  10.834  1.00 61.89           C  
ATOM    413  CD2 TYR A  38      -3.451 -24.502   8.948  1.00 61.65           C  
ATOM    414  CE1 TYR A  38      -4.503 -22.185  10.021  1.00 60.95           C  
ATOM    415  CE2 TYR A  38      -3.725 -23.422   8.125  1.00 61.32           C  
ATOM    416  CZ  TYR A  38      -4.251 -22.266   8.667  1.00 61.22           C  
ATOM    417  OH  TYR A  38      -4.527 -21.188   7.854  1.00 60.31           O  
ATOM    418  HN  TYR A  38      -0.648 -26.236  11.049  1.00  0.00           H  
ATOM    419  HH  TYR A  38      -4.353 -21.244   6.922  1.00  0.00           H  
ATOM    420  N   LYS A  39      -3.251 -26.276  14.224  1.00 67.71           N  
ATOM    421  CA  LYS A  39      -3.422 -27.194  15.350  1.00 71.11           C  
ATOM    422  C   LYS A  39      -3.738 -28.609  14.878  1.00 72.81           C  
ATOM    423  O   LYS A  39      -3.444 -29.586  15.570  1.00 72.23           O  
ATOM    424  CB  LYS A  39      -4.554 -26.710  16.261  1.00 71.65           C  
ATOM    425  CG  LYS A  39      -4.370 -25.305  16.804  1.00 73.46           C  
ATOM    426  CD  LYS A  39      -5.698 -24.718  17.258  1.00 74.15           C  
ATOM    427  CE  LYS A  39      -5.540 -23.266  17.673  1.00 74.68           C  
ATOM    428  NZ  LYS A  39      -6.853 -22.575  17.773  1.00 75.07           N1+
ATOM    429  HN  LYS A  39      -3.879 -25.477  14.143  1.00  0.00           H  
ATOM    430  HZ1 LYS A  39      -6.747 -21.600  18.052  1.00  0.00           H  
ATOM    431  HZ2 LYS A  39      -7.488 -23.073  18.397  1.00  0.00           H  
ATOM    432  HZ3 LYS A  39      -7.384 -22.658  16.906  1.00  0.00           H  
ATOM    433  N   GLU A  40      -4.348 -28.711  13.701  1.00 75.52           N  
ATOM    434  CA  GLU A  40      -4.752 -30.001  13.154  1.00 78.21           C  
ATOM    435  C   GLU A  40      -5.243 -29.863  11.713  1.00 78.42           C  
ATOM    436  O   GLU A  40      -5.582 -28.765  11.268  1.00 77.79           O  
ATOM    437  CB  GLU A  40      -5.852 -30.620  14.024  1.00 80.59           C  
ATOM    438  CG  GLU A  40      -6.884 -29.616  14.516  1.00 83.85           C  
ATOM    439  CD  GLU A  40      -8.166 -30.272  15.003  1.00 86.12           C  
ATOM    440  OE1 GLU A  40      -9.251 -29.862  14.536  1.00 87.71           O  
ATOM    441  OE2 GLU A  40      -8.094 -31.190  15.849  1.00 87.10           O1-
ATOM    442  HN  GLU A  40      -4.539 -27.864  13.166  1.00  0.00           H  
ATOM    443  N   ARG A  41      -5.277 -30.989  11.002  1.00 79.16           N  
ATOM    444  CA  ARG A  41      -5.611 -31.033   9.577  1.00 79.05           C  
ATOM    445  C   ARG A  41      -6.892 -30.252   9.267  1.00 79.61           C  
ATOM    446  O   ARG A  41      -8.001 -30.738   9.483  1.00 79.49           O  
ATOM    447  CB  ARG A  41      -5.763 -32.493   9.133  1.00 78.57           C  
ATOM    448  CG  ARG A  41      -5.123 -32.818   7.790  1.00 78.41           C  
ATOM    449  CD  ARG A  41      -5.954 -32.287   6.634  1.00 79.27           C  
ATOM    450  NE  ARG A  41      -5.787 -33.092   5.427  1.00 79.67           N  
ATOM    451  CZ  ARG A  41      -6.068 -32.668   4.199  1.00 79.31           C  
ATOM    452  NH1 ARG A  41      -6.532 -31.440   4.008  1.00 79.50           N1+
ATOM    453  NH2 ARG A  41      -5.886 -33.474   3.162  1.00 77.87           N  
ATOM    454  HN  ARG A  41      -5.059 -31.866  11.475  1.00  0.00           H  
ATOM    455  HE  ARG A  41      -5.431 -34.042   5.533  1.00  0.00           H  
ATOM    456 1HH1 ARG A  41      -6.672 -30.820   4.806  1.00  0.00           H  
ATOM    457 2HH1 ARG A  41      -6.748 -31.115   3.066  1.00  0.00           H  
ATOM    458 1HH2 ARG A  41      -5.529 -34.418   3.309  1.00  0.00           H  
ATOM    459 2HH2 ARG A  41      -6.102 -33.149   2.220  1.00  0.00           H  
ATOM    460  N   PRO A  42      -6.743 -29.024   8.750  1.00 80.53           N  
ATOM    461  CA  PRO A  42      -7.825 -28.053   8.532  1.00 81.25           C  
ATOM    462  C   PRO A  42      -8.784 -28.425   7.386  1.00 82.23           C  
ATOM    463  O   PRO A  42      -8.512 -29.348   6.617  1.00 81.56           O  
ATOM    464  CB  PRO A  42      -7.074 -26.745   8.274  1.00 80.97           C  
ATOM    465  CG  PRO A  42      -5.760 -27.183   7.705  1.00 79.68           C  
ATOM    466  CD  PRO A  42      -5.424 -28.473   8.388  1.00 80.15           C  
ATOM    467  N   GLN A  43      -9.902 -27.707   7.279  1.00 83.69           N  
ATOM    468  CA  GLN A  43     -10.952 -28.053   6.317  1.00 86.14           C  
ATOM    469  C   GLN A  43     -11.005 -27.237   5.027  1.00 86.39           C  
ATOM    470  O   GLN A  43     -10.631 -27.744   3.978  1.00 87.09           O  
ATOM    471  CB  GLN A  43     -12.319 -28.030   7.005  1.00 87.52           C  
ATOM    472  CG  GLN A  43     -12.465 -26.919   8.013  1.00 89.44           C  
ATOM    473  CD  GLN A  43     -13.208 -25.731   7.451  1.00 91.40           C  
ATOM    474  NE2 GLN A  43     -12.707 -24.525   7.715  1.00 92.04           N  
ATOM    475  OE1 GLN A  43     -14.229 -25.896   6.788  1.00 92.49           O  
ATOM    476  HN  GLN A  43     -10.030 -26.895   7.883  1.00  0.00           H  
ATOM    477 1HE2 GLN A  43     -11.859 -24.388   8.265  1.00  0.00           H  
ATOM    478 2HE2 GLN A  43     -13.209 -23.722   7.335  1.00  0.00           H  
ATOM    479  N   ASP A  44     -11.451 -25.986   5.080  1.00 86.01           N  
ATOM    480  CA  ASP A  44     -11.546 -25.185   3.851  1.00 85.88           C  
ATOM    481  C   ASP A  44     -10.191 -24.760   3.288  1.00 85.28           C  
ATOM    482  O   ASP A  44     -10.104 -24.247   2.164  1.00 85.76           O  
ATOM    483  CB  ASP A  44     -12.422 -23.941   4.073  1.00 86.32           C  
ATOM    484  CG  ASP A  44     -11.661 -22.777   4.710  1.00 86.38           C  
ATOM    485  OD1 ASP A  44     -11.826 -22.553   5.930  1.00 86.08           O  
ATOM    486  OD2 ASP A  44     -10.918 -22.068   3.992  1.00 85.62           O1-
ATOM    487  HN  ASP A  44     -11.728 -25.581   5.974  1.00  0.00           H  
ATOM    488  N   VAL A  45      -9.148 -24.969   4.088  1.00 84.84           N  
ATOM    489  CA  VAL A  45      -7.767 -24.782   3.655  1.00 83.78           C  
ATOM    490  C   VAL A  45      -7.501 -23.376   3.144  1.00 83.00           C  
ATOM    491  O   VAL A  45      -6.837 -22.579   3.814  1.00 82.17           O  
ATOM    492  CB  VAL A  45      -7.406 -25.795   2.554  1.00 83.04           C  
ATOM    493  CG1 VAL A  45      -6.146 -25.352   1.845  1.00 83.27           C  
ATOM    494  CG2 VAL A  45      -7.182 -27.179   3.170  1.00 83.02           C  
ATOM    495  HN  VAL A  45      -9.322 -25.273   5.046  1.00  0.00           H  
ATOM    496  N   GLU A  49     -10.050 -15.341   3.426  1.00 72.23           N  
ATOM    497  CA  GLU A  49      -9.115 -15.279   4.545  1.00 72.89           C  
ATOM    498  C   GLU A  49      -7.756 -14.749   4.105  1.00 71.65           C  
ATOM    499  O   GLU A  49      -7.087 -15.353   3.268  1.00 72.37           O  
ATOM    500  CB  GLU A  49      -8.948 -16.668   5.167  1.00 73.73           C  
ATOM    501  CG  GLU A  49     -10.200 -17.171   5.856  1.00 75.59           C  
ATOM    502  CD  GLU A  49     -10.759 -16.154   6.832  1.00 76.96           C  
ATOM    503  OE1 GLU A  49     -10.464 -16.262   8.041  1.00 77.13           O  
ATOM    504  OE2 GLU A  49     -11.490 -15.242   6.388  1.00 77.75           O1-
ATOM    505  HN1 GLU A  49     -10.960 -15.696   3.721  1.00  0.00           H  
ATOM    506  HN2 GLU A  49      -9.670 -15.884   2.651  1.00  0.00           H  
ATOM    507  HN3 GLU A  49     -10.134 -14.438   2.959  1.00  0.00           H  
ATOM    508  N   ALA A  50      -7.350 -13.619   4.675  1.00 70.20           N  
ATOM    509  CA  ALA A  50      -6.073 -13.008   4.325  1.00 69.11           C  
ATOM    510  C   ALA A  50      -5.062 -13.167   5.456  1.00 68.06           C  
ATOM    511  O   ALA A  50      -5.085 -12.416   6.433  1.00 69.16           O  
ATOM    512  CB  ALA A  50      -6.273 -11.531   4.008  1.00 68.65           C  
ATOM    513  HN  ALA A  50      -7.944 -13.170   5.372  1.00  0.00           H  
ATOM    514  N   PRO A  51      -4.155 -14.152   5.332  1.00 66.11           N  
ATOM    515  CA  PRO A  51      -3.126 -14.413   6.346  1.00 63.64           C  
ATOM    516  C   PRO A  51      -2.184 -13.223   6.520  1.00 60.57           C  
ATOM    517  O   PRO A  51      -2.126 -12.339   5.668  1.00 60.64           O  
ATOM    518  CB  PRO A  51      -2.393 -15.646   5.812  1.00 64.58           C  
ATOM    519  CG  PRO A  51      -3.361 -16.285   4.870  1.00 65.24           C  
ATOM    520  CD  PRO A  51      -4.115 -15.146   4.247  1.00 65.70           C  
ATOM    521  N   LEU A  52      -1.451 -13.212   7.627  1.00 57.13           N  
ATOM    522  CA  LEU A  52      -0.531 -12.124   7.939  1.00 52.20           C  
ATOM    523  C   LEU A  52       0.787 -12.302   7.188  1.00 50.46           C  
ATOM    524  O   LEU A  52       1.173 -13.419   6.854  1.00 50.14           O  
ATOM    525  CB  LEU A  52      -0.270 -12.094   9.445  1.00 50.29           C  
ATOM    526  CG  LEU A  52      -1.520 -11.970  10.320  1.00 49.04           C  
ATOM    527  CD1 LEU A  52      -1.322 -12.727  11.629  1.00 48.40           C  
ATOM    528  CD2 LEU A  52      -1.814 -10.503  10.574  1.00 48.17           C  
ATOM    529  HN  LEU A  52      -1.534 -13.990   8.281  1.00  0.00           H  
ATOM    530  N   ASN A  53       1.476 -11.199   6.924  1.00 48.30           N  
ATOM    531  CA  ASN A  53       2.777 -11.267   6.272  1.00 47.38           C  
ATOM    532  C   ASN A  53       3.785 -12.039   7.113  1.00 44.41           C  
ATOM    533  O   ASN A  53       4.852 -12.410   6.625  1.00 42.82           O  
ATOM    534  CB  ASN A  53       3.315  -9.858   6.000  1.00 51.11           C  
ATOM    535  CG  ASN A  53       2.861  -9.305   4.660  1.00 52.76           C  
ATOM    536  ND2 ASN A  53       3.721  -8.518   4.021  1.00 52.13           N  
ATOM    537  OD1 ASN A  53       1.753  -9.586   4.203  1.00 54.65           O  
ATOM    538  HN  ASN A  53       1.089 -10.291   7.181  1.00  0.00           H  
ATOM    539 1HD2 ASN A  53       3.416  -8.147   3.121  1.00  0.00           H  
ATOM    540 2HD2 ASN A  53       4.639  -8.285   4.400  1.00  0.00           H  
ATOM    541  N   ASN A  54       3.444 -12.278   8.375  1.00 42.86           N  
ATOM    542  CA  ASN A  54       4.346 -12.968   9.293  1.00 42.86           C  
ATOM    543  C   ASN A  54       4.607 -14.395   8.829  1.00 43.13           C  
ATOM    544  O   ASN A  54       5.698 -14.928   9.025  1.00 42.35           O  
ATOM    545  CB  ASN A  54       3.753 -12.996  10.705  1.00 40.86           C  
ATOM    546  CG  ASN A  54       3.499 -11.608  11.260  1.00 41.17           C  
ATOM    547  ND2 ASN A  54       4.237 -11.244  12.302  1.00 38.79           N  
ATOM    548  OD1 ASN A  54       2.647 -10.871  10.759  1.00 41.78           O  
ATOM    549  HN  ASN A  54       2.531 -11.972   8.710  1.00  0.00           H  
ATOM    550 1HD2 ASN A  54       4.066 -10.310  12.675  1.00  0.00           H  
ATOM    551 2HD2 ASN A  54       4.942 -11.854  12.716  1.00  0.00           H  
ATOM    552  N   PHE A  55       3.601 -15.002   8.206  1.00 43.51           N  
ATOM    553  CA  PHE A  55       3.667 -16.404   7.824  1.00 45.45           C  
ATOM    554  C   PHE A  55       4.097 -16.581   6.377  1.00 47.45           C  
ATOM    555  O   PHE A  55       3.929 -17.650   5.795  1.00 47.19           O  
ATOM    556  CB  PHE A  55       2.309 -17.059   8.056  1.00 45.27           C  
ATOM    557  CG  PHE A  55       1.784 -16.857   9.445  1.00 47.52           C  
ATOM    558  CD1 PHE A  55       2.530 -17.257  10.542  1.00 48.40           C  
ATOM    559  CD2 PHE A  55       0.566 -16.238   9.660  1.00 47.00           C  
ATOM    560  CE1 PHE A  55       2.071 -17.040  11.827  1.00 48.91           C  
ATOM    561  CE2 PHE A  55       0.103 -16.019  10.942  1.00 46.54           C  
ATOM    562  CZ  PHE A  55       0.856 -16.420  12.026  1.00 47.71           C  
ATOM    563  HN  PHE A  55       2.759 -14.469   7.990  1.00  0.00           H  
ATOM    564  N   SER A  56       4.658 -15.522   5.804  1.00 50.34           N  
ATOM    565  CA  SER A  56       5.140 -15.547   4.429  1.00 53.43           C  
ATOM    566  C   SER A  56       6.627 -15.894   4.390  1.00 54.55           C  
ATOM    567  O   SER A  56       7.410 -15.381   5.193  1.00 55.14           O  
ATOM    568  CB  SER A  56       4.910 -14.182   3.778  1.00 54.59           C  
ATOM    569  OG  SER A  56       5.418 -14.145   2.456  1.00 58.75           O  
ATOM    570  HN  SER A  56       4.755 -14.662   6.345  1.00  0.00           H  
ATOM    571  HG  SER A  56       5.275 -13.297   2.052  1.00  0.00           H  
ATOM    572  N   VAL A  57       7.013 -16.765   3.457  1.00 54.72           N  
ATOM    573  CA  VAL A  57       8.408 -17.178   3.328  1.00 55.53           C  
ATOM    574  C   VAL A  57       9.143 -16.418   2.228  1.00 57.71           C  
ATOM    575  O   VAL A  57       9.907 -17.003   1.461  1.00 60.34           O  
ATOM    576  CB  VAL A  57       8.534 -18.699   3.044  1.00 54.26           C  
ATOM    577  CG1 VAL A  57       7.895 -19.490   4.178  1.00 54.19           C  
ATOM    578  CG2 VAL A  57       7.891 -19.047   1.708  1.00 52.10           C  
ATOM    579  HN  VAL A  57       6.318 -17.152   2.819  1.00  0.00           H  
ATOM    580  N   ALA A  58       8.914 -15.112   2.158  1.00 58.97           N  
ATOM    581  CA  ALA A  58       9.650 -14.254   1.238  1.00 60.59           C  
ATOM    582  C   ALA A  58      10.996 -13.891   1.850  1.00 62.95           C  
ATOM    583  O   ALA A  58      11.122 -13.784   3.070  1.00 62.39           O  
ATOM    584  CB  ALA A  58       8.852 -12.989   0.947  1.00 59.51           C  
ATOM    585  HN  ALA A  58       8.205 -14.699   2.764  1.00  0.00           H  
ATOM    586  N   GLN A  59      12.001 -13.705   0.999  1.00 65.83           N  
ATOM    587  CA  GLN A  59      13.331 -13.320   1.456  1.00 67.93           C  
ATOM    588  C   GLN A  59      13.849 -14.279   2.527  1.00 69.41           C  
ATOM    589  O   GLN A  59      14.346 -13.849   3.569  1.00 69.80           O  
ATOM    590  CB  GLN A  59      13.305 -11.893   2.008  1.00 67.27           C  
ATOM    591  CG  GLN A  59      12.826 -10.855   1.010  1.00 68.96           C  
ATOM    592  CD  GLN A  59      12.834  -9.453   1.585  1.00 70.32           C  
ATOM    593  NE2 GLN A  59      13.673  -9.236   2.589  1.00 70.34           N  
ATOM    594  OE1 GLN A  59      12.094  -8.576   1.135  1.00 70.81           O  
ATOM    595  HN  GLN A  59      11.837 -13.835   0.001  1.00  0.00           H  
ATOM    596 1HE2 GLN A  59      13.678  -8.292   2.976  1.00  0.00           H  
ATOM    597 2HE2 GLN A  59      14.285  -9.962   2.961  1.00  0.00           H  
ATOM    598  N   CYS A  60      13.728 -15.577   2.265  1.00 71.06           N  
ATOM    599  CA  CYS A  60      14.210 -16.595   3.189  1.00 72.71           C  
ATOM    600  C   CYS A  60      15.251 -17.494   2.536  1.00 73.13           C  
ATOM    601  O   CYS A  60      15.451 -17.459   1.323  1.00 71.85           O  
ATOM    602  CB  CYS A  60      13.047 -17.457   3.679  1.00 73.69           C  
ATOM    603  SG  CYS A  60      11.604 -16.513   4.186  1.00 78.17           S  
ATOM    604  HN  CYS A  60      13.286 -15.868   1.393  1.00  0.00           H  
ATOM    605  N   GLN A  61      15.918 -18.292   3.362  1.00 75.03           N  
ATOM    606  CA  GLN A  61      16.724 -19.408   2.890  1.00 76.97           C  
ATOM    607  C   GLN A  61      16.724 -20.459   3.993  1.00 77.36           C  
ATOM    608  O   GLN A  61      16.550 -20.126   5.164  1.00 77.19           O  
ATOM    609  CB  GLN A  61      18.156 -18.951   2.591  1.00 78.38           C  
ATOM    610  CG  GLN A  61      19.007 -18.687   3.822  1.00 80.14           C  
ATOM    611  CD  GLN A  61      20.371 -19.352   3.732  1.00 81.97           C  
ATOM    612  NE2 GLN A  61      20.529 -20.252   2.764  1.00 81.84           N  
ATOM    613  OE1 GLN A  61      21.272 -19.062   4.524  1.00 82.09           O  
ATOM    614  HN  GLN A  61      15.863 -18.116   4.365  1.00  0.00           H  
ATOM    615 1HE2 GLN A  61      19.784 -20.492   2.109  1.00  0.00           H  
ATOM    616 2HE2 GLN A  61      21.444 -20.698   2.704  1.00  0.00           H  
ATOM    617  N   LEU A  62      16.905 -21.724   3.627  1.00 78.47           N  
ATOM    618  CA  LEU A  62      16.805 -22.803   4.606  1.00 79.26           C  
ATOM    619  C   LEU A  62      18.142 -23.395   5.039  1.00 79.97           C  
ATOM    620  O   LEU A  62      19.206 -22.844   4.754  1.00 80.51           O  
ATOM    621  CB  LEU A  62      15.899 -23.919   4.080  1.00 79.06           C  
ATOM    622  CG  LEU A  62      14.395 -23.674   4.217  1.00 78.43           C  
ATOM    623  CD1 LEU A  62      13.967 -22.541   3.295  1.00 78.72           C  
ATOM    624  CD2 LEU A  62      13.641 -24.949   3.884  1.00 78.22           C  
ATOM    625  HN  LEU A  62      17.116 -21.943   2.653  1.00  0.00           H  
ATOM    626  N   MET A  63      18.072 -24.524   5.736  1.00 80.68           N  
ATOM    627  CA  MET A  63      19.231 -25.098   6.406  1.00 81.89           C  
ATOM    628  C   MET A  63      18.878 -26.500   6.900  1.00 82.45           C  
ATOM    629  O   MET A  63      17.702 -26.844   6.992  1.00 82.92           O  
ATOM    630  CB  MET A  63      19.626 -24.213   7.591  1.00 82.68           C  
ATOM    631  CG  MET A  63      21.098 -23.852   7.639  1.00 84.08           C  
ATOM    632  SD  MET A  63      21.943 -24.551   9.072  1.00 84.61           S  
ATOM    633  CE  MET A  63      23.671 -24.308   8.598  1.00 84.56           C  
ATOM    634  HN  MET A  63      17.175 -25.006   5.804  1.00  0.00           H  
ATOM    635  N   LYS A  64      19.890 -27.306   7.211  1.00 83.06           N  
ATOM    636  CA  LYS A  64      19.655 -28.636   7.771  1.00 83.46           C  
ATOM    637  C   LYS A  64      20.625 -28.946   8.908  1.00 84.49           C  
ATOM    638  O   LYS A  64      21.749 -28.444   8.932  1.00 84.10           O  
ATOM    639  CB  LYS A  64      19.778 -29.700   6.679  1.00 83.30           C  
ATOM    640  CG  LYS A  64      19.189 -31.051   7.059  1.00 81.89           C  
ATOM    641  CD  LYS A  64      19.020 -31.950   5.841  1.00 81.29           C  
ATOM    642  CE  LYS A  64      18.071 -31.340   4.817  1.00 80.72           C  
ATOM    643  NZ  LYS A  64      18.717 -30.271   4.005  1.00 80.76           N1+
ATOM    644  HN  LYS A  64      20.847 -26.990   7.056  1.00  0.00           H  
ATOM    645  HZ1 LYS A  64      18.082 -29.863   3.319  1.00  0.00           H  
ATOM    646  HZ2 LYS A  64      19.568 -30.613   3.558  1.00  0.00           H  
ATOM    647  HZ3 LYS A  64      19.123 -29.551   4.603  1.00  0.00           H  
ATOM    648  N   THR A  65      20.181 -29.773   9.851  1.00 86.12           N  
ATOM    649  CA  THR A  65      20.973 -30.091  11.037  1.00 88.01           C  
ATOM    650  C   THR A  65      20.400 -31.294  11.784  1.00 89.52           C  
ATOM    651  O   THR A  65      19.196 -31.551  11.737  1.00 90.37           O  
ATOM    652  CB  THR A  65      21.029 -28.894  12.014  1.00 87.55           C  
ATOM    653  CG2 THR A  65      19.628 -28.522  12.477  1.00 87.30           C  
ATOM    654  OG1 THR A  65      21.825 -29.240  13.155  1.00 86.69           O  
ATOM    655  HN  THR A  65      19.260 -30.198   9.743  1.00  0.00           H  
ATOM    656  HG1 THR A  65      21.859 -28.505  13.755  1.00  0.00           H  
ATOM    657  N   GLU A  66      21.268 -32.024  12.477  1.00 90.87           N  
ATOM    658  CA  GLU A  66      20.857 -33.218  13.206  1.00 92.48           C  
ATOM    659  C   GLU A  66      20.816 -32.983  14.716  1.00 93.31           C  
ATOM    660  O   GLU A  66      20.758 -33.930  15.502  1.00 92.56           O  
ATOM    661  CB  GLU A  66      21.800 -34.382  12.883  1.00 92.76           C  
ATOM    662  CG  GLU A  66      21.541 -35.047  11.532  1.00 93.12           C  
ATOM    663  CD  GLU A  66      21.673 -34.091  10.358  1.00 93.93           C  
ATOM    664  OE1 GLU A  66      20.923 -34.255   9.370  1.00 93.22           O  
ATOM    665  OE2 GLU A  66      22.527 -33.180  10.419  1.00 94.32           O1-
ATOM    666  HN  GLU A  66      22.248 -31.741  12.499  1.00  0.00           H  
ATOM    667  N   ARG A  67      20.852 -31.714  15.113  1.00 94.51           N  
ATOM    668  CA  ARG A  67      20.684 -31.336  16.513  1.00 95.66           C  
ATOM    669  C   ARG A  67      19.390 -30.537  16.663  1.00 96.32           C  
ATOM    670  O   ARG A  67      19.067 -29.704  15.815  1.00 96.75           O  
ATOM    671  CB  ARG A  67      21.864 -30.476  16.975  1.00 95.92           C  
ATOM    672  CG  ARG A  67      23.233 -30.994  16.563  1.00 96.47           C  
ATOM    673  CD  ARG A  67      23.704 -32.127  17.458  1.00 97.53           C  
ATOM    674  NE  ARG A  67      23.281 -33.436  16.967  1.00 98.57           N  
ATOM    675  CZ  ARG A  67      23.773 -34.592  17.403  1.00 98.87           C  
ATOM    676  NH1 ARG A  67      24.708 -34.604  18.345  1.00 99.28           N1+
ATOM    677  NH2 ARG A  67      23.332 -35.736  16.898  1.00 98.61           N  
ATOM    678  HN  ARG A  67      21.002 -30.983  14.418  1.00  0.00           H  
ATOM    679  HE  ARG A  67      22.562 -33.465  16.244  1.00  0.00           H  
ATOM    680 1HH1 ARG A  67      25.085 -35.491  18.679  1.00  0.00           H  
ATOM    681 2HH1 ARG A  67      25.047 -33.724  18.733  1.00  0.00           H  
ATOM    682 1HH2 ARG A  67      23.709 -36.623  17.232  1.00  0.00           H  
ATOM    683 2HH2 ARG A  67      22.613 -35.727  16.174  1.00  0.00           H  
ATOM    684  N   PRO A  68      18.628 -30.784  17.741  1.00 96.74           N  
ATOM    685  CA  PRO A  68      18.859 -31.853  18.720  1.00 97.11           C  
ATOM    686  C   PRO A  68      18.495 -33.230  18.170  1.00 97.27           C  
ATOM    687  O   PRO A  68      18.831 -34.255  18.763  1.00 97.53           O  
ATOM    688  CB  PRO A  68      17.974 -31.457  19.900  1.00 96.85           C  
ATOM    689  CG  PRO A  68      16.877 -30.662  19.285  1.00 96.34           C  
ATOM    690  CD  PRO A  68      17.492 -29.926  18.125  1.00 96.20           C  
ATOM    691  N   ARG A  69      17.796 -33.245  17.039  1.00 97.41           N  
ATOM    692  CA  ARG A  69      17.417 -34.493  16.388  1.00 97.36           C  
ATOM    693  C   ARG A  69      17.855 -34.503  14.924  1.00 97.21           C  
ATOM    694  O   ARG A  69      18.062 -33.449  14.321  1.00 96.68           O  
ATOM    695  CB  ARG A  69      15.903 -34.699  16.502  1.00 97.82           C  
ATOM    696  CG  ARG A  69      15.440 -34.951  17.929  1.00 98.14           C  
ATOM    697  CD  ARG A  69      13.931 -35.102  18.023  1.00 99.15           C  
ATOM    698  NE  ARG A  69      13.505 -35.400  19.389  1.00100.09           N  
ATOM    699  CZ  ARG A  69      12.237 -35.450  19.789  1.00100.28           C  
ATOM    700  NH1 ARG A  69      11.253 -35.222  18.928  1.00 99.78           N1+
ATOM    701  NH2 ARG A  69      11.951 -35.730  21.055  1.00 99.71           N  
ATOM    702  HN  ARG A  69      17.518 -32.360  16.616  1.00  0.00           H  
ATOM    703  HE  ARG A  69      14.230 -35.582  20.083  1.00  0.00           H  
ATOM    704 1HH1 ARG A  69      10.281 -35.260  19.235  1.00  0.00           H  
ATOM    705 2HH1 ARG A  69      11.473 -35.007  17.955  1.00  0.00           H  
ATOM    706 1HH2 ARG A  69      10.979 -35.768  21.362  1.00  0.00           H  
ATOM    707 2HH2 ARG A  69      12.707 -35.905  21.717  1.00  0.00           H  
ATOM    708  N   PRO A  70      18.006 -35.703  14.337  1.00 97.41           N  
ATOM    709  CA  PRO A  70      18.640 -35.902  13.026  1.00 97.49           C  
ATOM    710  C   PRO A  70      17.908 -35.301  11.822  1.00 97.46           C  
ATOM    711  O   PRO A  70      18.544 -34.860  10.862  1.00 97.50           O  
ATOM    712  CB  PRO A  70      18.773 -37.421  12.917  1.00 97.35           C  
ATOM    713  CG  PRO A  70      17.704 -37.956  13.804  1.00 97.03           C  
ATOM    714  CD  PRO A  70      17.580 -36.979  14.940  1.00 97.26           C  
ATOM    715  N   ASN A  71      16.578 -35.292  11.867  1.00 97.12           N  
ATOM    716  CA  ASN A  71      15.784 -34.725  10.779  1.00 96.39           C  
ATOM    717  C   ASN A  71      15.282 -33.322  11.119  1.00 95.38           C  
ATOM    718  O   ASN A  71      14.312 -33.162  11.862  1.00 95.17           O  
ATOM    719  CB  ASN A  71      14.593 -35.637  10.457  1.00 97.29           C  
ATOM    720  CG  ASN A  71      13.695 -35.877  11.657  1.00 97.61           C  
ATOM    721  ND2 ASN A  71      14.269 -36.421  12.726  1.00 98.17           N  
ATOM    722  OD1 ASN A  71      12.498 -35.581  11.623  1.00 97.29           O  
ATOM    723  HN  ASN A  71      16.103 -35.689  12.678  1.00  0.00           H  
ATOM    724 1HD2 ASN A  71      15.259 -36.666  12.754  1.00  0.00           H  
ATOM    725 2HD2 ASN A  71      13.666 -36.582  13.532  1.00  0.00           H  
ATOM    726  N   THR A  72      15.942 -32.309  10.565  1.00 93.70           N  
ATOM    727  CA  THR A  72      15.631 -30.925  10.906  1.00 91.81           C  
ATOM    728  C   THR A  72      16.087 -29.932   9.840  1.00 90.13           C  
ATOM    729  O   THR A  72      17.180 -30.052   9.288  1.00 89.90           O  
ATOM    730  CB  THR A  72      16.283 -30.526  12.246  1.00 92.04           C  
ATOM    731  CG2 THR A  72      16.005 -29.064  12.560  1.00 91.75           C  
ATOM    732  OG1 THR A  72      15.759 -31.347  13.298  1.00 92.59           O  
ATOM    733  HN  THR A  72      16.680 -32.503   9.888  1.00  0.00           H  
ATOM    734  HG1 THR A  72      16.161 -31.101  14.123  1.00  0.00           H  
ATOM    735  N   PHE A  73      15.234 -28.952   9.559  1.00 88.55           N  
ATOM    736  CA  PHE A  73      15.602 -27.823   8.713  1.00 86.56           C  
ATOM    737  C   PHE A  73      15.183 -26.508   9.368  1.00 84.76           C  
ATOM    738  O   PHE A  73      14.366 -26.496  10.288  1.00 85.41           O  
ATOM    739  CB  PHE A  73      14.961 -27.956   7.325  1.00 87.83           C  
ATOM    740  CG  PHE A  73      13.457 -27.979   7.339  1.00 89.02           C  
ATOM    741  CD1 PHE A  73      12.768 -28.948   8.053  1.00 89.60           C  
ATOM    742  CD2 PHE A  73      12.732 -27.045   6.615  1.00 89.57           C  
ATOM    743  CE1 PHE A  73      11.385 -28.986   8.043  1.00 90.77           C  
ATOM    744  CE2 PHE A  73      11.349 -27.076   6.600  1.00 90.76           C  
ATOM    745  CZ  PHE A  73      10.674 -28.048   7.315  1.00 91.21           C  
ATOM    746  HN  PHE A  73      14.292 -28.991   9.948  1.00  0.00           H  
ATOM    747  N   ILE A  74      15.755 -25.404   8.898  1.00 81.94           N  
ATOM    748  CA  ILE A  74      15.538 -24.106   9.523  1.00 78.67           C  
ATOM    749  C   ILE A  74      15.333 -23.032   8.464  1.00 77.28           C  
ATOM    750  O   ILE A  74      16.003 -23.035   7.434  1.00 77.58           O  
ATOM    751  CB  ILE A  74      16.745 -23.708  10.395  1.00 77.88           C  
ATOM    752  CG1 ILE A  74      16.980 -24.769  11.472  1.00 77.27           C  
ATOM    753  CG2 ILE A  74      16.500 -22.352  11.032  1.00 78.50           C  
ATOM    754  CD1 ILE A  74      18.266 -24.585  12.243  1.00 76.48           C  
ATOM    755  HN  ILE A  74      16.361 -25.467   8.080  1.00  0.00           H  
ATOM    756  N   ILE A  75      14.406 -22.113   8.715  1.00 75.45           N  
ATOM    757  CA  ILE A  75      14.189 -20.996   7.802  1.00 73.56           C  
ATOM    758  C   ILE A  75      14.612 -19.694   8.467  1.00 72.04           C  
ATOM    759  O   ILE A  75      14.373 -19.496   9.657  1.00 73.05           O  
ATOM    760  CB  ILE A  75      12.705 -20.879   7.396  1.00 73.65           C  
ATOM    761  CG1 ILE A  75      12.236 -22.184   6.756  1.00 73.47           C  
ATOM    762  CG2 ILE A  75      12.520 -19.732   6.409  1.00 73.70           C  
ATOM    763  CD1 ILE A  75      10.820 -22.127   6.246  1.00 73.70           C  
ATOM    764  HN  ILE A  75      13.838 -22.190   9.559  1.00  0.00           H  
ATOM    765  N   ARG A  76      15.245 -18.811   7.701  1.00 68.75           N  
ATOM    766  CA  ARG A  76      15.607 -17.495   8.209  1.00 66.40           C  
ATOM    767  C   ARG A  76      15.229 -16.375   7.247  1.00 64.18           C  
ATOM    768  O   ARG A  76      15.847 -16.194   6.193  1.00 62.29           O  
ATOM    769  CB  ARG A  76      17.104 -17.436   8.523  1.00 67.56           C  
ATOM    770  CG  ARG A  76      17.481 -18.175   9.800  1.00 68.75           C  
ATOM    771  CD  ARG A  76      18.563 -17.439  10.578  1.00 69.92           C  
ATOM    772  NE  ARG A  76      19.902 -17.907  10.235  1.00 71.57           N  
ATOM    773  CZ  ARG A  76      20.622 -18.732  10.989  1.00 72.50           C  
ATOM    774  NH1 ARG A  76      20.134 -19.183  12.136  1.00 71.49           N1+
ATOM    775  NH2 ARG A  76      21.833 -19.107  10.595  1.00 74.22           N  
ATOM    776  HN  ARG A  76      15.481 -19.060   6.740  1.00  0.00           H  
ATOM    777  HE  ARG A  76      20.312 -17.580   9.360  1.00  0.00           H  
ATOM    778 1HH1 ARG A  76      20.686 -19.816  12.714  1.00  0.00           H  
ATOM    779 2HH1 ARG A  76      19.204 -18.895  12.439  1.00  0.00           H  
ATOM    780 1HH2 ARG A  76      22.385 -19.740  11.173  1.00  0.00           H  
ATOM    781 2HH2 ARG A  76      22.209 -18.760   9.712  1.00  0.00           H  
ATOM    782  N   CYS A  77      14.206 -15.620   7.633  1.00 60.24           N  
ATOM    783  CA  CYS A  77      13.644 -14.585   6.781  1.00 56.95           C  
ATOM    784  C   CYS A  77      14.030 -13.206   7.300  1.00 54.59           C  
ATOM    785  O   CYS A  77      14.170 -13.001   8.504  1.00 55.06           O  
ATOM    786  CB  CYS A  77      12.121 -14.709   6.758  1.00 57.52           C  
ATOM    787  SG  CYS A  77      11.509 -16.369   7.127  1.00 58.16           S  
ATOM    788  HN  CYS A  77      13.802 -15.772   8.557  1.00  0.00           H  
ATOM    789  N   LEU A  78      14.199 -12.260   6.388  1.00 51.31           N  
ATOM    790  CA  LEU A  78      14.361 -10.870   6.778  1.00 49.10           C  
ATOM    791  C   LEU A  78      13.017 -10.150   6.698  1.00 47.71           C  
ATOM    792  O   LEU A  78      12.651  -9.620   5.647  1.00 49.01           O  
ATOM    793  CB  LEU A  78      15.371 -10.176   5.862  1.00 47.02           C  
ATOM    794  CG  LEU A  78      15.600  -8.697   6.175  1.00 46.02           C  
ATOM    795  CD1 LEU A  78      16.224  -8.565   7.560  1.00 46.48           C  
ATOM    796  CD2 LEU A  78      16.494  -8.076   5.119  1.00 43.33           C  
ATOM    797  HN  LEU A  78      14.216 -12.511   5.399  1.00  0.00           H  
ATOM    798  N   GLN A  79      12.284 -10.135   7.807  1.00 45.77           N  
ATOM    799  CA  GLN A  79      11.020  -9.403   7.877  1.00 42.53           C  
ATOM    800  C   GLN A  79      11.248  -7.956   8.305  1.00 41.30           C  
ATOM    801  O   GLN A  79      11.723  -7.689   9.406  1.00 41.82           O  
ATOM    802  CB  GLN A  79      10.068 -10.080   8.860  1.00 42.76           C  
ATOM    803  CG  GLN A  79       9.775 -11.532   8.537  1.00 41.69           C  
ATOM    804  CD  GLN A  79       8.573 -12.047   9.288  1.00 41.34           C  
ATOM    805  NE2 GLN A  79       8.134 -13.252   8.949  1.00 42.35           N  
ATOM    806  OE1 GLN A  79       8.040 -11.367  10.166  1.00 42.49           O  
ATOM    807  HN  GLN A  79      12.611 -10.646   8.627  1.00  0.00           H  
ATOM    808 1HE2 GLN A  79       8.575 -13.815   8.222  1.00  0.00           H  
ATOM    809 2HE2 GLN A  79       7.321 -13.600   9.457  1.00  0.00           H  
ATOM    810  N   TRP A  80      10.899  -7.030   7.421  1.00 39.67           N  
ATOM    811  CA  TRP A  80      11.207  -5.622   7.606  1.00 38.85           C  
ATOM    812  C   TRP A  80      12.686  -5.427   7.926  1.00 39.75           C  
ATOM    813  O   TRP A  80      13.521  -5.439   7.022  1.00 40.13           O  
ATOM    814  CB  TRP A  80      10.345  -5.023   8.718  1.00 36.54           C  
ATOM    815  CG  TRP A  80      10.318  -3.519   8.691  1.00 36.23           C  
ATOM    816  CD1 TRP A  80      10.597  -2.675   9.726  1.00 35.74           C  
ATOM    817  CD2 TRP A  80       9.991  -2.684   7.571  1.00 35.90           C  
ATOM    818  CE2 TRP A  80      10.092  -1.345   8.005  1.00 36.35           C  
ATOM    819  CE3 TRP A  80       9.624  -2.936   6.243  1.00 34.94           C  
ATOM    820  NE1 TRP A  80      10.463  -1.369   9.324  1.00 34.75           N  
ATOM    821  CZ2 TRP A  80       9.838  -0.262   7.158  1.00 35.08           C  
ATOM    822  CZ3 TRP A  80       9.373  -1.860   5.404  1.00 32.60           C  
ATOM    823  CH2 TRP A  80       9.481  -0.541   5.865  1.00 33.38           C  
ATOM    824  HN  TRP A  80      10.396  -7.317   6.581  1.00  0.00           H  
ATOM    825  HE1 TRP A  80      10.615  -0.549   9.912  1.00  0.00           H  
ATOM    826  N   THR A  81      13.014  -5.251   9.203  1.00 39.56           N  
ATOM    827  CA  THR A  81      14.403  -5.032   9.594  1.00 38.70           C  
ATOM    828  C   THR A  81      14.923  -6.125  10.510  1.00 38.70           C  
ATOM    829  O   THR A  81      16.038  -6.038  11.008  1.00 39.84           O  
ATOM    830  CB  THR A  81      14.592  -3.687  10.324  1.00 39.85           C  
ATOM    831  CG2 THR A  81      14.021  -2.550   9.498  1.00 40.37           C  
ATOM    832  OG1 THR A  81      13.933  -3.732  11.597  1.00 43.11           O  
ATOM    833  HN  THR A  81      12.286  -5.269   9.917  1.00  0.00           H  
ATOM    834  HG1 THR A  81      14.049  -2.903  12.047  1.00  0.00           H  
ATOM    835  N   THR A  82      14.117  -7.154  10.736  1.00 39.95           N  
ATOM    836  CA  THR A  82      14.478  -8.183  11.700  1.00 42.64           C  
ATOM    837  C   THR A  82      14.754  -9.513  11.021  1.00 45.85           C  
ATOM    838  O   THR A  82      14.246  -9.782   9.932  1.00 48.44           O  
ATOM    839  CB  THR A  82      13.360  -8.383  12.736  1.00 42.05           C  
ATOM    840  CG2 THR A  82      13.766  -9.421  13.775  1.00 40.10           C  
ATOM    841  OG1 THR A  82      13.096  -7.138  13.391  1.00 40.11           O  
ATOM    842  HN  THR A  82      13.235  -7.225  10.229  1.00  0.00           H  
ATOM    843  HG1 THR A  82      12.843  -6.491  12.743  1.00  0.00           H  
ATOM    844  N   VAL A  83      15.569 -10.340  11.667  1.00 46.38           N  
ATOM    845  CA  VAL A  83      15.788 -11.700  11.205  1.00 47.72           C  
ATOM    846  C   VAL A  83      15.075 -12.681  12.118  1.00 48.36           C  
ATOM    847  O   VAL A  83      15.407 -12.792  13.298  1.00 48.65           O  
ATOM    848  CB  VAL A  83      17.290 -12.049  11.177  1.00 48.12           C  
ATOM    849  CG1 VAL A  83      17.471 -13.527  10.887  1.00 50.00           C  
ATOM    850  CG2 VAL A  83      17.994 -11.227  10.112  1.00 49.19           C  
ATOM    851  HN  VAL A  83      16.051 -10.013  12.505  1.00  0.00           H  
ATOM    852  N   ILE A  84      14.094 -13.391  11.570  1.00 50.25           N  
ATOM    853  CA  ILE A  84      13.387 -14.423  12.324  1.00 51.69           C  
ATOM    854  C   ILE A  84      13.772 -15.803  11.807  1.00 52.56           C  
ATOM    855  O   ILE A  84      14.153 -15.954  10.647  1.00 53.71           O  
ATOM    856  CB  ILE A  84      11.858 -14.283  12.191  1.00 51.89           C  
ATOM    857  CG1 ILE A  84      11.411 -14.761  10.810  1.00 51.91           C  
ATOM    858  CG2 ILE A  84      11.447 -12.834  12.386  1.00 50.49           C  
ATOM    859  CD1 ILE A  84       9.919 -14.987  10.711  1.00 53.66           C  
ATOM    860  HN  ILE A  84      13.829 -13.211  10.602  1.00  0.00           H  
ATOM    861  N   GLU A  85      13.670 -16.810  12.666  1.00 53.63           N  
ATOM    862  CA  GLU A  85      13.929 -18.180  12.249  1.00 57.02           C  
ATOM    863  C   GLU A  85      13.059 -19.165  13.020  1.00 59.18           C  
ATOM    864  O   GLU A  85      12.741 -18.944  14.188  1.00 59.03           O  
ATOM    865  CB  GLU A  85      15.403 -18.533  12.460  1.00 57.35           C  
ATOM    866  CG  GLU A  85      15.747 -18.965  13.876  1.00 58.22           C  
ATOM    867  CD  GLU A  85      17.050 -19.747  13.947  1.00 60.21           C  
ATOM    868  OE1 GLU A  85      17.414 -20.207  15.051  1.00 60.53           O  
ATOM    869  OE2 GLU A  85      17.710 -19.902  12.898  1.00 59.18           O1-
ATOM    870  HN  GLU A  85      13.406 -16.621  13.633  1.00  0.00           H  
ATOM    871  N   ARG A  86      12.677 -20.255  12.362  1.00 61.57           N  
ATOM    872  CA  ARG A  86      11.893 -21.294  13.020  1.00 63.87           C  
ATOM    873  C   ARG A  86      12.536 -22.675  12.869  1.00 64.85           C  
ATOM    874  O   ARG A  86      13.220 -22.951  11.881  1.00 63.80           O  
ATOM    875  CB  ARG A  86      10.463 -21.298  12.466  1.00 64.88           C  
ATOM    876  CG  ARG A  86       9.657 -20.047  12.835  1.00 66.07           C  
ATOM    877  CD  ARG A  86       8.217 -20.114  12.331  1.00 66.31           C  
ATOM    878  NE  ARG A  86       8.068 -19.555  10.988  1.00 66.24           N  
ATOM    879  CZ  ARG A  86       6.966 -19.664  10.251  1.00 65.96           C  
ATOM    880  NH1 ARG A  86       5.911 -20.315  10.726  1.00 65.14           N1+
ATOM    881  NH2 ARG A  86       6.916 -19.123   9.041  1.00 64.86           N  
ATOM    882  HN  ARG A  86      12.936 -20.366  11.382  1.00  0.00           H  
ATOM    883  HE  ARG A  86       8.860 -19.049  10.591  1.00  0.00           H  
ATOM    884 1HH1 ARG A  86       5.949 -20.731  11.657  1.00  0.00           H  
ATOM    885 2HH1 ARG A  86       5.066 -20.399  10.161  1.00  0.00           H  
ATOM    886 1HH2 ARG A  86       7.727 -18.623   8.676  1.00  0.00           H  
ATOM    887 2HH2 ARG A  86       6.071 -19.207   8.476  1.00  0.00           H  
ATOM    888  N   THR A  87      12.316 -23.532  13.865  1.00 66.88           N  
ATOM    889  CA  THR A  87      12.973 -24.838  13.933  1.00 68.98           C  
ATOM    890  C   THR A  87      11.965 -25.988  13.887  1.00 69.37           C  
ATOM    891  O   THR A  87      11.086 -26.092  14.744  1.00 68.23           O  
ATOM    892  CB  THR A  87      13.803 -24.974  15.229  1.00 68.82           C  
ATOM    893  CG2 THR A  87      14.564 -26.289  15.238  1.00 69.23           C  
ATOM    894  OG1 THR A  87      14.739 -23.892  15.316  1.00 70.60           O  
ATOM    895  HN  THR A  87      11.667 -23.269  14.606  1.00  0.00           H  
ATOM    896  HG1 THR A  87      15.249 -23.976  16.113  1.00  0.00           H  
ATOM    897  N   PHE A  88      12.109 -26.856  12.890  1.00 70.22           N  
ATOM    898  CA  PHE A  88      11.163 -27.947  12.678  1.00 70.98           C  
ATOM    899  C   PHE A  88      11.787 -29.304  12.976  1.00 71.29           C  
ATOM    900  O   PHE A  88      12.639 -29.426  13.854  1.00 72.35           O  
ATOM    901  CB  PHE A  88      10.658 -27.923  11.238  1.00 71.08           C  
ATOM    902  CG  PHE A  88      10.169 -26.578  10.792  1.00 70.95           C  
ATOM    903  CD1 PHE A  88      10.906 -25.819   9.896  1.00 70.71           C  
ATOM    904  CD2 PHE A  88       8.976 -26.066  11.276  1.00 70.89           C  
ATOM    905  CE1 PHE A  88      10.462 -24.574   9.490  1.00 70.31           C  
ATOM    906  CE2 PHE A  88       8.526 -24.822  10.874  1.00 70.86           C  
ATOM    907  CZ  PHE A  88       9.270 -24.075   9.980  1.00 70.39           C  
ATOM    908  HN  PHE A  88      12.902 -26.757  12.256  1.00  0.00           H  
ATOM    909  N   THR A  92      10.816 -38.884   8.546  1.00100.20           N  
ATOM    910  CA  THR A  92      11.991 -39.546   8.003  1.00100.68           C  
ATOM    911  C   THR A  92      12.689 -38.679   6.967  1.00 99.95           C  
ATOM    912  O   THR A  92      12.050 -37.910   6.241  1.00100.59           O  
ATOM    913  CB  THR A  92      11.627 -40.923   7.388  1.00101.39           C  
ATOM    914  CG2 THR A  92      11.044 -41.824   8.462  1.00101.84           C  
ATOM    915  OG1 THR A  92      10.657 -40.762   6.346  1.00102.58           O  
ATOM    916  HN1 THR A  92      10.348 -39.466   9.241  1.00  0.00           H  
ATOM    917  HN2 THR A  92      10.175 -38.596   7.807  1.00  0.00           H  
ATOM    918  HN3 THR A  92      11.046 -37.964   8.923  1.00  0.00           H  
ATOM    919  HG1 THR A  92      11.022 -40.198   5.674  1.00  0.00           H  
ATOM    920  N   PRO A  93      14.022 -38.808   6.897  1.00 99.00           N  
ATOM    921  CA  PRO A  93      14.953 -37.855   6.291  1.00 98.49           C  
ATOM    922  C   PRO A  93      14.766 -37.529   4.804  1.00 97.87           C  
ATOM    923  O   PRO A  93      15.409 -36.606   4.306  1.00 97.85           O  
ATOM    924  CB  PRO A  93      16.329 -38.471   6.575  1.00 98.32           C  
ATOM    925  CG  PRO A  93      16.113 -39.341   7.745  1.00 98.07           C  
ATOM    926  CD  PRO A  93      14.742 -39.904   7.566  1.00 98.42           C  
ATOM    927  N   GLU A  94      13.887 -38.253   4.108  1.00 97.37           N  
ATOM    928  CA  GLU A  94      13.717 -38.077   2.663  1.00 97.58           C  
ATOM    929  C   GLU A  94      12.855 -36.857   2.349  1.00 97.79           C  
ATOM    930  O   GLU A  94      13.117 -36.137   1.385  1.00 97.60           O  
ATOM    931  CB  GLU A  94      13.089 -39.333   2.031  1.00 97.41           C  
ATOM    932  CG  GLU A  94      14.015 -40.565   1.974  1.00 97.02           C  
ATOM    933  CD  GLU A  94      14.148 -41.263   3.318  1.00 96.13           C  
ATOM    934  OE1 GLU A  94      15.071 -42.097   3.491  1.00 94.63           O  
ATOM    935  OE2 GLU A  94      13.317 -40.967   4.202  1.00 96.21           O1-
ATOM    936  HN  GLU A  94      13.319 -38.947   4.594  1.00  0.00           H  
ATOM    937  N   GLU A  95      11.831 -36.637   3.171  1.00 97.33           N  
ATOM    938  CA  GLU A  95      10.935 -35.489   3.026  1.00 96.58           C  
ATOM    939  C   GLU A  95      11.698 -34.177   3.216  1.00 95.78           C  
ATOM    940  O   GLU A  95      11.428 -33.177   2.541  1.00 94.54           O  
ATOM    941  CB  GLU A  95       9.804 -35.574   4.060  1.00 96.68           C  
ATOM    942  CG  GLU A  95       9.067 -36.904   4.073  1.00 96.81           C  
ATOM    943  CD  GLU A  95       8.587 -37.295   5.459  1.00 97.17           C  
ATOM    944  OE1 GLU A  95       9.356 -37.964   6.180  1.00 96.20           O  
ATOM    945  OE2 GLU A  95       7.446 -36.936   5.828  1.00 96.95           O1-
ATOM    946  HN  GLU A  95      11.664 -37.295   3.932  1.00  0.00           H  
ATOM    947  N   ARG A  96      12.660 -34.194   4.135  1.00 95.35           N  
ATOM    948  CA  ARG A  96      13.390 -32.992   4.526  1.00 94.55           C  
ATOM    949  C   ARG A  96      14.171 -32.403   3.356  1.00 94.04           C  
ATOM    950  O   ARG A  96      14.759 -31.327   3.470  1.00 93.73           O  
ATOM    951  CB  ARG A  96      14.352 -33.309   5.677  1.00 94.49           C  
ATOM    952  CG  ARG A  96      14.793 -32.086   6.475  1.00 94.51           C  
ATOM    953  CD  ARG A  96      15.992 -32.386   7.369  1.00 93.53           C  
ATOM    954  NE  ARG A  96      15.941 -33.726   7.946  1.00 92.63           N  
ATOM    955  CZ  ARG A  96      16.613 -34.767   7.466  1.00 92.55           C  
ATOM    956  NH1 ARG A  96      17.387 -34.618   6.399  1.00 91.39           N1+
ATOM    957  NH2 ARG A  96      16.518 -35.952   8.053  1.00 91.39           N  
ATOM    958  HN  ARG A  96      12.896 -35.080   4.583  1.00  0.00           H  
ATOM    959  HE  ARG A  96      15.354 -33.872   8.767  1.00  0.00           H  
ATOM    960 1HH1 ARG A  96      17.460 -33.706   5.947  1.00  0.00           H  
ATOM    961 2HH1 ARG A  96      17.903 -35.417   6.031  1.00  0.00           H  
ATOM    962 1HH2 ARG A  96      15.923 -36.067   8.873  1.00  0.00           H  
ATOM    963 2HH2 ARG A  96      17.034 -36.751   7.685  1.00  0.00           H  
ATOM    964  N   GLU A  97      14.178 -33.116   2.235  1.00 93.83           N  
ATOM    965  CA  GLU A  97      14.837 -32.635   1.029  1.00 93.53           C  
ATOM    966  C   GLU A  97      13.850 -32.403  -0.108  1.00 92.58           C  
ATOM    967  O   GLU A  97      14.245 -32.291  -1.267  1.00 92.49           O  
ATOM    968  CB  GLU A  97      15.918 -33.624   0.587  1.00 94.27           C  
ATOM    969  CG  GLU A  97      17.319 -33.244   1.047  1.00 96.09           C  
ATOM    970  CD  GLU A  97      17.806 -31.939   0.431  1.00 97.04           C  
ATOM    971  OE1 GLU A  97      18.393 -31.112   1.165  1.00 96.99           O  
ATOM    972  OE2 GLU A  97      17.603 -31.741  -0.787  1.00 97.14           O1-
ATOM    973  HN  GLU A  97      13.710 -34.022   2.219  1.00  0.00           H  
ATOM    974  N   GLU A  98      12.566 -32.340   0.230  1.00 91.87           N  
ATOM    975  CA  GLU A  98      11.527 -31.987  -0.733  1.00 90.70           C  
ATOM    976  C   GLU A  98      10.724 -30.807  -0.200  1.00 89.13           C  
ATOM    977  O   GLU A  98      10.386 -29.880  -0.938  1.00 88.22           O  
ATOM    978  CB  GLU A  98      10.596 -33.176  -0.968  1.00 91.38           C  
ATOM    979  CG  GLU A  98       9.435 -32.874  -1.895  1.00 91.20           C  
ATOM    980  CD  GLU A  98       8.357 -33.933  -1.826  1.00 91.90           C  
ATOM    981  OE1 GLU A  98       8.659 -35.056  -1.368  1.00 91.50           O  
ATOM    982  OE2 GLU A  98       7.209 -33.643  -2.227  1.00 92.42           O1-
ATOM    983  HN  GLU A  98      12.298 -32.545   1.193  1.00  0.00           H  
ATOM    984  N   TRP A  99      10.414 -30.856   1.092  1.00 87.62           N  
ATOM    985  CA  TRP A  99       9.884 -29.696   1.793  1.00 85.96           C  
ATOM    986  C   TRP A  99      10.826 -28.521   1.555  1.00 85.07           C  
ATOM    987  O   TRP A  99      10.425 -27.485   1.023  1.00 84.66           O  
ATOM    988  CB  TRP A  99       9.795 -29.978   3.296  1.00 84.94           C  
ATOM    989  CG  TRP A  99       8.423 -30.341   3.797  1.00 83.89           C  
ATOM    990  CD1 TRP A  99       8.065 -31.484   4.455  1.00 83.62           C  
ATOM    991  CD2 TRP A  99       7.240 -29.533   3.729  1.00 83.15           C  
ATOM    992  CE2 TRP A  99       6.208 -30.248   4.370  1.00 83.21           C  
ATOM    993  CE3 TRP A  99       6.955 -28.274   3.191  1.00 82.10           C  
ATOM    994  NE1 TRP A  99       6.737 -31.435   4.804  1.00 82.96           N  
ATOM    995  CZ2 TRP A  99       4.914 -29.745   4.486  1.00 82.35           C  
ATOM    996  CZ3 TRP A  99       5.669 -27.779   3.309  1.00 81.77           C  
ATOM    997  CH2 TRP A  99       4.666 -28.513   3.951  1.00 81.11           C  
ATOM    998  HN  TRP A  99      10.551 -31.727   1.604  1.00  0.00           H  
ATOM    999  HE1 TRP A  99       6.228 -32.164   5.305  1.00  0.00           H  
ATOM   1000  N   THR A 100      12.086 -28.701   1.942  1.00 84.04           N  
ATOM   1001  CA  THR A 100      13.086 -27.647   1.829  1.00 82.95           C  
ATOM   1002  C   THR A 100      13.373 -27.345   0.368  1.00 81.70           C  
ATOM   1003  O   THR A 100      14.106 -26.410   0.048  1.00 82.34           O  
ATOM   1004  CB  THR A 100      14.405 -28.051   2.509  1.00 83.32           C  
ATOM   1005  CG2 THR A 100      14.156 -28.441   3.956  1.00 82.92           C  
ATOM   1006  OG1 THR A 100      14.982 -29.163   1.815  1.00 84.43           O  
ATOM   1007  HN  THR A 100      12.360 -29.604   2.329  1.00  0.00           H  
ATOM   1008  HG1 THR A 100      15.797 -29.413   2.235  1.00  0.00           H  
ATOM   1009  N   THR A 101      12.795 -28.152  -0.515  1.00 80.54           N  
ATOM   1010  CA  THR A 101      12.885 -27.911  -1.949  1.00 78.74           C  
ATOM   1011  C   THR A 101      11.773 -26.961  -2.368  1.00 77.82           C  
ATOM   1012  O   THR A 101      12.005 -26.007  -3.111  1.00 77.53           O  
ATOM   1013  CB  THR A 101      12.727 -29.219  -2.749  1.00 78.35           C  
ATOM   1014  CG2 THR A 101      12.853 -28.948  -4.240  1.00 76.56           C  
ATOM   1015  OG1 THR A 101      13.736 -30.153  -2.347  1.00 77.03           O  
ATOM   1016  HN  THR A 101      12.274 -28.962  -0.180  1.00  0.00           H  
ATOM   1017  HG1 THR A 101      13.657 -30.322  -1.416  1.00  0.00           H  
ATOM   1018  N   ALA A 102      10.566 -27.229  -1.879  1.00 76.36           N  
ATOM   1019  CA  ALA A 102       9.391 -26.453  -2.252  1.00 75.44           C  
ATOM   1020  C   ALA A 102       9.418 -25.056  -1.635  1.00 74.49           C  
ATOM   1021  O   ALA A 102       9.171 -24.061  -2.319  1.00 73.77           O  
ATOM   1022  CB  ALA A 102       8.128 -27.188  -1.819  1.00 76.19           C  
ATOM   1023  HN  ALA A 102      10.459 -28.002  -1.222  1.00  0.00           H  
ATOM   1024  N   ILE A 103       9.721 -24.989  -0.342  1.00 72.54           N  
ATOM   1025  CA  ILE A 103       9.762 -23.718   0.370  1.00 71.00           C  
ATOM   1026  C   ILE A 103      10.696 -22.738  -0.326  1.00 71.44           C  
ATOM   1027  O   ILE A 103      10.347 -21.577  -0.542  1.00 70.62           O  
ATOM   1028  CB  ILE A 103      10.250 -23.906   1.819  1.00 69.93           C  
ATOM   1029  CG1 ILE A 103       9.282 -24.814   2.581  1.00 69.60           C  
ATOM   1030  CG2 ILE A 103      10.374 -22.557   2.501  1.00 69.46           C  
ATOM   1031  CD1 ILE A 103       9.766 -25.208   3.961  1.00 67.43           C  
ATOM   1032  HN  ILE A 103       9.930 -25.849   0.165  1.00  0.00           H  
ATOM   1033  N   GLN A 104      11.884 -23.217  -0.682  1.00 71.89           N  
ATOM   1034  CA  GLN A 104      12.889 -22.371  -1.309  1.00 71.62           C  
ATOM   1035  C   GLN A 104      12.420 -21.961  -2.702  1.00 71.07           C  
ATOM   1036  O   GLN A 104      12.636 -20.830  -3.135  1.00 71.92           O  
ATOM   1037  CB  GLN A 104      14.221 -23.120  -1.404  1.00 72.16           C  
ATOM   1038  CG  GLN A 104      15.420 -22.229  -1.697  1.00 72.18           C  
ATOM   1039  CD  GLN A 104      15.815 -21.369  -0.508  1.00 72.02           C  
ATOM   1040  NE2 GLN A 104      15.530 -21.854   0.696  1.00 71.38           N  
ATOM   1041  OE1 GLN A 104      16.372 -20.284  -0.672  1.00 71.64           O  
ATOM   1042  HN  GLN A 104      12.096 -24.200  -0.512  1.00  0.00           H  
ATOM   1043 1HE2 GLN A 104      15.795 -21.277   1.494  1.00  0.00           H  
ATOM   1044 2HE2 GLN A 104      15.068 -22.753   0.832  1.00  0.00           H  
ATOM   1045  N   THR A 105      11.769 -22.890  -3.393  1.00 69.92           N  
ATOM   1046  CA  THR A 105      11.246 -22.628  -4.728  1.00 68.56           C  
ATOM   1047  C   THR A 105      10.301 -21.432  -4.705  1.00 67.97           C  
ATOM   1048  O   THR A 105      10.503 -20.455  -5.425  1.00 67.47           O  
ATOM   1049  CB  THR A 105      10.479 -23.853  -5.269  1.00 68.85           C  
ATOM   1050  CG2 THR A 105       9.946 -23.572  -6.670  1.00 68.46           C  
ATOM   1051  OG1 THR A 105      11.353 -24.987  -5.310  1.00 66.31           O  
ATOM   1052  HN  THR A 105      11.631 -23.812  -2.978  1.00  0.00           H  
ATOM   1053  HG1 THR A 105      11.685 -25.162  -4.437  1.00  0.00           H  
ATOM   1054  N   VAL A 106       9.272 -21.515  -3.868  1.00 67.71           N  
ATOM   1055  CA  VAL A 106       8.304 -20.433  -3.733  1.00 68.13           C  
ATOM   1056  C   VAL A 106       8.966 -19.157  -3.225  1.00 68.21           C  
ATOM   1057  O   VAL A 106       8.634 -18.058  -3.666  1.00 67.19           O  
ATOM   1058  CB  VAL A 106       7.169 -20.813  -2.758  1.00 68.21           C  
ATOM   1059  CG1 VAL A 106       6.271 -19.612  -2.514  1.00 67.50           C  
ATOM   1060  CG2 VAL A 106       6.360 -21.964  -3.329  1.00 67.90           C  
ATOM   1061  HN  VAL A 106       9.156 -22.358  -3.305  1.00  0.00           H  
ATOM   1062  N   ALA A 107       9.903 -19.308  -2.296  1.00 69.10           N  
ATOM   1063  CA  ALA A 107      10.611 -18.161  -1.746  1.00 70.30           C  
ATOM   1064  C   ALA A 107      11.323 -17.423  -2.866  1.00 71.50           C  
ATOM   1065  O   ALA A 107      11.207 -16.205  -2.993  1.00 70.66           O  
ATOM   1066  CB  ALA A 107      11.619 -18.621  -0.704  1.00 71.29           C  
ATOM   1067  HN  ALA A 107      10.131 -20.244  -1.962  1.00  0.00           H  
ATOM   1068  N   ASP A 108      12.053 -18.175  -3.683  1.00 73.70           N  
ATOM   1069  CA  ASP A 108      12.794 -17.605  -4.801  1.00 75.71           C  
ATOM   1070  C   ASP A 108      11.847 -17.183  -5.918  1.00 75.27           C  
ATOM   1071  O   ASP A 108      12.077 -16.180  -6.595  1.00 74.99           O  
ATOM   1072  CB  ASP A 108      13.810 -18.620  -5.334  1.00 77.84           C  
ATOM   1073  CG  ASP A 108      14.876 -18.973  -4.309  1.00 80.25           C  
ATOM   1074  OD1 ASP A 108      15.607 -18.060  -3.866  1.00 81.24           O  
ATOM   1075  OD2 ASP A 108      14.983 -20.164  -3.945  1.00 80.81           O1-
ATOM   1076  HN  ASP A 108      12.096 -19.181  -3.523  1.00  0.00           H  
ATOM   1077  N   GLY A 109      10.778 -17.948  -6.107  1.00 74.55           N  
ATOM   1078  CA  GLY A 109       9.781 -17.566  -7.085  1.00 75.60           C  
ATOM   1079  C   GLY A 109       9.121 -16.267  -6.675  1.00 76.23           C  
ATOM   1080  O   GLY A 109       8.764 -15.442  -7.515  1.00 76.05           O  
ATOM   1081  HN  GLY A 109      10.660 -18.803  -5.564  1.00  0.00           H  
ATOM   1082  N   LEU A 110       8.969 -16.085  -5.367  1.00 77.58           N  
ATOM   1083  CA  LEU A 110       8.335 -14.893  -4.818  1.00 78.63           C  
ATOM   1084  C   LEU A 110       9.312 -13.720  -4.865  1.00 79.49           C  
ATOM   1085  O   LEU A 110       8.903 -12.558  -4.911  1.00 79.74           O  
ATOM   1086  CB  LEU A 110       7.893 -15.159  -3.374  1.00 78.34           C  
ATOM   1087  CG  LEU A 110       6.845 -14.237  -2.742  1.00 77.92           C  
ATOM   1088  CD1 LEU A 110       6.245 -14.930  -1.536  1.00 77.78           C  
ATOM   1089  CD2 LEU A 110       7.468 -12.910  -2.342  1.00 77.98           C  
ATOM   1090  HN  LEU A 110       9.307 -16.803  -4.727  1.00  0.00           H  
ATOM   1091  N   LYS A 111      10.604 -14.034  -4.860  1.00 79.73           N  
ATOM   1092  CA  LYS A 111      11.640 -13.022  -5.027  1.00 80.61           C  
ATOM   1093  C   LYS A 111      11.728 -12.535  -6.476  1.00 80.34           C  
ATOM   1094  O   LYS A 111      12.270 -11.464  -6.750  1.00 79.57           O  
ATOM   1095  CB  LYS A 111      12.997 -13.579  -4.585  1.00 81.71           C  
ATOM   1096  CG  LYS A 111      13.398 -13.185  -3.168  1.00 83.47           C  
ATOM   1097  CD  LYS A 111      13.178 -14.311  -2.165  1.00 84.39           C  
ATOM   1098  CE  LYS A 111      14.249 -15.386  -2.291  1.00 83.98           C  
ATOM   1099  NZ  LYS A 111      14.260 -16.300  -1.117  1.00 82.98           N1+
ATOM   1100  HN  LYS A 111      10.878 -15.009  -4.736  1.00  0.00           H  
ATOM   1101  HZ1 LYS A 111      14.977 -17.020  -1.201  1.00  0.00           H  
ATOM   1102  HZ2 LYS A 111      13.340 -16.711  -0.958  1.00  0.00           H  
ATOM   1103  HZ3 LYS A 111      14.357 -15.781  -0.244  1.00  0.00           H  
ATOM   1104  N   LYS A 112      11.182 -13.324  -7.396  1.00 79.89           N  
ATOM   1105  CA  LYS A 112      11.290 -13.043  -8.822  1.00 79.88           C  
ATOM   1106  C   LYS A 112      10.798 -11.641  -9.181  1.00 79.54           C  
ATOM   1107  O   LYS A 112      11.338 -11.001 -10.082  1.00 79.59           O  
ATOM   1108  CB  LYS A 112      10.494 -14.082  -9.615  1.00 80.65           C  
ATOM   1109  CG  LYS A 112      11.048 -14.370 -10.999  1.00 80.29           C  
ATOM   1110  CD  LYS A 112      11.619 -15.778 -11.074  1.00 79.41           C  
ATOM   1111  CE  LYS A 112      12.616 -16.033  -9.956  1.00 78.89           C  
ATOM   1112  NZ  LYS A 112      13.698 -15.012  -9.930  1.00 78.35           N1+
ATOM   1113  HN  LYS A 112      10.671 -14.153  -7.094  1.00  0.00           H  
ATOM   1114  HZ1 LYS A 112      14.367 -15.183  -9.180  1.00  0.00           H  
ATOM   1115  HZ2 LYS A 112      13.315 -14.068  -9.876  1.00  0.00           H  
ATOM   1116  HZ3 LYS A 112      14.165 -14.945 -10.834  1.00  0.00           H  
ATOM   1117  N   GLN A 113       9.774 -11.169  -8.478  1.00 79.34           N  
ATOM   1118  CA  GLN A 113       9.213  -9.849  -8.746  1.00 79.13           C  
ATOM   1119  C   GLN A 113       9.974  -8.756  -8.007  1.00 79.33           C  
ATOM   1120  O   GLN A 113       9.434  -7.679  -7.753  1.00 79.34           O  
ATOM   1121  CB  GLN A 113       7.740  -9.806  -8.336  1.00 78.87           C  
ATOM   1122  CG  GLN A 113       6.834 -10.702  -9.164  1.00 79.07           C  
ATOM   1123  CD  GLN A 113       6.321 -11.895  -8.382  1.00 79.99           C  
ATOM   1124  NE2 GLN A 113       7.220 -12.814  -8.045  1.00 79.86           N  
ATOM   1125  OE1 GLN A 113       5.127 -11.991  -8.085  1.00 78.68           O  
ATOM   1126  HN  GLN A 113       9.372 -11.741  -7.736  1.00  0.00           H  
ATOM   1127 1HE2 GLN A 113       6.875 -13.617  -7.519  1.00  0.00           H  
ATOM   1128 2HE2 GLN A 113       8.207 -12.735  -8.290  1.00  0.00           H  
ATOM   1129  N   VAL A 145      23.346   5.993   0.384  1.00 71.52           N  
ATOM   1130  CA  VAL A 145      24.036   6.282   1.636  1.00 72.09           C  
ATOM   1131  C   VAL A 145      24.986   5.147   2.021  1.00 72.62           C  
ATOM   1132  O   VAL A 145      24.618   3.974   1.973  1.00 71.59           O  
ATOM   1133  CB  VAL A 145      23.022   6.516   2.784  1.00 71.27           C  
ATOM   1134  CG1 VAL A 145      22.055   5.353   2.868  1.00 71.47           C  
ATOM   1135  CG2 VAL A 145      23.756   6.683   4.102  1.00 70.92           C  
ATOM   1136  HN1 VAL A 145      24.014   5.839  -0.372  1.00  0.00           H  
ATOM   1137  HN2 VAL A 145      22.671   6.721   0.149  1.00  0.00           H  
ATOM   1138  HN3 VAL A 145      22.700   5.210   0.482  1.00  0.00           H  
ATOM   1139  N   THR A 146      26.210   5.507   2.396  1.00 74.31           N  
ATOM   1140  CA  THR A 146      27.242   4.525   2.728  1.00 75.81           C  
ATOM   1141  C   THR A 146      27.494   4.431   4.230  1.00 75.98           C  
ATOM   1142  O   THR A 146      26.953   5.214   5.012  1.00 76.36           O  
ATOM   1143  CB  THR A 146      28.581   4.859   2.036  1.00 76.31           C  
ATOM   1144  CG2 THR A 146      28.416   4.840   0.522  1.00 76.85           C  
ATOM   1145  OG1 THR A 146      29.031   6.156   2.456  1.00 76.25           O  
ATOM   1146  HN  THR A 146      26.436   6.500   2.454  1.00  0.00           H  
ATOM   1147  HG1 THR A 146      29.134   6.168   3.400  1.00  0.00           H  
ATOM   1148  N   MET A 147      28.327   3.471   4.623  1.00 76.46           N  
ATOM   1149  CA  MET A 147      28.547   3.169   6.033  1.00 77.33           C  
ATOM   1150  C   MET A 147      28.983   4.380   6.854  1.00 77.73           C  
ATOM   1151  O   MET A 147      28.777   4.414   8.067  1.00 78.03           O  
ATOM   1152  CB  MET A 147      29.584   2.055   6.179  1.00 77.60           C  
ATOM   1153  CG  MET A 147      29.884   1.672   7.621  1.00 78.27           C  
ATOM   1154  SD  MET A 147      28.394   1.355   8.592  1.00 77.99           S  
ATOM   1155  CE  MET A 147      29.106   0.722  10.116  1.00 78.80           C  
ATOM   1156  HN  MET A 147      28.827   2.930   3.917  1.00  0.00           H  
ATOM   1157  N   ASN A 148      29.584   5.372   6.203  1.00 78.33           N  
ATOM   1158  CA  ASN A 148      29.940   6.597   6.906  1.00 78.06           C  
ATOM   1159  C   ASN A 148      29.597   7.877   6.153  1.00 77.23           C  
ATOM   1160  O   ASN A 148      30.459   8.497   5.533  1.00 77.55           O  
ATOM   1161  CB  ASN A 148      31.431   6.603   7.258  1.00 78.90           C  
ATOM   1162  CG  ASN A 148      31.766   7.591   8.372  1.00 79.67           C  
ATOM   1163  ND2 ASN A 148      32.129   7.066   9.539  1.00 78.95           N  
ATOM   1164  OD1 ASN A 148      31.693   8.808   8.186  1.00 79.80           O  
ATOM   1165  HN  ASN A 148      29.796   5.275   5.210  1.00  0.00           H  
ATOM   1166 1HD2 ASN A 148      32.353   7.726  10.284  1.00  0.00           H  
ATOM   1167 2HD2 ASN A 148      32.189   6.059   9.693  1.00  0.00           H  
ATOM   1168  N   GLU A 149      28.327   8.262   6.209  1.00 76.44           N  
ATOM   1169  CA  GLU A 149      27.976   9.629   6.568  1.00 75.23           C  
ATOM   1170  C   GLU A 149      27.737   9.605   8.068  1.00 73.34           C  
ATOM   1171  O   GLU A 149      27.416  10.623   8.674  1.00 73.99           O  
ATOM   1172  CB  GLU A 149      26.698  10.088   5.859  1.00 76.28           C  
ATOM   1173  CG  GLU A 149      26.864  10.392   4.382  1.00 77.96           C  
ATOM   1174  CD  GLU A 149      26.447   9.231   3.500  1.00 79.62           C  
ATOM   1175  OE1 GLU A 149      25.488   9.393   2.712  1.00 79.37           O  
ATOM   1176  OE2 GLU A 149      27.080   8.157   3.597  1.00 79.82           O1-
ATOM   1177  HN  GLU A 149      27.588   7.591   5.998  1.00  0.00           H  
ATOM   1178  N   PHE A 150      27.898   8.423   8.658  1.00 70.30           N  
ATOM   1179  CA  PHE A 150      27.516   8.196  10.045  1.00 68.11           C  
ATOM   1180  C   PHE A 150      28.718   8.130  10.977  1.00 66.36           C  
ATOM   1181  O   PHE A 150      29.810   7.739  10.574  1.00 66.46           O  
ATOM   1182  CB  PHE A 150      26.700   6.904  10.158  1.00 67.91           C  
ATOM   1183  CG  PHE A 150      25.458   6.897   9.311  1.00 67.11           C  
ATOM   1184  CD1 PHE A 150      24.458   7.834   9.514  1.00 67.16           C  
ATOM   1185  CD2 PHE A 150      25.300   5.965   8.299  1.00 66.77           C  
ATOM   1186  CE1 PHE A 150      23.324   7.844   8.723  1.00 67.15           C  
ATOM   1187  CE2 PHE A 150      24.170   5.970   7.504  1.00 67.27           C  
ATOM   1188  CZ  PHE A 150      23.180   6.911   7.716  1.00 67.15           C  
ATOM   1189  HN  PHE A 150      28.301   7.653   8.123  1.00  0.00           H  
ATOM   1190  N   GLU A 151      28.498   8.516  12.230  1.00 64.50           N  
ATOM   1191  CA  GLU A 151      29.556   8.568  13.232  1.00 62.40           C  
ATOM   1192  C   GLU A 151      29.135   7.829  14.497  1.00 60.54           C  
ATOM   1193  O   GLU A 151      28.170   8.211  15.155  1.00 59.91           O  
ATOM   1194  CB  GLU A 151      29.875  10.025  13.574  1.00 63.00           C  
ATOM   1195  CG  GLU A 151      30.578  10.210  14.908  1.00 63.24           C  
ATOM   1196  CD  GLU A 151      30.845  11.667  15.231  1.00 63.11           C  
ATOM   1197  OE1 GLU A 151      32.002  11.999  15.572  1.00 63.27           O  
ATOM   1198  OE2 GLU A 151      29.899  12.480  15.145  1.00 62.48           O1-
ATOM   1199  HN  GLU A 151      27.552   8.786  12.501  1.00  0.00           H  
ATOM   1200  N   TYR A 152      29.869   6.774  14.835  1.00 59.09           N  
ATOM   1201  CA  TYR A 152      29.545   5.942  15.990  1.00 57.48           C  
ATOM   1202  C   TYR A 152      29.425   6.778  17.266  1.00 57.91           C  
ATOM   1203  O   TYR A 152      30.278   7.620  17.549  1.00 57.09           O  
ATOM   1204  CB  TYR A 152      30.623   4.871  16.168  1.00 55.74           C  
ATOM   1205  CG  TYR A 152      30.378   3.926  17.320  1.00 55.62           C  
ATOM   1206  CD1 TYR A 152      30.713   4.282  18.619  1.00 54.96           C  
ATOM   1207  CD2 TYR A 152      29.820   2.673  17.107  1.00 55.44           C  
ATOM   1208  CE1 TYR A 152      30.499   3.416  19.673  1.00 55.45           C  
ATOM   1209  CE2 TYR A 152      29.601   1.801  18.154  1.00 54.71           C  
ATOM   1210  CZ  TYR A 152      29.943   2.177  19.435  1.00 55.60           C  
ATOM   1211  OH  TYR A 152      29.729   1.309  20.482  1.00 55.99           O  
ATOM   1212  HN  TYR A 152      30.685   6.538  14.270  1.00  0.00           H  
ATOM   1213  HH  TYR A 152      29.965   1.568  21.365  1.00  0.00           H  
ATOM   1214  N   LEU A 153      28.359   6.546  18.030  1.00 57.90           N  
ATOM   1215  CA  LEU A 153      28.138   7.271  19.279  1.00 56.54           C  
ATOM   1216  C   LEU A 153      28.175   6.350  20.492  1.00 57.20           C  
ATOM   1217  O   LEU A 153      28.896   6.616  21.453  1.00 58.18           O  
ATOM   1218  CB  LEU A 153      26.801   8.013  19.229  1.00 55.34           C  
ATOM   1219  CG  LEU A 153      26.866   9.480  18.794  1.00 53.96           C  
ATOM   1220  CD1 LEU A 153      27.209  10.358  19.985  1.00 54.89           C  
ATOM   1221  CD2 LEU A 153      27.897   9.642  17.702  1.00 52.43           C  
ATOM   1222  HN  LEU A 153      27.680   5.844  17.736  1.00  0.00           H  
ATOM   1223  N   LYS A 154      27.402   5.268  20.451  1.00 57.12           N  
ATOM   1224  CA  LYS A 154      27.477   4.239  21.486  1.00 57.12           C  
ATOM   1225  C   LYS A 154      26.740   2.975  21.056  1.00 56.18           C  
ATOM   1226  O   LYS A 154      25.988   2.989  20.085  1.00 56.24           O  
ATOM   1227  CB  LYS A 154      26.889   4.758  22.808  1.00 60.19           C  
ATOM   1228  CG  LYS A 154      27.130   3.824  24.002  1.00 63.72           C  
ATOM   1229  CD  LYS A 154      26.734   4.457  25.341  1.00 65.27           C  
ATOM   1230  CE  LYS A 154      27.173   3.581  26.520  1.00 65.15           C  
ATOM   1231  NZ  LYS A 154      26.578   4.005  27.821  1.00 62.37           N1+
ATOM   1232  HN  LYS A 154      26.743   5.154  19.681  1.00  0.00           H  
ATOM   1233  HZ1 LYS A 154      26.870   3.422  28.605  1.00  0.00           H  
ATOM   1234  HZ2 LYS A 154      25.561   4.046  27.759  1.00  0.00           H  
ATOM   1235  HZ3 LYS A 154      26.775   4.988  28.007  1.00  0.00           H  
ATOM   1236  N   LEU A 155      26.968   1.882  21.778  1.00 56.08           N  
ATOM   1237  CA  LEU A 155      26.248   0.635  21.535  1.00 55.57           C  
ATOM   1238  C   LEU A 155      24.941   0.611  22.320  1.00 55.92           C  
ATOM   1239  O   LEU A 155      24.940   0.717  23.547  1.00 56.33           O  
ATOM   1240  CB  LEU A 155      27.098  -0.566  21.950  1.00 54.15           C  
ATOM   1241  CG  LEU A 155      26.415  -1.928  21.796  1.00 55.33           C  
ATOM   1242  CD1 LEU A 155      26.353  -2.297  20.317  1.00 53.62           C  
ATOM   1243  CD2 LEU A 155      27.176  -2.987  22.582  1.00 53.02           C  
ATOM   1244  HN  LEU A 155      27.665   1.915  22.522  1.00  0.00           H  
ATOM   1245  N   LEU A 156      23.830   0.460  21.612  1.00 55.33           N  
ATOM   1246  CA  LEU A 156      22.528   0.422  22.260  1.00 54.61           C  
ATOM   1247  C   LEU A 156      22.209  -0.984  22.757  1.00 54.28           C  
ATOM   1248  O   LEU A 156      21.506  -1.152  23.750  1.00 54.04           O  
ATOM   1249  CB  LEU A 156      21.451   0.902  21.286  1.00 55.07           C  
ATOM   1250  CG  LEU A 156      21.643   2.339  20.791  1.00 55.16           C  
ATOM   1251  CD1 LEU A 156      20.672   2.633  19.664  1.00 55.45           C  
ATOM   1252  CD2 LEU A 156      21.441   3.307  21.949  1.00 54.25           C  
ATOM   1253  HN  LEU A 156      23.889   0.369  20.598  1.00  0.00           H  
ATOM   1254  N   GLY A 157      22.740  -1.992  22.070  1.00 54.51           N  
ATOM   1255  CA  GLY A 157      22.499  -3.367  22.470  1.00 52.87           C  
ATOM   1256  C   GLY A 157      23.028  -4.345  21.443  1.00 52.52           C  
ATOM   1257  O   GLY A 157      23.331  -3.962  20.316  1.00 53.31           O  
ATOM   1258  HN  GLY A 157      23.322  -1.797  21.255  1.00  0.00           H  
ATOM   1259  N   LYS A 158      23.144  -5.610  21.831  1.00 52.44           N  
ATOM   1260  CA  LYS A 158      23.633  -6.639  20.923  1.00 53.49           C  
ATOM   1261  C   LYS A 158      22.815  -7.921  21.020  1.00 54.35           C  
ATOM   1262  O   LYS A 158      22.245  -8.237  22.066  1.00 53.55           O  
ATOM   1263  CB  LYS A 158      25.106  -6.948  21.207  1.00 54.11           C  
ATOM   1264  CG  LYS A 158      26.061  -5.818  20.852  1.00 55.70           C  
ATOM   1265  CD  LYS A 158      27.509  -6.285  20.875  1.00 57.20           C  
ATOM   1266  CE  LYS A 158      27.913  -6.781  22.261  1.00 60.08           C  
ATOM   1267  NZ  LYS A 158      29.381  -7.048  22.381  1.00 59.73           N1+
ATOM   1268  HN  LYS A 158      22.886  -5.866  22.784  1.00  0.00           H  
ATOM   1269  HZ1 LYS A 158      29.651  -7.379  23.307  1.00  0.00           H  
ATOM   1270  HZ2 LYS A 158      29.924  -6.226  22.116  1.00  0.00           H  
ATOM   1271  HZ3 LYS A 158      29.694  -7.695  21.657  1.00  0.00           H  
ATOM   1272  N   GLY A 159      22.759  -8.656  19.915  1.00 54.93           N  
ATOM   1273  CA  GLY A 159      22.012  -9.897  19.892  1.00 55.06           C  
ATOM   1274  C   GLY A 159      22.677 -10.935  19.012  1.00 56.27           C  
ATOM   1275  O   GLY A 159      23.693 -10.660  18.367  1.00 55.93           O  
ATOM   1276  HN  GLY A 159      23.246  -8.344  19.075  1.00  0.00           H  
ATOM   1277  N   THR A 160      22.095 -12.130  18.982  1.00 56.65           N  
ATOM   1278  CA  THR A 160      22.636 -13.236  18.203  1.00 55.43           C  
ATOM   1279  C   THR A 160      22.903 -12.804  16.766  1.00 54.21           C  
ATOM   1280  O   THR A 160      23.937 -13.142  16.191  1.00 55.13           O  
ATOM   1281  CB  THR A 160      21.657 -14.424  18.170  1.00 56.84           C  
ATOM   1282  CG2 THR A 160      22.342 -15.655  17.590  1.00 57.93           C  
ATOM   1283  OG1 THR A 160      21.210 -14.719  19.499  1.00 56.47           O  
ATOM   1284  HN  THR A 160      21.242 -12.277  19.522  1.00  0.00           H  
ATOM   1285  HG1 THR A 160      20.783 -13.951  19.861  1.00  0.00           H  
ATOM   1286  N   PHE A 161      21.970 -12.052  16.191  1.00 51.95           N  
ATOM   1287  CA  PHE A 161      22.044 -11.716  14.774  1.00 49.69           C  
ATOM   1288  C   PHE A 161      22.654 -10.348  14.479  1.00 47.42           C  
ATOM   1289  O   PHE A 161      22.752  -9.953  13.318  1.00 48.68           O  
ATOM   1290  CB  PHE A 161      20.653 -11.807  14.135  1.00 49.47           C  
ATOM   1291  CG  PHE A 161      20.090 -13.201  14.103  1.00 49.19           C  
ATOM   1292  CD1 PHE A 161      18.724 -13.414  14.179  1.00 48.07           C  
ATOM   1293  CD2 PHE A 161      20.931 -14.301  14.013  1.00 48.80           C  
ATOM   1294  CE1 PHE A 161      18.206 -14.700  14.168  1.00 48.58           C  
ATOM   1295  CE2 PHE A 161      20.420 -15.588  14.002  1.00 47.35           C  
ATOM   1296  CZ  PHE A 161      19.055 -15.787  14.080  1.00 48.10           C  
ATOM   1297  HN  PHE A 161      21.190 -11.705  16.749  1.00  0.00           H  
ATOM   1298  N   GLY A 162      23.062  -9.621  15.513  1.00 44.26           N  
ATOM   1299  CA  GLY A 162      23.686  -8.333  15.267  1.00 44.25           C  
ATOM   1300  C   GLY A 162      23.687  -7.359  16.428  1.00 43.26           C  
ATOM   1301  O   GLY A 162      23.388  -7.725  17.563  1.00 43.15           O  
ATOM   1302  HN  GLY A 162      22.939  -9.962  16.466  1.00  0.00           H  
ATOM   1303  N   LYS A 163      24.035  -6.110  16.135  1.00 42.44           N  
ATOM   1304  CA  LYS A 163      24.136  -5.075  17.158  1.00 43.74           C  
ATOM   1305  C   LYS A 163      23.326  -3.850  16.751  1.00 43.96           C  
ATOM   1306  O   LYS A 163      23.098  -3.614  15.567  1.00 45.38           O  
ATOM   1307  CB  LYS A 163      25.603  -4.677  17.364  1.00 43.25           C  
ATOM   1308  CG  LYS A 163      26.311  -4.238  16.087  1.00 44.18           C  
ATOM   1309  CD  LYS A 163      27.690  -3.630  16.360  1.00 44.52           C  
ATOM   1310  CE  LYS A 163      28.347  -3.157  15.057  1.00 46.96           C  
ATOM   1311  NZ  LYS A 163      29.513  -2.245  15.259  1.00 45.23           N1+
ATOM   1312  HN  LYS A 163      24.238  -5.868  15.165  1.00  0.00           H  
ATOM   1313  HZ1 LYS A 163      29.950  -1.930  14.393  1.00  0.00           H  
ATOM   1314  HZ2 LYS A 163      30.204  -2.678  15.871  1.00  0.00           H  
ATOM   1315  HZ3 LYS A 163      29.247  -1.447  15.836  1.00  0.00           H  
ATOM   1316  N   VAL A 164      22.887  -3.070  17.731  1.00 43.37           N  
ATOM   1317  CA  VAL A 164      22.223  -1.806  17.435  1.00 43.20           C  
ATOM   1318  C   VAL A 164      23.064  -0.627  17.911  1.00 42.82           C  
ATOM   1319  O   VAL A 164      23.525  -0.597  19.051  1.00 44.36           O  
ATOM   1320  CB  VAL A 164      20.828  -1.729  18.094  1.00 42.30           C  
ATOM   1321  CG1 VAL A 164      20.142  -0.432  17.697  1.00 40.27           C  
ATOM   1322  CG2 VAL A 164      19.985  -2.924  17.673  1.00 39.93           C  
ATOM   1323  HN  VAL A 164      23.015  -3.358  18.701  1.00  0.00           H  
ATOM   1324  N   ILE A 165      23.248   0.345  17.027  1.00 42.50           N  
ATOM   1325  CA  ILE A 165      24.206   1.419  17.231  1.00 45.20           C  
ATOM   1326  C   ILE A 165      23.526   2.780  17.197  1.00 46.63           C  
ATOM   1327  O   ILE A 165      22.541   2.967  16.487  1.00 47.95           O  
ATOM   1328  CB  ILE A 165      25.293   1.379  16.135  1.00 46.04           C  
ATOM   1329  CG1 ILE A 165      26.152   0.132  16.317  1.00 47.33           C  
ATOM   1330  CG2 ILE A 165      26.142   2.633  16.175  1.00 47.30           C  
ATOM   1331  CD1 ILE A 165      26.719  -0.005  17.704  1.00 46.58           C  
ATOM   1332  HN  ILE A 165      22.695   0.338  16.170  1.00  0.00           H  
ATOM   1333  N   LEU A 166      24.048   3.729  17.969  1.00 48.33           N  
ATOM   1334  CA  LEU A 166      23.662   5.126  17.806  1.00 51.81           C  
ATOM   1335  C   LEU A 166      24.667   5.812  16.891  1.00 54.12           C  
ATOM   1336  O   LEU A 166      25.872   5.764  17.134  1.00 56.64           O  
ATOM   1337  CB  LEU A 166      23.632   5.848  19.155  1.00 50.94           C  
ATOM   1338  CG  LEU A 166      22.952   7.225  19.143  1.00 52.02           C  
ATOM   1339  CD1 LEU A 166      21.458   7.044  18.892  1.00 50.60           C  
ATOM   1340  CD2 LEU A 166      23.181   7.943  20.467  1.00 49.43           C  
ATOM   1341  HN  LEU A 166      24.728   3.476  18.686  1.00  0.00           H  
ATOM   1342  N   VAL A 167      24.166   6.444  15.836  1.00 56.01           N  
ATOM   1343  CA  VAL A 167      25.023   7.135  14.883  1.00 57.87           C  
ATOM   1344  C   VAL A 167      24.563   8.571  14.677  1.00 59.63           C  
ATOM   1345  O   VAL A 167      23.370   8.838  14.544  1.00 60.44           O  
ATOM   1346  CB  VAL A 167      25.029   6.418  13.511  1.00 58.01           C  
ATOM   1347  CG1 VAL A 167      25.639   5.032  13.651  1.00 57.16           C  
ATOM   1348  CG2 VAL A 167      23.611   6.320  12.964  1.00 56.62           C  
ATOM   1349  HN  VAL A 167      23.157   6.445  15.690  1.00  0.00           H  
ATOM   1350  N   LYS A 168      25.515   9.496  14.659  1.00 62.02           N  
ATOM   1351  CA  LYS A 168      25.234  10.859  14.227  1.00 64.35           C  
ATOM   1352  C   LYS A 168      25.472  10.955  12.728  1.00 66.29           C  
ATOM   1353  O   LYS A 168      26.494  10.490  12.223  1.00 66.97           O  
ATOM   1354  CB  LYS A 168      26.142  11.858  14.948  1.00 63.42           C  
ATOM   1355  CG  LYS A 168      26.053  13.273  14.390  1.00 63.58           C  
ATOM   1356  CD  LYS A 168      27.024  14.218  15.084  1.00 64.77           C  
ATOM   1357  CE  LYS A 168      27.098  15.557  14.362  1.00 65.08           C  
ATOM   1358  NZ  LYS A 168      27.994  16.527  15.051  1.00 65.26           N1+
ATOM   1359  HN  LYS A 168      26.460   9.248  14.953  1.00  0.00           H  
ATOM   1360  HZ1 LYS A 168      28.044  17.424  14.567  1.00  0.00           H  
ATOM   1361  HZ2 LYS A 168      28.924  16.133  15.190  1.00  0.00           H  
ATOM   1362  HZ3 LYS A 168      27.721  16.650  16.026  1.00  0.00           H  
ATOM   1363  N   GLU A 169      24.525  11.553  12.016  1.00 68.01           N  
ATOM   1364  CA  GLU A 169      24.701  11.779  10.589  1.00 70.01           C  
ATOM   1365  C   GLU A 169      25.677  12.939  10.410  1.00 70.78           C  
ATOM   1366  O   GLU A 169      25.392  14.068  10.807  1.00 70.87           O  
ATOM   1367  CB  GLU A 169      23.352  12.107   9.942  1.00 70.58           C  
ATOM   1368  CG  GLU A 169      23.352  12.057   8.423  1.00 71.09           C  
ATOM   1369  CD  GLU A 169      21.952  11.935   7.848  1.00 71.91           C  
ATOM   1370  OE1 GLU A 169      20.982  12.271   8.563  1.00 71.53           O  
ATOM   1371  OE2 GLU A 169      21.822  11.499   6.683  1.00 70.03           O1-
ATOM   1372  HN  GLU A 169      23.665  11.857  12.473  1.00  0.00           H  
ATOM   1373  N   LYS A 170      26.834  12.654   9.823  1.00 71.76           N  
ATOM   1374  CA  LYS A 170      27.893  13.648   9.711  1.00 73.27           C  
ATOM   1375  C   LYS A 170      27.489  14.801   8.803  1.00 74.12           C  
ATOM   1376  O   LYS A 170      28.149  15.840   8.777  1.00 74.89           O  
ATOM   1377  CB  LYS A 170      29.182  13.000   9.191  1.00 72.81           C  
ATOM   1378  CG  LYS A 170      30.160  12.604  10.295  1.00 72.81           C  
ATOM   1379  CD  LYS A 170      30.679  13.838  11.030  1.00 72.07           C  
ATOM   1380  CE  LYS A 170      31.321  13.486  12.366  1.00 71.42           C  
ATOM   1381  NZ  LYS A 170      32.558  12.669  12.219  1.00 72.44           N1+
ATOM   1382  HN  LYS A 170      26.984  11.720   9.443  1.00  0.00           H  
ATOM   1383  HZ1 LYS A 170      32.988  12.433  13.113  1.00  0.00           H  
ATOM   1384  HZ2 LYS A 170      33.228  13.130  11.603  1.00  0.00           H  
ATOM   1385  HZ3 LYS A 170      32.377  11.829  11.669  1.00  0.00           H  
ATOM   1386  N   ALA A 171      26.397  14.618   8.066  1.00 74.19           N  
ATOM   1387  CA  ALA A 171      25.907  15.652   7.164  1.00 74.04           C  
ATOM   1388  C   ALA A 171      24.777  16.475   7.781  1.00 73.98           C  
ATOM   1389  O   ALA A 171      24.567  17.626   7.399  1.00 73.86           O  
ATOM   1390  CB  ALA A 171      25.440  15.023   5.856  1.00 74.22           C  
ATOM   1391  HN  ALA A 171      25.892  13.735   8.134  1.00  0.00           H  
ATOM   1392  N   THR A 172      24.054  15.891   8.733  1.00 73.87           N  
ATOM   1393  CA  THR A 172      22.887  16.554   9.316  1.00 73.52           C  
ATOM   1394  C   THR A 172      23.064  16.893  10.796  1.00 72.83           C  
ATOM   1395  O   THR A 172      22.612  17.940  11.260  1.00 73.31           O  
ATOM   1396  CB  THR A 172      21.620  15.686   9.175  1.00 73.79           C  
ATOM   1397  CG2 THR A 172      21.425  15.266   7.725  1.00 73.39           C  
ATOM   1398  OG1 THR A 172      21.747  14.515   9.992  1.00 75.54           O  
ATOM   1399  HN  THR A 172      24.318  14.963   9.063  1.00  0.00           H  
ATOM   1400  HG1 THR A 172      20.967  13.980   9.905  1.00  0.00           H  
ATOM   1401  N   GLY A 173      23.713  16.001  11.536  1.00 71.73           N  
ATOM   1402  CA  GLY A 173      23.916  16.233  12.954  1.00 70.84           C  
ATOM   1403  C   GLY A 173      22.889  15.530  13.819  1.00 70.09           C  
ATOM   1404  O   GLY A 173      23.198  15.093  14.928  1.00 69.97           O  
ATOM   1405  HN  GLY A 173      24.071  15.148  11.105  1.00  0.00           H  
ATOM   1406  N   ARG A 174      21.663  15.415  13.317  1.00 69.53           N  
ATOM   1407  CA  ARG A 174      20.618  14.709  14.045  1.00 68.46           C  
ATOM   1408  C   ARG A 174      20.878  13.205  14.042  1.00 66.86           C  
ATOM   1409  O   ARG A 174      21.363  12.646  13.055  1.00 66.52           O  
ATOM   1410  CB  ARG A 174      19.241  15.020  13.444  1.00 69.46           C  
ATOM   1411  CG  ARG A 174      19.128  14.825  11.941  1.00 70.69           C  
ATOM   1412  CD  ARG A 174      17.875  15.515  11.417  1.00 71.91           C  
ATOM   1413  NE  ARG A 174      17.336  14.872  10.222  1.00 72.66           N  
ATOM   1414  CZ  ARG A 174      17.685  15.188   8.979  1.00 72.69           C  
ATOM   1415  NH1 ARG A 174      18.580  16.142   8.761  1.00 72.48           N1+
ATOM   1416  NH2 ARG A 174      17.131  14.556   7.953  1.00 72.18           N  
ATOM   1417  HN  ARG A 174      21.451  15.827  12.408  1.00  0.00           H  
ATOM   1418  HE  ARG A 174      16.646  14.132  10.349  1.00  0.00           H  
ATOM   1419 1HH1 ARG A 174      19.006  16.628   9.550  1.00  0.00           H  
ATOM   1420 2HH1 ARG A 174      18.848  16.384   7.807  1.00  0.00           H  
ATOM   1421 1HH2 ARG A 174      16.443  13.822   8.121  1.00  0.00           H  
ATOM   1422 2HH2 ARG A 174      17.399  14.798   6.999  1.00  0.00           H  
ATOM   1423  N   TYR A 175      20.558  12.560  15.159  1.00 64.50           N  
ATOM   1424  CA  TYR A 175      21.021  11.204  15.429  1.00 61.65           C  
ATOM   1425  C   TYR A 175      20.088  10.129  14.893  1.00 57.78           C  
ATOM   1426  O   TYR A 175      18.987  10.413  14.426  1.00 56.38           O  
ATOM   1427  CB  TYR A 175      21.210  11.006  16.935  1.00 63.18           C  
ATOM   1428  CG  TYR A 175      22.295  11.872  17.535  1.00 66.19           C  
ATOM   1429  CD1 TYR A 175      22.095  13.232  17.737  1.00 67.88           C  
ATOM   1430  CD2 TYR A 175      23.517  11.327  17.911  1.00 67.91           C  
ATOM   1431  CE1 TYR A 175      23.084  14.026  18.300  1.00 68.28           C  
ATOM   1432  CE2 TYR A 175      24.510  12.113  18.475  1.00 67.71           C  
ATOM   1433  CZ  TYR A 175      24.287  13.460  18.668  1.00 67.28           C  
ATOM   1434  OH  TYR A 175      25.266  14.240  19.241  1.00 67.68           O  
ATOM   1435  HN  TYR A 175      19.970  13.028  15.849  1.00  0.00           H  
ATOM   1436  HH  TYR A 175      26.094  13.850  19.494  1.00  0.00           H  
ATOM   1437  N   TYR A 176      20.551   8.887  14.963  1.00 54.76           N  
ATOM   1438  CA  TYR A 176      19.777   7.742  14.506  1.00 52.53           C  
ATOM   1439  C   TYR A 176      20.199   6.496  15.274  1.00 50.55           C  
ATOM   1440  O   TYR A 176      21.261   6.466  15.893  1.00 50.49           O  
ATOM   1441  CB  TYR A 176      20.002   7.508  13.008  1.00 52.08           C  
ATOM   1442  CG  TYR A 176      19.440   8.588  12.109  1.00 52.52           C  
ATOM   1443  CD1 TYR A 176      20.252   9.601  11.617  1.00 53.50           C  
ATOM   1444  CD2 TYR A 176      18.099   8.587  11.743  1.00 52.72           C  
ATOM   1445  CE1 TYR A 176      19.746  10.583  10.783  1.00 53.87           C  
ATOM   1446  CE2 TYR A 176      17.584   9.565  10.911  1.00 52.34           C  
ATOM   1447  CZ  TYR A 176      18.412  10.560  10.434  1.00 53.32           C  
ATOM   1448  OH  TYR A 176      17.911  11.532   9.599  1.00 52.94           O  
ATOM   1449  HN  TYR A 176      21.481   8.729  15.350  1.00  0.00           H  
ATOM   1450  HH  TYR A 176      18.481  12.217   9.271  1.00  0.00           H  
ATOM   1451  N   ALA A 177      19.358   5.471  15.236  1.00 47.47           N  
ATOM   1452  CA  ALA A 177      19.772   4.138  15.641  1.00 45.77           C  
ATOM   1453  C   ALA A 177      20.072   3.341  14.378  1.00 45.36           C  
ATOM   1454  O   ALA A 177      19.347   3.440  13.391  1.00 45.41           O  
ATOM   1455  CB  ALA A 177      18.664   3.468  16.437  1.00 45.09           C  
ATOM   1456  HN  ALA A 177      18.401   5.621  14.916  1.00  0.00           H  
ATOM   1457  N   MET A 178      21.143   2.558  14.396  1.00 44.84           N  
ATOM   1458  CA  MET A 178      21.463   1.733  13.243  1.00 45.55           C  
ATOM   1459  C   MET A 178      21.488   0.256  13.582  1.00 46.13           C  
ATOM   1460  O   MET A 178      22.363  -0.211  14.305  1.00 47.59           O  
ATOM   1461  CB  MET A 178      22.812   2.129  12.647  1.00 45.46           C  
ATOM   1462  CG  MET A 178      23.254   1.193  11.533  1.00 46.27           C  
ATOM   1463  SD  MET A 178      24.813   1.665  10.791  1.00 48.83           S  
ATOM   1464  CE  MET A 178      24.464   3.366  10.340  1.00 47.09           C  
ATOM   1465  HN  MET A 178      21.743   2.535  15.221  1.00  0.00           H  
ATOM   1466  N   LYS A 179      20.528  -0.480  13.041  1.00 46.37           N  
ATOM   1467  CA  LYS A 179      20.476  -1.919  13.232  1.00 47.55           C  
ATOM   1468  C   LYS A 179      21.436  -2.559  12.239  1.00 49.98           C  
ATOM   1469  O   LYS A 179      21.248  -2.454  11.028  1.00 50.90           O  
ATOM   1470  CB  LYS A 179      19.055  -2.414  12.985  1.00 45.01           C  
ATOM   1471  CG  LYS A 179      18.700  -3.707  13.673  1.00 42.53           C  
ATOM   1472  CD  LYS A 179      17.210  -3.954  13.531  1.00 41.57           C  
ATOM   1473  CE  LYS A 179      16.761  -5.168  14.310  1.00 40.75           C  
ATOM   1474  NZ  LYS A 179      15.311  -5.417  14.092  1.00 40.01           N1+
ATOM   1475  HN  LYS A 179      19.809  -0.026  12.478  1.00  0.00           H  
ATOM   1476  HZ1 LYS A 179      15.008  -6.237  14.618  1.00  0.00           H  
ATOM   1477  HZ2 LYS A 179      15.084  -5.497  13.101  1.00  0.00           H  
ATOM   1478  HZ3 LYS A 179      14.747  -4.595  14.311  1.00  0.00           H  
ATOM   1479  N   ILE A 180      22.477  -3.205  12.753  1.00 52.41           N  
ATOM   1480  CA  ILE A 180      23.464  -3.846  11.898  1.00 55.05           C  
ATOM   1481  C   ILE A 180      23.385  -5.355  12.041  1.00 57.91           C  
ATOM   1482  O   ILE A 180      23.820  -5.919  13.045  1.00 58.51           O  
ATOM   1483  CB  ILE A 180      24.893  -3.399  12.248  1.00 55.18           C  
ATOM   1484  CG1 ILE A 180      25.050  -1.902  11.989  1.00 56.21           C  
ATOM   1485  CG2 ILE A 180      25.899  -4.179  11.417  1.00 55.23           C  
ATOM   1486  CD1 ILE A 180      26.448  -1.391  12.240  1.00 56.23           C  
ATOM   1487  HN  ILE A 180      22.586  -3.252  13.766  1.00  0.00           H  
ATOM   1488  N   LEU A 181      22.822  -6.002  11.028  1.00 60.68           N  
ATOM   1489  CA  LEU A 181      22.719  -7.450  11.017  1.00 63.67           C  
ATOM   1490  C   LEU A 181      23.872  -8.034  10.214  1.00 66.31           C  
ATOM   1491  O   LEU A 181      24.300  -7.459   9.212  1.00 67.15           O  
ATOM   1492  CB  LEU A 181      21.386  -7.884  10.399  1.00 63.02           C  
ATOM   1493  CG  LEU A 181      20.098  -7.384  11.062  1.00 62.33           C  
ATOM   1494  CD1 LEU A 181      18.901  -7.922  10.294  1.00 60.69           C  
ATOM   1495  CD2 LEU A 181      20.048  -7.832  12.515  1.00 61.62           C  
ATOM   1496  HN  LEU A 181      22.453  -5.470  10.240  1.00  0.00           H  
ATOM   1497  N   LYS A 182      24.376  -9.176  10.666  1.00 69.04           N  
ATOM   1498  CA  LYS A 182      25.365  -9.929   9.909  1.00 71.41           C  
ATOM   1499  C   LYS A 182      24.665 -10.674   8.776  1.00 72.99           C  
ATOM   1500  O   LYS A 182      23.784 -11.499   9.017  1.00 72.65           O  
ATOM   1501  CB  LYS A 182      26.077 -10.917  10.834  1.00 71.02           C  
ATOM   1502  CG  LYS A 182      25.147 -11.599  11.821  1.00 70.35           C  
ATOM   1503  CD  LYS A 182      25.906 -12.151  13.016  1.00 70.61           C  
ATOM   1504  CE  LYS A 182      26.644 -11.050  13.757  1.00 70.53           C  
ATOM   1505  NZ  LYS A 182      27.361 -11.576  14.951  1.00 69.52           N1+
ATOM   1506  HN  LYS A 182      24.062  -9.535  11.568  1.00  0.00           H  
ATOM   1507  HZ1 LYS A 182      27.857 -10.836  15.449  1.00  0.00           H  
ATOM   1508  HZ2 LYS A 182      27.987 -12.341  14.702  1.00  0.00           H  
ATOM   1509  HZ3 LYS A 182      26.729 -12.083  15.571  1.00  0.00           H  
ATOM   1510  N   LYS A 183      25.060 -10.378   7.541  1.00 75.06           N  
ATOM   1511  CA  LYS A 183      24.333 -10.866   6.377  1.00 77.16           C  
ATOM   1512  C   LYS A 183      24.547 -12.356   6.132  1.00 78.59           C  
ATOM   1513  O   LYS A 183      23.779 -12.983   5.404  1.00 79.46           O  
ATOM   1514  CB  LYS A 183      24.742 -10.083   5.126  1.00 76.92           C  
ATOM   1515  CG  LYS A 183      26.062 -10.524   4.525  1.00 76.85           C  
ATOM   1516  CD  LYS A 183      26.200 -10.050   3.086  1.00 77.77           C  
ATOM   1517  CE  LYS A 183      26.130  -8.534   2.991  1.00 78.11           C  
ATOM   1518  NZ  LYS A 183      26.411  -8.045   1.611  1.00 78.39           N1+
ATOM   1519  HN  LYS A 183      25.888  -9.798   7.406  1.00  0.00           H  
ATOM   1520  HZ1 LYS A 183      26.364  -7.028   1.547  1.00  0.00           H  
ATOM   1521  HZ2 LYS A 183      25.794  -8.487   0.930  1.00  0.00           H  
ATOM   1522  HZ3 LYS A 183      27.306  -8.396   1.270  1.00  0.00           H  
ATOM   1523  N   GLU A 184      25.585 -12.924   6.739  1.00 80.33           N  
ATOM   1524  CA  GLU A 184      25.930 -14.324   6.508  1.00 82.54           C  
ATOM   1525  C   GLU A 184      25.088 -15.297   7.333  1.00 83.69           C  
ATOM   1526  O   GLU A 184      25.158 -16.514   7.138  1.00 84.28           O  
ATOM   1527  CB  GLU A 184      27.416 -14.556   6.794  1.00 83.06           C  
ATOM   1528  CG  GLU A 184      27.953 -13.783   7.983  1.00 84.96           C  
ATOM   1529  CD  GLU A 184      28.400 -12.381   7.610  1.00 85.67           C  
ATOM   1530  OE1 GLU A 184      29.376 -11.890   8.216  1.00 86.44           O  
ATOM   1531  OE2 GLU A 184      27.778 -11.772   6.714  1.00 85.37           O1-
ATOM   1532  HN  GLU A 184      26.153 -12.370   7.380  1.00  0.00           H  
ATOM   1533  N   VAL A 185      24.294 -14.759   8.253  1.00 84.03           N  
ATOM   1534  CA  VAL A 185      23.303 -15.562   8.959  1.00 84.61           C  
ATOM   1535  C   VAL A 185      22.088 -15.789   8.056  1.00 84.72           C  
ATOM   1536  O   VAL A 185      21.388 -16.796   8.178  1.00 84.01           O  
ATOM   1537  CB  VAL A 185      22.853 -14.866  10.267  1.00 84.66           C  
ATOM   1538  CG1 VAL A 185      21.777 -15.685  10.952  1.00 84.51           C  
ATOM   1539  CG2 VAL A 185      24.042 -14.694  11.196  1.00 84.78           C  
ATOM   1540  HN  VAL A 185      24.380 -13.766   8.469  1.00  0.00           H  
ATOM   1541  N   ILE A 186      21.851 -14.849   7.145  1.00 84.81           N  
ATOM   1542  CA  ILE A 186      20.775 -14.970   6.167  1.00 84.92           C  
ATOM   1543  C   ILE A 186      21.302 -15.206   4.748  1.00 84.65           C  
ATOM   1544  O   ILE A 186      21.422 -16.350   4.312  1.00 85.09           O  
ATOM   1545  CB  ILE A 186      19.871 -13.713   6.185  1.00 85.84           C  
ATOM   1546  CG1 ILE A 186      20.726 -12.445   6.149  1.00 85.69           C  
ATOM   1547  CG2 ILE A 186      18.994 -13.723   7.429  1.00 86.30           C  
ATOM   1548  CD1 ILE A 186      19.941 -11.175   6.392  1.00 84.99           C  
ATOM   1549  HN  ILE A 186      22.441 -14.017   7.130  1.00  0.00           H  
ATOM   1550  N   VAL A 187      21.619 -14.131   4.031  1.00 84.02           N  
ATOM   1551  CA  VAL A 187      22.195 -14.251   2.695  1.00 83.17           C  
ATOM   1552  C   VAL A 187      23.655 -14.688   2.789  1.00 83.54           C  
ATOM   1553  O   VAL A 187      24.568 -13.878   2.619  1.00 83.56           O  
ATOM   1554  CB  VAL A 187      22.124 -12.908   1.931  1.00 82.49           C  
ATOM   1555  CG1 VAL A 187      22.712 -13.067   0.535  1.00 81.02           C  
ATOM   1556  CG2 VAL A 187      20.680 -12.434   1.847  1.00 82.74           C  
ATOM   1557  HN  VAL A 187      21.456 -13.204   4.423  1.00  0.00           H  
ATOM   1558  N   ALA A 188      23.867 -15.973   3.062  1.00 83.58           N  
ATOM   1559  CA  ALA A 188      25.212 -16.519   3.241  1.00 83.81           C  
ATOM   1560  C   ALA A 188      25.886 -16.808   1.901  1.00 83.19           C  
ATOM   1561  O   ALA A 188      26.939 -17.446   1.848  1.00 82.22           O  
ATOM   1562  CB  ALA A 188      25.149 -17.798   4.082  1.00 83.26           C  
ATOM   1563  HN  ALA A 188      23.065 -16.598   3.149  1.00  0.00           H  
ATOM   1564  N   ASN A 199      14.687  -0.820  -1.730  1.00 90.17           N  
ATOM   1565  CA  ASN A 199      13.417  -0.198  -2.092  1.00 90.86           C  
ATOM   1566  C   ASN A 199      12.989   0.844  -1.056  1.00 90.98           C  
ATOM   1567  O   ASN A 199      13.097   0.614   0.147  1.00 91.62           O  
ATOM   1568  CB  ASN A 199      12.334  -1.274  -2.216  1.00 91.84           C  
ATOM   1569  CG  ASN A 199      12.159  -2.071  -0.932  1.00 92.92           C  
ATOM   1570  ND2 ASN A 199      11.194  -2.987  -0.921  1.00 93.26           N  
ATOM   1571  OD1 ASN A 199      12.889  -1.863   0.038  1.00 93.23           O  
ATOM   1572  HN1 ASN A 199      15.408  -0.103  -1.647  1.00  0.00           H  
ATOM   1573  HN2 ASN A 199      14.952  -1.559  -2.381  1.00  0.00           H  
ATOM   1574  HN3 ASN A 199      14.610  -1.388  -0.886  1.00  0.00           H  
ATOM   1575 1HD2 ASN A 199      10.589  -3.159  -1.724  1.00  0.00           H  
ATOM   1576 2HD2 ASN A 199      11.077  -3.521  -0.060  1.00  0.00           H  
ATOM   1577  N   ARG A 200      12.492   1.986  -1.523  1.00 90.15           N  
ATOM   1578  CA  ARG A 200      12.063   3.051  -0.624  1.00 89.16           C  
ATOM   1579  C   ARG A 200      10.598   2.935  -0.222  1.00 87.36           C  
ATOM   1580  O   ARG A 200       9.934   3.931   0.085  1.00 87.57           O  
ATOM   1581  CB  ARG A 200      12.342   4.405  -1.263  1.00 90.42           C  
ATOM   1582  CG  ARG A 200      13.829   4.688  -1.337  1.00 92.36           C  
ATOM   1583  CD  ARG A 200      14.155   6.100  -0.918  1.00 93.26           C  
ATOM   1584  NE  ARG A 200      14.022   7.027  -2.032  1.00 94.48           N  
ATOM   1585  CZ  ARG A 200      14.482   8.271  -2.017  1.00 95.48           C  
ATOM   1586  NH1 ARG A 200      15.103   8.732  -0.939  1.00 96.25           N1+
ATOM   1587  NH2 ARG A 200      14.329   9.047  -3.080  1.00 94.74           N  
ATOM   1588  HN  ARG A 200      12.409   2.120  -2.531  1.00  0.00           H  
ATOM   1589  HE  ARG A 200      13.547   6.701  -2.874  1.00  0.00           H  
ATOM   1590 1HH1 ARG A 200      15.221   8.135  -0.121  1.00  0.00           H  
ATOM   1591 2HH1 ARG A 200      15.457   9.689  -0.927  1.00  0.00           H  
ATOM   1592 1HH2 ARG A 200      13.852   8.693  -3.909  1.00  0.00           H  
ATOM   1593 2HH2 ARG A 200      14.683  10.004  -3.068  1.00  0.00           H  
ATOM   1594  N   VAL A 201      10.114   1.696  -0.235  1.00 85.08           N  
ATOM   1595  CA  VAL A 201       8.882   1.311   0.442  1.00 80.98           C  
ATOM   1596  C   VAL A 201       8.787   1.911   1.847  1.00 78.69           C  
ATOM   1597  O   VAL A 201       7.719   1.925   2.462  1.00 77.88           O  
ATOM   1598  CB  VAL A 201       8.804  -0.220   0.545  1.00 80.35           C  
ATOM   1599  CG1 VAL A 201       7.612  -0.629   1.383  1.00 80.06           C  
ATOM   1600  CG2 VAL A 201       8.725  -0.820  -0.855  1.00 80.44           C  
ATOM   1601  HN  VAL A 201      10.631   0.979  -0.744  1.00  0.00           H  
ATOM   1602  N   LEU A 202       9.913   2.420   2.338  1.00 76.87           N  
ATOM   1603  CA  LEU A 202      10.008   2.954   3.691  1.00 75.29           C  
ATOM   1604  C   LEU A 202       9.489   4.383   3.851  1.00 74.60           C  
ATOM   1605  O   LEU A 202       9.669   4.989   4.906  1.00 75.16           O  
ATOM   1606  CB  LEU A 202      11.461   2.885   4.194  1.00 73.92           C  
ATOM   1607  CG  LEU A 202      12.620   3.444   3.356  1.00 72.86           C  
ATOM   1608  CD1 LEU A 202      13.695   4.008   4.272  1.00 71.91           C  
ATOM   1609  CD2 LEU A 202      13.204   2.345   2.488  1.00 71.78           C  
ATOM   1610  HN  LEU A 202      10.743   2.437   1.745  1.00  0.00           H  
ATOM   1611  N   GLN A 203       8.851   4.924   2.816  1.00 73.20           N  
ATOM   1612  CA  GLN A 203       8.191   6.225   2.935  1.00 71.31           C  
ATOM   1613  C   GLN A 203       6.678   6.062   3.085  1.00 69.04           C  
ATOM   1614  O   GLN A 203       5.989   6.966   3.563  1.00 68.21           O  
ATOM   1615  CB  GLN A 203       8.509   7.088   1.715  1.00 72.89           C  
ATOM   1616  CG  GLN A 203       9.992   7.307   1.503  1.00 73.32           C  
ATOM   1617  CD  GLN A 203      10.302   7.774   0.103  1.00 73.75           C  
ATOM   1618  NE2 GLN A 203      10.068   9.055  -0.158  1.00 73.67           N  
ATOM   1619  OE1 GLN A 203      10.742   6.993  -0.740  1.00 73.41           O  
ATOM   1620  HN  GLN A 203       8.822   4.425   1.927  1.00  0.00           H  
ATOM   1621 1HE2 GLN A 203       9.703   9.702   0.541  1.00  0.00           H  
ATOM   1622 2HE2 GLN A 203      10.278   9.371  -1.105  1.00  0.00           H  
ATOM   1623  N   ASN A 204       6.175   4.900   2.673  1.00 67.04           N  
ATOM   1624  CA  ASN A 204       4.788   4.513   2.924  1.00 64.98           C  
ATOM   1625  C   ASN A 204       4.613   4.172   4.399  1.00 63.43           C  
ATOM   1626  O   ASN A 204       3.582   4.479   5.005  1.00 63.77           O  
ATOM   1627  CB  ASN A 204       4.410   3.278   2.097  1.00 64.94           C  
ATOM   1628  CG  ASN A 204       4.645   3.468   0.613  1.00 64.77           C  
ATOM   1629  ND2 ASN A 204       3.864   2.767  -0.202  1.00 63.30           N  
ATOM   1630  OD1 ASN A 204       5.518   4.233   0.202  1.00 64.76           O  
ATOM   1631  HN  ASN A 204       6.780   4.256   2.163  1.00  0.00           H  
ATOM   1632 1HD2 ASN A 204       4.022   2.895  -1.201  1.00  0.00           H  
ATOM   1633 2HD2 ASN A 204       3.141   2.133   0.138  1.00  0.00           H  
ATOM   1634  N   SER A 205       5.632   3.536   4.969  1.00 60.03           N  
ATOM   1635  CA  SER A 205       5.522   2.936   6.291  1.00 56.32           C  
ATOM   1636  C   SER A 205       5.672   3.959   7.411  1.00 53.83           C  
ATOM   1637  O   SER A 205       6.013   3.610   8.540  1.00 53.84           O  
ATOM   1638  CB  SER A 205       6.569   1.834   6.443  1.00 56.14           C  
ATOM   1639  OG  SER A 205       6.473   0.902   5.378  1.00 53.97           O  
ATOM   1640  HN  SER A 205       6.516   3.466   4.466  1.00  0.00           H  
ATOM   1641  HG  SER A 205       7.124   0.217   5.473  1.00  0.00           H  
ATOM   1642  N   ARG A 206       5.409   5.223   7.095  1.00 51.66           N  
ATOM   1643  CA  ARG A 206       5.447   6.286   8.096  1.00 48.34           C  
ATOM   1644  C   ARG A 206       4.194   6.318   8.973  1.00 44.36           C  
ATOM   1645  O   ARG A 206       3.073   6.414   8.473  1.00 44.01           O  
ATOM   1646  CB  ARG A 206       5.628   7.646   7.415  1.00 49.25           C  
ATOM   1647  CG  ARG A 206       7.079   8.049   7.209  1.00 51.17           C  
ATOM   1648  CD  ARG A 206       7.864   7.934   8.514  1.00 55.69           C  
ATOM   1649  NE  ARG A 206       7.069   8.302   9.689  1.00 55.50           N  
ATOM   1650  CZ  ARG A 206       7.467   9.163  10.624  1.00 55.40           C  
ATOM   1651  NH1 ARG A 206       8.653   9.750  10.524  1.00 55.43           N1+
ATOM   1652  NH2 ARG A 206       6.682   9.437  11.659  1.00 53.56           N  
ATOM   1653  HN  ARG A 206       5.175   5.456   6.130  1.00  0.00           H  
ATOM   1654  HE  ARG A 206       6.151   7.871   9.798  1.00  0.00           H  
ATOM   1655 1HH1 ARG A 206       9.256   9.539   9.729  1.00  0.00           H  
ATOM   1656 2HH1 ARG A 206       8.958  10.409  11.240  1.00  0.00           H  
ATOM   1657 1HH2 ARG A 206       5.770   8.986  11.736  1.00  0.00           H  
ATOM   1658 2HH2 ARG A 206       6.987  10.096  12.375  1.00  0.00           H  
ATOM   1659  N   HIS A 207       4.396   6.229  10.284  1.00 39.08           N  
ATOM   1660  CA  HIS A 207       3.320   6.445  11.239  1.00 34.50           C  
ATOM   1661  C   HIS A 207       3.852   7.254  12.409  1.00 32.55           C  
ATOM   1662  O   HIS A 207       4.975   7.043  12.853  1.00 35.69           O  
ATOM   1663  CB  HIS A 207       2.776   5.111  11.741  1.00 33.40           C  
ATOM   1664  CG  HIS A 207       1.470   5.230  12.460  1.00 31.75           C  
ATOM   1665  CD2 HIS A 207       0.196   5.082  12.024  1.00 31.83           C  
ATOM   1666  ND1 HIS A 207       1.382   5.559  13.795  1.00 30.97           N  
ATOM   1667  CE1 HIS A 207       0.110   5.608  14.152  1.00 31.72           C  
ATOM   1668  NE2 HIS A 207      -0.630   5.323  13.095  1.00 33.29           N  
ATOM   1669  HN  HIS A 207       5.329   6.004  10.629  1.00  0.00           H  
ATOM   1670  HD1 HIS A 207       2.175   5.737  14.412  1.00  0.00           H  
ATOM   1671  HE2 HIS A 207      -1.649   5.288  13.077  1.00  0.00           H  
ATOM   1672  N   PRO A 208       3.050   8.195  12.928  1.00 30.87           N  
ATOM   1673  CA  PRO A 208       3.554   9.099  13.967  1.00 28.26           C  
ATOM   1674  C   PRO A 208       4.007   8.414  15.255  1.00 28.05           C  
ATOM   1675  O   PRO A 208       4.720   9.012  16.053  1.00 27.73           O  
ATOM   1676  CB  PRO A 208       2.392  10.066  14.204  1.00 28.36           C  
ATOM   1677  CG  PRO A 208       1.184   9.356  13.697  1.00 28.73           C  
ATOM   1678  CD  PRO A 208       1.645   8.473  12.580  1.00 29.50           C  
ATOM   1679  N   PHE A 209       3.602   7.163  15.454  1.00 28.33           N  
ATOM   1680  CA  PHE A 209       3.892   6.465  16.704  1.00 28.62           C  
ATOM   1681  C   PHE A 209       4.797   5.248  16.523  1.00 30.46           C  
ATOM   1682  O   PHE A 209       4.982   4.454  17.453  1.00 28.77           O  
ATOM   1683  CB  PHE A 209       2.585   6.057  17.389  1.00 26.78           C  
ATOM   1684  CG  PHE A 209       1.691   7.220  17.708  1.00 28.05           C  
ATOM   1685  CD1 PHE A 209       2.218   8.381  18.262  1.00 29.02           C  
ATOM   1686  CD2 PHE A 209       0.337   7.178  17.416  1.00 25.68           C  
ATOM   1687  CE1 PHE A 209       1.407   9.482  18.513  1.00 27.86           C  
ATOM   1688  CE2 PHE A 209      -0.477   8.271  17.663  1.00 26.04           C  
ATOM   1689  CZ  PHE A 209       0.058   9.426  18.211  1.00 26.60           C  
ATOM   1690  HN  PHE A 209       3.080   6.683  14.721  1.00  0.00           H  
ATOM   1691  N   LEU A 210       5.359   5.110  15.323  1.00 30.07           N  
ATOM   1692  CA  LEU A 210       6.336   4.063  15.038  1.00 30.54           C  
ATOM   1693  C   LEU A 210       7.667   4.700  14.649  1.00 31.93           C  
ATOM   1694  O   LEU A 210       7.691   5.670  13.896  1.00 34.05           O  
ATOM   1695  CB  LEU A 210       5.852   3.188  13.884  1.00 29.67           C  
ATOM   1696  CG  LEU A 210       4.523   2.458  14.030  1.00 31.19           C  
ATOM   1697  CD1 LEU A 210       4.191   1.767  12.714  1.00 30.93           C  
ATOM   1698  CD2 LEU A 210       4.605   1.448  15.171  1.00 31.92           C  
ATOM   1699  HN  LEU A 210       5.098   5.757  14.579  1.00  0.00           H  
ATOM   1700  N   THR A 211       8.773   4.156  15.147  1.00 32.36           N  
ATOM   1701  CA  THR A 211      10.074   4.675  14.754  1.00 34.73           C  
ATOM   1702  C   THR A 211      10.265   4.406  13.262  1.00 36.83           C  
ATOM   1703  O   THR A 211      10.094   3.279  12.793  1.00 37.01           O  
ATOM   1704  CB  THR A 211      11.238   4.026  15.569  1.00 32.91           C  
ATOM   1705  CG2 THR A 211      10.920   4.055  17.050  1.00 33.80           C  
ATOM   1706  OG1 THR A 211      11.428   2.666  15.168  1.00 34.05           O  
ATOM   1707  HN  THR A 211       8.710   3.377  15.803  1.00  0.00           H  
ATOM   1708  HG1 THR A 211      12.136   2.271  15.664  1.00  0.00           H  
ATOM   1709  N   ALA A 212      10.607   5.459  12.524  1.00 38.31           N  
ATOM   1710  CA  ALA A 212      10.692   5.407  11.072  1.00 38.75           C  
ATOM   1711  C   ALA A 212      12.003   4.794  10.591  1.00 40.40           C  
ATOM   1712  O   ALA A 212      13.074   5.071  11.137  1.00 39.76           O  
ATOM   1713  CB  ALA A 212      10.542   6.808  10.504  1.00 38.47           C  
ATOM   1714  HN  ALA A 212      10.818   6.339  12.995  1.00  0.00           H  
ATOM   1715  N   LEU A 213      11.914   3.958   9.563  1.00 41.74           N  
ATOM   1716  CA  LEU A 213      13.105   3.504   8.865  1.00 44.20           C  
ATOM   1717  C   LEU A 213      13.413   4.512   7.762  1.00 46.44           C  
ATOM   1718  O   LEU A 213      12.651   4.640   6.806  1.00 45.69           O  
ATOM   1719  CB  LEU A 213      12.866   2.118   8.266  1.00 45.34           C  
ATOM   1720  CG  LEU A 213      14.088   1.407   7.675  1.00 47.86           C  
ATOM   1721  CD1 LEU A 213      15.171   1.285   8.739  1.00 48.14           C  
ATOM   1722  CD2 LEU A 213      13.687   0.030   7.163  1.00 46.90           C  
ATOM   1723  HN  LEU A 213      10.997   3.630   9.259  1.00  0.00           H  
ATOM   1724  N   LYS A 214      14.522   5.236   7.904  1.00 49.93           N  
ATOM   1725  CA  LYS A 214      14.875   6.287   6.953  1.00 52.07           C  
ATOM   1726  C   LYS A 214      15.881   5.842   5.892  1.00 53.43           C  
ATOM   1727  O   LYS A 214      15.807   6.285   4.747  1.00 54.66           O  
ATOM   1728  CB  LYS A 214      15.420   7.517   7.687  1.00 51.99           C  
ATOM   1729  CG  LYS A 214      15.850   8.638   6.748  1.00 53.13           C  
ATOM   1730  CD  LYS A 214      15.983   9.968   7.471  1.00 53.77           C  
ATOM   1731  CE  LYS A 214      16.532  11.052   6.544  1.00 54.58           C  
ATOM   1732  NZ  LYS A 214      15.686  11.278   5.332  1.00 51.77           N1+
ATOM   1733  HN  LYS A 214      15.139   5.052   8.695  1.00  0.00           H  
ATOM   1734  HZ1 LYS A 214      16.052  12.001   4.713  1.00  0.00           H  
ATOM   1735  HZ2 LYS A 214      14.722  11.481   5.596  1.00  0.00           H  
ATOM   1736  HZ3 LYS A 214      15.541  10.406   4.824  1.00  0.00           H  
ATOM   1737  N   TYR A 215      16.820   4.978   6.269  1.00 54.46           N  
ATOM   1738  CA  TYR A 215      17.766   4.415   5.305  1.00 56.79           C  
ATOM   1739  C   TYR A 215      18.005   2.927   5.544  1.00 58.15           C  
ATOM   1740  O   TYR A 215      18.019   2.467   6.685  1.00 59.06           O  
ATOM   1741  CB  TYR A 215      19.113   5.139   5.378  1.00 56.49           C  
ATOM   1742  CG  TYR A 215      19.039   6.637   5.206  1.00 56.49           C  
ATOM   1743  CD1 TYR A 215      18.742   7.203   3.975  1.00 55.82           C  
ATOM   1744  CD2 TYR A 215      19.290   7.486   6.274  1.00 57.81           C  
ATOM   1745  CE1 TYR A 215      18.697   8.576   3.815  1.00 56.56           C  
ATOM   1746  CE2 TYR A 215      19.247   8.858   6.124  1.00 57.51           C  
ATOM   1747  CZ  TYR A 215      18.951   9.398   4.895  1.00 56.60           C  
ATOM   1748  OH  TYR A 215      18.910  10.765   4.753  1.00 56.09           O  
ATOM   1749  HN  TYR A 215      16.882   4.703   7.249  1.00  0.00           H  
ATOM   1750  HH  TYR A 215      19.085  11.331   5.496  1.00  0.00           H  
ATOM   1751  N   SER A 216      18.196   2.178   4.462  1.00 59.40           N  
ATOM   1752  CA  SER A 216      18.705   0.816   4.559  1.00 62.27           C  
ATOM   1753  C   SER A 216      19.689   0.542   3.427  1.00 63.93           C  
ATOM   1754  O   SER A 216      19.339   0.633   2.251  1.00 64.34           O  
ATOM   1755  CB  SER A 216      17.555  -0.200   4.512  1.00 62.17           C  
ATOM   1756  OG  SER A 216      16.820  -0.112   3.303  1.00 63.81           O  
ATOM   1757  HN  SER A 216      17.981   2.566   3.543  1.00  0.00           H  
ATOM   1758  HG  SER A 216      16.108  -0.741   3.274  1.00  0.00           H  
ATOM   1759  N   PHE A 217      20.925   0.215   3.790  1.00 66.18           N  
ATOM   1760  CA  PHE A 217      21.958  -0.073   2.802  1.00 67.60           C  
ATOM   1761  C   PHE A 217      22.768  -1.308   3.182  1.00 68.74           C  
ATOM   1762  O   PHE A 217      22.877  -1.654   4.358  1.00 68.09           O  
ATOM   1763  CB  PHE A 217      22.890   1.133   2.642  1.00 66.93           C  
ATOM   1764  CG  PHE A 217      23.609   1.522   3.903  1.00 67.35           C  
ATOM   1765  CD1 PHE A 217      23.152   2.576   4.681  1.00 67.42           C  
ATOM   1766  CD2 PHE A 217      24.754   0.847   4.301  1.00 67.95           C  
ATOM   1767  CE1 PHE A 217      23.824   2.953   5.833  1.00 66.66           C  
ATOM   1768  CE2 PHE A 217      25.432   1.217   5.452  1.00 68.51           C  
ATOM   1769  CZ  PHE A 217      24.965   2.273   6.219  1.00 67.41           C  
ATOM   1770  HN  PHE A 217      21.156   0.164   4.782  1.00  0.00           H  
ATOM   1771  N   GLN A 218      23.327  -1.974   2.176  1.00 70.71           N  
ATOM   1772  CA  GLN A 218      24.159  -3.150   2.402  1.00 72.86           C  
ATOM   1773  C   GLN A 218      25.623  -2.820   2.166  1.00 73.39           C  
ATOM   1774  O   GLN A 218      25.945  -1.871   1.449  1.00 73.22           O  
ATOM   1775  CB  GLN A 218      23.755  -4.290   1.465  1.00 74.85           C  
ATOM   1776  CG  GLN A 218      22.376  -4.865   1.716  1.00 76.77           C  
ATOM   1777  CD  GLN A 218      22.190  -6.216   1.048  1.00 78.27           C  
ATOM   1778  NE2 GLN A 218      20.979  -6.760   1.131  1.00 77.77           N  
ATOM   1779  OE1 GLN A 218      23.128  -6.765   0.465  1.00 79.41           O  
ATOM   1780  HN  GLN A 218      23.170  -1.654   1.220  1.00  0.00           H  
ATOM   1781 1HE2 GLN A 218      20.854  -7.667   0.682  1.00  0.00           H  
ATOM   1782 2HE2 GLN A 218      20.203  -6.306   1.613  1.00  0.00           H  
ATOM   1783  N   THR A 219      26.503  -3.611   2.774  1.00 74.13           N  
ATOM   1784  CA  THR A 219      27.936  -3.498   2.534  1.00 75.34           C  
ATOM   1785  C   THR A 219      28.617  -4.861   2.448  1.00 75.46           C  
ATOM   1786  O   THR A 219      28.000  -5.858   2.072  1.00 75.81           O  
ATOM   1787  CB  THR A 219      28.637  -2.673   3.636  1.00 75.79           C  
ATOM   1788  CG2 THR A 219      28.140  -1.235   3.625  1.00 75.77           C  
ATOM   1789  OG1 THR A 219      28.387  -3.269   4.915  1.00 76.63           O  
ATOM   1790  HN  THR A 219      26.165  -4.317   3.427  1.00  0.00           H  
ATOM   1791  HG1 THR A 219      28.818  -2.762   5.593  1.00  0.00           H  
ATOM   1792  N   HIS A 220      29.895  -4.890   2.813  1.00 75.71           N  
ATOM   1793  CA  HIS A 220      30.776  -6.004   2.489  1.00 75.80           C  
ATOM   1794  C   HIS A 220      30.293  -7.304   3.116  1.00 74.73           C  
ATOM   1795  O   HIS A 220      30.471  -8.384   2.549  1.00 74.53           O  
ATOM   1796  CB  HIS A 220      32.196  -5.685   2.965  1.00 76.88           C  
ATOM   1797  CG  HIS A 220      32.599  -4.262   2.733  1.00 78.39           C  
ATOM   1798  CD2 HIS A 220      32.446  -3.457   1.654  1.00 79.10           C  
ATOM   1799  ND1 HIS A 220      33.209  -3.492   3.700  1.00 79.24           N  
ATOM   1800  CE1 HIS A 220      33.414  -2.275   3.228  1.00 79.99           C  
ATOM   1801  NE2 HIS A 220      32.960  -2.227   1.988  1.00 80.01           N  
ATOM   1802  HN  HIS A 220      30.273  -4.103   3.340  1.00  0.00           H  
ATOM   1803  HD1 HIS A 220      33.463  -3.812   4.635  1.00  0.00           H  
ATOM   1804  HE2 HIS A 220      32.987  -1.410   1.378  1.00  0.00           H  
ATOM   1805  N   ASP A 221      29.675  -7.190   4.286  1.00 73.23           N  
ATOM   1806  CA  ASP A 221      29.206  -8.359   5.015  1.00 71.12           C  
ATOM   1807  C   ASP A 221      28.032  -8.040   5.940  1.00 69.61           C  
ATOM   1808  O   ASP A 221      27.465  -8.937   6.564  1.00 69.88           O  
ATOM   1809  CB  ASP A 221      30.361  -8.964   5.823  1.00 71.47           C  
ATOM   1810  CG  ASP A 221      31.123  -7.924   6.634  1.00 71.90           C  
ATOM   1811  OD1 ASP A 221      30.573  -6.830   6.886  1.00 71.93           O  
ATOM   1812  OD2 ASP A 221      32.278  -8.203   7.021  1.00 71.81           O1-
ATOM   1813  HN  ASP A 221      29.526  -6.262   4.683  1.00  0.00           H  
ATOM   1814  N   ARG A 222      27.664  -6.765   6.025  1.00 67.22           N  
ATOM   1815  CA  ARG A 222      26.642  -6.340   6.975  1.00 65.93           C  
ATOM   1816  C   ARG A 222      25.384  -5.773   6.321  1.00 64.44           C  
ATOM   1817  O   ARG A 222      25.446  -5.145   5.262  1.00 64.48           O  
ATOM   1818  CB  ARG A 222      27.232  -5.307   7.939  1.00 66.36           C  
ATOM   1819  CG  ARG A 222      28.379  -5.848   8.771  1.00 66.50           C  
ATOM   1820  CD  ARG A 222      28.011  -7.202   9.360  1.00 66.89           C  
ATOM   1821  NE  ARG A 222      29.150  -7.863   9.988  1.00 65.35           N  
ATOM   1822  CZ  ARG A 222      29.715  -7.454  11.117  1.00 65.68           C  
ATOM   1823  NH1 ARG A 222      29.248  -6.382  11.743  1.00 66.17           N1+
ATOM   1824  NH2 ARG A 222      30.745  -8.120  11.620  1.00 66.24           N  
ATOM   1825  HN  ARG A 222      28.103  -6.074   5.417  1.00  0.00           H  
ATOM   1826  HE  ARG A 222      29.535  -8.690   9.532  1.00  0.00           H  
ATOM   1827 1HH1 ARG A 222      29.682  -6.068  12.611  1.00  0.00           H  
ATOM   1828 2HH1 ARG A 222      28.456  -5.870  11.356  1.00  0.00           H  
ATOM   1829 1HH2 ARG A 222      31.179  -7.806  12.488  1.00  0.00           H  
ATOM   1830 2HH2 ARG A 222      31.104  -8.944  11.139  1.00  0.00           H  
ATOM   1831  N   LEU A 223      24.241  -6.004   6.963  1.00 61.41           N  
ATOM   1832  CA  LEU A 223      22.980  -5.392   6.552  1.00 57.98           C  
ATOM   1833  C   LEU A 223      22.610  -4.253   7.494  1.00 56.30           C  
ATOM   1834  O   LEU A 223      22.397  -4.467   8.687  1.00 55.89           O  
ATOM   1835  CB  LEU A 223      21.864  -6.436   6.551  1.00 57.47           C  
ATOM   1836  CG  LEU A 223      21.482  -6.987   5.179  1.00 57.11           C  
ATOM   1837  CD1 LEU A 223      20.574  -8.190   5.344  1.00 55.56           C  
ATOM   1838  CD2 LEU A 223      20.794  -5.898   4.375  1.00 56.44           C  
ATOM   1839  HN  LEU A 223      24.246  -6.629   7.769  1.00  0.00           H  
ATOM   1840  N   CYS A 224      22.529  -3.042   6.953  1.00 53.64           N  
ATOM   1841  CA  CYS A 224      22.337  -1.857   7.778  1.00 52.11           C  
ATOM   1842  C   CYS A 224      20.954  -1.251   7.621  1.00 51.64           C  
ATOM   1843  O   CYS A 224      20.428  -1.160   6.511  1.00 53.03           O  
ATOM   1844  CB  CYS A 224      23.392  -0.806   7.440  1.00 51.62           C  
ATOM   1845  SG  CYS A 224      25.073  -1.313   7.843  1.00 55.05           S  
ATOM   1846  HN  CYS A 224      22.603  -2.940   5.941  1.00  0.00           H  
ATOM   1847  N   PHE A 225      20.372  -0.835   8.743  1.00 49.48           N  
ATOM   1848  CA  PHE A 225      19.081  -0.160   8.745  1.00 46.21           C  
ATOM   1849  C   PHE A 225      19.138   1.055   9.662  1.00 45.44           C  
ATOM   1850  O   PHE A 225      19.408   0.922  10.854  1.00 46.44           O  
ATOM   1851  CB  PHE A 225      17.996  -1.117   9.231  1.00 46.32           C  
ATOM   1852  CG  PHE A 225      17.880  -2.367   8.413  1.00 45.62           C  
ATOM   1853  CD1 PHE A 225      18.406  -3.561   8.872  1.00 45.88           C  
ATOM   1854  CD2 PHE A 225      17.239  -2.350   7.186  1.00 45.89           C  
ATOM   1855  CE1 PHE A 225      18.296  -4.717   8.123  1.00 46.22           C  
ATOM   1856  CE2 PHE A 225      17.125  -3.500   6.433  1.00 45.85           C  
ATOM   1857  CZ  PHE A 225      17.654  -4.686   6.902  1.00 48.05           C  
ATOM   1858  HN  PHE A 225      20.846  -0.994   9.632  1.00  0.00           H  
ATOM   1859  N   VAL A 226      18.881   2.236   9.108  1.00 43.41           N  
ATOM   1860  CA  VAL A 226      18.956   3.473   9.878  1.00 42.38           C  
ATOM   1861  C   VAL A 226      17.568   3.999  10.228  1.00 42.91           C  
ATOM   1862  O   VAL A 226      16.911   4.640   9.408  1.00 42.40           O  
ATOM   1863  CB  VAL A 226      19.715   4.565   9.095  1.00 43.77           C  
ATOM   1864  CG1 VAL A 226      19.728   5.863   9.884  1.00 44.87           C  
ATOM   1865  CG2 VAL A 226      21.140   4.109   8.815  1.00 45.72           C  
ATOM   1866  HN  VAL A 226      18.625   2.278   8.121  1.00  0.00           H  
ATOM   1867  N   MET A 227      17.127   3.728  11.454  1.00 43.47           N  
ATOM   1868  CA  MET A 227      15.821   4.183  11.925  1.00 42.93           C  
ATOM   1869  C   MET A 227      15.948   5.428  12.794  1.00 42.00           C  
ATOM   1870  O   MET A 227      16.994   5.673  13.383  1.00 41.67           O  
ATOM   1871  CB  MET A 227      15.134   3.066  12.708  1.00 40.35           C  
ATOM   1872  CG  MET A 227      16.090   2.034  13.262  1.00 41.29           C  
ATOM   1873  SD  MET A 227      15.417   0.361  13.173  1.00 39.35           S  
ATOM   1874  CE  MET A 227      13.899   0.604  14.053  1.00 45.58           C  
ATOM   1875  HN  MET A 227      17.719   3.186  12.084  1.00  0.00           H  
ATOM   1876  N   GLU A 228      14.885   6.222  12.860  1.00 42.36           N  
ATOM   1877  CA  GLU A 228      14.913   7.450  13.646  1.00 43.50           C  
ATOM   1878  C   GLU A 228      15.017   7.128  15.133  1.00 42.72           C  
ATOM   1879  O   GLU A 228      14.735   6.004  15.557  1.00 42.12           O  
ATOM   1880  CB  GLU A 228      13.659   8.290  13.376  1.00 44.71           C  
ATOM   1881  CG  GLU A 228      12.345   7.568  13.648  1.00 48.93           C  
ATOM   1882  CD  GLU A 228      11.122   8.442  13.394  1.00 49.77           C  
ATOM   1883  OE1 GLU A 228      11.234   9.410  12.608  1.00 50.88           O  
ATOM   1884  OE2 GLU A 228      10.051   8.161  13.982  1.00 47.52           O1-
ATOM   1885  HN  GLU A 228      14.037   5.969  12.353  1.00  0.00           H  
ATOM   1886  N   TYR A 229      15.437   8.110  15.924  1.00 41.81           N  
ATOM   1887  CA  TYR A 229      15.647   7.882  17.346  1.00 41.38           C  
ATOM   1888  C   TYR A 229      14.857   8.847  18.220  1.00 41.28           C  
ATOM   1889  O   TYR A 229      14.964  10.064  18.073  1.00 38.79           O  
ATOM   1890  CB  TYR A 229      17.131   7.993  17.684  1.00 42.41           C  
ATOM   1891  CG  TYR A 229      17.459   7.452  19.052  1.00 43.15           C  
ATOM   1892  CD1 TYR A 229      17.298   6.101  19.333  1.00 44.72           C  
ATOM   1893  CD2 TYR A 229      17.915   8.287  20.066  1.00 41.10           C  
ATOM   1894  CE1 TYR A 229      17.578   5.597  20.582  1.00 45.58           C  
ATOM   1895  CE2 TYR A 229      18.200   7.790  21.320  1.00 40.51           C  
ATOM   1896  CZ  TYR A 229      18.029   6.444  21.572  1.00 43.62           C  
ATOM   1897  OH  TYR A 229      18.305   5.928  22.816  1.00 46.39           O  
ATOM   1898  HN  TYR A 229      15.614   9.034  15.530  1.00  0.00           H  
ATOM   1899  HH  TYR A 229      18.616   6.512  23.498  1.00  0.00           H  
ATOM   1900  N   ALA A 230      14.072   8.293  19.138  1.00 40.61           N  
ATOM   1901  CA  ALA A 230      13.251   9.104  20.023  1.00 42.71           C  
ATOM   1902  C   ALA A 230      14.062   9.526  21.245  1.00 44.46           C  
ATOM   1903  O   ALA A 230      14.759   8.715  21.849  1.00 43.80           O  
ATOM   1904  CB  ALA A 230      12.014   8.322  20.444  1.00 40.84           C  
ATOM   1905  HN  ALA A 230      14.045   7.277  19.224  1.00  0.00           H  
ATOM   1906  N   ASN A 231      13.966  10.801  21.603  1.00 47.81           N  
ATOM   1907  CA  ASN A 231      14.867  11.395  22.590  1.00 52.19           C  
ATOM   1908  C   ASN A 231      14.410  11.173  24.030  1.00 53.78           C  
ATOM   1909  O   ASN A 231      15.232  11.060  24.939  1.00 55.95           O  
ATOM   1910  CB  ASN A 231      14.991  12.899  22.338  1.00 52.21           C  
ATOM   1911  CG  ASN A 231      14.789  13.259  20.882  1.00 53.95           C  
ATOM   1912  ND2 ASN A 231      13.604  13.765  20.557  1.00 53.59           N  
ATOM   1913  OD1 ASN A 231      15.683  13.079  20.055  1.00 54.39           O  
ATOM   1914  HN  ASN A 231      13.244  11.382  21.178  1.00  0.00           H  
ATOM   1915 1HD2 ASN A 231      13.468  14.008  19.576  1.00  0.00           H  
ATOM   1916 2HD2 ASN A 231      12.863  13.914  21.242  1.00  0.00           H  
ATOM   1917  N   GLY A 232      13.097  11.111  24.231  1.00 54.32           N  
ATOM   1918  CA  GLY A 232      12.544  11.245  25.567  1.00 54.65           C  
ATOM   1919  C   GLY A 232      12.495   9.981  26.401  1.00 54.91           C  
ATOM   1920  O   GLY A 232      11.587   9.816  27.214  1.00 56.16           O  
ATOM   1921  HN  GLY A 232      12.471  10.968  23.438  1.00  0.00           H  
ATOM   1922  N   GLY A 233      13.461   9.088  26.205  1.00 54.83           N  
ATOM   1923  CA  GLY A 233      13.531   7.881  27.013  1.00 55.03           C  
ATOM   1924  C   GLY A 233      12.350   6.951  26.811  1.00 55.20           C  
ATOM   1925  O   GLY A 233      11.418   7.274  26.081  1.00 54.89           O  
ATOM   1926  HN  GLY A 233      14.160   9.251  25.480  1.00  0.00           H  
ATOM   1927  N   GLU A 234      12.387   5.792  27.460  1.00 56.84           N  
ATOM   1928  CA  GLU A 234      11.311   4.813  27.343  1.00 59.23           C  
ATOM   1929  C   GLU A 234      10.480   4.747  28.620  1.00 59.73           C  
ATOM   1930  O   GLU A 234      10.942   5.124  29.697  1.00 58.69           O  
ATOM   1931  CB  GLU A 234      11.878   3.424  27.027  1.00 60.65           C  
ATOM   1932  CG  GLU A 234      12.682   2.802  28.153  1.00 63.84           C  
ATOM   1933  CD  GLU A 234      13.762   3.729  28.675  1.00 66.45           C  
ATOM   1934  OE1 GLU A 234      14.387   4.437  27.857  1.00 66.62           O  
ATOM   1935  OE2 GLU A 234      13.985   3.753  29.906  1.00 69.44           O1-
ATOM   1936  HN  GLU A 234      13.188   5.581  28.055  1.00  0.00           H  
ATOM   1937  N   LEU A 235       9.253   4.259  28.492  1.00 60.81           N  
ATOM   1938  CA  LEU A 235       8.328   4.242  29.614  1.00 61.85           C  
ATOM   1939  C   LEU A 235       8.915   3.537  30.829  1.00 62.61           C  
ATOM   1940  O   LEU A 235       8.854   4.063  31.938  1.00 64.09           O  
ATOM   1941  CB  LEU A 235       7.014   3.566  29.213  1.00 60.65           C  
ATOM   1942  CG  LEU A 235       6.139   4.350  28.235  1.00 58.43           C  
ATOM   1943  CD1 LEU A 235       4.762   3.717  28.157  1.00 58.97           C  
ATOM   1944  CD2 LEU A 235       6.027   5.789  28.699  1.00 57.39           C  
ATOM   1945  HN  LEU A 235       8.953   3.889  27.590  1.00  0.00           H  
ATOM   1946  N   PHE A 236       9.486   2.356  30.618  1.00 62.77           N  
ATOM   1947  CA  PHE A 236       9.986   1.547  31.724  1.00 63.78           C  
ATOM   1948  C   PHE A 236      10.637   2.446  32.770  1.00 64.89           C  
ATOM   1949  O   PHE A 236      10.385   2.309  33.965  1.00 64.76           O  
ATOM   1950  CB  PHE A 236      11.000   0.523  31.210  1.00 63.59           C  
ATOM   1951  CG  PHE A 236      11.291  -0.587  32.182  1.00 63.86           C  
ATOM   1952  CD1 PHE A 236      12.496  -0.629  32.869  1.00 64.51           C  
ATOM   1953  CD2 PHE A 236      10.372  -1.601  32.391  1.00 64.11           C  
ATOM   1954  CE1 PHE A 236      12.778  -1.663  33.745  1.00 63.94           C  
ATOM   1955  CE2 PHE A 236      10.648  -2.640  33.267  1.00 64.80           C  
ATOM   1956  CZ  PHE A 236      11.853  -2.670  33.944  1.00 64.58           C  
ATOM   1957  HN  PHE A 236       9.577   2.008  29.663  1.00  0.00           H  
ATOM   1958  N   PHE A 237      11.463   3.378  32.306  1.00 66.46           N  
ATOM   1959  CA  PHE A 237      12.026   4.412  33.169  1.00 66.41           C  
ATOM   1960  C   PHE A 237      10.915   5.135  33.923  1.00 65.35           C  
ATOM   1961  O   PHE A 237      10.695   4.898  35.107  1.00 66.50           O  
ATOM   1962  CB  PHE A 237      12.797   5.435  32.330  1.00 68.45           C  
ATOM   1963  CG  PHE A 237      14.289   5.387  32.516  1.00 70.83           C  
ATOM   1964  CD1 PHE A 237      14.934   4.195  32.804  1.00 71.17           C  
ATOM   1965  CD2 PHE A 237      15.050   6.541  32.380  1.00 71.39           C  
ATOM   1966  CE1 PHE A 237      16.312   4.154  32.951  1.00 71.48           C  
ATOM   1967  CE2 PHE A 237      16.427   6.508  32.526  1.00 71.64           C  
ATOM   1968  CZ  PHE A 237      17.059   5.313  32.811  1.00 71.97           C  
ATOM   1969  HN  PHE A 237      11.711   3.371  31.317  1.00  0.00           H  
ATOM   1970  N   HIS A 238      10.209   6.008  33.212  1.00 63.76           N  
ATOM   1971  CA  HIS A 238       9.337   6.999  33.829  1.00 61.46           C  
ATOM   1972  C   HIS A 238       8.213   6.394  34.663  1.00 59.51           C  
ATOM   1973  O   HIS A 238       7.577   7.092  35.450  1.00 60.31           O  
ATOM   1974  CB  HIS A 238       8.751   7.907  32.745  1.00 62.56           C  
ATOM   1975  CG  HIS A 238       9.766   8.390  31.756  1.00 64.26           C  
ATOM   1976  CD2 HIS A 238      10.925   9.070  31.926  1.00 65.55           C  
ATOM   1977  ND1 HIS A 238       9.652   8.163  30.400  1.00 65.22           N  
ATOM   1978  CE1 HIS A 238      10.697   8.682  29.779  1.00 64.65           C  
ATOM   1979  NE2 HIS A 238      11.485   9.238  30.682  1.00 65.52           N  
ATOM   1980  HN  HIS A 238      10.280   5.983  32.195  1.00  0.00           H  
ATOM   1981  HD1 HIS A 238       8.881   7.671  29.947  1.00  0.00           H  
ATOM   1982  HE2 HIS A 238      12.366   9.714  30.488  1.00  0.00           H  
ATOM   1983  N   LEU A 239       7.969   5.098  34.490  1.00 57.54           N  
ATOM   1984  CA  LEU A 239       6.966   4.391  35.285  1.00 53.63           C  
ATOM   1985  C   LEU A 239       7.563   3.920  36.608  1.00 53.81           C  
ATOM   1986  O   LEU A 239       6.848   3.718  37.589  1.00 52.96           O  
ATOM   1987  CB  LEU A 239       6.429   3.183  34.512  1.00 49.26           C  
ATOM   1988  CG  LEU A 239       5.511   2.242  35.296  1.00 46.19           C  
ATOM   1989  CD1 LEU A 239       4.210   2.955  35.638  1.00 42.70           C  
ATOM   1990  CD2 LEU A 239       5.242   0.995  34.479  1.00 41.92           C  
ATOM   1991  HN  LEU A 239       8.496   4.584  33.784  1.00  0.00           H  
ATOM   1992  N   SER A 240       8.879   3.741  36.623  1.00 55.22           N  
ATOM   1993  CA  SER A 240       9.589   3.367  37.840  1.00 57.31           C  
ATOM   1994  C   SER A 240       9.597   4.522  38.832  1.00 59.20           C  
ATOM   1995  O   SER A 240       9.410   4.319  40.033  1.00 59.92           O  
ATOM   1996  CB  SER A 240      11.029   2.971  37.513  1.00 56.80           C  
ATOM   1997  OG  SER A 240      11.064   1.818  36.692  1.00 58.07           O  
ATOM   1998  HN  SER A 240       9.407   3.869  35.760  1.00  0.00           H  
ATOM   1999  HG  SER A 240      11.959   1.572  36.489  1.00  0.00           H  
ATOM   2000  N   ARG A 241       9.809   5.733  38.321  1.00 60.13           N  
ATOM   2001  CA  ARG A 241       9.861   6.924  39.160  1.00 61.60           C  
ATOM   2002  C   ARG A 241       8.466   7.309  39.638  1.00 61.44           C  
ATOM   2003  O   ARG A 241       8.314   7.963  40.669  1.00 62.27           O  
ATOM   2004  CB  ARG A 241      10.466   8.095  38.384  1.00 65.29           C  
ATOM   2005  CG  ARG A 241      11.593   7.707  37.438  1.00 70.53           C  
ATOM   2006  CD  ARG A 241      12.798   7.170  38.188  1.00 72.98           C  
ATOM   2007  NE  ARG A 241      13.684   6.410  37.310  1.00 75.98           N  
ATOM   2008  CZ  ARG A 241      14.917   6.032  37.635  1.00 77.25           C  
ATOM   2009  NH1 ARG A 241      15.418   6.343  38.824  1.00 77.62           N1+
ATOM   2010  NH2 ARG A 241      15.649   5.339  36.771  1.00 77.89           N  
ATOM   2011  HN  ARG A 241       9.939   5.830  37.314  1.00  0.00           H  
ATOM   2012  HE  ARG A 241      13.334   6.152  36.387  1.00  0.00           H  
ATOM   2013 1HH1 ARG A 241      14.856   6.875  39.488  1.00  0.00           H  
ATOM   2014 2HH1 ARG A 241      16.364   6.053  39.073  1.00  0.00           H  
ATOM   2015 1HH2 ARG A 241      15.264   5.100  35.857  1.00  0.00           H  
ATOM   2016 2HH2 ARG A 241      16.595   5.049  37.020  1.00  0.00           H  
ATOM   2017  N   GLU A 242       7.449   6.904  38.884  1.00 60.47           N  
ATOM   2018  CA  GLU A 242       6.076   7.301  39.176  1.00 59.21           C  
ATOM   2019  C   GLU A 242       5.298   6.198  39.893  1.00 57.72           C  
ATOM   2020  O   GLU A 242       4.252   6.459  40.486  1.00 56.30           O  
ATOM   2021  CB  GLU A 242       5.353   7.679  37.877  1.00 61.78           C  
ATOM   2022  CG  GLU A 242       6.033   8.780  37.063  1.00 62.86           C  
ATOM   2023  CD  GLU A 242       5.666  10.177  37.529  1.00 63.94           C  
ATOM   2024  OE1 GLU A 242       4.711  10.306  38.325  1.00 63.86           O  
ATOM   2025  OE2 GLU A 242       6.332  11.144  37.095  1.00 63.33           O1-
ATOM   2026  HN  GLU A 242       7.633   6.301  38.082  1.00  0.00           H  
ATOM   2027  N   ARG A 243       5.811   4.970  39.825  1.00 57.59           N  
ATOM   2028  CA  ARG A 243       5.207   3.818  40.503  1.00 56.90           C  
ATOM   2029  C   ARG A 243       3.947   3.275  39.821  1.00 54.89           C  
ATOM   2030  O   ARG A 243       3.813   2.071  39.611  1.00 54.51           O  
ATOM   2031  CB  ARG A 243       4.890   4.171  41.960  1.00 59.34           C  
ATOM   2032  CG  ARG A 243       6.099   4.142  42.885  1.00 61.82           C  
ATOM   2033  CD  ARG A 243       6.400   2.715  43.326  1.00 66.03           C  
ATOM   2034  NE  ARG A 243       5.170   1.974  43.608  1.00 68.56           N  
ATOM   2035  CZ  ARG A 243       5.130   0.731  44.079  1.00 69.79           C  
ATOM   2036  NH1 ARG A 243       6.256   0.073  44.330  1.00 69.86           N1+
ATOM   2037  NH2 ARG A 243       3.959   0.144  44.298  1.00 69.83           N  
ATOM   2038  HN  ARG A 243       6.660   4.825  39.278  1.00  0.00           H  
ATOM   2039  HE  ARG A 243       4.282   2.443  43.431  1.00  0.00           H  
ATOM   2040 1HH1 ARG A 243       7.155   0.524  44.162  1.00  0.00           H  
ATOM   2041 2HH1 ARG A 243       6.225  -0.880  44.691  1.00  0.00           H  
ATOM   2042 1HH2 ARG A 243       3.094   0.649  44.105  1.00  0.00           H  
ATOM   2043 2HH2 ARG A 243       3.928  -0.809  44.659  1.00  0.00           H  
ATOM   2044  N   VAL A 244       3.024   4.165  39.481  1.00 52.41           N  
ATOM   2045  CA  VAL A 244       1.807   3.773  38.784  1.00 50.80           C  
ATOM   2046  C   VAL A 244       1.333   4.950  37.936  1.00 51.06           C  
ATOM   2047  O   VAL A 244       1.768   6.085  38.143  1.00 51.78           O  
ATOM   2048  CB  VAL A 244       0.697   3.384  39.784  1.00 51.53           C  
ATOM   2049  CG1 VAL A 244       0.338   4.581  40.651  1.00 51.62           C  
ATOM   2050  CG2 VAL A 244      -0.529   2.881  39.042  1.00 52.05           C  
ATOM   2051  HN  VAL A 244       3.170   5.147  39.713  1.00  0.00           H  
ATOM   2052  N   PHE A 245       0.455   4.680  36.975  1.00 48.06           N  
ATOM   2053  CA  PHE A 245      -0.120   5.744  36.160  1.00 45.98           C  
ATOM   2054  C   PHE A 245      -1.638   5.797  36.286  1.00 44.94           C  
ATOM   2055  O   PHE A 245      -2.305   4.766  36.361  1.00 45.24           O  
ATOM   2056  CB  PHE A 245       0.256   5.560  34.688  1.00 45.06           C  
ATOM   2057  CG  PHE A 245       1.691   5.877  34.383  1.00 44.45           C  
ATOM   2058  CD1 PHE A 245       2.432   6.686  35.226  1.00 44.56           C  
ATOM   2059  CD2 PHE A 245       2.297   5.372  33.244  1.00 43.99           C  
ATOM   2060  CE1 PHE A 245       3.755   6.988  34.939  1.00 43.46           C  
ATOM   2061  CE2 PHE A 245       3.615   5.669  32.955  1.00 43.62           C  
ATOM   2062  CZ  PHE A 245       4.344   6.480  33.805  1.00 42.73           C  
ATOM   2063  HN  PHE A 245       0.179   3.713  36.805  1.00  0.00           H  
ATOM   2064  N   SER A 246      -2.177   7.011  36.302  1.00 43.04           N  
ATOM   2065  CA  SER A 246      -3.618   7.213  36.301  1.00 41.34           C  
ATOM   2066  C   SER A 246      -4.226   6.518  35.092  1.00 39.67           C  
ATOM   2067  O   SER A 246      -3.511   6.065  34.200  1.00 40.51           O  
ATOM   2068  CB  SER A 246      -3.933   8.707  36.243  1.00 42.34           C  
ATOM   2069  OG  SER A 246      -3.318   9.300  35.112  1.00 44.47           O  
ATOM   2070  HN  SER A 246      -1.563   7.825  36.315  1.00  0.00           H  
ATOM   2071  HG  SER A 246      -3.514  10.229  35.076  1.00  0.00           H  
ATOM   2072  N   GLU A 247      -5.549   6.436  35.063  1.00 37.62           N  
ATOM   2073  CA  GLU A 247      -6.241   5.872  33.916  1.00 35.73           C  
ATOM   2074  C   GLU A 247      -6.132   6.816  32.726  1.00 34.72           C  
ATOM   2075  O   GLU A 247      -5.921   6.380  31.596  1.00 33.59           O  
ATOM   2076  CB  GLU A 247      -7.708   5.625  34.260  1.00 33.81           C  
ATOM   2077  CG  GLU A 247      -7.899   4.614  35.366  1.00 33.98           C  
ATOM   2078  CD  GLU A 247      -9.347   4.237  35.568  1.00 34.79           C  
ATOM   2079  OE1 GLU A 247     -10.169   4.528  34.676  1.00 34.84           O  
ATOM   2080  OE2 GLU A 247      -9.664   3.648  36.621  1.00 39.50           O1-
ATOM   2081  HN  GLU A 247      -6.090   6.774  35.859  1.00  0.00           H  
ATOM   2082  N   ASP A 248      -6.265   8.111  32.993  1.00 35.01           N  
ATOM   2083  CA  ASP A 248      -6.085   9.135  31.969  1.00 35.57           C  
ATOM   2084  C   ASP A 248      -4.736   9.014  31.278  1.00 34.31           C  
ATOM   2085  O   ASP A 248      -4.658   9.013  30.051  1.00 36.91           O  
ATOM   2086  CB  ASP A 248      -6.209  10.529  32.581  1.00 33.67           C  
ATOM   2087  CG  ASP A 248      -7.641  10.922  32.832  1.00 33.95           C  
ATOM   2088  OD1 ASP A 248      -8.543  10.124  32.504  1.00 34.80           O  
ATOM   2089  OD2 ASP A 248      -7.867  12.033  33.350  1.00 33.46           O1-
ATOM   2090  HN  ASP A 248      -6.500   8.398  33.943  1.00  0.00           H  
ATOM   2091  N   ARG A 249      -3.676   8.909  32.067  1.00 34.18           N  
ATOM   2092  CA  ARG A 249      -2.332   8.815  31.515  1.00 34.82           C  
ATOM   2093  C   ARG A 249      -2.117   7.489  30.795  1.00 33.36           C  
ATOM   2094  O   ARG A 249      -1.391   7.426  29.807  1.00 33.67           O  
ATOM   2095  CB  ARG A 249      -1.299   8.972  32.628  1.00 36.89           C  
ATOM   2096  CG  ARG A 249       0.135   8.949  32.148  1.00 40.28           C  
ATOM   2097  CD  ARG A 249       1.075   9.404  33.254  1.00 46.65           C  
ATOM   2098  NE  ARG A 249       2.469   9.394  32.826  1.00 50.40           N  
ATOM   2099  CZ  ARG A 249       3.470   9.923  33.521  1.00 53.31           C  
ATOM   2100  NH1 ARG A 249       3.235  10.510  34.688  1.00 53.01           N1+
ATOM   2101  NH2 ARG A 249       4.708   9.864  33.046  1.00 55.58           N  
ATOM   2102  HN  ARG A 249      -3.804   8.894  33.079  1.00  0.00           H  
ATOM   2103  HE  ARG A 249       2.690   8.952  31.934  1.00  0.00           H  
ATOM   2104 1HH1 ARG A 249       4.004  10.916  35.222  1.00  0.00           H  
ATOM   2105 2HH1 ARG A 249       2.284  10.555  35.053  1.00  0.00           H  
ATOM   2106 1HH2 ARG A 249       5.477  10.270  33.580  1.00  0.00           H  
ATOM   2107 2HH2 ARG A 249       4.889   9.413  32.149  1.00  0.00           H  
ATOM   2108  N   ALA A 250      -2.754   6.432  31.289  1.00 32.64           N  
ATOM   2109  CA  ALA A 250      -2.687   5.127  30.639  1.00 31.95           C  
ATOM   2110  C   ALA A 250      -3.536   5.078  29.369  1.00 31.29           C  
ATOM   2111  O   ALA A 250      -3.228   4.334  28.442  1.00 31.32           O  
ATOM   2112  CB  ALA A 250      -3.137   4.045  31.603  1.00 33.09           C  
ATOM   2113  HN  ALA A 250      -3.303   6.535  32.143  1.00  0.00           H  
ATOM   2114  N   ARG A 251      -4.606   5.867  29.334  1.00 29.78           N  
ATOM   2115  CA  ARG A 251      -5.427   5.991  28.134  1.00 29.92           C  
ATOM   2116  C   ARG A 251      -4.694   6.759  27.031  1.00 29.67           C  
ATOM   2117  O   ARG A 251      -5.000   6.608  25.851  1.00 29.44           O  
ATOM   2118  CB  ARG A 251      -6.753   6.696  28.464  1.00 28.47           C  
ATOM   2119  CG  ARG A 251      -7.650   6.953  27.254  1.00 28.67           C  
ATOM   2120  CD  ARG A 251      -9.118   7.124  27.654  1.00 30.50           C  
ATOM   2121  NE  ARG A 251      -9.277   8.079  28.745  1.00 31.77           N  
ATOM   2122  CZ  ARG A 251      -9.726   7.768  29.957  1.00 31.78           C  
ATOM   2123  NH1 ARG A 251     -10.072   6.524  30.244  1.00 28.22           N1+
ATOM   2124  NH2 ARG A 251      -9.814   8.706  30.888  1.00 34.21           N  
ATOM   2125  HN  ARG A 251      -4.859   6.399  30.167  1.00  0.00           H  
ATOM   2126  HE  ARG A 251      -9.027   9.051  28.566  1.00  0.00           H  
ATOM   2127 1HH1 ARG A 251     -10.004   5.802  29.527  1.00  0.00           H  
ATOM   2128 2HH1 ARG A 251     -10.417   6.285  31.174  1.00  0.00           H  
ATOM   2129 1HH2 ARG A 251      -9.547   9.665  30.667  1.00  0.00           H  
ATOM   2130 2HH2 ARG A 251     -10.159   8.467  31.818  1.00  0.00           H  
ATOM   2131  N   PHE A 252      -3.725   7.581  27.419  1.00 29.37           N  
ATOM   2132  CA  PHE A 252      -2.960   8.357  26.452  1.00 27.94           C  
ATOM   2133  C   PHE A 252      -1.968   7.471  25.714  1.00 28.77           C  
ATOM   2134  O   PHE A 252      -1.823   7.574  24.492  1.00 30.03           O  
ATOM   2135  CB  PHE A 252      -2.205   9.499  27.148  1.00 27.36           C  
ATOM   2136  CG  PHE A 252      -1.167  10.152  26.281  1.00 28.38           C  
ATOM   2137  CD1 PHE A 252      -1.469  11.291  25.551  1.00 28.15           C  
ATOM   2138  CD2 PHE A 252       0.110   9.609  26.170  1.00 28.74           C  
ATOM   2139  CE1 PHE A 252      -0.517  11.876  24.722  1.00 28.57           C  
ATOM   2140  CE2 PHE A 252       1.060  10.187  25.346  1.00 29.20           C  
ATOM   2141  CZ  PHE A 252       0.749  11.321  24.620  1.00 27.64           C  
ATOM   2142  HN  PHE A 252      -3.513   7.670  28.413  1.00  0.00           H  
ATOM   2143  N   TYR A 253      -1.279   6.609  26.456  1.00 27.80           N  
ATOM   2144  CA  TYR A 253      -0.265   5.751  25.855  1.00 27.71           C  
ATOM   2145  C   TYR A 253      -0.923   4.582  25.140  1.00 26.85           C  
ATOM   2146  O   TYR A 253      -0.482   4.184  24.066  1.00 27.76           O  
ATOM   2147  CB  TYR A 253       0.727   5.246  26.920  1.00 27.42           C  
ATOM   2148  CG  TYR A 253       1.643   6.335  27.449  1.00 27.98           C  
ATOM   2149  CD1 TYR A 253       2.518   7.000  26.599  1.00 29.45           C  
ATOM   2150  CD2 TYR A 253       1.601   6.730  28.783  1.00 28.23           C  
ATOM   2151  CE1 TYR A 253       3.321   8.028  27.048  1.00 27.00           C  
ATOM   2152  CE2 TYR A 253       2.405   7.762  29.247  1.00 28.87           C  
ATOM   2153  CZ  TYR A 253       3.261   8.408  28.368  1.00 30.66           C  
ATOM   2154  OH  TYR A 253       4.051   9.451  28.797  1.00 35.09           O  
ATOM   2155  HN  TYR A 253      -1.462   6.547  27.458  1.00  0.00           H  
ATOM   2156  HH  TYR A 253       4.010   9.714  29.709  1.00  0.00           H  
ATOM   2157  N   GLY A 254      -1.989   4.049  25.727  1.00 26.50           N  
ATOM   2158  CA  GLY A 254      -2.727   2.979  25.080  1.00 27.22           C  
ATOM   2159  C   GLY A 254      -3.335   3.407  23.754  1.00 29.00           C  
ATOM   2160  O   GLY A 254      -3.335   2.638  22.787  1.00 27.72           O  
ATOM   2161  HN  GLY A 254      -2.291   4.394  26.638  1.00  0.00           H  
ATOM   2162  N   ALA A 255      -3.846   4.637  23.700  1.00 27.11           N  
ATOM   2163  CA  ALA A 255      -4.496   5.142  22.493  1.00 26.26           C  
ATOM   2164  C   ALA A 255      -3.515   5.216  21.340  1.00 24.84           C  
ATOM   2165  O   ALA A 255      -3.839   4.845  20.216  1.00 26.54           O  
ATOM   2166  CB  ALA A 255      -5.092   6.519  22.745  1.00 26.61           C  
ATOM   2167  HN  ALA A 255      -3.782   5.240  24.520  1.00  0.00           H  
ATOM   2168  N   GLU A 256      -2.314   5.701  21.625  1.00 24.13           N  
ATOM   2169  CA  GLU A 256      -1.296   5.878  20.597  1.00 23.41           C  
ATOM   2170  C   GLU A 256      -0.734   4.538  20.137  1.00 25.06           C  
ATOM   2171  O   GLU A 256      -0.336   4.393  18.980  1.00 25.24           O  
ATOM   2172  CB  GLU A 256      -0.171   6.772  21.124  1.00 21.02           C  
ATOM   2173  CG  GLU A 256      -0.651   8.156  21.539  1.00 22.21           C  
ATOM   2174  CD  GLU A 256       0.471   9.177  21.642  1.00 24.84           C  
ATOM   2175  OE1 GLU A 256       1.659   8.786  21.611  1.00 25.14           O  
ATOM   2176  OE2 GLU A 256       0.158  10.379  21.754  1.00 25.22           O1-
ATOM   2177  HN  GLU A 256      -2.097   5.957  22.588  1.00  0.00           H  
ATOM   2178  N   ILE A 257      -0.713   3.562  21.047  1.00 24.23           N  
ATOM   2179  CA  ILE A 257      -0.346   2.196  20.700  1.00 22.56           C  
ATOM   2180  C   ILE A 257      -1.391   1.615  19.754  1.00 22.32           C  
ATOM   2181  O   ILE A 257      -1.047   0.988  18.753  1.00 23.01           O  
ATOM   2182  CB  ILE A 257      -0.239   1.289  21.971  1.00 24.56           C  
ATOM   2183  CG1 ILE A 257       0.947   1.728  22.831  1.00 24.16           C  
ATOM   2184  CG2 ILE A 257      -0.061  -0.172  21.577  1.00 21.12           C  
ATOM   2185  CD1 ILE A 257       1.113   0.914  24.090  1.00 24.25           C  
ATOM   2186  HN  ILE A 257      -0.961   3.779  22.012  1.00  0.00           H  
ATOM   2187  N   VAL A 258      -2.666   1.837  20.067  1.00 23.37           N  
ATOM   2188  CA  VAL A 258      -3.754   1.288  19.266  1.00 22.85           C  
ATOM   2189  C   VAL A 258      -3.762   1.845  17.855  1.00 25.80           C  
ATOM   2190  O   VAL A 258      -3.945   1.098  16.893  1.00 28.58           O  
ATOM   2191  CB  VAL A 258      -5.128   1.548  19.915  1.00 22.72           C  
ATOM   2192  CG1 VAL A 258      -6.239   1.302  18.899  1.00 19.89           C  
ATOM   2193  CG2 VAL A 258      -5.316   0.620  21.118  1.00 18.92           C  
ATOM   2194  HN  VAL A 258      -2.887   2.404  20.886  1.00  0.00           H  
ATOM   2195  N   SER A 259      -3.551   3.153  17.731  1.00 25.37           N  
ATOM   2196  CA  SER A 259      -3.390   3.784  16.428  1.00 25.92           C  
ATOM   2197  C   SER A 259      -2.278   3.095  15.623  1.00 27.38           C  
ATOM   2198  O   SER A 259      -2.481   2.695  14.475  1.00 26.25           O  
ATOM   2199  CB  SER A 259      -3.063   5.271  16.616  1.00 28.16           C  
ATOM   2200  OG  SER A 259      -2.744   5.907  15.390  1.00 26.15           O  
ATOM   2201  HN  SER A 259      -3.501   3.729  18.571  1.00  0.00           H  
ATOM   2202  HG  SER A 259      -2.542   6.828  15.506  1.00  0.00           H  
ATOM   2203  N   ALA A 260      -1.108   2.945  16.236  1.00 27.09           N  
ATOM   2204  CA  ALA A 260       0.022   2.294  15.584  1.00 26.53           C  
ATOM   2205  C   ALA A 260      -0.253   0.831  15.216  1.00 28.06           C  
ATOM   2206  O   ALA A 260       0.145   0.369  14.146  1.00 26.54           O  
ATOM   2207  CB  ALA A 260       1.244   2.379  16.476  1.00 27.32           C  
ATOM   2208  HN  ALA A 260      -0.998   3.295  17.188  1.00  0.00           H  
ATOM   2209  N   LEU A 261      -0.923   0.098  16.099  1.00 28.28           N  
ATOM   2210  CA  LEU A 261      -1.190  -1.313  15.838  1.00 28.19           C  
ATOM   2211  C   LEU A 261      -2.270  -1.468  14.773  1.00 28.73           C  
ATOM   2212  O   LEU A 261      -2.186  -2.344  13.914  1.00 27.99           O  
ATOM   2213  CB  LEU A 261      -1.613  -2.028  17.126  1.00 27.55           C  
ATOM   2214  CG  LEU A 261      -0.519  -2.206  18.183  1.00 26.86           C  
ATOM   2215  CD1 LEU A 261      -1.100  -2.742  19.491  1.00 27.42           C  
ATOM   2216  CD2 LEU A 261       0.527  -3.143  17.633  1.00 24.63           C  
ATOM   2217  HN  LEU A 261      -1.253   0.524  16.965  1.00  0.00           H  
ATOM   2218  N   ASP A 262      -3.280  -0.610  14.827  1.00 29.37           N  
ATOM   2219  CA  ASP A 262      -4.299  -0.594  13.790  1.00 30.95           C  
ATOM   2220  C   ASP A 262      -3.606  -0.430  12.451  1.00 33.07           C  
ATOM   2221  O   ASP A 262      -3.919  -1.120  11.479  1.00 35.54           O  
ATOM   2222  CB  ASP A 262      -5.256   0.574  14.004  1.00 31.17           C  
ATOM   2223  CG  ASP A 262      -6.323   0.649  12.937  1.00 32.53           C  
ATOM   2224  OD1 ASP A 262      -6.899  -0.404  12.591  1.00 34.77           O  
ATOM   2225  OD2 ASP A 262      -6.588   1.762  12.443  1.00 32.64           O1-
ATOM   2226  HN  ASP A 262      -3.343   0.046  15.605  1.00  0.00           H  
ATOM   2227  N   TYR A 263      -2.649   0.489  12.411  1.00 32.55           N  
ATOM   2228  CA  TYR A 263      -1.968   0.811  11.176  1.00 30.85           C  
ATOM   2229  C   TYR A 263      -1.161  -0.369  10.641  1.00 30.01           C  
ATOM   2230  O   TYR A 263      -1.139  -0.615   9.437  1.00 30.60           O  
ATOM   2231  CB  TYR A 263      -1.058   2.014  11.388  1.00 31.68           C  
ATOM   2232  CG  TYR A 263      -0.145   2.266  10.219  1.00 34.50           C  
ATOM   2233  CD1 TYR A 263      -0.611   2.904   9.078  1.00 33.68           C  
ATOM   2234  CD2 TYR A 263       1.180   1.850  10.249  1.00 34.81           C  
ATOM   2235  CE1 TYR A 263       0.215   3.118   8.001  1.00 35.11           C  
ATOM   2236  CE2 TYR A 263       2.012   2.058   9.176  1.00 36.68           C  
ATOM   2237  CZ  TYR A 263       1.525   2.692   8.054  1.00 35.91           C  
ATOM   2238  OH  TYR A 263       2.350   2.892   6.975  1.00 40.19           O  
ATOM   2239  HN  TYR A 263      -2.389   0.978  13.268  1.00  0.00           H  
ATOM   2240  HH  TYR A 263       3.253   2.598   7.012  1.00  0.00           H  
ATOM   2241  N   LEU A 264      -0.500  -1.095  11.538  1.00 28.13           N  
ATOM   2242  CA  LEU A 264       0.286  -2.258  11.150  1.00 25.32           C  
ATOM   2243  C   LEU A 264      -0.614  -3.406  10.719  1.00 25.78           C  
ATOM   2244  O   LEU A 264      -0.233  -4.214   9.874  1.00 23.58           O  
ATOM   2245  CB  LEU A 264       1.163  -2.725  12.310  1.00 24.88           C  
ATOM   2246  CG  LEU A 264       2.413  -1.901  12.610  1.00 24.58           C  
ATOM   2247  CD1 LEU A 264       3.109  -2.499  13.820  1.00 23.42           C  
ATOM   2248  CD2 LEU A 264       3.338  -1.895  11.404  1.00 21.21           C  
ATOM   2249  HN  LEU A 264      -0.545  -0.831  12.522  1.00  0.00           H  
ATOM   2250  N   HIS A 265      -1.805  -3.472  11.308  1.00 24.93           N  
ATOM   2251  CA  HIS A 265      -2.756  -4.533  10.997  1.00 25.71           C  
ATOM   2252  C   HIS A 265      -3.435  -4.316   9.638  1.00 28.61           C  
ATOM   2253  O   HIS A 265      -3.403  -5.189   8.772  1.00 29.26           O  
ATOM   2254  CB  HIS A 265      -3.823  -4.618  12.094  1.00 23.08           C  
ATOM   2255  CG  HIS A 265      -3.332  -5.210  13.379  1.00 22.12           C  
ATOM   2256  CD2 HIS A 265      -2.087  -5.547  13.789  1.00 22.03           C  
ATOM   2257  ND1 HIS A 265      -4.176  -5.526  14.422  1.00 20.69           N  
ATOM   2258  CE1 HIS A 265      -3.472  -6.032  15.419  1.00 19.95           C  
ATOM   2259  NE2 HIS A 265      -2.201  -6.055  15.061  1.00 20.22           N  
ATOM   2260  HN  HIS A 265      -2.060  -2.762  11.995  1.00  0.00           H  
ATOM   2261  HD1 HIS A 265      -5.187  -5.390  14.424  1.00  0.00           H  
ATOM   2262  HE2 HIS A 265      -1.429  -6.395  15.635  1.00  0.00           H  
ATOM   2263  N   SER A 266      -4.047  -3.150   9.456  1.00 30.81           N  
ATOM   2264  CA  SER A 266      -4.796  -2.855   8.238  1.00 32.31           C  
ATOM   2265  C   SER A 266      -3.874  -2.616   7.042  1.00 34.33           C  
ATOM   2266  O   SER A 266      -4.058  -3.196   5.972  1.00 35.15           O  
ATOM   2267  CB  SER A 266      -5.664  -1.613   8.443  1.00 31.55           C  
ATOM   2268  OG  SER A 266      -6.483  -1.746   9.584  1.00 32.26           O  
ATOM   2269  HN  SER A 266      -3.992  -2.442  10.188  1.00  0.00           H  
ATOM   2270  HG  SER A 266      -7.022  -0.974   9.711  1.00  0.00           H  
ATOM   2271  N   GLU A 267      -2.886  -1.751   7.229  1.00 34.24           N  
ATOM   2272  CA  GLU A 267      -2.080  -1.288   6.117  1.00 35.25           C  
ATOM   2273  C   GLU A 267      -0.978  -2.261   5.742  1.00 35.72           C  
ATOM   2274  O   GLU A 267      -0.839  -2.625   4.576  1.00 38.74           O  
ATOM   2275  CB  GLU A 267      -1.485   0.084   6.441  1.00 35.50           C  
ATOM   2276  CG  GLU A 267      -2.508   1.204   6.381  1.00 37.36           C  
ATOM   2277  CD  GLU A 267      -3.180   1.303   5.018  1.00 38.51           C  
ATOM   2278  OE1 GLU A 267      -2.515   1.001   4.000  1.00 40.56           O  
ATOM   2279  OE2 GLU A 267      -4.370   1.680   4.964  1.00 35.90           O1-
ATOM   2280  HN  GLU A 267      -2.691  -1.407   8.169  1.00  0.00           H  
ATOM   2281  N   LYS A 268      -0.196  -2.694   6.722  1.00 34.46           N  
ATOM   2282  CA  LYS A 268       0.913  -3.588   6.429  1.00 32.00           C  
ATOM   2283  C   LYS A 268       0.574  -5.065   6.609  1.00 30.70           C  
ATOM   2284  O   LYS A 268       1.339  -5.931   6.195  1.00 31.62           O  
ATOM   2285  CB  LYS A 268       2.117  -3.213   7.292  1.00 32.79           C  
ATOM   2286  CG  LYS A 268       2.637  -1.821   6.996  1.00 31.28           C  
ATOM   2287  CD  LYS A 268       2.407  -1.483   5.530  1.00 32.10           C  
ATOM   2288  CE  LYS A 268       2.424   0.015   5.275  1.00 33.10           C  
ATOM   2289  NZ  LYS A 268       3.799   0.571   5.182  1.00 33.93           N1+
ATOM   2290  HN  LYS A 268      -0.373  -2.400   7.682  1.00  0.00           H  
ATOM   2291  HZ1 LYS A 268       3.810   1.576   5.011  1.00  0.00           H  
ATOM   2292  HZ2 LYS A 268       4.346   0.075   4.478  1.00  0.00           H  
ATOM   2293  HZ3 LYS A 268       4.344   0.336   6.012  1.00  0.00           H  
ATOM   2294  N   ASN A 269      -0.569  -5.352   7.224  1.00 30.41           N  
ATOM   2295  CA  ASN A 269      -0.999  -6.732   7.440  1.00 29.71           C  
ATOM   2296  C   ASN A 269       0.071  -7.558   8.180  1.00 28.32           C  
ATOM   2297  O   ASN A 269       0.408  -8.669   7.782  1.00 28.32           O  
ATOM   2298  CB  ASN A 269      -1.343  -7.371   6.088  1.00 31.50           C  
ATOM   2299  CG  ASN A 269      -2.007  -8.730   6.228  1.00 33.98           C  
ATOM   2300  ND2 ASN A 269      -3.125  -8.778   6.943  1.00 35.97           N  
ATOM   2301  OD1 ASN A 269      -1.521  -9.724   5.690  1.00 35.31           O  
ATOM   2302  HN  ASN A 269      -1.161  -4.590   7.554  1.00  0.00           H  
ATOM   2303 1HD2 ASN A 269      -3.528  -7.954   7.389  1.00  0.00           H  
ATOM   2304 2HD2 ASN A 269      -3.571  -9.691   7.037  1.00  0.00           H  
ATOM   2305  N   VAL A 270       0.609  -6.996   9.256  1.00 28.62           N  
ATOM   2306  CA  VAL A 270       1.557  -7.705  10.113  1.00 30.78           C  
ATOM   2307  C   VAL A 270       1.176  -7.549  11.579  1.00 32.09           C  
ATOM   2308  O   VAL A 270       0.701  -6.493  11.994  1.00 32.12           O  
ATOM   2309  CB  VAL A 270       2.994  -7.168   9.946  1.00 29.79           C  
ATOM   2310  CG1 VAL A 270       3.505  -7.454   8.549  1.00 32.27           C  
ATOM   2311  CG2 VAL A 270       3.021  -5.679  10.223  1.00 31.64           C  
ATOM   2312  HN  VAL A 270       0.352  -6.038   9.492  1.00  0.00           H  
ATOM   2313  N   VAL A 271       1.381  -8.604  12.360  1.00 33.27           N  
ATOM   2314  CA  VAL A 271       1.297  -8.492  13.809  1.00 34.82           C  
ATOM   2315  C   VAL A 271       2.674  -8.112  14.330  1.00 35.52           C  
ATOM   2316  O   VAL A 271       3.690  -8.567  13.802  1.00 37.86           O  
ATOM   2317  CB  VAL A 271       0.877  -9.818  14.455  1.00 35.74           C  
ATOM   2318  CG1 VAL A 271      -0.401 -10.325  13.806  1.00 37.69           C  
ATOM   2319  CG2 VAL A 271       1.990 -10.834  14.326  1.00 36.82           C  
ATOM   2320  HN  VAL A 271       1.601  -9.506  11.938  1.00  0.00           H  
ATOM   2321  N   TYR A 272       2.712  -7.269  15.358  1.00 35.44           N  
ATOM   2322  CA  TYR A 272       3.980  -6.771  15.876  1.00 33.98           C  
ATOM   2323  C   TYR A 272       4.572  -7.745  16.893  1.00 34.20           C  
ATOM   2324  O   TYR A 272       5.757  -8.059  16.843  1.00 33.69           O  
ATOM   2325  CB  TYR A 272       3.773  -5.395  16.507  1.00 31.51           C  
ATOM   2326  CG  TYR A 272       4.997  -4.839  17.197  1.00 29.57           C  
ATOM   2327  CD1 TYR A 272       6.086  -4.368  16.466  1.00 25.78           C  
ATOM   2328  CD2 TYR A 272       5.056  -4.769  18.581  1.00 25.41           C  
ATOM   2329  CE1 TYR A 272       7.196  -3.841  17.101  1.00 22.02           C  
ATOM   2330  CE2 TYR A 272       6.158  -4.242  19.223  1.00 24.45           C  
ATOM   2331  CZ  TYR A 272       7.223  -3.778  18.483  1.00 24.35           C  
ATOM   2332  OH  TYR A 272       8.299  -3.228  19.140  1.00 20.49           O  
ATOM   2333  HN  TYR A 272       1.840  -6.966  15.791  1.00  0.00           H  
ATOM   2334  HH  TYR A 272       8.318  -3.185  20.089  1.00  0.00           H  
ATOM   2335  N   ARG A 273       3.736  -8.214  17.813  1.00 35.20           N  
ATOM   2336  CA  ARG A 273       4.060  -9.360  18.659  1.00 37.23           C  
ATOM   2337  C   ARG A 273       5.081  -9.092  19.765  1.00 39.17           C  
ATOM   2338  O   ARG A 273       5.302  -9.937  20.632  1.00 41.23           O  
ATOM   2339  CB  ARG A 273       4.551 -10.523  17.798  1.00 36.20           C  
ATOM   2340  CG  ARG A 273       4.083 -11.866  18.308  1.00 38.41           C  
ATOM   2341  CD  ARG A 273       4.927 -12.998  17.778  1.00 40.41           C  
ATOM   2342  NE  ARG A 273       6.240 -13.040  18.408  1.00 41.95           N  
ATOM   2343  CZ  ARG A 273       6.916 -14.159  18.642  1.00 44.58           C  
ATOM   2344  NH1 ARG A 273       6.398 -15.333  18.300  1.00 41.74           N1+
ATOM   2345  NH2 ARG A 273       8.114 -14.105  19.209  1.00 45.71           N  
ATOM   2346  HN  ARG A 273       2.833  -7.756  17.933  1.00  0.00           H  
ATOM   2347  HE  ARG A 273       6.666 -12.156  18.686  1.00  0.00           H  
ATOM   2348 1HH1 ARG A 273       6.917 -16.192  18.480  1.00  0.00           H  
ATOM   2349 2HH1 ARG A 273       5.477 -15.375  17.864  1.00  0.00           H  
ATOM   2350 1HH2 ARG A 273       8.633 -14.964  19.389  1.00  0.00           H  
ATOM   2351 2HH2 ARG A 273       8.512 -13.203  19.472  1.00  0.00           H  
ATOM   2352  N   ASP A 274       5.706  -7.924  19.744  1.00 40.14           N  
ATOM   2353  CA  ASP A 274       6.763  -7.647  20.698  1.00 39.73           C  
ATOM   2354  C   ASP A 274       6.384  -6.539  21.666  1.00 39.46           C  
ATOM   2355  O   ASP A 274       7.245  -5.930  22.302  1.00 39.49           O  
ATOM   2356  CB  ASP A 274       8.036  -7.266  19.958  1.00 41.85           C  
ATOM   2357  CG  ASP A 274       9.267  -7.817  20.621  1.00 45.41           C  
ATOM   2358  OD1 ASP A 274      10.162  -7.016  20.961  1.00 47.83           O  
ATOM   2359  OD2 ASP A 274       9.337  -9.053  20.804  1.00 48.11           O1-
ATOM   2360  HN  ASP A 274       5.443  -7.218  19.056  1.00  0.00           H  
ATOM   2361  N   LEU A 275       5.091  -6.273  21.777  1.00 37.97           N  
ATOM   2362  CA  LEU A 275       4.643  -5.165  22.596  1.00 37.56           C  
ATOM   2363  C   LEU A 275       5.047  -5.417  24.045  1.00 37.71           C  
ATOM   2364  O   LEU A 275       4.605  -6.381  24.670  1.00 33.96           O  
ATOM   2365  CB  LEU A 275       3.128  -5.011  22.484  1.00 37.24           C  
ATOM   2366  CG  LEU A 275       2.588  -3.631  22.850  1.00 37.05           C  
ATOM   2367  CD1 LEU A 275       3.225  -2.599  21.942  1.00 35.67           C  
ATOM   2368  CD2 LEU A 275       1.071  -3.608  22.714  1.00 37.74           C  
ATOM   2369  HN  LEU A 275       4.409  -6.850  21.285  1.00  0.00           H  
ATOM   2370  N   LYS A 276       5.906  -4.547  24.563  1.00 39.46           N  
ATOM   2371  CA  LYS A 276       6.364  -4.617  25.947  1.00 39.85           C  
ATOM   2372  C   LYS A 276       6.750  -3.210  26.393  1.00 40.14           C  
ATOM   2373  O   LYS A 276       7.108  -2.371  25.565  1.00 41.35           O  
ATOM   2374  CB  LYS A 276       7.579  -5.539  26.060  1.00 39.24           C  
ATOM   2375  CG  LYS A 276       8.861  -4.919  25.548  1.00 41.58           C  
ATOM   2376  CD  LYS A 276      10.010  -5.901  25.585  1.00 41.76           C  
ATOM   2377  CE  LYS A 276       9.758  -7.064  24.646  1.00 44.02           C  
ATOM   2378  NZ  LYS A 276      10.975  -7.900  24.497  1.00 44.87           N1+
ATOM   2379  HN  LYS A 276       6.261  -3.798  23.968  1.00  0.00           H  
ATOM   2380  HZ1 LYS A 276      10.805  -8.683  23.865  1.00  0.00           H  
ATOM   2381  HZ2 LYS A 276      11.328  -8.215  25.401  1.00  0.00           H  
ATOM   2382  HZ3 LYS A 276      11.779  -7.345  24.202  1.00  0.00           H  
ATOM   2383  N   LEU A 277       6.690  -2.962  27.697  1.00 39.70           N  
ATOM   2384  CA  LEU A 277       6.896  -1.621  28.241  1.00 39.58           C  
ATOM   2385  C   LEU A 277       8.216  -1.003  27.795  1.00 40.15           C  
ATOM   2386  O   LEU A 277       8.316   0.210  27.619  1.00 40.81           O  
ATOM   2387  CB  LEU A 277       6.863  -1.666  29.765  1.00 40.49           C  
ATOM   2388  CG  LEU A 277       6.465  -0.367  30.465  1.00 42.37           C  
ATOM   2389  CD1 LEU A 277       4.951  -0.204  30.409  1.00 40.13           C  
ATOM   2390  CD2 LEU A 277       6.941  -0.407  31.906  1.00 43.26           C  
ATOM   2391  HN  LEU A 277       6.494  -3.731  28.338  1.00  0.00           H  
ATOM   2392  N   GLU A 278       9.229  -1.844  27.619  1.00 40.38           N  
ATOM   2393  CA  GLU A 278      10.573  -1.370  27.331  1.00 40.34           C  
ATOM   2394  C   GLU A 278      10.723  -1.031  25.851  1.00 40.12           C  
ATOM   2395  O   GLU A 278      11.725  -0.450  25.437  1.00 40.57           O  
ATOM   2396  CB  GLU A 278      11.601  -2.435  27.726  1.00 43.32           C  
ATOM   2397  CG  GLU A 278      11.471  -2.935  29.163  1.00 46.92           C  
ATOM   2398  CD  GLU A 278      10.589  -4.173  29.284  1.00 50.10           C  
ATOM   2399  OE1 GLU A 278      11.146  -5.297  29.322  1.00 51.89           O  
ATOM   2400  OE2 GLU A 278       9.345  -4.024  29.343  1.00 46.45           O1-
ATOM   2401  HN  GLU A 278       9.060  -2.848  27.688  1.00  0.00           H  
ATOM   2402  N   ASN A 279       9.725  -1.404  25.056  1.00 39.08           N  
ATOM   2403  CA  ASN A 279       9.742  -1.134  23.623  1.00 36.70           C  
ATOM   2404  C   ASN A 279       8.993   0.144  23.290  1.00 36.35           C  
ATOM   2405  O   ASN A 279       8.739   0.438  22.122  1.00 35.68           O  
ATOM   2406  CB  ASN A 279       9.117  -2.298  22.855  1.00 36.30           C  
ATOM   2407  CG  ASN A 279      10.103  -3.410  22.594  1.00 36.99           C  
ATOM   2408  ND2 ASN A 279       9.682  -4.409  21.831  1.00 36.56           N  
ATOM   2409  OD1 ASN A 279      11.237  -3.370  23.069  1.00 38.13           O  
ATOM   2410  HN  ASN A 279       8.925  -1.892  25.459  1.00  0.00           H  
ATOM   2411 1HD2 ASN A 279       8.742  -4.442  21.437  1.00  0.00           H  
ATOM   2412 2HD2 ASN A 279      10.349  -5.161  21.655  1.00  0.00           H  
ATOM   2413  N   LEU A 280       8.627   0.893  24.322  1.00 32.95           N  
ATOM   2414  CA  LEU A 280       7.919   2.142  24.126  1.00 32.20           C  
ATOM   2415  C   LEU A 280       8.793   3.308  24.551  1.00 33.96           C  
ATOM   2416  O   LEU A 280       9.094   3.471  25.732  1.00 34.81           O  
ATOM   2417  CB  LEU A 280       6.630   2.152  24.943  1.00 31.46           C  
ATOM   2418  CG  LEU A 280       5.649   1.000  24.738  1.00 27.66           C  
ATOM   2419  CD1 LEU A 280       4.478   1.186  25.688  1.00 25.48           C  
ATOM   2420  CD2 LEU A 280       5.178   0.954  23.295  1.00 25.29           C  
ATOM   2421  HN  LEU A 280       8.848   0.585  25.269  1.00  0.00           H  
ATOM   2422  N   MET A 281       9.203   4.117  23.582  1.00 35.17           N  
ATOM   2423  CA  MET A 281       9.961   5.321  23.870  1.00 36.21           C  
ATOM   2424  C   MET A 281       9.077   6.540  23.693  1.00 35.01           C  
ATOM   2425  O   MET A 281       7.965   6.441  23.198  1.00 36.00           O  
ATOM   2426  CB  MET A 281      11.168   5.430  22.940  1.00 39.85           C  
ATOM   2427  CG  MET A 281      12.178   4.317  23.109  1.00 45.82           C  
ATOM   2428  SD  MET A 281      13.673   4.651  22.174  1.00 51.99           S  
ATOM   2429  CE  MET A 281      14.171   6.198  22.900  1.00 48.37           C  
ATOM   2430  HN  MET A 281       8.981   3.888  22.613  1.00  0.00           H  
ATOM   2431  N   LEU A 282       9.580   7.691  24.111  1.00 35.54           N  
ATOM   2432  CA  LEU A 282       8.882   8.945  23.898  1.00 34.43           C  
ATOM   2433  C   LEU A 282       9.740   9.762  22.948  1.00 35.03           C  
ATOM   2434  O   LEU A 282      10.964   9.667  22.991  1.00 33.33           O  
ATOM   2435  CB  LEU A 282       8.716   9.682  25.231  1.00 31.36           C  
ATOM   2436  CG  LEU A 282       8.044   8.885  26.352  1.00 30.00           C  
ATOM   2437  CD1 LEU A 282       7.851   9.768  27.566  1.00 30.63           C  
ATOM   2438  CD2 LEU A 282       6.706   8.355  25.878  1.00 30.57           C  
ATOM   2439  HN  LEU A 282      10.479   7.696  24.594  1.00  0.00           H  
ATOM   2440  N   ASP A 283       9.111  10.547  22.079  1.00 36.26           N  
ATOM   2441  CA  ASP A 283       9.866  11.534  21.321  1.00 39.02           C  
ATOM   2442  C   ASP A 283      10.144  12.721  22.242  1.00 40.70           C  
ATOM   2443  O   ASP A 283       9.937  12.627  23.453  1.00 41.18           O  
ATOM   2444  CB  ASP A 283       9.094  11.973  20.070  1.00 39.99           C  
ATOM   2445  CG  ASP A 283       7.709  12.509  20.382  1.00 42.48           C  
ATOM   2446  OD1 ASP A 283       7.473  12.967  21.523  1.00 43.45           O  
ATOM   2447  OD2 ASP A 283       6.853  12.471  19.472  1.00 40.96           O1-
ATOM   2448  HN  ASP A 283       8.104  10.458  21.944  1.00  0.00           H  
ATOM   2449  N   LYS A 284      10.619  13.830  21.691  1.00 41.13           N  
ATOM   2450  CA  LYS A 284      10.975  14.958  22.541  1.00 42.67           C  
ATOM   2451  C   LYS A 284       9.749  15.573  23.215  1.00 42.72           C  
ATOM   2452  O   LYS A 284       9.868  16.227  24.251  1.00 41.93           O  
ATOM   2453  CB  LYS A 284      11.730  16.024  21.734  1.00 44.14           C  
ATOM   2454  CG  LYS A 284      11.031  16.479  20.466  1.00 46.62           C  
ATOM   2455  CD  LYS A 284      11.782  17.632  19.813  1.00 46.34           C  
ATOM   2456  CE  LYS A 284      10.991  18.218  18.656  1.00 45.44           C  
ATOM   2457  NZ  LYS A 284       9.609  18.597  19.068  1.00 46.52           N1+
ATOM   2458  HN  LYS A 284      10.734  13.893  20.679  1.00  0.00           H  
ATOM   2459  HZ1 LYS A 284       9.078  18.990  18.291  1.00  0.00           H  
ATOM   2460  HZ2 LYS A 284       9.620  19.229  19.869  1.00  0.00           H  
ATOM   2461  HZ3 LYS A 284       9.119  17.810  19.493  1.00  0.00           H  
ATOM   2462  N   ASP A 285       8.572  15.345  22.635  1.00 43.44           N  
ATOM   2463  CA  ASP A 285       7.334  15.950  23.128  1.00 42.45           C  
ATOM   2464  C   ASP A 285       6.562  15.046  24.084  1.00 40.27           C  
ATOM   2465  O   ASP A 285       5.598  15.482  24.712  1.00 40.62           O  
ATOM   2466  CB  ASP A 285       6.421  16.321  21.960  1.00 43.69           C  
ATOM   2467  CG  ASP A 285       7.089  17.240  20.972  1.00 46.62           C  
ATOM   2468  OD1 ASP A 285       7.391  18.390  21.349  1.00 51.21           O  
ATOM   2469  OD2 ASP A 285       7.315  16.814  19.820  1.00 49.09           O1-
ATOM   2470  HN  ASP A 285       8.532  14.730  21.822  1.00  0.00           H  
ATOM   2471  N   GLY A 286       6.972  13.787  24.182  1.00 36.92           N  
ATOM   2472  CA  GLY A 286       6.296  12.872  25.083  1.00 32.57           C  
ATOM   2473  C   GLY A 286       5.345  11.921  24.387  1.00 29.29           C  
ATOM   2474  O   GLY A 286       4.621  11.179  25.040  1.00 29.36           O  
ATOM   2475  HN  GLY A 286       7.762  13.463  23.624  1.00  0.00           H  
ATOM   2476  N   HIS A 287       5.340  11.939  23.059  1.00 28.89           N  
ATOM   2477  CA  HIS A 287       4.513  11.009  22.301  1.00 26.50           C  
ATOM   2478  C   HIS A 287       5.230   9.679  22.111  1.00 25.27           C  
ATOM   2479  O   HIS A 287       6.461   9.616  22.096  1.00 23.23           O  
ATOM   2480  CB  HIS A 287       4.136  11.607  20.938  1.00 26.43           C  
ATOM   2481  CG  HIS A 287       3.123  12.712  21.019  1.00 26.74           C  
ATOM   2482  CD2 HIS A 287       3.262  14.057  20.944  1.00 23.48           C  
ATOM   2483  ND1 HIS A 287       1.779  12.478  21.217  1.00 25.42           N  
ATOM   2484  CE1 HIS A 287       1.135  13.630  21.264  1.00 23.80           C  
ATOM   2485  NE2 HIS A 287       2.012  14.603  21.102  1.00 23.61           N  
ATOM   2486  HN  HIS A 287       5.923  12.613  22.563  1.00  0.00           H  
ATOM   2487  HD1 HIS A 287       1.349  11.558  21.312  1.00  0.00           H  
ATOM   2488  HE2 HIS A 287       1.796  15.600  21.095  1.00  0.00           H  
ATOM   2489  N   ILE A 288       4.440   8.619  21.982  1.00 25.28           N  
ATOM   2490  CA  ILE A 288       4.952   7.267  21.794  1.00 26.15           C  
ATOM   2491  C   ILE A 288       5.791   7.103  20.524  1.00 29.03           C  
ATOM   2492  O   ILE A 288       5.534   7.731  19.492  1.00 27.74           O  
ATOM   2493  CB  ILE A 288       3.783   6.244  21.757  1.00 26.52           C  
ATOM   2494  CG1 ILE A 288       3.188   6.081  23.162  1.00 26.81           C  
ATOM   2495  CG2 ILE A 288       4.253   4.917  21.197  1.00 23.40           C  
ATOM   2496  CD1 ILE A 288       4.123   5.407  24.159  1.00 25.01           C  
ATOM   2497  HN  ILE A 288       3.430   8.757  22.016  1.00  0.00           H  
ATOM   2498  N   LYS A 289       6.812   6.261  20.629  1.00 30.18           N  
ATOM   2499  CA  LYS A 289       7.530   5.746  19.477  1.00 31.97           C  
ATOM   2500  C   LYS A 289       7.849   4.283  19.742  1.00 32.09           C  
ATOM   2501  O   LYS A 289       8.762   3.978  20.505  1.00 33.22           O  
ATOM   2502  CB  LYS A 289       8.837   6.517  19.269  1.00 34.13           C  
ATOM   2503  CG  LYS A 289       8.665   7.931  18.733  1.00 35.35           C  
ATOM   2504  CD  LYS A 289       8.256   7.928  17.272  1.00 31.72           C  
ATOM   2505  CE  LYS A 289       8.227   9.343  16.716  1.00 32.42           C  
ATOM   2506  NZ  LYS A 289       7.320   9.464  15.533  1.00 31.05           N1+
ATOM   2507  HN  LYS A 289       7.105   5.963  21.560  1.00  0.00           H  
ATOM   2508  HZ1 LYS A 289       7.301  10.413  15.160  1.00  0.00           H  
ATOM   2509  HZ2 LYS A 289       6.380   9.134  15.753  1.00  0.00           H  
ATOM   2510  HZ3 LYS A 289       7.564   8.788  14.810  1.00  0.00           H  
ATOM   2511  N   ILE A 290       7.096   3.382  19.117  1.00 31.24           N  
ATOM   2512  CA  ILE A 290       7.347   1.951  19.260  1.00 29.08           C  
ATOM   2513  C   ILE A 290       8.612   1.550  18.503  1.00 30.91           C  
ATOM   2514  O   ILE A 290       8.742   1.817  17.311  1.00 32.28           O  
ATOM   2515  CB  ILE A 290       6.156   1.128  18.730  1.00 26.20           C  
ATOM   2516  CG1 ILE A 290       4.935   1.369  19.613  1.00 23.40           C  
ATOM   2517  CG2 ILE A 290       6.514  -0.344  18.679  1.00 23.33           C  
ATOM   2518  CD1 ILE A 290       3.679   0.690  19.121  1.00 22.35           C  
ATOM   2519  HN  ILE A 290       6.327   3.698  18.526  1.00  0.00           H  
ATOM   2520  N   THR A 291       9.537   0.903  19.207  1.00 32.36           N  
ATOM   2521  CA  THR A 291      10.859   0.594  18.669  1.00 33.70           C  
ATOM   2522  C   THR A 291      10.887  -0.689  17.834  1.00 35.24           C  
ATOM   2523  O   THR A 291       9.970  -1.506  17.895  1.00 34.12           O  
ATOM   2524  CB  THR A 291      11.902   0.457  19.805  1.00 34.13           C  
ATOM   2525  CG2 THR A 291      12.025   1.763  20.578  1.00 33.27           C  
ATOM   2526  OG1 THR A 291      11.502  -0.591  20.698  1.00 31.53           O  
ATOM   2527  HN  THR A 291       9.314   0.612  20.159  1.00  0.00           H  
ATOM   2528  HG1 THR A 291      12.142  -0.675  21.395  1.00  0.00           H  
ATOM   2529  N   ASP A 292      11.954  -0.853  17.056  1.00 38.03           N  
ATOM   2530  CA  ASP A 292      12.113  -2.005  16.170  1.00 39.99           C  
ATOM   2531  C   ASP A 292      13.562  -2.497  16.219  1.00 40.55           C  
ATOM   2532  O   ASP A 292      14.295  -2.390  15.236  1.00 41.80           O  
ATOM   2533  CB  ASP A 292      11.737  -1.607  14.736  1.00 40.20           C  
ATOM   2534  CG  ASP A 292      11.880  -2.753  13.747  1.00 42.55           C  
ATOM   2535  OD1 ASP A 292      12.035  -2.474  12.538  1.00 38.39           O  
ATOM   2536  OD2 ASP A 292      11.836  -3.926  14.176  1.00 42.84           O1-
ATOM   2537  HN  ASP A 292      12.690  -0.147  17.079  1.00  0.00           H  
ATOM   2538  N   PHE A 293      13.966  -3.037  17.368  1.00 40.73           N  
ATOM   2539  CA  PHE A 293      15.367  -3.381  17.617  1.00 39.04           C  
ATOM   2540  C   PHE A 293      15.611  -4.881  17.776  1.00 40.03           C  
ATOM   2541  O   PHE A 293      16.639  -5.285  18.320  1.00 37.97           O  
ATOM   2542  CB  PHE A 293      15.874  -2.674  18.882  1.00 37.34           C  
ATOM   2543  CG  PHE A 293      15.936  -1.177  18.768  1.00 33.90           C  
ATOM   2544  CD1 PHE A 293      15.595  -0.374  19.847  1.00 31.56           C  
ATOM   2545  CD2 PHE A 293      16.346  -0.570  17.592  1.00 31.76           C  
ATOM   2546  CE1 PHE A 293      15.663   1.008  19.754  1.00 30.26           C  
ATOM   2547  CE2 PHE A 293      16.415   0.815  17.495  1.00 31.27           C  
ATOM   2548  CZ  PHE A 293      16.074   1.602  18.576  1.00 27.50           C  
ATOM   2549  HN  PHE A 293      13.277  -3.217  18.098  1.00  0.00           H  
ATOM   2550  N   GLY A 294      14.672  -5.703  17.313  1.00 42.83           N  
ATOM   2551  CA  GLY A 294      14.795  -7.141  17.496  1.00 45.57           C  
ATOM   2552  C   GLY A 294      16.074  -7.728  16.919  1.00 48.97           C  
ATOM   2553  O   GLY A 294      16.336  -7.612  15.723  1.00 47.97           O  
ATOM   2554  HN  GLY A 294      13.861  -5.322  16.826  1.00  0.00           H  
ATOM   2555  N   LEU A 295      16.877  -8.364  17.768  1.00 53.02           N  
ATOM   2556  CA  LEU A 295      18.134  -8.960  17.325  1.00 56.58           C  
ATOM   2557  C   LEU A 295      18.162 -10.470  17.543  1.00 60.19           C  
ATOM   2558  O   LEU A 295      18.933 -11.180  16.896  1.00 61.98           O  
ATOM   2559  CB  LEU A 295      19.311  -8.301  18.044  1.00 55.62           C  
ATOM   2560  CG  LEU A 295      19.565  -6.839  17.670  1.00 54.53           C  
ATOM   2561  CD1 LEU A 295      20.690  -6.272  18.524  1.00 53.33           C  
ATOM   2562  CD2 LEU A 295      19.910  -6.745  16.191  1.00 55.16           C  
ATOM   2563  HN  LEU A 295      16.609  -8.437  18.749  1.00  0.00           H  
ATOM   2564  N   CYS A 296      17.332 -10.955  18.463  1.00 62.68           N  
ATOM   2565  CA  CYS A 296      16.895 -12.350  18.443  1.00 65.37           C  
ATOM   2566  C   CYS A 296      15.700 -12.559  19.369  1.00 65.25           C  
ATOM   2567  O   CYS A 296      14.557 -12.365  18.963  1.00 65.43           O  
ATOM   2568  CB  CYS A 296      18.033 -13.294  18.845  1.00 66.58           C  
ATOM   2569  SG  CYS A 296      17.661 -15.060  18.556  1.00 71.60           S  
ATOM   2570  HN  CYS A 296      16.992 -10.338  19.201  1.00  0.00           H  
ATOM   2571  N   LYS A 297      15.963 -12.953  20.611  1.00 65.60           N  
ATOM   2572  CA  LYS A 297      14.897 -13.095  21.597  1.00 66.38           C  
ATOM   2573  C   LYS A 297      14.693 -11.772  22.316  1.00 66.53           C  
ATOM   2574  O   LYS A 297      15.140 -11.596  23.450  1.00 67.08           O  
ATOM   2575  CB  LYS A 297      15.240 -14.182  22.623  1.00 67.66           C  
ATOM   2576  CG  LYS A 297      14.172 -14.378  23.702  1.00 69.76           C  
ATOM   2577  CD  LYS A 297      14.701 -15.176  24.889  1.00 70.28           C  
ATOM   2578  CE  LYS A 297      15.104 -16.584  24.474  1.00 71.35           C  
ATOM   2579  NZ  LYS A 297      13.945 -17.367  23.954  1.00 71.59           N1+
ATOM   2580  HN  LYS A 297      16.925 -13.159  20.879  1.00  0.00           H  
ATOM   2581  HZ1 LYS A 297      14.215 -18.310  23.676  1.00  0.00           H  
ATOM   2582  HZ2 LYS A 297      13.479 -16.876  23.191  1.00  0.00           H  
ATOM   2583  HZ3 LYS A 297      13.179 -17.385  24.627  1.00  0.00           H  
ATOM   2584  N   GLU A 298      14.028 -10.838  21.645  1.00 66.16           N  
ATOM   2585  CA  GLU A 298      13.679  -9.563  22.253  1.00 65.09           C  
ATOM   2586  C   GLU A 298      14.924  -8.732  22.570  1.00 64.02           C  
ATOM   2587  O   GLU A 298      15.568  -8.183  21.673  1.00 61.69           O  
ATOM   2588  CB  GLU A 298      12.875  -9.812  23.530  1.00 65.89           C  
ATOM   2589  CG  GLU A 298      11.656 -10.706  23.331  1.00 66.55           C  
ATOM   2590  CD  GLU A 298      11.070 -11.193  24.646  1.00 68.98           C  
ATOM   2591  OE1 GLU A 298      10.093 -10.580  25.131  1.00 70.05           O  
ATOM   2592  OE2 GLU A 298      11.588 -12.189  25.195  1.00 68.48           O1-
ATOM   2593  HN  GLU A 298      13.755 -11.019  20.679  1.00  0.00           H  
ATOM   2594  N   PRO A 313       8.161 -12.546  27.190  1.00 41.92           N  
ATOM   2595  CA  PRO A 313       7.592 -13.697  27.902  1.00 42.51           C  
ATOM   2596  C   PRO A 313       6.456 -13.306  28.843  1.00 42.61           C  
ATOM   2597  O   PRO A 313       5.353 -13.853  28.753  1.00 41.54           O  
ATOM   2598  CB  PRO A 313       8.787 -14.291  28.646  1.00 42.50           C  
ATOM   2599  CG  PRO A 313       9.748 -13.164  28.780  1.00 43.68           C  
ATOM   2600  CD  PRO A 313       9.563 -12.302  27.563  1.00 43.17           C  
ATOM   2601  HN1 PRO A 313       7.592 -11.710  27.325  1.00  0.00           H  
ATOM   2602  HN2 PRO A 313       8.060 -12.649  26.180  1.00  0.00           H  
ATOM   2603  N   GLU A 314       6.729 -12.354  29.735  1.00 42.26           N  
ATOM   2604  CA  GLU A 314       5.685 -11.744  30.558  1.00 42.56           C  
ATOM   2605  C   GLU A 314       4.672 -10.987  29.697  1.00 41.58           C  
ATOM   2606  O   GLU A 314       3.545 -10.736  30.124  1.00 40.95           O  
ATOM   2607  CB  GLU A 314       6.300 -10.778  31.579  1.00 44.29           C  
ATOM   2608  CG  GLU A 314       6.899 -11.440  32.812  1.00 47.52           C  
ATOM   2609  CD  GLU A 314       8.371 -11.777  32.646  1.00 49.27           C  
ATOM   2610  OE1 GLU A 314       8.881 -11.661  31.511  1.00 50.81           O  
ATOM   2611  OE2 GLU A 314       9.017 -12.158  33.650  1.00 47.58           O1-
ATOM   2612  HN  GLU A 314       7.694 -12.042  29.847  1.00  0.00           H  
ATOM   2613  N   TYR A 315       5.078 -10.625  28.484  1.00 41.26           N  
ATOM   2614  CA  TYR A 315       4.211  -9.871  27.584  1.00 41.17           C  
ATOM   2615  C   TYR A 315       3.575 -10.717  26.474  1.00 39.72           C  
ATOM   2616  O   TYR A 315       2.650 -10.264  25.804  1.00 38.50           O  
ATOM   2617  CB  TYR A 315       4.989  -8.705  26.965  1.00 41.49           C  
ATOM   2618  CG  TYR A 315       5.407  -7.656  27.968  1.00 39.23           C  
ATOM   2619  CD1 TYR A 315       6.629  -7.739  28.620  1.00 39.65           C  
ATOM   2620  CD2 TYR A 315       4.572  -6.590  28.277  1.00 39.55           C  
ATOM   2621  CE1 TYR A 315       7.008  -6.792  29.552  1.00 38.91           C  
ATOM   2622  CE2 TYR A 315       4.941  -5.639  29.207  1.00 38.75           C  
ATOM   2623  CZ  TYR A 315       6.160  -5.745  29.842  1.00 40.71           C  
ATOM   2624  OH  TYR A 315       6.535  -4.800  30.771  1.00 42.66           O  
ATOM   2625  HN  TYR A 315       6.016 -10.880  28.175  1.00  0.00           H  
ATOM   2626  HH  TYR A 315       7.375  -4.873  31.209  1.00  0.00           H  
ATOM   2627  N   LEU A 316       4.063 -11.941  26.284  1.00 38.92           N  
ATOM   2628  CA  LEU A 316       3.519 -12.816  25.244  1.00 37.29           C  
ATOM   2629  C   LEU A 316       2.248 -13.543  25.670  1.00 36.31           C  
ATOM   2630  O   LEU A 316       2.080 -13.908  26.833  1.00 37.69           O  
ATOM   2631  CB  LEU A 316       4.563 -13.843  24.801  1.00 39.54           C  
ATOM   2632  CG  LEU A 316       5.541 -13.404  23.706  1.00 40.01           C  
ATOM   2633  CD1 LEU A 316       4.965 -12.188  22.979  1.00 40.40           C  
ATOM   2634  CD2 LEU A 316       6.899 -13.080  24.310  1.00 38.44           C  
ATOM   2635  HN  LEU A 316       4.827 -12.274  26.872  1.00  0.00           H  
ATOM   2636  N   ALA A 317       1.359 -13.756  24.709  1.00 34.95           N  
ATOM   2637  CA  ALA A 317       0.053 -14.336  24.975  1.00 31.71           C  
ATOM   2638  C   ALA A 317       0.153 -15.848  25.080  1.00 32.68           C  
ATOM   2639  O   ALA A 317       1.140 -16.447  24.647  1.00 33.22           O  
ATOM   2640  CB  ALA A 317      -0.913 -13.950  23.869  1.00 31.22           C  
ATOM   2641  HN  ALA A 317       1.600 -13.504  23.750  1.00  0.00           H  
ATOM   2642  N   PRO A 318      -0.880 -16.490  25.650  1.00 31.88           N  
ATOM   2643  CA  PRO A 318      -0.903 -17.943  25.830  1.00 31.41           C  
ATOM   2644  C   PRO A 318      -0.668 -18.704  24.528  1.00 32.60           C  
ATOM   2645  O   PRO A 318       0.146 -19.625  24.483  1.00 32.34           O  
ATOM   2646  CB  PRO A 318      -2.295 -18.211  26.404  1.00 31.58           C  
ATOM   2647  CG  PRO A 318      -2.681 -16.934  27.057  1.00 31.69           C  
ATOM   2648  CD  PRO A 318      -2.096 -15.856  26.190  1.00 31.56           C  
ATOM   2649  N   GLU A 319      -1.372 -18.316  23.470  1.00 32.75           N  
ATOM   2650  CA  GLU A 319      -1.284 -19.045  22.209  1.00 35.26           C  
ATOM   2651  C   GLU A 319       0.117 -18.984  21.607  1.00 34.48           C  
ATOM   2652  O   GLU A 319       0.456 -19.780  20.733  1.00 32.67           O  
ATOM   2653  CB  GLU A 319      -2.296 -18.502  21.195  1.00 36.60           C  
ATOM   2654  CG  GLU A 319      -2.095 -17.044  20.827  1.00 38.87           C  
ATOM   2655  CD  GLU A 319      -2.896 -16.109  21.713  1.00 39.79           C  
ATOM   2656  OE1 GLU A 319      -3.055 -16.414  22.913  1.00 38.41           O  
ATOM   2657  OE2 GLU A 319      -3.366 -15.071  21.205  1.00 39.28           O1-
ATOM   2658  HN  GLU A 319      -1.980 -17.500  23.540  1.00  0.00           H  
ATOM   2659  N   VAL A 320       0.928 -18.041  22.078  1.00 34.32           N  
ATOM   2660  CA  VAL A 320       2.284 -17.877  21.560  1.00 34.97           C  
ATOM   2661  C   VAL A 320       3.300 -18.708  22.337  1.00 34.81           C  
ATOM   2662  O   VAL A 320       4.246 -19.233  21.756  1.00 33.15           O  
ATOM   2663  CB  VAL A 320       2.729 -16.398  21.600  1.00 35.30           C  
ATOM   2664  CG1 VAL A 320       4.192 -16.291  21.213  1.00 33.62           C  
ATOM   2665  CG2 VAL A 320       1.870 -15.565  20.658  1.00 32.19           C  
ATOM   2666  HN  VAL A 320       0.596 -17.420  22.816  1.00  0.00           H  
ATOM   2667  N   LEU A 321       3.102 -18.819  23.649  1.00 35.99           N  
ATOM   2668  CA  LEU A 321       3.976 -19.631  24.493  1.00 36.79           C  
ATOM   2669  C   LEU A 321       3.685 -21.111  24.252  1.00 38.04           C  
ATOM   2670  O   LEU A 321       4.530 -21.975  24.490  1.00 38.09           O  
ATOM   2671  CB  LEU A 321       3.756 -19.291  25.974  1.00 36.90           C  
ATOM   2672  CG  LEU A 321       4.065 -17.859  26.425  1.00 35.88           C  
ATOM   2673  CD1 LEU A 321       3.713 -17.688  27.885  1.00 35.74           C  
ATOM   2674  CD2 LEU A 321       5.532 -17.558  26.203  1.00 37.84           C  
ATOM   2675  HN  LEU A 321       2.319 -18.324  24.076  1.00  0.00           H  
ATOM   2676  N   GLU A 322       2.479 -21.386  23.771  1.00 38.73           N  
ATOM   2677  CA  GLU A 322       2.052 -22.743  23.468  1.00 40.94           C  
ATOM   2678  C   GLU A 322       2.316 -23.139  22.020  1.00 42.55           C  
ATOM   2679  O   GLU A 322       2.192 -24.310  21.660  1.00 42.48           O  
ATOM   2680  CB  GLU A 322       0.564 -22.900  23.758  1.00 40.78           C  
ATOM   2681  CG  GLU A 322       0.256 -23.258  25.183  1.00 42.00           C  
ATOM   2682  CD  GLU A 322      -1.208 -23.541  25.378  1.00 44.57           C  
ATOM   2683  OE1 GLU A 322      -1.594 -24.730  25.354  1.00 46.47           O  
ATOM   2684  OE2 GLU A 322      -1.973 -22.570  25.550  1.00 45.41           O1-
ATOM   2685  HN  GLU A 322       1.828 -20.618  23.608  1.00  0.00           H  
ATOM   2686  N   ASP A 323       2.653 -22.159  21.190  1.00 43.89           N  
ATOM   2687  CA  ASP A 323       3.035 -22.430  19.811  1.00 46.82           C  
ATOM   2688  C   ASP A 323       1.826 -22.803  18.953  1.00 47.33           C  
ATOM   2689  O   ASP A 323       1.961 -23.491  17.941  1.00 49.47           O  
ATOM   2690  CB  ASP A 323       4.071 -23.559  19.776  1.00 48.90           C  
ATOM   2691  CG  ASP A 323       5.069 -23.400  18.649  1.00 51.04           C  
ATOM   2692  OD1 ASP A 323       6.114 -24.086  18.681  1.00 51.83           O  
ATOM   2693  OD2 ASP A 323       4.810 -22.588  17.735  1.00 53.30           O1-
ATOM   2694  HN  ASP A 323       2.644 -21.196  21.525  1.00  0.00           H  
ATOM   2695  N   ASN A 324       0.645 -22.350  19.363  1.00 48.24           N  
ATOM   2696  CA  ASN A 324      -0.571 -22.574  18.588  1.00 48.99           C  
ATOM   2697  C   ASN A 324      -0.755 -21.500  17.518  1.00 49.05           C  
ATOM   2698  O   ASN A 324       0.102 -20.638  17.336  1.00 49.04           O  
ATOM   2699  CB  ASN A 324      -1.796 -22.595  19.510  1.00 48.96           C  
ATOM   2700  CG  ASN A 324      -1.912 -23.886  20.304  1.00 51.12           C  
ATOM   2701  ND2 ASN A 324      -2.824 -23.908  21.270  1.00 49.87           N  
ATOM   2702  OD1 ASN A 324      -1.191 -24.854  20.050  1.00 53.78           O  
ATOM   2703  HN  ASN A 324       0.588 -21.833  20.241  1.00  0.00           H  
ATOM   2704 1HD2 ASN A 324      -2.902 -24.774  21.803  1.00  0.00           H  
ATOM   2705 2HD2 ASN A 324      -3.420 -23.108  21.480  1.00  0.00           H  
ATOM   2706  N   ASP A 325      -1.877 -21.567  16.808  1.00 50.26           N  
ATOM   2707  CA  ASP A 325      -2.218 -20.559  15.809  1.00 51.04           C  
ATOM   2708  C   ASP A 325      -2.440 -19.223  16.508  1.00 50.61           C  
ATOM   2709  O   ASP A 325      -3.148 -19.150  17.517  1.00 51.86           O  
ATOM   2710  CB  ASP A 325      -3.499 -20.955  15.068  1.00 50.42           C  
ATOM   2711  CG  ASP A 325      -3.581 -22.443  14.795  1.00 52.00           C  
ATOM   2712  OD1 ASP A 325      -2.525 -23.116  14.795  1.00 52.39           O  
ATOM   2713  OD2 ASP A 325      -4.706 -22.942  14.582  1.00 51.78           O1-
ATOM   2714  HN  ASP A 325      -2.518 -22.345  16.966  1.00  0.00           H  
ATOM   2715  N   TYR A 326      -1.835 -18.167  15.977  1.00 48.30           N  
ATOM   2716  CA  TYR A 326      -2.058 -16.836  16.513  1.00 46.22           C  
ATOM   2717  C   TYR A 326      -2.289 -15.831  15.397  1.00 43.17           C  
ATOM   2718  O   TYR A 326      -1.998 -16.100  14.234  1.00 41.50           O  
ATOM   2719  CB  TYR A 326      -0.872 -16.402  17.384  1.00 49.30           C  
ATOM   2720  CG  TYR A 326       0.420 -16.150  16.636  1.00 52.20           C  
ATOM   2721  CD1 TYR A 326       0.679 -14.914  16.057  1.00 53.19           C  
ATOM   2722  CD2 TYR A 326       1.395 -17.137  16.537  1.00 54.03           C  
ATOM   2723  CE1 TYR A 326       1.870 -14.665  15.402  1.00 56.20           C  
ATOM   2724  CE2 TYR A 326       2.592 -16.898  15.883  1.00 56.81           C  
ATOM   2725  CZ  TYR A 326       2.824 -15.659  15.317  1.00 58.19           C  
ATOM   2726  OH  TYR A 326       4.012 -15.410  14.663  1.00 60.30           O  
ATOM   2727  HN  TYR A 326      -1.206 -18.292  15.184  1.00  0.00           H  
ATOM   2728  HH  TYR A 326       4.669 -16.094  14.605  1.00  0.00           H  
ATOM   2729  N   GLY A 327      -2.830 -14.675  15.759  1.00 41.31           N  
ATOM   2730  CA  GLY A 327      -3.093 -13.647  14.774  1.00 39.17           C  
ATOM   2731  C   GLY A 327      -2.905 -12.255  15.336  1.00 38.40           C  
ATOM   2732  O   GLY A 327      -1.930 -11.978  16.039  1.00 38.98           O  
ATOM   2733  HN  GLY A 327      -3.062 -14.509  16.738  1.00  0.00           H  
ATOM   2734  N   ARG A 328      -3.849 -11.379  15.020  1.00 37.09           N  
ATOM   2735  CA  ARG A 328      -3.789  -9.985  15.431  1.00 37.36           C  
ATOM   2736  C   ARG A 328      -4.046  -9.862  16.924  1.00 35.88           C  
ATOM   2737  O   ARG A 328      -3.784  -8.823  17.530  1.00 37.33           O  
ATOM   2738  CB  ARG A 328      -4.831  -9.170  14.660  1.00 38.89           C  
ATOM   2739  CG  ARG A 328      -4.555  -9.064  13.172  1.00 42.75           C  
ATOM   2740  CD  ARG A 328      -5.779  -8.590  12.405  1.00 46.66           C  
ATOM   2741  NE  ARG A 328      -5.421  -7.971  11.129  1.00 50.13           N  
ATOM   2742  CZ  ARG A 328      -5.088  -8.647  10.032  1.00 51.34           C  
ATOM   2743  NH1 ARG A 328      -5.062  -9.976  10.047  1.00 50.46           N1+
ATOM   2744  NH2 ARG A 328      -4.785  -7.994   8.917  1.00 50.06           N  
ATOM   2745  HN  ARG A 328      -4.647 -11.694  14.468  1.00  0.00           H  
ATOM   2746  HE  ARG A 328      -5.427  -6.952  11.076  1.00  0.00           H  
ATOM   2747 1HH1 ARG A 328      -4.807 -10.494   9.206  1.00  0.00           H  
ATOM   2748 2HH1 ARG A 328      -5.295 -10.478  10.904  1.00  0.00           H  
ATOM   2749 1HH2 ARG A 328      -4.530  -8.512   8.076  1.00  0.00           H  
ATOM   2750 2HH2 ARG A 328      -4.805  -6.974   8.905  1.00  0.00           H  
ATOM   2751  N   ALA A 329      -4.560 -10.933  17.513  1.00 33.08           N  
ATOM   2752  CA  ALA A 329      -4.935 -10.922  18.914  1.00 30.45           C  
ATOM   2753  C   ALA A 329      -3.732 -10.906  19.862  1.00 29.63           C  
ATOM   2754  O   ALA A 329      -3.844 -10.417  20.982  1.00 31.72           O  
ATOM   2755  CB  ALA A 329      -5.829 -12.120  19.222  1.00 31.85           C  
ATOM   2756  HN  ALA A 329      -4.695 -11.785  16.968  1.00  0.00           H  
ATOM   2757  N   VAL A 330      -2.586 -11.428  19.438  1.00 27.28           N  
ATOM   2758  CA  VAL A 330      -1.427 -11.427  20.332  1.00 29.37           C  
ATOM   2759  C   VAL A 330      -0.970  -9.996  20.601  1.00 30.16           C  
ATOM   2760  O   VAL A 330      -0.300  -9.737  21.602  1.00 32.34           O  
ATOM   2761  CB  VAL A 330      -0.207 -12.215  19.763  1.00 27.61           C  
ATOM   2762  CG1 VAL A 330      -0.649 -13.558  19.218  1.00 27.12           C  
ATOM   2763  CG2 VAL A 330       0.502 -11.394  18.712  1.00 29.53           C  
ATOM   2764  HN  VAL A 330      -2.515 -11.825  18.501  1.00  0.00           H  
ATOM   2765  N   ASP A 331      -1.329  -9.072  19.710  1.00 29.10           N  
ATOM   2766  CA  ASP A 331      -0.962  -7.666  19.876  1.00 28.38           C  
ATOM   2767  C   ASP A 331      -1.818  -7.005  20.947  1.00 28.32           C  
ATOM   2768  O   ASP A 331      -1.339  -6.172  21.709  1.00 28.88           O  
ATOM   2769  CB  ASP A 331      -1.122  -6.901  18.556  1.00 26.64           C  
ATOM   2770  CG  ASP A 331       0.085  -7.037  17.645  1.00 27.38           C  
ATOM   2771  OD1 ASP A 331       1.120  -7.565  18.104  1.00 24.86           O  
ATOM   2772  OD2 ASP A 331       0.000  -6.611  16.470  1.00 25.49           O1-
ATOM   2773  HN  ASP A 331      -1.872  -9.352  18.893  1.00  0.00           H  
ATOM   2774  N   TRP A 332      -3.089  -7.385  20.995  1.00 28.38           N  
ATOM   2775  CA  TRP A 332      -4.044  -6.790  21.920  1.00 27.25           C  
ATOM   2776  C   TRP A 332      -3.858  -7.320  23.338  1.00 26.93           C  
ATOM   2777  O   TRP A 332      -4.009  -6.586  24.314  1.00 24.21           O  
ATOM   2778  CB  TRP A 332      -5.465  -7.070  21.426  1.00 28.93           C  
ATOM   2779  CG  TRP A 332      -5.690  -6.541  20.044  1.00 30.44           C  
ATOM   2780  CD1 TRP A 332      -6.176  -7.225  18.968  1.00 29.67           C  
ATOM   2781  CD2 TRP A 332      -5.393  -5.218  19.579  1.00 29.89           C  
ATOM   2782  CE2 TRP A 332      -5.720  -5.174  18.210  1.00 29.35           C  
ATOM   2783  CE3 TRP A 332      -4.880  -4.068  20.188  1.00 30.43           C  
ATOM   2784  NE1 TRP A 332      -6.196  -6.411  17.861  1.00 29.01           N  
ATOM   2785  CZ2 TRP A 332      -5.549  -4.027  17.441  1.00 31.13           C  
ATOM   2786  CZ3 TRP A 332      -4.710  -2.930  19.422  1.00 31.09           C  
ATOM   2787  CH2 TRP A 332      -5.043  -2.917  18.063  1.00 31.49           C  
ATOM   2788  HN  TRP A 332      -3.408  -8.119  20.362  1.00  0.00           H  
ATOM   2789  HE1 TRP A 332      -6.514  -6.683  16.931  1.00  0.00           H  
ATOM   2790  N   TRP A 333      -3.525  -8.602  23.440  1.00 25.66           N  
ATOM   2791  CA  TRP A 333      -3.069  -9.170  24.698  1.00 23.85           C  
ATOM   2792  C   TRP A 333      -1.976  -8.283  25.285  1.00 22.41           C  
ATOM   2793  O   TRP A 333      -2.063  -7.853  26.433  1.00 21.18           O  
ATOM   2794  CB  TRP A 333      -2.529 -10.585  24.464  1.00 24.20           C  
ATOM   2795  CG  TRP A 333      -1.865 -11.184  25.660  1.00 23.23           C  
ATOM   2796  CD1 TRP A 333      -0.562 -11.032  26.034  1.00 21.67           C  
ATOM   2797  CD2 TRP A 333      -2.475 -12.020  26.653  1.00 25.41           C  
ATOM   2798  CE2 TRP A 333      -1.480 -12.332  27.601  1.00 24.91           C  
ATOM   2799  CE3 TRP A 333      -3.767 -12.536  26.832  1.00 26.42           C  
ATOM   2800  NE1 TRP A 333      -0.323 -11.716  27.198  1.00 26.48           N  
ATOM   2801  CZ2 TRP A 333      -1.734 -13.136  28.714  1.00 25.18           C  
ATOM   2802  CZ3 TRP A 333      -4.018 -13.332  27.937  1.00 24.59           C  
ATOM   2803  CH2 TRP A 333      -3.006 -13.624  28.864  1.00 27.00           C  
ATOM   2804  HN  TRP A 333      -3.591  -9.201  22.617  1.00  0.00           H  
ATOM   2805  HE1 TRP A 333       0.572 -11.760  27.686  1.00  0.00           H  
ATOM   2806  N   GLY A 334      -0.951  -8.009  24.484  1.00 21.71           N  
ATOM   2807  CA  GLY A 334       0.154  -7.186  24.945  1.00 22.28           C  
ATOM   2808  C   GLY A 334      -0.258  -5.757  25.252  1.00 23.51           C  
ATOM   2809  O   GLY A 334       0.330  -5.102  26.111  1.00 24.85           O  
ATOM   2810  HN  GLY A 334      -0.940  -8.381  23.534  1.00  0.00           H  
ATOM   2811  N   LEU A 335      -1.271  -5.261  24.554  1.00 23.82           N  
ATOM   2812  CA  LEU A 335      -1.858  -3.986  24.922  1.00 23.92           C  
ATOM   2813  C   LEU A 335      -2.372  -4.142  26.344  1.00 24.02           C  
ATOM   2814  O   LEU A 335      -2.109  -3.307  27.206  1.00 26.89           O  
ATOM   2815  CB  LEU A 335      -3.008  -3.636  23.972  1.00 23.02           C  
ATOM   2816  CG  LEU A 335      -3.797  -2.349  24.229  1.00 21.32           C  
ATOM   2817  CD1 LEU A 335      -2.977  -1.146  23.824  1.00 20.30           C  
ATOM   2818  CD2 LEU A 335      -5.094  -2.394  23.446  1.00 16.88           C  
ATOM   2819  HN  LEU A 335      -1.639  -5.778  23.755  1.00  0.00           H  
ATOM   2820  N   GLY A 336      -3.080  -5.238  26.588  1.00 25.98           N  
ATOM   2821  CA  GLY A 336      -3.569  -5.534  27.923  1.00 24.67           C  
ATOM   2822  C   GLY A 336      -2.493  -5.516  28.990  1.00 23.81           C  
ATOM   2823  O   GLY A 336      -2.665  -4.884  30.029  1.00 26.22           O  
ATOM   2824  HN  GLY A 336      -3.284  -5.883  25.825  1.00  0.00           H  
ATOM   2825  N   VAL A 337      -1.378  -6.193  28.744  1.00 22.47           N  
ATOM   2826  CA  VAL A 337      -0.320  -6.273  29.747  1.00 23.40           C  
ATOM   2827  C   VAL A 337       0.340  -4.919  29.970  1.00 25.63           C  
ATOM   2828  O   VAL A 337       0.548  -4.499  31.105  1.00 29.83           O  
ATOM   2829  CB  VAL A 337       0.771  -7.290  29.352  1.00 21.58           C  
ATOM   2830  CG1 VAL A 337       1.898  -7.259  30.370  1.00 15.53           C  
ATOM   2831  CG2 VAL A 337       0.172  -8.697  29.264  1.00 19.27           C  
ATOM   2832  HN  VAL A 337      -1.259  -6.662  27.846  1.00  0.00           H  
ATOM   2833  N   VAL A 338       0.658  -4.230  28.883  1.00 26.93           N  
ATOM   2834  CA  VAL A 338       1.271  -2.917  28.973  1.00 24.00           C  
ATOM   2835  C   VAL A 338       0.356  -1.926  29.672  1.00 25.22           C  
ATOM   2836  O   VAL A 338       0.800  -1.132  30.502  1.00 24.53           O  
ATOM   2837  CB  VAL A 338       1.619  -2.389  27.579  1.00 23.13           C  
ATOM   2838  CG1 VAL A 338       1.927  -0.904  27.642  1.00 20.57           C  
ATOM   2839  CG2 VAL A 338       2.805  -3.159  27.039  1.00 21.46           C  
ATOM   2840  HN  VAL A 338       0.468  -4.631  27.964  1.00  0.00           H  
ATOM   2841  N   MET A 339      -0.929  -1.980  29.348  1.00 26.72           N  
ATOM   2842  CA  MET A 339      -1.884  -1.089  29.987  1.00 28.41           C  
ATOM   2843  C   MET A 339      -2.249  -1.495  31.411  1.00 28.77           C  
ATOM   2844  O   MET A 339      -2.496  -0.639  32.256  1.00 30.01           O  
ATOM   2845  CB  MET A 339      -3.146  -0.969  29.133  1.00 27.42           C  
ATOM   2846  CG  MET A 339      -3.019   0.092  28.065  1.00 27.36           C  
ATOM   2847  SD  MET A 339      -4.517   0.282  27.147  1.00 35.05           S  
ATOM   2848  CE  MET A 339      -5.603   0.908  28.405  1.00 34.00           C  
ATOM   2849  HN  MET A 339      -1.249  -2.649  28.648  1.00  0.00           H  
ATOM   2850  N   TYR A 340      -2.278  -2.793  31.685  1.00 28.79           N  
ATOM   2851  CA  TYR A 340      -2.522  -3.243  33.047  1.00 30.49           C  
ATOM   2852  C   TYR A 340      -1.354  -2.786  33.905  1.00 29.56           C  
ATOM   2853  O   TYR A 340      -1.529  -2.315  35.029  1.00 27.04           O  
ATOM   2854  CB  TYR A 340      -2.628  -4.769  33.099  1.00 32.92           C  
ATOM   2855  CG  TYR A 340      -2.708  -5.337  34.500  1.00 32.99           C  
ATOM   2856  CD1 TYR A 340      -1.595  -5.345  35.337  1.00 31.86           C  
ATOM   2857  CD2 TYR A 340      -3.893  -5.878  34.981  1.00 33.77           C  
ATOM   2858  CE1 TYR A 340      -1.662  -5.876  36.612  1.00 33.84           C  
ATOM   2859  CE2 TYR A 340      -3.971  -6.414  36.256  1.00 34.17           C  
ATOM   2860  CZ  TYR A 340      -2.855  -6.411  37.068  1.00 34.52           C  
ATOM   2861  OH  TYR A 340      -2.938  -6.942  38.338  1.00 33.65           O  
ATOM   2862  HN  TYR A 340      -2.129  -3.475  30.941  1.00  0.00           H  
ATOM   2863  HH  TYR A 340      -3.756  -7.309  38.651  1.00  0.00           H  
ATOM   2864  N   GLU A 341      -0.156  -2.936  33.355  1.00 28.16           N  
ATOM   2865  CA  GLU A 341       1.060  -2.615  34.076  1.00 28.45           C  
ATOM   2866  C   GLU A 341       1.112  -1.125  34.397  1.00 29.74           C  
ATOM   2867  O   GLU A 341       1.584  -0.730  35.457  1.00 31.02           O  
ATOM   2868  CB  GLU A 341       2.267  -3.019  33.237  1.00 26.64           C  
ATOM   2869  CG  GLU A 341       3.584  -2.901  33.952  1.00 29.79           C  
ATOM   2870  CD  GLU A 341       4.729  -3.437  33.127  1.00 33.41           C  
ATOM   2871  OE1 GLU A 341       4.579  -3.518  31.886  1.00 35.48           O  
ATOM   2872  OE2 GLU A 341       5.777  -3.775  33.717  1.00 34.33           O1-
ATOM   2873  HN  GLU A 341      -0.089  -3.286  32.399  1.00  0.00           H  
ATOM   2874  N   MET A 342       0.615  -0.301  33.479  1.00 30.41           N  
ATOM   2875  CA  MET A 342       0.592   1.141  33.680  1.00 31.11           C  
ATOM   2876  C   MET A 342      -0.384   1.521  34.784  1.00 32.68           C  
ATOM   2877  O   MET A 342      -0.062   2.320  35.668  1.00 32.19           O  
ATOM   2878  CB  MET A 342       0.187   1.855  32.384  1.00 31.46           C  
ATOM   2879  CG  MET A 342       1.266   1.871  31.317  1.00 30.29           C  
ATOM   2880  SD  MET A 342       0.793   2.884  29.916  1.00 30.92           S  
ATOM   2881  CE  MET A 342       0.254   1.636  28.753  1.00 33.51           C  
ATOM   2882  HN  MET A 342       0.241  -0.689  32.613  1.00  0.00           H  
ATOM   2883  N   MET A 343      -1.576   0.939  34.728  1.00 32.57           N  
ATOM   2884  CA  MET A 343      -2.657   1.320  35.621  1.00 34.14           C  
ATOM   2885  C   MET A 343      -2.587   0.656  37.000  1.00 35.98           C  
ATOM   2886  O   MET A 343      -3.331   1.034  37.905  1.00 36.26           O  
ATOM   2887  CB  MET A 343      -4.006   1.003  34.969  1.00 33.03           C  
ATOM   2888  CG  MET A 343      -4.393   1.936  33.833  1.00 33.49           C  
ATOM   2889  SD  MET A 343      -6.099   1.689  33.251  1.00 32.96           S  
ATOM   2890  CE  MET A 343      -5.882   0.281  32.172  1.00 35.12           C  
ATOM   2891  HN  MET A 343      -1.737   0.204  34.039  1.00  0.00           H  
ATOM   2892  N   CYS A 344      -1.705  -0.328  37.162  1.00 37.19           N  
ATOM   2893  CA  CYS A 344      -1.660  -1.108  38.401  1.00 37.21           C  
ATOM   2894  C   CYS A 344      -0.303  -1.066  39.090  1.00 37.24           C  
ATOM   2895  O   CYS A 344      -0.207  -1.308  40.290  1.00 39.51           O  
ATOM   2896  CB  CYS A 344      -2.031  -2.570  38.132  1.00 36.06           C  
ATOM   2897  SG  CYS A 344      -3.747  -2.842  37.647  1.00 38.18           S  
ATOM   2898  HN  CYS A 344      -1.049  -0.542  36.411  1.00  0.00           H  
ATOM   2899  N   GLY A 345       0.748  -0.777  38.334  1.00 36.50           N  
ATOM   2900  CA  GLY A 345       2.072  -0.734  38.925  1.00 36.65           C  
ATOM   2901  C   GLY A 345       2.811  -2.059  38.881  1.00 36.81           C  
ATOM   2902  O   GLY A 345       4.001  -2.117  39.168  1.00 39.05           O  
ATOM   2903  HN  GLY A 345       0.625  -0.586  37.340  1.00  0.00           H  
ATOM   2904  N   ARG A 346       2.116  -3.127  38.519  1.00 36.99           N  
ATOM   2905  CA  ARG A 346       2.735  -4.446  38.464  1.00 38.31           C  
ATOM   2906  C   ARG A 346       2.392  -5.140  37.147  1.00 36.67           C  
ATOM   2907  O   ARG A 346       1.369  -4.849  36.529  1.00 35.23           O  
ATOM   2908  CB  ARG A 346       2.246  -5.309  39.633  1.00 40.89           C  
ATOM   2909  CG  ARG A 346       0.778  -5.720  39.514  1.00 47.67           C  
ATOM   2910  CD  ARG A 346       0.200  -6.238  40.832  1.00 51.58           C  
ATOM   2911  NE  ARG A 346      -0.250  -5.162  41.720  1.00 55.95           N  
ATOM   2912  CZ  ARG A 346      -1.517  -4.959  42.084  1.00 56.97           C  
ATOM   2913  NH1 ARG A 346      -2.481  -5.757  41.636  1.00 57.37           N1+
ATOM   2914  NH2 ARG A 346      -1.822  -3.966  42.912  1.00 55.81           N  
ATOM   2915  HN  ARG A 346       1.131  -3.025  38.275  1.00  0.00           H  
ATOM   2916  HE  ARG A 346       0.456  -4.523  42.086  1.00  0.00           H  
ATOM   2917 1HH1 ARG A 346      -2.247  -6.519  41.000  1.00  0.00           H  
ATOM   2918 2HH1 ARG A 346      -3.450  -5.602  41.914  1.00  0.00           H  
ATOM   2919 1HH2 ARG A 346      -1.082  -3.354  43.256  1.00  0.00           H  
ATOM   2920 2HH2 ARG A 346      -2.791  -3.811  43.190  1.00  0.00           H  
ATOM   2921  N   LEU A 347       3.256  -6.054  36.723  1.00 34.85           N  
ATOM   2922  CA  LEU A 347       2.891  -7.020  35.696  1.00 33.27           C  
ATOM   2923  C   LEU A 347       1.662  -7.793  36.158  1.00 33.46           C  
ATOM   2924  O   LEU A 347       1.495  -8.065  37.350  1.00 32.95           O  
ATOM   2925  CB  LEU A 347       4.044  -7.996  35.450  1.00 29.18           C  
ATOM   2926  CG  LEU A 347       5.290  -7.430  34.763  1.00 30.09           C  
ATOM   2927  CD1 LEU A 347       6.428  -8.443  34.858  1.00 28.18           C  
ATOM   2928  CD2 LEU A 347       4.973  -7.087  33.303  1.00 24.72           C  
ATOM   2929  HN  LEU A 347       4.193  -6.080  37.124  1.00  0.00           H  
ATOM   2930  N   PRO A 348       0.777  -8.148  35.216  1.00 34.20           N  
ATOM   2931  CA  PRO A 348      -0.378  -9.000  35.514  1.00 34.80           C  
ATOM   2932  C   PRO A 348       0.034 -10.432  35.874  1.00 35.78           C  
ATOM   2933  O   PRO A 348      -0.623 -11.091  36.681  1.00 35.91           O  
ATOM   2934  CB  PRO A 348      -1.207  -8.943  34.232  1.00 33.06           C  
ATOM   2935  CG  PRO A 348      -0.221  -8.638  33.165  1.00 34.16           C  
ATOM   2936  CD  PRO A 348       0.811  -7.742  33.800  1.00 34.71           C  
ATOM   2937  N   PHE A 349       1.121 -10.903  35.268  1.00 35.58           N  
ATOM   2938  CA  PHE A 349       1.602 -12.264  35.483  1.00 35.44           C  
ATOM   2939  C   PHE A 349       3.119 -12.277  35.681  1.00 36.44           C  
ATOM   2940  O   PHE A 349       3.874 -12.160  34.714  1.00 36.02           O  
ATOM   2941  CB  PHE A 349       1.255 -13.154  34.278  1.00 33.93           C  
ATOM   2942  CG  PHE A 349      -0.146 -12.973  33.758  1.00 30.32           C  
ATOM   2943  CD1 PHE A 349      -1.185 -13.741  34.245  1.00 29.68           C  
ATOM   2944  CD2 PHE A 349      -0.415 -12.048  32.759  1.00 33.02           C  
ATOM   2945  CE1 PHE A 349      -2.468 -13.593  33.747  1.00 32.94           C  
ATOM   2946  CE2 PHE A 349      -1.695 -11.892  32.255  1.00 31.62           C  
ATOM   2947  CZ  PHE A 349      -2.725 -12.667  32.749  1.00 32.63           C  
ATOM   2948  HN  PHE A 349       1.635 -10.293  34.632  1.00  0.00           H  
ATOM   2949  N   TYR A 350       3.571 -12.429  36.923  1.00 38.26           N  
ATOM   2950  CA  TYR A 350       5.003 -12.580  37.170  1.00 41.27           C  
ATOM   2951  C   TYR A 350       5.371 -13.602  38.244  1.00 40.60           C  
ATOM   2952  O   TYR A 350       4.656 -13.778  39.231  1.00 36.82           O  
ATOM   2953  CB  TYR A 350       5.639 -11.232  37.531  1.00 45.26           C  
ATOM   2954  CG  TYR A 350       7.142 -11.321  37.703  1.00 50.39           C  
ATOM   2955  CD1 TYR A 350       7.990 -11.295  36.600  1.00 52.77           C  
ATOM   2956  CD2 TYR A 350       7.713 -11.458  38.965  1.00 52.15           C  
ATOM   2957  CE1 TYR A 350       9.366 -11.403  36.749  1.00 53.94           C  
ATOM   2958  CE2 TYR A 350       9.090 -11.567  39.125  1.00 53.49           C  
ATOM   2959  CZ  TYR A 350       9.910 -11.540  38.013  1.00 54.46           C  
ATOM   2960  OH  TYR A 350      11.274 -11.650  38.165  1.00 55.60           O  
ATOM   2961  HN  TYR A 350       2.916 -12.440  37.705  1.00  0.00           H  
ATOM   2962  HH  TYR A 350      11.838 -11.631  37.401  1.00  0.00           H  
ATOM   2963  N   ASN A 351       6.505 -14.266  38.028  1.00 41.69           N  
ATOM   2964  CA  ASN A 351       7.107 -15.166  39.006  1.00 42.67           C  
ATOM   2965  C   ASN A 351       8.532 -15.485  38.571  1.00 45.13           C  
ATOM   2966  O   ASN A 351       8.792 -15.685  37.383  1.00 46.56           O  
ATOM   2967  CB  ASN A 351       6.305 -16.465  39.109  1.00 40.79           C  
ATOM   2968  CG  ASN A 351       6.826 -17.382  40.199  1.00 38.71           C  
ATOM   2969  ND2 ASN A 351       6.058 -17.522  41.270  1.00 35.68           N  
ATOM   2970  OD1 ASN A 351       7.911 -17.953  40.082  1.00 39.36           O  
ATOM   2971  HN  ASN A 351       6.977 -14.139  37.133  1.00  0.00           H  
ATOM   2972 1HD2 ASN A 351       5.159 -17.049  41.367  1.00  0.00           H  
ATOM   2973 2HD2 ASN A 351       6.408 -18.139  42.003  1.00  0.00           H  
ATOM   2974  N   GLN A 352       9.454 -15.536  39.528  1.00 46.87           N  
ATOM   2975  CA  GLN A 352      10.855 -15.779  39.203  1.00 48.99           C  
ATOM   2976  C   GLN A 352      11.013 -17.109  38.475  1.00 47.18           C  
ATOM   2977  O   GLN A 352      11.860 -17.250  37.596  1.00 46.66           O  
ATOM   2978  CB  GLN A 352      11.716 -15.770  40.476  1.00 53.03           C  
ATOM   2979  CG  GLN A 352      11.306 -16.790  41.535  1.00 58.77           C  
ATOM   2980  CD  GLN A 352      12.438 -17.734  41.918  1.00 61.15           C  
ATOM   2981  NE2 GLN A 352      12.385 -18.258  43.142  1.00 61.07           N  
ATOM   2982  OE1 GLN A 352      13.346 -17.991  41.124  1.00 61.99           O  
ATOM   2983  HN  GLN A 352       9.178 -15.404  40.501  1.00  0.00           H  
ATOM   2984 1HE2 GLN A 352      11.634 -18.045  43.799  1.00  0.00           H  
ATOM   2985 2HE2 GLN A 352      13.143 -18.890  43.399  1.00  0.00           H  
ATOM   2986  N   ASP A 353      10.186 -18.083  38.840  1.00 46.80           N  
ATOM   2987  CA  ASP A 353      10.223 -19.391  38.201  1.00 46.13           C  
ATOM   2988  C   ASP A 353       9.460 -19.353  36.882  1.00 45.25           C  
ATOM   2989  O   ASP A 353       8.351 -18.823  36.811  1.00 42.66           O  
ATOM   2990  CB  ASP A 353       9.612 -20.447  39.124  1.00 46.96           C  
ATOM   2991  CG  ASP A 353       9.636 -21.833  38.515  1.00 48.94           C  
ATOM   2992  OD1 ASP A 353       8.671 -22.596  38.728  1.00 53.57           O  
ATOM   2993  OD2 ASP A 353      10.619 -22.164  37.821  1.00 49.82           O1-
ATOM   2994  HN  ASP A 353       9.510 -17.911  39.584  1.00  0.00           H  
ATOM   2995  N   HIS A 354      10.059 -19.925  35.843  1.00 44.87           N  
ATOM   2996  CA  HIS A 354       9.503 -19.849  34.499  1.00 47.07           C  
ATOM   2997  C   HIS A 354       8.317 -20.772  34.264  1.00 46.34           C  
ATOM   2998  O   HIS A 354       7.421 -20.445  33.489  1.00 47.19           O  
ATOM   2999  CB  HIS A 354      10.593 -20.138  33.466  1.00 50.07           C  
ATOM   3000  CG  HIS A 354      11.599 -19.038  33.336  1.00 53.78           C  
ATOM   3001  CD2 HIS A 354      12.942 -19.070  33.168  1.00 54.87           C  
ATOM   3002  ND1 HIS A 354      11.250 -17.704  33.379  1.00 55.26           N  
ATOM   3003  CE1 HIS A 354      12.335 -16.963  33.243  1.00 56.31           C  
ATOM   3004  NE2 HIS A 354      13.375 -17.767  33.113  1.00 56.80           N  
ATOM   3005  HN  HIS A 354      10.932 -20.431  35.991  1.00  0.00           H  
ATOM   3006  HD1 HIS A 354      10.302 -17.346  33.497  1.00  0.00           H  
ATOM   3007  HE2 HIS A 354      14.343 -17.469  32.991  1.00  0.00           H  
ATOM   3008  N   GLU A 355       8.306 -21.924  34.926  1.00 46.98           N  
ATOM   3009  CA  GLU A 355       7.187 -22.855  34.798  1.00 45.50           C  
ATOM   3010  C   GLU A 355       5.958 -22.295  35.500  1.00 43.43           C  
ATOM   3011  O   GLU A 355       4.827 -22.578  35.107  1.00 43.45           O  
ATOM   3012  CB  GLU A 355       7.549 -24.217  35.395  1.00 48.34           C  
ATOM   3013  CG  GLU A 355       8.677 -24.940  34.667  1.00 51.56           C  
ATOM   3014  CD  GLU A 355       9.349 -25.992  35.534  1.00 54.66           C  
ATOM   3015  OE1 GLU A 355      10.598 -26.066  35.523  1.00 55.08           O  
ATOM   3016  OE2 GLU A 355       8.627 -26.742  36.230  1.00 54.71           O1-
ATOM   3017  HN  GLU A 355       9.091 -22.162  35.533  1.00  0.00           H  
ATOM   3018  N   LYS A 356       6.189 -21.494  36.538  1.00 40.55           N  
ATOM   3019  CA  LYS A 356       5.106 -20.791  37.217  1.00 37.55           C  
ATOM   3020  C   LYS A 356       4.626 -19.594  36.396  1.00 35.43           C  
ATOM   3021  O   LYS A 356       3.429 -19.314  36.342  1.00 33.94           O  
ATOM   3022  CB  LYS A 356       5.564 -20.317  38.599  1.00 37.16           C  
ATOM   3023  CG  LYS A 356       5.195 -21.249  39.742  1.00 35.94           C  
ATOM   3024  CD  LYS A 356       6.433 -21.764  40.457  1.00 35.59           C  
ATOM   3025  CE  LYS A 356       6.113 -22.227  41.872  1.00 32.53           C  
ATOM   3026  NZ  LYS A 356       5.820 -21.074  42.761  1.00 33.13           N1+
ATOM   3027  HN  LYS A 356       7.147 -21.369  36.867  1.00  0.00           H  
ATOM   3028  HZ1 LYS A 356       5.606 -21.384  43.709  1.00  0.00           H  
ATOM   3029  HZ2 LYS A 356       5.077 -20.487  42.381  1.00  0.00           H  
ATOM   3030  HZ3 LYS A 356       6.578 -20.392  42.752  1.00  0.00           H  
ATOM   3031  N   LEU A 357       5.564 -18.897  35.756  1.00 33.88           N  
ATOM   3032  CA  LEU A 357       5.239 -17.748  34.918  1.00 31.38           C  
ATOM   3033  C   LEU A 357       4.325 -18.158  33.775  1.00 32.46           C  
ATOM   3034  O   LEU A 357       3.322 -17.496  33.503  1.00 30.83           O  
ATOM   3035  CB  LEU A 357       6.512 -17.127  34.339  1.00 31.73           C  
ATOM   3036  CG  LEU A 357       6.274 -15.941  33.397  1.00 31.64           C  
ATOM   3037  CD1 LEU A 357       5.516 -14.839  34.125  1.00 30.65           C  
ATOM   3038  CD2 LEU A 357       7.600 -15.422  32.888  1.00 30.35           C  
ATOM   3039  HN  LEU A 357       6.540 -19.176  35.855  1.00  0.00           H  
ATOM   3040  N   PHE A 358       4.677 -19.257  33.113  1.00 32.99           N  
ATOM   3041  CA  PHE A 358       3.909 -19.750  31.978  1.00 33.75           C  
ATOM   3042  C   PHE A 358       2.550 -20.252  32.456  1.00 33.35           C  
ATOM   3043  O   PHE A 358       1.541 -20.118  31.763  1.00 34.58           O  
ATOM   3044  CB  PHE A 358       4.668 -20.885  31.270  1.00 38.41           C  
ATOM   3045  CG  PHE A 358       5.958 -20.450  30.612  1.00 42.75           C  
ATOM   3046  CD1 PHE A 358       7.025 -21.328  30.499  1.00 45.38           C  
ATOM   3047  CD2 PHE A 358       6.101 -19.167  30.097  1.00 45.13           C  
ATOM   3048  CE1 PHE A 358       8.210 -20.933  29.882  1.00 48.76           C  
ATOM   3049  CE2 PHE A 358       7.284 -18.768  29.479  1.00 46.04           C  
ATOM   3050  CZ  PHE A 358       8.336 -19.649  29.372  1.00 46.86           C  
ATOM   3051  HN  PHE A 358       5.508 -19.769  33.409  1.00  0.00           H  
ATOM   3052  N   GLU A 359       2.529 -20.826  33.651  1.00 32.27           N  
ATOM   3053  CA  GLU A 359       1.295 -21.344  34.218  1.00 31.43           C  
ATOM   3054  C   GLU A 359       0.337 -20.210  34.573  1.00 30.65           C  
ATOM   3055  O   GLU A 359      -0.869 -20.323  34.366  1.00 30.16           O  
ATOM   3056  CB  GLU A 359       1.603 -22.186  35.458  1.00 31.44           C  
ATOM   3057  CG  GLU A 359       0.380 -22.763  36.135  1.00 32.46           C  
ATOM   3058  CD  GLU A 359      -0.238 -21.805  37.130  1.00 34.94           C  
ATOM   3059  OE1 GLU A 359      -1.480 -21.806  37.260  1.00 38.03           O  
ATOM   3060  OE2 GLU A 359       0.518 -21.052  37.784  1.00 35.82           O1-
ATOM   3061  HN  GLU A 359       3.396 -20.906  34.183  1.00  0.00           H  
ATOM   3062  N   LEU A 360       0.874 -19.115  35.101  1.00 29.66           N  
ATOM   3063  CA  LEU A 360       0.051 -17.955  35.424  1.00 28.92           C  
ATOM   3064  C   LEU A 360      -0.614 -17.413  34.164  1.00 27.54           C  
ATOM   3065  O   LEU A 360      -1.823 -17.212  34.132  1.00 28.22           O  
ATOM   3066  CB  LEU A 360       0.903 -16.853  36.073  1.00 27.72           C  
ATOM   3067  CG  LEU A 360       0.994 -16.776  37.604  1.00 23.42           C  
ATOM   3068  CD1 LEU A 360       0.227 -17.917  38.228  1.00 20.67           C  
ATOM   3069  CD2 LEU A 360       2.445 -16.798  38.034  1.00 18.31           C  
ATOM   3070  HN  LEU A 360       1.877 -19.085  35.283  1.00  0.00           H  
ATOM   3071  N   ILE A 361       0.187 -17.189  33.127  1.00 27.35           N  
ATOM   3072  CA  ILE A 361      -0.293 -16.610  31.875  1.00 26.57           C  
ATOM   3073  C   ILE A 361      -1.349 -17.474  31.193  1.00 29.33           C  
ATOM   3074  O   ILE A 361      -2.372 -16.967  30.726  1.00 30.98           O  
ATOM   3075  CB  ILE A 361       0.878 -16.392  30.892  1.00 24.19           C  
ATOM   3076  CG1 ILE A 361       1.764 -15.254  31.393  1.00 20.90           C  
ATOM   3077  CG2 ILE A 361       0.353 -16.101  29.498  1.00 22.24           C  
ATOM   3078  CD1 ILE A 361       3.053 -15.114  30.629  1.00 21.11           C  
ATOM   3079  HN  ILE A 361       1.175 -17.431  33.209  1.00  0.00           H  
ATOM   3080  N   LEU A 362      -1.098 -18.779  31.140  1.00 30.26           N  
ATOM   3081  CA  LEU A 362      -2.026 -19.717  30.517  1.00 30.63           C  
ATOM   3082  C   LEU A 362      -3.260 -19.983  31.372  1.00 29.49           C  
ATOM   3083  O   LEU A 362      -4.360 -20.120  30.846  1.00 32.21           O  
ATOM   3084  CB  LEU A 362      -1.319 -21.047  30.230  1.00 32.64           C  
ATOM   3085  CG  LEU A 362      -0.117 -21.020  29.274  1.00 34.13           C  
ATOM   3086  CD1 LEU A 362       0.744 -22.262  29.471  1.00 35.40           C  
ATOM   3087  CD2 LEU A 362      -0.605 -20.931  27.845  1.00 32.47           C  
ATOM   3088  HN  LEU A 362      -0.232 -19.134  31.546  1.00  0.00           H  
ATOM   3089  N   MET A 363      -3.085 -20.061  32.687  1.00 29.95           N  
ATOM   3090  CA  MET A 363      -4.090 -20.703  33.532  1.00 31.32           C  
ATOM   3091  C   MET A 363      -4.852 -19.799  34.492  1.00 33.35           C  
ATOM   3092  O   MET A 363      -6.031 -20.030  34.748  1.00 35.00           O  
ATOM   3093  CB  MET A 363      -3.452 -21.839  34.334  1.00 29.57           C  
ATOM   3094  CG  MET A 363      -2.898 -22.977  33.494  1.00 29.41           C  
ATOM   3095  SD  MET A 363      -4.089 -23.615  32.306  1.00 31.38           S  
ATOM   3096  CE  MET A 363      -5.488 -23.944  33.357  1.00 30.31           C  
ATOM   3097  HN  MET A 363      -2.243 -19.670  33.110  1.00  0.00           H  
ATOM   3098  N   GLU A 364      -4.192 -18.783  35.035  1.00 35.53           N  
ATOM   3099  CA  GLU A 364      -4.711 -18.124  36.231  1.00 39.09           C  
ATOM   3100  C   GLU A 364      -5.448 -16.804  35.973  1.00 39.69           C  
ATOM   3101  O   GLU A 364      -5.199 -16.111  34.983  1.00 39.85           O  
ATOM   3102  CB  GLU A 364      -3.572 -17.909  37.245  1.00 39.73           C  
ATOM   3103  CG  GLU A 364      -2.822 -19.197  37.618  1.00 42.96           C  
ATOM   3104  CD  GLU A 364      -2.895 -19.537  39.109  1.00 47.32           C  
ATOM   3105  OE1 GLU A 364      -3.301 -18.663  39.907  1.00 47.64           O  
ATOM   3106  OE2 GLU A 364      -2.543 -20.682  39.482  1.00 45.56           O1-
ATOM   3107  HN  GLU A 364      -3.320 -18.461  34.616  1.00  0.00           H  
ATOM   3108  N   GLU A 365      -6.364 -16.471  36.878  1.00 40.04           N  
ATOM   3109  CA  GLU A 365      -7.153 -15.251  36.777  1.00 41.60           C  
ATOM   3110  C   GLU A 365      -6.282 -14.026  37.026  1.00 41.12           C  
ATOM   3111  O   GLU A 365      -5.163 -14.131  37.523  1.00 40.03           O  
ATOM   3112  CB  GLU A 365      -8.304 -15.261  37.797  1.00 42.14           C  
ATOM   3113  CG  GLU A 365      -7.893 -14.828  39.206  1.00 44.21           C  
ATOM   3114  CD  GLU A 365      -9.080 -14.618  40.144  1.00 47.25           C  
ATOM   3115  OE1 GLU A 365      -8.952 -14.926  41.351  1.00 45.86           O  
ATOM   3116  OE2 GLU A 365     -10.140 -14.142  39.678  1.00 48.01           O1-
ATOM   3117  HN  GLU A 365      -6.520 -17.093  37.672  1.00  0.00           H  
ATOM   3118  N   ILE A 366      -6.819 -12.864  36.681  1.00 40.74           N  
ATOM   3119  CA  ILE A 366      -6.126 -11.599  36.864  1.00 42.38           C  
ATOM   3120  C   ILE A 366      -6.833 -10.771  37.946  1.00 43.25           C  
ATOM   3121  O   ILE A 366      -8.055 -10.632  37.938  1.00 44.36           O  
ATOM   3122  CB  ILE A 366      -6.093 -10.834  35.520  1.00 42.73           C  
ATOM   3123  CG1 ILE A 366      -5.625  -9.401  35.724  1.00 43.53           C  
ATOM   3124  CG2 ILE A 366      -7.468 -10.843  34.881  1.00 44.15           C  
ATOM   3125  CD1 ILE A 366      -5.794  -8.558  34.479  1.00 44.93           C  
ATOM   3126  HN  ILE A 366      -7.753 -12.857  36.272  1.00  0.00           H  
ATOM   3127  N   ARG A 367      -6.068 -10.236  38.891  1.00 43.80           N  
ATOM   3128  CA  ARG A 367      -6.657  -9.447  39.970  1.00 43.39           C  
ATOM   3129  C   ARG A 367      -6.499  -7.952  39.747  1.00 41.84           C  
ATOM   3130  O   ARG A 367      -5.451  -7.488  39.294  1.00 40.94           O  
ATOM   3131  CB  ARG A 367      -6.035  -9.835  41.310  1.00 45.53           C  
ATOM   3132  CG  ARG A 367      -6.518 -11.177  41.825  1.00 51.37           C  
ATOM   3133  CD  ARG A 367      -6.202 -11.363  43.302  1.00 54.87           C  
ATOM   3134  NE  ARG A 367      -4.937 -12.060  43.511  1.00 60.01           N  
ATOM   3135  CZ  ARG A 367      -4.675 -13.288  43.067  1.00 61.95           C  
ATOM   3136  NH1 ARG A 367      -5.591 -13.962  42.380  1.00 62.19           N1+
ATOM   3137  NH2 ARG A 367      -3.496 -13.846  43.315  1.00 62.16           N  
ATOM   3138  HN  ARG A 367      -5.058 -10.378  38.863  1.00  0.00           H  
ATOM   3139  HE  ARG A 367      -4.206 -11.575  44.031  1.00  0.00           H  
ATOM   3140 1HH1 ARG A 367      -6.497 -13.533  42.189  1.00  0.00           H  
ATOM   3141 2HH1 ARG A 367      -5.390 -14.902  42.040  1.00  0.00           H  
ATOM   3142 1HH2 ARG A 367      -2.793 -13.329  43.842  1.00  0.00           H  
ATOM   3143 2HH2 ARG A 367      -3.295 -14.786  42.975  1.00  0.00           H  
ATOM   3144  N   PHE A 368      -7.550  -7.202  40.064  1.00 40.08           N  
ATOM   3145  CA  PHE A 368      -7.534  -5.751  39.901  1.00 40.16           C  
ATOM   3146  C   PHE A 368      -7.476  -5.041  41.242  1.00 39.67           C  
ATOM   3147  O   PHE A 368      -8.221  -5.369  42.165  1.00 40.21           O  
ATOM   3148  CB  PHE A 368      -8.782  -5.285  39.142  1.00 39.16           C  
ATOM   3149  CG  PHE A 368      -8.904  -5.866  37.762  1.00 38.30           C  
ATOM   3150  CD1 PHE A 368      -8.059  -5.453  36.745  1.00 34.70           C  
ATOM   3151  CD2 PHE A 368      -9.851  -6.839  37.487  1.00 37.23           C  
ATOM   3152  CE1 PHE A 368      -8.153  -5.996  35.485  1.00 34.83           C  
ATOM   3153  CE2 PHE A 368      -9.949  -7.387  36.222  1.00 37.89           C  
ATOM   3154  CZ  PHE A 368      -9.098  -6.965  35.220  1.00 34.77           C  
ATOM   3155  HN  PHE A 368      -8.389  -7.652  40.430  1.00  0.00           H  
ATOM   3156  N   PRO A 369      -6.592  -4.043  41.367  1.00 40.55           N  
ATOM   3157  CA  PRO A 369      -6.624  -3.221  42.578  1.00 39.96           C  
ATOM   3158  C   PRO A 369      -7.980  -2.533  42.707  1.00 40.03           C  
ATOM   3159  O   PRO A 369      -8.671  -2.323  41.713  1.00 39.65           O  
ATOM   3160  CB  PRO A 369      -5.473  -2.233  42.376  1.00 39.45           C  
ATOM   3161  CG  PRO A 369      -5.259  -2.189  40.904  1.00 39.38           C  
ATOM   3162  CD  PRO A 369      -5.607  -3.556  40.386  1.00 40.38           C  
ATOM   3163  N   ARG A 370      -8.363  -2.191  43.931  1.00 41.81           N  
ATOM   3164  CA  ARG A 370      -9.692  -1.651  44.181  1.00 44.14           C  
ATOM   3165  C   ARG A 370      -9.882  -0.256  43.584  1.00 43.63           C  
ATOM   3166  O   ARG A 370     -11.012   0.185  43.378  1.00 43.59           O  
ATOM   3167  CB  ARG A 370      -9.965  -1.621  45.686  1.00 47.97           C  
ATOM   3168  CG  ARG A 370      -9.864  -2.995  46.345  1.00 53.51           C  
ATOM   3169  CD  ARG A 370     -11.102  -3.310  47.172  1.00 57.64           C  
ATOM   3170  NE  ARG A 370     -10.822  -3.311  48.606  1.00 59.74           N  
ATOM   3171  CZ  ARG A 370     -11.758  -3.343  49.549  1.00 61.54           C  
ATOM   3172  NH1 ARG A 370     -13.044  -3.376  49.214  1.00 61.35           N1+
ATOM   3173  NH2 ARG A 370     -11.408  -3.341  50.830  1.00 61.49           N  
ATOM   3174  HN  ARG A 370      -7.715  -2.308  44.710  1.00  0.00           H  
ATOM   3175  HE  ARG A 370      -9.846  -3.286  48.902  1.00  0.00           H  
ATOM   3176 1HH1 ARG A 370     -13.762  -3.401  49.938  1.00  0.00           H  
ATOM   3177 2HH1 ARG A 370     -13.313  -3.378  48.230  1.00  0.00           H  
ATOM   3178 1HH2 ARG A 370     -12.126  -3.366  51.554  1.00  0.00           H  
ATOM   3179 2HH2 ARG A 370     -10.421  -3.316  51.087  1.00  0.00           H  
ATOM   3180  N   THR A 371      -8.773   0.424  43.302  1.00 42.25           N  
ATOM   3181  CA  THR A 371      -8.800   1.755  42.698  1.00 41.44           C  
ATOM   3182  C   THR A 371      -9.468   1.758  41.315  1.00 39.48           C  
ATOM   3183  O   THR A 371     -10.052   2.760  40.896  1.00 39.75           O  
ATOM   3184  CB  THR A 371      -7.367   2.312  42.521  1.00 43.01           C  
ATOM   3185  CG2 THR A 371      -6.593   2.244  43.831  1.00 42.50           C  
ATOM   3186  OG1 THR A 371      -6.675   1.539  41.530  1.00 44.49           O  
ATOM   3187  HN  THR A 371      -7.870   0.000  43.515  1.00  0.00           H  
ATOM   3188  HG1 THR A 371      -5.795   1.881  41.421  1.00  0.00           H  
ATOM   3189  N   LEU A 372      -9.380   0.633  40.612  1.00 36.43           N  
ATOM   3190  CA  LEU A 372      -9.671   0.586  39.182  1.00 32.82           C  
ATOM   3191  C   LEU A 372     -11.154   0.754  38.854  1.00 31.69           C  
ATOM   3192  O   LEU A 372     -11.993  -0.003  39.341  1.00 31.16           O  
ATOM   3193  CB  LEU A 372      -9.163  -0.737  38.606  1.00 30.59           C  
ATOM   3194  CG  LEU A 372      -8.521  -0.647  37.228  1.00 29.54           C  
ATOM   3195  CD1 LEU A 372      -7.685   0.618  37.144  1.00 29.68           C  
ATOM   3196  CD2 LEU A 372      -7.670  -1.878  36.985  1.00 30.56           C  
ATOM   3197  HN  LEU A 372      -9.100  -0.225  41.087  1.00  0.00           H  
ATOM   3198  N   GLY A 373     -11.470   1.736  38.013  1.00 29.19           N  
ATOM   3199  CA  GLY A 373     -12.851   1.948  37.621  1.00 28.86           C  
ATOM   3200  C   GLY A 373     -13.412   0.792  36.814  1.00 31.92           C  
ATOM   3201  O   GLY A 373     -12.665  -0.072  36.351  1.00 34.79           O  
ATOM   3202  HN  GLY A 373     -10.738   2.342  37.642  1.00  0.00           H  
ATOM   3203  N   PRO A 374     -14.736   0.748  36.616  1.00 32.17           N  
ATOM   3204  CA  PRO A 374     -15.361  -0.362  35.887  1.00 33.21           C  
ATOM   3205  C   PRO A 374     -14.958  -0.451  34.410  1.00 32.96           C  
ATOM   3206  O   PRO A 374     -14.831  -1.545  33.871  1.00 34.32           O  
ATOM   3207  CB  PRO A 374     -16.856  -0.105  36.057  1.00 31.29           C  
ATOM   3208  CG  PRO A 374     -16.953   1.370  36.252  1.00 32.14           C  
ATOM   3209  CD  PRO A 374     -15.714   1.776  37.003  1.00 31.70           C  
ATOM   3210  N   GLU A 375     -14.766   0.693  33.757  1.00 33.90           N  
ATOM   3211  CA  GLU A 375     -14.391   0.703  32.341  1.00 34.45           C  
ATOM   3212  C   GLU A 375     -12.979   0.169  32.154  1.00 34.02           C  
ATOM   3213  O   GLU A 375     -12.710  -0.600  31.233  1.00 34.93           O  
ATOM   3214  CB  GLU A 375     -14.463   2.122  31.764  1.00 35.77           C  
ATOM   3215  CG  GLU A 375     -15.851   2.749  31.777  1.00 37.47           C  
ATOM   3216  CD  GLU A 375     -16.084   3.649  32.981  1.00 37.20           C  
ATOM   3217  OE1 GLU A 375     -15.185   3.746  33.846  1.00 36.23           O  
ATOM   3218  OE2 GLU A 375     -17.171   4.259  33.061  1.00 37.82           O1-
ATOM   3219  HN  GLU A 375     -14.882   1.578  34.251  1.00  0.00           H  
ATOM   3220  N   ALA A 376     -12.078   0.578  33.039  1.00 32.77           N  
ATOM   3221  CA  ALA A 376     -10.673   0.212  32.922  1.00 30.94           C  
ATOM   3222  C   ALA A 376     -10.455  -1.291  33.069  1.00 29.78           C  
ATOM   3223  O   ALA A 376      -9.527  -1.847  32.489  1.00 29.94           O  
ATOM   3224  CB  ALA A 376      -9.853   0.964  33.959  1.00 27.89           C  
ATOM   3225  HN  ALA A 376     -12.377   1.163  33.820  1.00  0.00           H  
ATOM   3226  N   LYS A 377     -11.304  -1.953  33.844  1.00 31.35           N  
ATOM   3227  CA  LYS A 377     -11.124  -3.381  34.058  1.00 33.63           C  
ATOM   3228  C   LYS A 377     -11.925  -4.223  33.074  1.00 34.17           C  
ATOM   3229  O   LYS A 377     -11.527  -5.338  32.742  1.00 36.16           O  
ATOM   3230  CB  LYS A 377     -11.473  -3.764  35.497  1.00 34.65           C  
ATOM   3231  CG  LYS A 377     -12.850  -3.363  35.954  1.00 37.90           C  
ATOM   3232  CD  LYS A 377     -13.097  -3.856  37.375  1.00 41.42           C  
ATOM   3233  CE  LYS A 377     -12.008  -3.381  38.329  1.00 40.95           C  
ATOM   3234  NZ  LYS A 377     -12.411  -3.519  39.760  1.00 40.52           N1+
ATOM   3235  HN  LYS A 377     -12.080  -1.463  34.288  1.00  0.00           H  
ATOM   3236  HZ1 LYS A 377     -11.682  -3.201  40.399  1.00  0.00           H  
ATOM   3237  HZ2 LYS A 377     -12.696  -4.475  39.972  1.00  0.00           H  
ATOM   3238  HZ3 LYS A 377     -13.294  -3.042  39.942  1.00  0.00           H  
ATOM   3239  N   SER A 378     -13.040  -3.689  32.587  1.00 32.33           N  
ATOM   3240  CA  SER A 378     -13.721  -4.319  31.466  1.00 32.17           C  
ATOM   3241  C   SER A 378     -12.793  -4.364  30.261  1.00 32.76           C  
ATOM   3242  O   SER A 378     -12.845  -5.299  29.464  1.00 34.20           O  
ATOM   3243  CB  SER A 378     -14.982  -3.548  31.089  1.00 32.67           C  
ATOM   3244  OG  SER A 378     -15.608  -4.138  29.962  1.00 27.62           O  
ATOM   3245  HN  SER A 378     -13.419  -2.837  32.999  1.00  0.00           H  
ATOM   3246  HG  SER A 378     -16.393  -3.658  29.727  1.00  0.00           H  
ATOM   3247  N   LEU A 379     -11.944  -3.350  30.130  1.00 32.81           N  
ATOM   3248  CA  LEU A 379     -11.043  -3.274  28.988  1.00 33.07           C  
ATOM   3249  C   LEU A 379      -9.889  -4.246  29.160  1.00 32.47           C  
ATOM   3250  O   LEU A 379      -9.510  -4.937  28.219  1.00 30.97           O  
ATOM   3251  CB  LEU A 379     -10.485  -1.855  28.816  1.00 31.87           C  
ATOM   3252  CG  LEU A 379      -9.473  -1.725  27.667  1.00 29.64           C  
ATOM   3253  CD1 LEU A 379     -10.204  -1.602  26.342  1.00 26.74           C  
ATOM   3254  CD2 LEU A 379      -8.585  -0.523  27.890  1.00 28.94           C  
ATOM   3255  HN  LEU A 379     -11.923  -2.616  30.838  1.00  0.00           H  
ATOM   3256  N   LEU A 380      -9.335  -4.297  30.367  1.00 33.66           N  
ATOM   3257  CA  LEU A 380      -8.200  -5.175  30.640  1.00 33.99           C  
ATOM   3258  C   LEU A 380      -8.589  -6.652  30.661  1.00 34.63           C  
ATOM   3259  O   LEU A 380      -7.847  -7.499  30.159  1.00 34.79           O  
ATOM   3260  CB  LEU A 380      -7.541  -4.788  31.966  1.00 31.81           C  
ATOM   3261  CG  LEU A 380      -6.787  -3.458  31.898  1.00 31.90           C  
ATOM   3262  CD1 LEU A 380      -6.225  -3.117  33.259  1.00 33.22           C  
ATOM   3263  CD2 LEU A 380      -5.673  -3.552  30.866  1.00 28.60           C  
ATOM   3264  HN  LEU A 380      -9.709  -3.713  31.115  1.00  0.00           H  
ATOM   3265  N   SER A 381      -9.751  -6.959  31.232  1.00 33.98           N  
ATOM   3266  CA  SER A 381     -10.233  -8.331  31.273  1.00 33.80           C  
ATOM   3267  C   SER A 381     -10.422  -8.858  29.853  1.00 36.09           C  
ATOM   3268  O   SER A 381     -10.063 -10.000  29.551  1.00 37.88           O  
ATOM   3269  CB  SER A 381     -11.564  -8.409  32.025  1.00 34.25           C  
ATOM   3270  OG  SER A 381     -11.419  -8.034  33.385  1.00 35.36           O  
ATOM   3271  HN  SER A 381     -10.315  -6.218  31.649  1.00  0.00           H  
ATOM   3272  HG  SER A 381     -12.245  -8.082  33.852  1.00  0.00           H  
ATOM   3273  N   GLY A 382     -10.983  -8.020  28.985  1.00 34.02           N  
ATOM   3274  CA  GLY A 382     -11.243  -8.438  27.620  1.00 32.19           C  
ATOM   3275  C   GLY A 382      -9.973  -8.624  26.814  1.00 32.48           C  
ATOM   3276  O   GLY A 382      -9.855  -9.574  26.035  1.00 34.41           O  
ATOM   3277  HN  GLY A 382     -11.232  -7.076  29.281  1.00  0.00           H  
ATOM   3278  N   LEU A 383      -9.019  -7.719  27.004  1.00 29.19           N  
ATOM   3279  CA  LEU A 383      -7.746  -7.781  26.299  1.00 27.28           C  
ATOM   3280  C   LEU A 383      -6.926  -8.972  26.766  1.00 29.29           C  
ATOM   3281  O   LEU A 383      -6.091  -9.492  26.028  1.00 31.66           O  
ATOM   3282  CB  LEU A 383      -6.944  -6.501  26.539  1.00 23.04           C  
ATOM   3283  CG  LEU A 383      -7.442  -5.201  25.906  1.00 21.51           C  
ATOM   3284  CD1 LEU A 383      -6.606  -4.042  26.435  1.00 23.77           C  
ATOM   3285  CD2 LEU A 383      -7.332  -5.281  24.393  1.00 18.73           C  
ATOM   3286  HN  LEU A 383      -9.183  -6.958  27.663  1.00  0.00           H  
ATOM   3287  N   LEU A 384      -7.161  -9.396  28.003  1.00 29.37           N  
ATOM   3288  CA  LEU A 384      -6.332 -10.418  28.625  1.00 28.23           C  
ATOM   3289  C   LEU A 384      -7.084 -11.739  28.762  1.00 27.91           C  
ATOM   3290  O   LEU A 384      -6.745 -12.581  29.599  1.00 26.98           O  
ATOM   3291  CB  LEU A 384      -5.840  -9.929  29.994  1.00 26.76           C  
ATOM   3292  CG  LEU A 384      -4.738  -8.865  29.937  1.00 26.26           C  
ATOM   3293  CD1 LEU A 384      -4.428  -8.365  31.331  1.00 25.56           C  
ATOM   3294  CD2 LEU A 384      -3.485  -9.456  29.290  1.00 25.35           C  
ATOM   3295  HN  LEU A 384      -7.939  -8.997  28.528  1.00  0.00           H  
ATOM   3296  N   LYS A 385      -8.111 -11.907  27.935  1.00 27.36           N  
ATOM   3297  CA  LYS A 385      -8.759 -13.201  27.774  1.00 27.40           C  
ATOM   3298  C   LYS A 385      -7.709 -14.186  27.298  1.00 29.46           C  
ATOM   3299  O   LYS A 385      -6.836 -13.832  26.505  1.00 31.56           O  
ATOM   3300  CB  LYS A 385      -9.873 -13.119  26.729  1.00 26.37           C  
ATOM   3301  CG  LYS A 385     -11.071 -12.319  27.161  1.00 25.75           C  
ATOM   3302  CD  LYS A 385     -12.107 -13.205  27.820  1.00 25.49           C  
ATOM   3303  CE  LYS A 385     -13.037 -12.390  28.698  1.00 28.12           C  
ATOM   3304  NZ  LYS A 385     -14.428 -12.924  28.685  1.00 31.54           N1+
ATOM   3305  HN  LYS A 385      -8.454 -11.109  27.400  1.00  0.00           H  
ATOM   3306  HZ1 LYS A 385     -15.053 -12.376  29.276  1.00  0.00           H  
ATOM   3307  HZ2 LYS A 385     -14.448 -13.911  28.941  1.00  0.00           H  
ATOM   3308  HZ3 LYS A 385     -14.787 -12.997  27.733  1.00  0.00           H  
ATOM   3309  N   LYS A 386      -7.795 -15.421  27.776  1.00 29.79           N  
ATOM   3310  CA  LYS A 386      -6.856 -16.450  27.356  1.00 30.62           C  
ATOM   3311  C   LYS A 386      -7.131 -16.880  25.915  1.00 30.73           C  
ATOM   3312  O   LYS A 386      -6.199 -17.175  25.168  1.00 30.18           O  
ATOM   3313  CB  LYS A 386      -6.949 -17.661  28.286  1.00 29.24           C  
ATOM   3314  CG  LYS A 386      -6.972 -17.311  29.765  1.00 28.45           C  
ATOM   3315  CD  LYS A 386      -5.614 -16.855  30.284  1.00 28.54           C  
ATOM   3316  CE  LYS A 386      -5.649 -16.708  31.802  1.00 26.81           C  
ATOM   3317  NZ  LYS A 386      -4.345 -16.293  32.372  1.00 23.32           N1+
ATOM   3318  HN  LYS A 386      -8.529 -15.652  28.446  1.00  0.00           H  
ATOM   3319  HZ1 LYS A 386      -4.368 -16.195  33.387  1.00  0.00           H  
ATOM   3320  HZ2 LYS A 386      -4.010 -15.437  31.930  1.00  0.00           H  
ATOM   3321  HZ3 LYS A 386      -3.602 -16.930  32.084  1.00  0.00           H  
ATOM   3322  N   ASP A 387      -8.407 -16.900  25.530  1.00 31.07           N  
ATOM   3323  CA  ASP A 387      -8.814 -17.393  24.214  1.00 32.52           C  
ATOM   3324  C   ASP A 387      -8.868 -16.286  23.163  1.00 33.94           C  
ATOM   3325  O   ASP A 387      -9.700 -15.381  23.229  1.00 35.25           O  
ATOM   3326  CB  ASP A 387     -10.185 -18.077  24.306  1.00 33.08           C  
ATOM   3327  CG  ASP A 387     -10.675 -18.606  22.962  1.00 36.75           C  
ATOM   3328  OD1 ASP A 387      -9.897 -18.598  21.979  1.00 38.08           O  
ATOM   3329  OD2 ASP A 387     -11.847 -19.030  22.887  1.00 34.97           O1-
ATOM   3330  HN  ASP A 387      -9.122 -16.561  26.173  1.00  0.00           H  
ATOM   3331  N   PRO A 388      -7.989 -16.370  22.157  1.00 33.94           N  
ATOM   3332  CA  PRO A 388      -7.823 -15.357  21.109  1.00 34.16           C  
ATOM   3333  C   PRO A 388      -9.127 -14.961  20.419  1.00 36.35           C  
ATOM   3334  O   PRO A 388      -9.381 -13.779  20.188  1.00 38.47           O  
ATOM   3335  CB  PRO A 388      -6.843 -16.009  20.137  1.00 33.25           C  
ATOM   3336  CG  PRO A 388      -6.075 -16.988  20.989  1.00 32.87           C  
ATOM   3337  CD  PRO A 388      -7.074 -17.510  21.975  1.00 31.06           C  
ATOM   3338  N   LYS A 389      -9.951 -15.948  20.085  1.00 37.08           N  
ATOM   3339  CA  LYS A 389     -11.217 -15.675  19.410  1.00 37.90           C  
ATOM   3340  C   LYS A 389     -12.224 -14.993  20.332  1.00 36.59           C  
ATOM   3341  O   LYS A 389     -13.295 -14.576  19.890  1.00 36.78           O  
ATOM   3342  CB  LYS A 389     -11.833 -16.970  18.873  1.00 40.60           C  
ATOM   3343  CG  LYS A 389     -11.068 -17.610  17.725  1.00 43.41           C  
ATOM   3344  CD  LYS A 389     -11.690 -18.943  17.362  1.00 43.93           C  
ATOM   3345  CE  LYS A 389     -12.010 -19.718  18.627  1.00 44.77           C  
ATOM   3346  NZ  LYS A 389     -10.859 -19.667  19.576  1.00 46.48           N1+
ATOM   3347  HN  LYS A 389      -9.696 -16.911  20.303  1.00  0.00           H  
ATOM   3348  HZ1 LYS A 389     -11.074 -20.188  20.426  1.00  0.00           H  
ATOM   3349  HZ2 LYS A 389     -10.577 -18.708  19.780  1.00  0.00           H  
ATOM   3350  HZ3 LYS A 389      -9.995 -19.990  19.142  1.00  0.00           H  
ATOM   3351  N   GLN A 390     -11.889 -14.894  21.613  1.00 34.44           N  
ATOM   3352  CA  GLN A 390     -12.750 -14.200  22.560  1.00 33.85           C  
ATOM   3353  C   GLN A 390     -12.127 -12.891  23.017  1.00 31.92           C  
ATOM   3354  O   GLN A 390     -12.809 -12.019  23.547  1.00 30.67           O  
ATOM   3355  CB  GLN A 390     -13.037 -15.091  23.768  1.00 35.04           C  
ATOM   3356  CG  GLN A 390     -14.187 -16.056  23.536  1.00 41.50           C  
ATOM   3357  CD  GLN A 390     -14.384 -17.031  24.681  1.00 43.73           C  
ATOM   3358  NE2 GLN A 390     -14.823 -16.519  25.830  1.00 44.85           N  
ATOM   3359  OE1 GLN A 390     -14.146 -18.232  24.534  1.00 44.70           O  
ATOM   3360  HN  GLN A 390     -11.016 -15.310  21.938  1.00  0.00           H  
ATOM   3361 1HE2 GLN A 390     -14.955 -17.175  26.600  1.00  0.00           H  
ATOM   3362 2HE2 GLN A 390     -15.020 -15.526  25.952  1.00  0.00           H  
ATOM   3363  N   ARG A 391     -10.825 -12.763  22.801  1.00 30.16           N  
ATOM   3364  CA  ARG A 391     -10.088 -11.597  23.242  1.00 29.39           C  
ATOM   3365  C   ARG A 391     -10.585 -10.338  22.541  1.00 31.70           C  
ATOM   3366  O   ARG A 391     -10.724 -10.311  21.318  1.00 33.96           O  
ATOM   3367  CB  ARG A 391      -8.607 -11.798  22.952  1.00 27.93           C  
ATOM   3368  CG  ARG A 391      -7.709 -10.733  23.535  1.00 28.45           C  
ATOM   3369  CD  ARG A 391      -6.266 -11.145  23.394  1.00 26.95           C  
ATOM   3370  NE  ARG A 391      -6.069 -12.514  23.855  1.00 26.74           N  
ATOM   3371  CZ  ARG A 391      -5.146 -13.331  23.365  1.00 26.70           C  
ATOM   3372  NH1 ARG A 391      -4.339 -12.911  22.405  1.00 25.75           N1+
ATOM   3373  NH2 ARG A 391      -5.036 -14.569  23.825  1.00 26.29           N  
ATOM   3374  HN  ARG A 391     -10.329 -13.507  22.310  1.00  0.00           H  
ATOM   3375  HE  ARG A 391      -6.676 -12.864  24.597  1.00  0.00           H  
ATOM   3376 1HH1 ARG A 391      -4.424 -11.958  22.051  1.00  0.00           H  
ATOM   3377 2HH1 ARG A 391      -3.629 -13.539  22.028  1.00  0.00           H  
ATOM   3378 1HH2 ARG A 391      -5.658 -14.893  24.565  1.00  0.00           H  
ATOM   3379 2HH2 ARG A 391      -4.326 -15.197  23.448  1.00  0.00           H  
ATOM   3380  N   LEU A 392     -10.855  -9.296  23.321  1.00 31.59           N  
ATOM   3381  CA  LEU A 392     -11.205  -7.998  22.760  1.00 31.15           C  
ATOM   3382  C   LEU A 392     -10.188  -7.635  21.681  1.00 30.84           C  
ATOM   3383  O   LEU A 392      -8.997  -7.524  21.963  1.00 30.76           O  
ATOM   3384  CB  LEU A 392     -11.192  -6.930  23.857  1.00 30.33           C  
ATOM   3385  CG  LEU A 392     -11.634  -5.523  23.453  1.00 31.50           C  
ATOM   3386  CD1 LEU A 392     -13.136  -5.507  23.195  1.00 29.23           C  
ATOM   3387  CD2 LEU A 392     -11.284  -4.544  24.560  1.00 31.45           C  
ATOM   3388  HN  LEU A 392     -10.816  -9.408  24.334  1.00  0.00           H  
ATOM   3389  N   GLY A 393     -10.662  -7.463  20.449  1.00 30.60           N  
ATOM   3390  CA  GLY A 393      -9.774  -7.120  19.350  1.00 29.65           C  
ATOM   3391  C   GLY A 393      -9.476  -8.271  18.407  1.00 29.92           C  
ATOM   3392  O   GLY A 393      -8.980  -8.067  17.299  1.00 28.16           O  
ATOM   3393  HN  GLY A 393     -11.661  -7.573  20.274  1.00  0.00           H  
ATOM   3394  N   GLY A 394      -9.778  -9.486  18.847  1.00 30.90           N  
ATOM   3395  CA  GLY A 394      -9.491 -10.656  18.041  1.00 33.78           C  
ATOM   3396  C   GLY A 394     -10.592 -10.956  17.045  1.00 35.27           C  
ATOM   3397  O   GLY A 394     -10.523 -11.948  16.320  1.00 35.03           O  
ATOM   3398  HN  GLY A 394     -10.216  -9.598  19.761  1.00  0.00           H  
ATOM   3399  N   GLY A 395     -11.607 -10.097  17.012  1.00 36.09           N  
ATOM   3400  CA  GLY A 395     -12.692 -10.260  16.061  1.00 37.36           C  
ATOM   3401  C   GLY A 395     -12.346  -9.754  14.673  1.00 38.78           C  
ATOM   3402  O   GLY A 395     -11.229  -9.298  14.422  1.00 37.96           O  
ATOM   3403  HN  GLY A 395     -11.623  -9.313  17.664  1.00  0.00           H  
ATOM   3404  N   SER A 396     -13.306  -9.826  13.760  1.00 41.05           N  
ATOM   3405  CA  SER A 396     -13.036  -9.463  12.374  1.00 42.79           C  
ATOM   3406  C   SER A 396     -12.709  -7.979  12.236  1.00 42.33           C  
ATOM   3407  O   SER A 396     -11.998  -7.585  11.314  1.00 44.54           O  
ATOM   3408  CB  SER A 396     -14.234  -9.815  11.484  1.00 42.00           C  
ATOM   3409  OG  SER A 396     -15.268  -8.854  11.600  1.00 43.51           O  
ATOM   3410  HN  SER A 396     -14.239 -10.137  14.030  1.00  0.00           H  
ATOM   3411  HG  SER A 396     -16.010  -9.072  11.049  1.00  0.00           H  
ATOM   3412  N   GLU A 397     -13.224  -7.158  13.149  1.00 42.61           N  
ATOM   3413  CA  GLU A 397     -13.033  -5.709  13.068  1.00 42.06           C  
ATOM   3414  C   GLU A 397     -11.764  -5.226  13.758  1.00 40.23           C  
ATOM   3415  O   GLU A 397     -11.405  -4.054  13.661  1.00 40.98           O  
ATOM   3416  CB  GLU A 397     -14.244  -4.978  13.649  1.00 43.59           C  
ATOM   3417  CG  GLU A 397     -15.430  -4.927  12.701  1.00 46.54           C  
ATOM   3418  CD  GLU A 397     -16.681  -4.390  13.359  1.00 49.05           C  
ATOM   3419  OE1 GLU A 397     -16.690  -3.203  13.751  1.00 50.61           O  
ATOM   3420  OE2 GLU A 397     -17.658  -5.158  13.483  1.00 51.99           O1-
ATOM   3421  HN  GLU A 397     -13.764  -7.547  13.922  1.00  0.00           H  
ATOM   3422  N   ASP A 398     -11.093  -6.130  14.461  1.00 38.31           N  
ATOM   3423  CA  ASP A 398      -9.741  -5.877  14.936  1.00 35.80           C  
ATOM   3424  C   ASP A 398      -9.663  -4.657  15.849  1.00 35.25           C  
ATOM   3425  O   ASP A 398     -10.314  -4.609  16.893  1.00 34.27           O  
ATOM   3426  CB  ASP A 398      -8.801  -5.682  13.744  1.00 34.94           C  
ATOM   3427  CG  ASP A 398      -7.350  -5.602  14.160  1.00 34.94           C  
ATOM   3428  OD1 ASP A 398      -6.907  -6.479  14.927  1.00 35.36           O  
ATOM   3429  OD2 ASP A 398      -6.655  -4.663  13.726  1.00 34.87           O1-
ATOM   3430  HN  ASP A 398     -11.536  -7.024  14.674  1.00  0.00           H  
ATOM   3431  N   ALA A 399      -8.863  -3.673  15.441  1.00 33.55           N  
ATOM   3432  CA  ALA A 399      -8.538  -2.538  16.293  1.00 32.57           C  
ATOM   3433  C   ALA A 399      -9.763  -1.693  16.611  1.00 32.00           C  
ATOM   3434  O   ALA A 399      -9.760  -0.922  17.573  1.00 30.80           O  
ATOM   3435  CB  ALA A 399      -7.463  -1.672  15.631  1.00 30.46           C  
ATOM   3436  HN  ALA A 399      -8.466  -3.716  14.503  1.00  0.00           H  
ATOM   3437  N   LYS A 400     -10.812  -1.840  15.808  1.00 32.08           N  
ATOM   3438  CA  LYS A 400     -11.991  -1.001  15.968  1.00 32.47           C  
ATOM   3439  C   LYS A 400     -12.780  -1.289  17.236  1.00 32.72           C  
ATOM   3440  O   LYS A 400     -13.305  -0.367  17.859  1.00 34.56           O  
ATOM   3441  CB  LYS A 400     -12.912  -1.124  14.752  1.00 33.99           C  
ATOM   3442  CG  LYS A 400     -12.701  -0.034  13.706  1.00 34.40           C  
ATOM   3443  CD  LYS A 400     -12.002  -0.580  12.462  1.00 36.30           C  
ATOM   3444  CE  LYS A 400     -10.712   0.175  12.153  1.00 35.04           C  
ATOM   3445  NZ  LYS A 400      -9.727  -0.697  11.443  1.00 35.61           N1+
ATOM   3446  HN  LYS A 400     -10.791  -2.547  15.073  1.00  0.00           H  
ATOM   3447  HZ1 LYS A 400      -8.865  -0.192  11.237  1.00  0.00           H  
ATOM   3448  HZ2 LYS A 400     -10.130  -1.108  10.601  1.00  0.00           H  
ATOM   3449  HZ3 LYS A 400      -9.543  -1.554  11.964  1.00  0.00           H  
ATOM   3450  N   GLU A 401     -12.871  -2.551  17.638  1.00 33.07           N  
ATOM   3451  CA  GLU A 401     -13.629  -2.841  18.847  1.00 33.51           C  
ATOM   3452  C   GLU A 401     -12.895  -2.431  20.120  1.00 32.03           C  
ATOM   3453  O   GLU A 401     -13.518  -2.277  21.167  1.00 32.24           O  
ATOM   3454  CB  GLU A 401     -14.041  -4.320  18.909  1.00 34.22           C  
ATOM   3455  CG  GLU A 401     -12.926  -5.331  19.048  1.00 37.46           C  
ATOM   3456  CD  GLU A 401     -13.462  -6.749  19.257  1.00 39.31           C  
ATOM   3457  OE1 GLU A 401     -14.047  -7.014  20.334  1.00 37.54           O  
ATOM   3458  OE2 GLU A 401     -13.304  -7.591  18.344  1.00 37.75           O1-
ATOM   3459  HN  GLU A 401     -12.420  -3.300  17.112  1.00  0.00           H  
ATOM   3460  N   ILE A 402     -11.580  -2.241  20.030  1.00 30.63           N  
ATOM   3461  CA  ILE A 402     -10.839  -1.566  21.096  1.00 30.87           C  
ATOM   3462  C   ILE A 402     -11.152  -0.075  21.111  1.00 30.79           C  
ATOM   3463  O   ILE A 402     -11.572   0.475  22.130  1.00 32.52           O  
ATOM   3464  CB  ILE A 402      -9.318  -1.710  20.928  1.00 31.85           C  
ATOM   3465  CG1 ILE A 402      -8.851  -3.069  21.448  1.00 29.16           C  
ATOM   3466  CG2 ILE A 402      -8.619  -0.583  21.661  1.00 31.64           C  
ATOM   3467  CD1 ILE A 402      -9.456  -4.224  20.719  1.00 31.52           C  
ATOM   3468  HN  ILE A 402     -11.081  -2.572  19.204  1.00  0.00           H  
ATOM   3469  N   MET A 403     -10.947   0.570  19.968  1.00 28.49           N  
ATOM   3470  CA  MET A 403     -11.309   1.972  19.791  1.00 27.24           C  
ATOM   3471  C   MET A 403     -12.722   2.304  20.269  1.00 26.14           C  
ATOM   3472  O   MET A 403     -13.006   3.444  20.623  1.00 29.63           O  
ATOM   3473  CB  MET A 403     -11.180   2.357  18.318  1.00 26.56           C  
ATOM   3474  CG  MET A 403      -9.787   2.185  17.764  1.00 28.55           C  
ATOM   3475  SD  MET A 403      -9.745   2.468  16.007  1.00 31.19           S  
ATOM   3476  CE  MET A 403      -8.012   2.173  15.648  1.00 30.39           C  
ATOM   3477  HN  MET A 403     -10.522   0.068  19.188  1.00  0.00           H  
ATOM   3478  N   GLN A 404     -13.605   1.315  20.276  1.00 23.72           N  
ATOM   3479  CA  GLN A 404     -15.004   1.559  20.583  1.00 25.58           C  
ATOM   3480  C   GLN A 404     -15.382   1.077  21.980  1.00 25.84           C  
ATOM   3481  O   GLN A 404     -16.535   1.175  22.378  1.00 25.22           O  
ATOM   3482  CB  GLN A 404     -15.900   0.882  19.537  1.00 26.35           C  
ATOM   3483  CG  GLN A 404     -15.725   1.432  18.128  1.00 31.32           C  
ATOM   3484  CD  GLN A 404     -16.608   0.743  17.104  1.00 33.77           C  
ATOM   3485  NE2 GLN A 404     -16.386   1.048  15.828  1.00 32.84           N  
ATOM   3486  OE1 GLN A 404     -17.480  -0.056  17.456  1.00 38.55           O  
ATOM   3487  HN  GLN A 404     -13.297   0.366  20.062  1.00  0.00           H  
ATOM   3488 1HE2 GLN A 404     -16.979   0.585  15.140  1.00  0.00           H  
ATOM   3489 2HE2 GLN A 404     -15.665   1.708  15.537  1.00  0.00           H  
ATOM   3490  N   HIS A 405     -14.418   0.548  22.724  1.00 26.65           N  
ATOM   3491  CA  HIS A 405     -14.685   0.158  24.102  1.00 28.08           C  
ATOM   3492  C   HIS A 405     -14.946   1.426  24.914  1.00 29.95           C  
ATOM   3493  O   HIS A 405     -14.503   2.510  24.535  1.00 30.01           O  
ATOM   3494  CB  HIS A 405     -13.495  -0.611  24.691  1.00 26.54           C  
ATOM   3495  CG  HIS A 405     -13.786  -1.249  26.014  1.00 29.46           C  
ATOM   3496  CD2 HIS A 405     -14.149  -2.515  26.332  1.00 30.74           C  
ATOM   3497  ND1 HIS A 405     -13.758  -0.550  27.202  1.00 31.18           N  
ATOM   3498  CE1 HIS A 405     -14.094  -1.356  28.193  1.00 32.22           C  
ATOM   3499  NE2 HIS A 405     -14.337  -2.554  27.693  1.00 31.07           N  
ATOM   3500  HN  HIS A 405     -13.487   0.414  22.329  1.00  0.00           H  
ATOM   3501  HD1 HIS A 405     -13.516   0.436  27.300  1.00  0.00           H  
ATOM   3502  HE2 HIS A 405     -14.618  -3.375  28.230  1.00  0.00           H  
ATOM   3503  N   ARG A 406     -15.665   1.286  26.023  1.00 31.85           N  
ATOM   3504  CA  ARG A 406     -16.129   2.431  26.796  1.00 34.12           C  
ATOM   3505  C   ARG A 406     -14.987   3.192  27.475  1.00 32.97           C  
ATOM   3506  O   ARG A 406     -15.104   4.386  27.737  1.00 34.26           O  
ATOM   3507  CB  ARG A 406     -17.155   1.976  27.847  1.00 38.44           C  
ATOM   3508  CG  ARG A 406     -18.541   2.594  27.681  1.00 45.75           C  
ATOM   3509  CD  ARG A 406     -19.621   1.785  28.402  1.00 53.36           C  
ATOM   3510  NE  ARG A 406     -19.542   1.891  29.861  1.00 60.62           N  
ATOM   3511  CZ  ARG A 406     -18.812   1.090  30.637  1.00 63.65           C  
ATOM   3512  NH1 ARG A 406     -18.088   0.114  30.099  1.00 64.26           N1+
ATOM   3513  NH2 ARG A 406     -18.806   1.261  31.955  1.00 64.25           N  
ATOM   3514  HN  ARG A 406     -15.900   0.347  26.344  1.00  0.00           H  
ATOM   3515  HE  ARG A 406     -20.082   2.628  30.314  1.00  0.00           H  
ATOM   3516 1HH1 ARG A 406     -18.093  -0.017  29.087  1.00  0.00           H  
ATOM   3517 2HH1 ARG A 406     -17.529  -0.499  30.693  1.00  0.00           H  
ATOM   3518 1HH2 ARG A 406     -19.362   2.010  32.368  1.00  0.00           H  
ATOM   3519 2HH2 ARG A 406     -18.247   0.648  32.549  1.00  0.00           H  
ATOM   3520  N   PHE A 407     -13.882   2.510  27.756  1.00 30.65           N  
ATOM   3521  CA  PHE A 407     -12.758   3.168  28.409  1.00 26.79           C  
ATOM   3522  C   PHE A 407     -12.104   4.217  27.512  1.00 25.53           C  
ATOM   3523  O   PHE A 407     -11.386   5.091  28.003  1.00 26.17           O  
ATOM   3524  CB  PHE A 407     -11.713   2.141  28.849  1.00 24.57           C  
ATOM   3525  CG  PHE A 407     -10.465   2.757  29.421  1.00 24.78           C  
ATOM   3526  CD1 PHE A 407     -10.413   3.140  30.755  1.00 23.59           C  
ATOM   3527  CD2 PHE A 407      -9.337   2.945  28.625  1.00 23.87           C  
ATOM   3528  CE1 PHE A 407      -9.261   3.698  31.292  1.00 21.81           C  
ATOM   3529  CE2 PHE A 407      -8.185   3.501  29.150  1.00 22.10           C  
ATOM   3530  CZ  PHE A 407      -8.146   3.878  30.490  1.00 25.35           C  
ATOM   3531  HN  PHE A 407     -13.820   1.521  27.513  1.00  0.00           H  
ATOM   3532  N   PHE A 408     -12.345   4.126  26.205  1.00 22.93           N  
ATOM   3533  CA  PHE A 408     -11.863   5.127  25.252  1.00 22.02           C  
ATOM   3534  C   PHE A 408     -12.992   6.052  24.766  1.00 24.28           C  
ATOM   3535  O   PHE A 408     -12.852   6.740  23.751  1.00 25.96           O  
ATOM   3536  CB  PHE A 408     -11.225   4.450  24.029  1.00 22.25           C  
ATOM   3537  CG  PHE A 408      -9.948   3.710  24.322  1.00 19.74           C  
ATOM   3538  CD1 PHE A 408      -9.840   2.355  24.049  1.00 20.22           C  
ATOM   3539  CD2 PHE A 408      -8.851   4.366  24.849  1.00 19.73           C  
ATOM   3540  CE1 PHE A 408      -8.663   1.669  24.298  1.00 15.62           C  
ATOM   3541  CE2 PHE A 408      -7.672   3.684  25.098  1.00 18.28           C  
ATOM   3542  CZ  PHE A 408      -7.583   2.333  24.821  1.00 17.15           C  
ATOM   3543  HN  PHE A 408     -12.883   3.333  25.857  1.00  0.00           H  
ATOM   3544  N   ALA A 409     -14.112   6.063  25.479  1.00 25.61           N  
ATOM   3545  CA  ALA A 409     -15.259   6.880  25.082  1.00 27.56           C  
ATOM   3546  C   ALA A 409     -14.877   8.344  24.834  1.00 28.48           C  
ATOM   3547  O   ALA A 409     -14.010   8.896  25.519  1.00 31.45           O  
ATOM   3548  CB  ALA A 409     -16.345   6.798  26.153  1.00 25.92           C  
ATOM   3549  HN  ALA A 409     -14.174   5.490  26.321  1.00  0.00           H  
ATOM   3550  N   GLY A 410     -15.526   8.966  23.851  1.00 28.63           N  
ATOM   3551  CA  GLY A 410     -15.288  10.373  23.560  1.00 28.42           C  
ATOM   3552  C   GLY A 410     -14.187  10.656  22.545  1.00 28.87           C  
ATOM   3553  O   GLY A 410     -14.228  11.664  21.837  1.00 30.07           O  
ATOM   3554  HN  GLY A 410     -16.203   8.447  23.291  1.00  0.00           H  
ATOM   3555  N   ILE A 411     -13.203   9.768  22.468  1.00 26.97           N  
ATOM   3556  CA  ILE A 411     -12.033   9.989  21.626  1.00 26.80           C  
ATOM   3557  C   ILE A 411     -12.342   9.852  20.134  1.00 28.35           C  
ATOM   3558  O   ILE A 411     -12.995   8.904  19.698  1.00 28.37           O  
ATOM   3559  CB  ILE A 411     -10.901   8.993  21.978  1.00 24.61           C  
ATOM   3560  CG1 ILE A 411     -10.412   9.242  23.403  1.00 23.71           C  
ATOM   3561  CG2 ILE A 411      -9.763   9.119  20.979  1.00 24.04           C  
ATOM   3562  CD1 ILE A 411      -9.245   8.383  23.796  1.00 23.80           C  
ATOM   3563  HN  ILE A 411     -13.267   8.908  23.013  1.00  0.00           H  
ATOM   3564  N   VAL A 412     -11.865  10.808  19.351  1.00 27.59           N  
ATOM   3565  CA  VAL A 412     -11.937  10.698  17.905  1.00 27.47           C  
ATOM   3566  C   VAL A 412     -10.526  10.433  17.397  1.00 28.18           C  
ATOM   3567  O   VAL A 412      -9.599  11.192  17.672  1.00 29.12           O  
ATOM   3568  CB  VAL A 412     -12.531  11.991  17.293  1.00 26.89           C  
ATOM   3569  CG1 VAL A 412     -12.191  13.176  18.179  1.00 29.89           C  
ATOM   3570  CG2 VAL A 412     -11.990  12.210  15.898  1.00 26.27           C  
ATOM   3571  HN  VAL A 412     -11.440  11.635  19.771  1.00  0.00           H  
ATOM   3572  N   TRP A 413     -10.363   9.334  16.672  1.00 27.64           N  
ATOM   3573  CA  TRP A 413      -9.060   8.707  16.555  1.00 27.11           C  
ATOM   3574  C   TRP A 413      -8.157   9.355  15.522  1.00 29.79           C  
ATOM   3575  O   TRP A 413      -6.939   9.177  15.563  1.00 29.26           O  
ATOM   3576  CB  TRP A 413      -9.231   7.211  16.275  1.00 26.54           C  
ATOM   3577  CG  TRP A 413      -9.758   6.472  17.479  1.00 27.48           C  
ATOM   3578  CD1 TRP A 413     -11.066   6.309  17.831  1.00 25.77           C  
ATOM   3579  CD2 TRP A 413      -8.982   5.858  18.525  1.00 26.43           C  
ATOM   3580  CE2 TRP A 413      -9.890   5.352  19.475  1.00 25.09           C  
ATOM   3581  CE3 TRP A 413      -7.609   5.691  18.746  1.00 25.20           C  
ATOM   3582  NE1 TRP A 413     -11.154   5.639  19.029  1.00 26.93           N  
ATOM   3583  CZ2 TRP A 413      -9.472   4.692  20.629  1.00 26.46           C  
ATOM   3584  CZ3 TRP A 413      -7.195   5.036  19.890  1.00 25.13           C  
ATOM   3585  CH2 TRP A 413      -8.123   4.544  20.819  1.00 27.96           C  
ATOM   3586  HN  TRP A 413     -11.164   8.925  16.191  1.00  0.00           H  
ATOM   3587  HE1 TRP A 413     -12.021   5.395  19.508  1.00  0.00           H  
ATOM   3588  N   GLN A 414      -8.743  10.120  14.604  1.00 30.90           N  
ATOM   3589  CA  GLN A 414      -7.940  10.946  13.713  1.00 31.02           C  
ATOM   3590  C   GLN A 414      -7.169  11.971  14.536  1.00 29.83           C  
ATOM   3591  O   GLN A 414      -6.075  12.386  14.159  1.00 29.62           O  
ATOM   3592  CB  GLN A 414      -8.825  11.660  12.690  1.00 32.63           C  
ATOM   3593  CG  GLN A 414      -8.737  11.080  11.290  1.00 36.98           C  
ATOM   3594  CD  GLN A 414      -7.345  11.197  10.693  1.00 40.45           C  
ATOM   3595  NE2 GLN A 414      -6.804  10.074  10.228  1.00 40.35           N  
ATOM   3596  OE1 GLN A 414      -6.762  12.283  10.650  1.00 42.65           O  
ATOM   3597  HN  GLN A 414      -9.760  10.128  14.524  1.00  0.00           H  
ATOM   3598 1HE2 GLN A 414      -7.286   9.176  10.264  1.00  0.00           H  
ATOM   3599 2HE2 GLN A 414      -5.869  10.153   9.827  1.00  0.00           H  
ATOM   3600  N   HIS A 415      -7.742  12.367  15.668  1.00 29.05           N  
ATOM   3601  CA  HIS A 415      -7.066  13.277  16.591  1.00 30.81           C  
ATOM   3602  C   HIS A 415      -5.827  12.657  17.240  1.00 28.76           C  
ATOM   3603  O   HIS A 415      -4.792  13.312  17.341  1.00 29.56           O  
ATOM   3604  CB  HIS A 415      -8.038  13.748  17.679  1.00 32.46           C  
ATOM   3605  CG  HIS A 415      -9.132  14.633  17.165  1.00 37.13           C  
ATOM   3606  CD2 HIS A 415      -9.541  14.903  15.902  1.00 40.35           C  
ATOM   3607  ND1 HIS A 415      -9.950  15.367  17.997  1.00 39.58           N  
ATOM   3608  CE1 HIS A 415     -10.816  16.051  17.269  1.00 38.14           C  
ATOM   3609  NE2 HIS A 415     -10.590  15.787  15.996  1.00 40.54           N  
ATOM   3610  HN  HIS A 415      -8.676  12.028  15.898  1.00  0.00           H  
ATOM   3611  HD1 HIS A 415      -9.896  15.380  19.015  1.00  0.00           H  
ATOM   3612  HE2 HIS A 415     -11.109  16.176  15.209  1.00  0.00           H  
ATOM   3613  N   VAL A 416      -5.932  11.399  17.670  1.00 27.29           N  
ATOM   3614  CA  VAL A 416      -4.777  10.662  18.186  1.00 23.31           C  
ATOM   3615  C   VAL A 416      -3.691  10.547  17.119  1.00 22.70           C  
ATOM   3616  O   VAL A 416      -2.515  10.770  17.395  1.00 22.45           O  
ATOM   3617  CB  VAL A 416      -5.170   9.232  18.654  1.00 23.08           C  
ATOM   3618  CG1 VAL A 416      -3.929   8.462  19.116  1.00 20.71           C  
ATOM   3619  CG2 VAL A 416      -6.182   9.314  19.780  1.00 21.72           C  
ATOM   3620  HN  VAL A 416      -6.841  10.938  17.639  1.00  0.00           H  
ATOM   3621  N   TYR A 417      -4.090  10.213  15.898  1.00 23.38           N  
ATOM   3622  CA  TYR A 417      -3.148  10.156  14.779  1.00 25.84           C  
ATOM   3623  C   TYR A 417      -2.416  11.486  14.601  1.00 27.01           C  
ATOM   3624  O   TYR A 417      -1.209  11.518  14.359  1.00 25.17           O  
ATOM   3625  CB  TYR A 417      -3.883   9.821  13.480  1.00 24.93           C  
ATOM   3626  CG  TYR A 417      -2.953   9.613  12.314  1.00 26.41           C  
ATOM   3627  CD1 TYR A 417      -2.531   8.334  11.962  1.00 27.11           C  
ATOM   3628  CD2 TYR A 417      -2.454  10.691  11.591  1.00 24.85           C  
ATOM   3629  CE1 TYR A 417      -1.634   8.135  10.930  1.00 27.65           C  
ATOM   3630  CE2 TYR A 417      -1.549  10.501  10.556  1.00 26.53           C  
ATOM   3631  CZ  TYR A 417      -1.138   9.220  10.233  1.00 28.07           C  
ATOM   3632  OH  TYR A 417      -0.185   9.019   9.253  1.00 27.69           O  
ATOM   3633  HN  TYR A 417      -5.072   9.992  15.736  1.00  0.00           H  
ATOM   3634  HH  TYR A 417       0.156   9.765   8.774  1.00  0.00           H  
ATOM   3635  N   GLU A 418      -3.161  12.580  14.719  1.00 29.81           N  
ATOM   3636  CA  GLU A 418      -2.613  13.911  14.490  1.00 33.63           C  
ATOM   3637  C   GLU A 418      -1.855  14.431  15.709  1.00 32.17           C  
ATOM   3638  O   GLU A 418      -1.301  15.527  15.677  1.00 31.22           O  
ATOM   3639  CB  GLU A 418      -3.735  14.892  14.131  1.00 37.54           C  
ATOM   3640  CG  GLU A 418      -4.466  14.568  12.836  1.00 43.20           C  
ATOM   3641  CD  GLU A 418      -5.849  15.208  12.769  1.00 48.33           C  
ATOM   3642  OE1 GLU A 418      -6.471  15.411  13.839  1.00 50.38           O  
ATOM   3643  OE2 GLU A 418      -6.313  15.509  11.646  1.00 48.75           O1-
ATOM   3644  HN  GLU A 418      -4.143  12.486  14.977  1.00  0.00           H  
ATOM   3645  N   LYS A 419      -1.848  13.644  16.782  1.00 31.69           N  
ATOM   3646  CA  LYS A 419      -1.133  14.006  18.002  1.00 32.31           C  
ATOM   3647  C   LYS A 419      -1.807  15.159  18.749  1.00 32.10           C  
ATOM   3648  O   LYS A 419      -1.149  15.944  19.430  1.00 33.31           O  
ATOM   3649  CB  LYS A 419       0.318  14.376  17.675  1.00 30.20           C  
ATOM   3650  CG  LYS A 419       1.179  13.196  17.279  1.00 31.59           C  
ATOM   3651  CD  LYS A 419       2.456  13.636  16.574  1.00 32.87           C  
ATOM   3652  CE  LYS A 419       3.628  13.724  17.533  1.00 34.37           C  
ATOM   3653  NZ  LYS A 419       4.903  14.080  16.839  1.00 35.47           N1+
ATOM   3654  HN  LYS A 419      -2.358  12.761  16.751  1.00  0.00           H  
ATOM   3655  HZ1 LYS A 419       5.691  14.139  17.484  1.00  0.00           H  
ATOM   3656  HZ2 LYS A 419       4.802  14.941  16.301  1.00  0.00           H  
ATOM   3657  HZ3 LYS A 419       5.100  13.433  16.075  1.00  0.00           H  
ATOM   3658  N   LYS A 420      -3.124  15.253  18.622  1.00 30.77           N  
ATOM   3659  CA  LYS A 420      -3.876  16.278  19.324  1.00 32.23           C  
ATOM   3660  C   LYS A 420      -4.045  15.952  20.807  1.00 31.93           C  
ATOM   3661  O   LYS A 420      -4.623  16.740  21.558  1.00 30.77           O  
ATOM   3662  CB  LYS A 420      -5.254  16.463  18.675  1.00 32.53           C  
ATOM   3663  CG  LYS A 420      -5.210  17.197  17.346  1.00 34.96           C  
ATOM   3664  CD  LYS A 420      -6.605  17.393  16.764  1.00 40.15           C  
ATOM   3665  CE  LYS A 420      -6.567  18.259  15.509  1.00 38.84           C  
ATOM   3666  NZ  LYS A 420      -5.542  17.760  14.555  1.00 41.33           N1+
ATOM   3667  HN  LYS A 420      -3.617  14.593  18.020  1.00  0.00           H  
ATOM   3668  HZ1 LYS A 420      -5.517  18.339  13.716  1.00  0.00           H  
ATOM   3669  HZ2 LYS A 420      -5.683  16.775  14.330  1.00  0.00           H  
ATOM   3670  HZ3 LYS A 420      -4.623  17.688  14.992  1.00  0.00           H  
ATOM   3671  N   LEU A 421      -3.548  14.793  21.230  1.00 29.49           N  
ATOM   3672  CA  LEU A 421      -3.656  14.404  22.631  1.00 28.49           C  
ATOM   3673  C   LEU A 421      -2.560  15.024  23.482  1.00 29.19           C  
ATOM   3674  O   LEU A 421      -1.413  15.131  23.059  1.00 29.48           O  
ATOM   3675  CB  LEU A 421      -3.615  12.883  22.773  1.00 29.59           C  
ATOM   3676  CG  LEU A 421      -4.922  12.151  22.458  1.00 27.97           C  
ATOM   3677  CD1 LEU A 421      -4.733  10.661  22.624  1.00 27.65           C  
ATOM   3678  CD2 LEU A 421      -6.008  12.649  23.381  1.00 30.78           C  
ATOM   3679  HN  LEU A 421      -3.087  14.170  20.567  1.00  0.00           H  
ATOM   3680  N   SER A 422      -2.935  15.433  24.690  1.00 30.60           N  
ATOM   3681  CA  SER A 422      -2.017  16.084  25.615  1.00 31.04           C  
ATOM   3682  C   SER A 422      -1.111  15.064  26.299  1.00 31.47           C  
ATOM   3683  O   SER A 422      -1.584  14.180  27.022  1.00 32.65           O  
ATOM   3684  CB  SER A 422      -2.809  16.857  26.669  1.00 30.60           C  
ATOM   3685  OG  SER A 422      -1.940  17.594  27.506  1.00 33.91           O  
ATOM   3686  HN  SER A 422      -3.902  15.285  24.980  1.00  0.00           H  
ATOM   3687  HG  SER A 422      -2.432  18.075  28.161  1.00  0.00           H  
ATOM   3688  N   PRO A 423       0.207  15.169  26.067  1.00 29.87           N  
ATOM   3689  CA  PRO A 423       1.197  14.273  26.677  1.00 31.54           C  
ATOM   3690  C   PRO A 423       1.271  14.473  28.188  1.00 35.15           C  
ATOM   3691  O   PRO A 423       1.505  15.584  28.663  1.00 36.03           O  
ATOM   3692  CB  PRO A 423       2.510  14.660  25.988  1.00 28.25           C  
ATOM   3693  CG  PRO A 423       2.096  15.325  24.722  1.00 26.67           C  
ATOM   3694  CD  PRO A 423       0.813  16.037  25.044  1.00 28.23           C  
ATOM   3695  N   PRO A 424       1.068  13.397  28.963  1.00 37.69           N  
ATOM   3696  CA  PRO A 424       1.098  13.485  30.431  1.00 39.17           C  
ATOM   3697  C   PRO A 424       2.491  13.822  30.976  1.00 40.13           C  
ATOM   3698  O   PRO A 424       2.634  14.262  32.114  1.00 39.83           O  
ATOM   3699  CB  PRO A 424       0.634  12.100  30.888  1.00 37.11           C  
ATOM   3700  CG  PRO A 424      -0.056  11.511  29.702  1.00 39.01           C  
ATOM   3701  CD  PRO A 424       0.654  12.061  28.504  1.00 37.11           C  
ATOM   3702  N   PHE A 425       3.509  13.613  30.149  1.00 41.20           N  
ATOM   3703  CA  PHE A 425       4.896  13.659  30.594  1.00 44.17           C  
ATOM   3704  C   PHE A 425       5.759  14.256  29.482  1.00 46.00           C  
ATOM   3705  O   PHE A 425       5.882  13.674  28.405  1.00 45.61           O  
ATOM   3706  CB  PHE A 425       5.364  12.236  30.923  1.00 47.02           C  
ATOM   3707  CG  PHE A 425       6.726  12.162  31.558  1.00 51.21           C  
ATOM   3708  CD1 PHE A 425       6.872  12.260  32.936  1.00 52.52           C  
ATOM   3709  CD2 PHE A 425       7.859  11.959  30.781  1.00 52.77           C  
ATOM   3710  CE1 PHE A 425       8.122  12.156  33.528  1.00 54.09           C  
ATOM   3711  CE2 PHE A 425       9.113  11.854  31.366  1.00 53.76           C  
ATOM   3712  CZ  PHE A 425       9.244  11.952  32.740  1.00 54.94           C  
ATOM   3713  HN  PHE A 425       3.313  13.413  29.168  1.00  0.00           H  
ATOM   3714  N   LYS A 426       6.342  15.424  29.739  1.00 48.70           N  
ATOM   3715  CA  LYS A 426       7.236  16.060  28.776  1.00 51.94           C  
ATOM   3716  C   LYS A 426       8.685  15.727  29.098  1.00 53.04           C  
ATOM   3717  O   LYS A 426       9.205  16.128  30.138  1.00 53.46           O  
ATOM   3718  CB  LYS A 426       7.058  17.582  28.797  1.00 52.76           C  
ATOM   3719  CG  LYS A 426       5.703  18.065  28.302  1.00 54.32           C  
ATOM   3720  CD  LYS A 426       5.576  17.907  26.794  1.00 53.20           C  
ATOM   3721  CE  LYS A 426       4.165  18.212  26.317  1.00 50.12           C  
ATOM   3722  NZ  LYS A 426       4.028  17.937  24.863  1.00 48.43           N1+
ATOM   3723  HN  LYS A 426       6.160  15.886  30.630  1.00  0.00           H  
ATOM   3724  HZ1 LYS A 426       3.081  18.142  24.543  1.00  0.00           H  
ATOM   3725  HZ2 LYS A 426       4.307  16.984  24.631  1.00  0.00           H  
ATOM   3726  HZ3 LYS A 426       4.728  18.439  24.316  1.00  0.00           H  
ATOM   3727  N   PRO A 427       9.358  14.988  28.204  1.00 54.74           N  
ATOM   3728  CA  PRO A 427      10.781  14.696  28.404  1.00 55.55           C  
ATOM   3729  C   PRO A 427      11.581  15.990  28.448  1.00 56.36           C  
ATOM   3730  O   PRO A 427      11.251  16.955  27.760  1.00 55.43           O  
ATOM   3731  CB  PRO A 427      11.149  13.839  27.193  1.00 54.76           C  
ATOM   3732  CG  PRO A 427       9.852  13.264  26.729  1.00 54.66           C  
ATOM   3733  CD  PRO A 427       8.826  14.324  27.003  1.00 54.53           C  
ATOM   3734  N   GLN A 428      12.629  16.011  29.261  1.00 58.90           N  
ATOM   3735  CA  GLN A 428      13.479  17.189  29.352  1.00 61.85           C  
ATOM   3736  C   GLN A 428      14.576  17.100  28.296  1.00 63.27           C  
ATOM   3737  O   GLN A 428      15.694  16.677  28.585  1.00 63.42           O  
ATOM   3738  CB  GLN A 428      14.088  17.284  30.754  1.00 62.02           C  
ATOM   3739  CG  GLN A 428      13.103  16.940  31.867  1.00 63.15           C  
ATOM   3740  CD  GLN A 428      13.200  17.872  33.062  1.00 63.60           C  
ATOM   3741  NE2 GLN A 428      13.818  19.032  32.862  1.00 63.35           N  
ATOM   3742  OE1 GLN A 428      12.722  17.553  34.152  1.00 63.22           O  
ATOM   3743  HN  GLN A 428      12.842  15.191  29.830  1.00  0.00           H  
ATOM   3744 1HE2 GLN A 428      14.214  19.296  31.960  1.00  0.00           H  
ATOM   3745 2HE2 GLN A 428      13.883  19.658  33.665  1.00  0.00           H  
ATOM   3746  N   VAL A 429      14.240  17.493  27.068  1.00 65.86           N  
ATOM   3747  CA  VAL A 429      15.161  17.402  25.932  1.00 68.28           C  
ATOM   3748  C   VAL A 429      14.944  18.560  24.952  1.00 69.38           C  
ATOM   3749  O   VAL A 429      13.814  19.094  24.906  1.00 69.97           O  
ATOM   3750  CB  VAL A 429      14.965  16.067  25.159  1.00 68.50           C  
ATOM   3751  CG1 VAL A 429      15.902  16.009  23.959  1.00 69.06           C  
ATOM   3752  CG2 VAL A 429      15.215  14.883  26.084  1.00 69.55           C  
ATOM   3753  HN  VAL A 429      13.306  17.872  26.913  1.00  0.00           H  
CONECT    1    4    5
CONECT    2    6
CONECT    3    4    6    8
CONECT    4    1    3    9
CONECT    5    1    7   12
CONECT    6    2    3    7
CONECT    7    5    6   20
CONECT    8    3   11   22
CONECT    9    4   10
CONECT   10    9   11   24
CONECT   11    8   10
CONECT   12    5   13   17
CONECT   13   12   14
CONECT   14   13   15
CONECT   15   14   16   18
CONECT   16   15   17
CONECT   17   12   16
CONECT   18   15   19
CONECT   19   18
CONECT   20    7   21
CONECT   21   20
CONECT   22    8   23
CONECT   23   22
CONECT   24   10   25
CONECT   25   24
END
