# Supplementary material for: Network pharmacology and molecular docking elucidate potential mechanisms of Eucommia ulmoides in hepatic ischemia–reperfusion injury
Source: Sci Rep. 2023 Nov 24;13:20716. doi: 10.1038/s41598-023-47918-8 (PMC10673959; doi:10.1038/s41598-023-47918-8)
Supplement: Supplementary file 1 — Supplementary Information. [file 41598_2023_47918_MOESM1_ESM.zip › supplementary file/dock/AKT1/AKT1_mol98_complex.pdb]

HETATM    1  O   UNK     0       8.767  -4.463  13.392  0.00  0.00           O  
HETATM    2  O   UNK     0       5.317  -6.585  12.943  0.00  0.00           O  
HETATM    3  C   UNK     0       7.569  -6.559  13.643  0.00  0.00           C  
HETATM    4  C   UNK     0       8.717  -5.779  13.769  0.00  0.00           C  
HETATM    5  C   UNK     0       7.621  -3.879  12.876  0.00  0.00           C  
HETATM    6  C   UNK     0       6.452  -4.522  12.694  0.00  0.00           C  
HETATM    7  C   UNK     0       6.353  -5.949  13.083  0.00  0.00           C  
HETATM    8  C   UNK     0       7.578  -7.897  14.043  0.00  0.00           C  
HETATM    9  C   UNK     0       9.884  -6.336  14.295  0.00  0.00           C  
HETATM   10  C   UNK     0       9.896  -7.672  14.695  0.00  0.00           C  
HETATM   11  C   UNK     0       8.746  -8.451  14.569  0.00  0.00           C  
HETATM   12  C   UNK     0       7.810  -2.463  12.512  0.00  0.00           C  
HETATM   13  C   UNK     0       8.434  -1.591  13.404  0.00  0.00           C  
HETATM   14  C   UNK     0       8.613  -0.251  13.059  0.00  0.00           C  
HETATM   15  C   UNK     0       8.167   0.216  11.822  0.00  0.00           C  
HETATM   16  C   UNK     0       7.544  -0.656  10.930  0.00  0.00           C  
HETATM   17  C   UNK     0       7.365  -1.996  11.275  0.00  0.00           C  
HETATM   18  O   UNK     0       9.222   0.592  13.938  0.00  0.00           O  
HETATM   19  H   UNK     0       9.416   1.437  13.502  0.00  0.00           H  
HETATM   20  O   UNK     0       8.339   1.522  11.473  0.00  0.00           O  
HETATM   21  H   UNK     0       8.879   1.971  12.142  0.00  0.00           H  
HETATM   22  O   UNK     0       5.339  -3.921  12.147  0.00  0.00           O  
HETATM   23  H   UNK     0       4.604  -4.554  12.116  0.00  0.00           H  
HETATM   24  O   UNK     0       6.483  -8.702  13.941  0.00  0.00           O  
HETATM   25  H   UNK     0       5.674  -8.172  13.901  0.00  0.00           H  
HETATM   26  O   UNK     0      11.034  -8.216  15.209  0.00  0.00           O  
HETATM   27  H   UNK     0      11.800  -7.850  14.735  0.00  0.00           H  
ATOM     28  N   SER A   2      -6.190 -13.031  -8.583  1.00 90.39           N  
ATOM     29  CA  SER A   2      -5.151 -14.100  -8.528  1.00 90.58           C  
ATOM     30  C   SER A   2      -5.530 -15.183  -7.522  1.00 90.63           C  
ATOM     31  O   SER A   2      -5.870 -14.886  -6.374  1.00 91.10           O  
ATOM     32  CB  SER A   2      -3.794 -13.495  -8.146  1.00 90.19           C  
ATOM     33  OG  SER A   2      -2.780 -14.486  -8.098  1.00 88.33           O  
ATOM     34  HN1 SER A   2      -5.937 -12.307  -9.255  1.00  0.00           H  
ATOM     35  HN2 SER A   2      -6.374 -12.638  -7.660  1.00  0.00           H  
ATOM     36  HN3 SER A   2      -7.115 -13.416  -8.776  1.00  0.00           H  
ATOM     37  HG  SER A   2      -1.940 -14.111  -7.861  1.00  0.00           H  
ATOM     38  N   ASP A   3      -5.471 -16.438  -7.961  1.00 90.14           N  
ATOM     39  CA  ASP A   3      -5.729 -17.582  -7.089  1.00 89.20           C  
ATOM     40  C   ASP A   3      -4.465 -18.422  -6.891  1.00 87.80           C  
ATOM     41  O   ASP A   3      -3.509 -18.307  -7.660  1.00 87.87           O  
ATOM     42  CB  ASP A   3      -6.852 -18.452  -7.671  1.00 89.57           C  
ATOM     43  CG  ASP A   3      -6.577 -18.891  -9.099  1.00 89.89           C  
ATOM     44  OD1 ASP A   3      -7.064 -19.974  -9.489  1.00 89.82           O  
ATOM     45  OD2 ASP A   3      -5.882 -18.154  -9.832  1.00 89.75           O1-
ATOM     46  HN  ASP A   3      -5.238 -16.607  -8.939  1.00  0.00           H  
ATOM     47  N   VAL A   4      -4.461 -19.256  -5.853  1.00 85.55           N  
ATOM     48  CA  VAL A   4      -3.276 -20.037  -5.499  1.00 82.62           C  
ATOM     49  C   VAL A   4      -3.629 -21.416  -4.946  1.00 80.22           C  
ATOM     50  O   VAL A   4      -4.694 -21.608  -4.359  1.00 80.11           O  
ATOM     51  CB  VAL A   4      -2.415 -19.302  -4.448  1.00 83.06           C  
ATOM     52  CG1 VAL A   4      -1.900 -17.988  -5.017  1.00 82.44           C  
ATOM     53  CG2 VAL A   4      -3.234 -19.054  -3.190  1.00 82.68           C  
ATOM     54  HN  VAL A   4      -5.306 -19.353  -5.290  1.00  0.00           H  
ATOM     55  N   ALA A   5      -2.720 -22.369  -5.132  1.00 77.33           N  
ATOM     56  CA  ALA A   5      -2.930 -23.742  -4.681  1.00 74.64           C  
ATOM     57  C   ALA A   5      -1.849 -24.181  -3.693  1.00 72.18           C  
ATOM     58  O   ALA A   5      -0.888 -23.456  -3.444  1.00 71.54           O  
ATOM     59  CB  ALA A   5      -2.954 -24.684  -5.882  1.00 75.63           C  
ATOM     60  HN  ALA A   5      -1.848 -22.133  -5.605  1.00  0.00           H  
ATOM     61  N   ILE A   6      -2.014 -25.376  -3.134  1.00 69.62           N  
ATOM     62  CA  ILE A   6      -1.060 -25.899  -2.164  1.00 67.04           C  
ATOM     63  C   ILE A   6       0.146 -26.551  -2.828  1.00 66.89           C  
ATOM     64  O   ILE A   6       0.024 -27.587  -3.483  1.00 66.91           O  
ATOM     65  CB  ILE A   6      -1.714 -26.934  -1.232  1.00 65.63           C  
ATOM     66  CG1 ILE A   6      -2.682 -26.241  -0.270  1.00 64.87           C  
ATOM     67  CG2 ILE A   6      -0.641 -27.679  -0.457  1.00 65.28           C  
ATOM     68  CD1 ILE A   6      -3.911 -25.667  -0.926  1.00 63.60           C  
ATOM     69  HN  ILE A   6      -2.825 -25.939  -3.389  1.00  0.00           H  
ATOM     70  N   VAL A   7       1.313 -25.941  -2.641  1.00 65.83           N  
ATOM     71  CA  VAL A   7       2.559 -26.474  -3.177  1.00 65.17           C  
ATOM     72  C   VAL A   7       2.951 -27.762  -2.457  1.00 64.36           C  
ATOM     73  O   VAL A   7       3.541 -28.663  -3.051  1.00 65.51           O  
ATOM     74  CB  VAL A   7       3.716 -25.459  -3.022  1.00 65.83           C  
ATOM     75  CG1 VAL A   7       4.970 -25.994  -3.695  1.00 66.74           C  
ATOM     76  CG2 VAL A   7       3.323 -24.120  -3.619  1.00 65.89           C  
ATOM     77  HN  VAL A   7       1.337 -25.073  -2.106  1.00  0.00           H  
ATOM     78  N   LYS A   8       2.621 -27.844  -1.173  1.00 62.47           N  
ATOM     79  CA  LYS A   8       2.948 -29.019  -0.378  1.00 60.93           C  
ATOM     80  C   LYS A   8       2.388 -28.880   1.030  1.00 60.62           C  
ATOM     81  O   LYS A   8       2.262 -27.774   1.554  1.00 60.77           O  
ATOM     82  CB  LYS A   8       4.467 -29.212  -0.318  1.00 60.84           C  
ATOM     83  CG  LYS A   8       4.914 -30.460   0.431  1.00 60.56           C  
ATOM     84  CD  LYS A   8       6.384 -30.766   0.166  1.00 60.46           C  
ATOM     85  CE  LYS A   8       6.924 -31.824   1.124  1.00 60.19           C  
ATOM     86  NZ  LYS A   8       6.134 -33.087   1.112  1.00 60.01           N1+
ATOM     87  HN  LYS A   8       2.128 -27.067  -0.734  1.00  0.00           H  
ATOM     88  HZ1 LYS A   8       6.495 -33.794   1.752  1.00  0.00           H  
ATOM     89  HZ2 LYS A   8       6.060 -33.459   0.165  1.00  0.00           H  
ATOM     90  HZ3 LYS A   8       5.148 -32.900   1.297  1.00  0.00           H  
ATOM     91  N   GLU A   9       2.045 -30.009   1.636  1.00 60.92           N  
ATOM     92  CA  GLU A   9       1.466 -30.002   2.969  1.00 61.60           C  
ATOM     93  C   GLU A   9       1.656 -31.336   3.679  1.00 61.43           C  
ATOM     94  O   GLU A   9       1.999 -32.340   3.057  1.00 61.52           O  
ATOM     95  CB  GLU A   9      -0.022 -29.658   2.891  1.00 63.10           C  
ATOM     96  CG  GLU A   9      -0.814 -30.508   1.913  1.00 64.93           C  
ATOM     97  CD  GLU A   9      -2.297 -30.175   1.921  1.00 67.43           C  
ATOM     98  OE1 GLU A   9      -2.725 -29.320   1.112  1.00 68.10           O  
ATOM     99  OE2 GLU A   9      -3.036 -30.769   2.736  1.00 67.18           O1-
ATOM    100  HN  GLU A   9       2.190 -30.898   1.158  1.00  0.00           H  
ATOM    101  N   GLY A  10       1.431 -31.331   4.988  1.00 61.45           N  
ATOM    102  CA  GLY A  10       1.601 -32.531   5.784  1.00 62.60           C  
ATOM    103  C   GLY A  10       1.818 -32.172   7.239  1.00 63.48           C  
ATOM    104  O   GLY A  10       1.744 -31.001   7.609  1.00 64.15           O  
ATOM    105  HN  GLY A  10       1.133 -30.467   5.442  1.00  0.00           H  
ATOM    106  N   TRP A  11       2.081 -33.172   8.071  1.00 63.90           N  
ATOM    107  CA  TRP A  11       2.426 -32.919   9.461  1.00 65.01           C  
ATOM    108  C   TRP A  11       3.895 -32.534   9.603  1.00 65.89           C  
ATOM    109  O   TRP A  11       4.753 -33.039   8.876  1.00 65.47           O  
ATOM    110  CB  TRP A  11       2.129 -34.151  10.317  1.00 65.26           C  
ATOM    111  CG  TRP A  11       0.679 -34.307  10.647  1.00 65.66           C  
ATOM    112  CD1 TRP A  11      -0.235 -35.071   9.983  1.00 67.44           C  
ATOM    113  CD2 TRP A  11      -0.029 -33.674  11.719  1.00 65.75           C  
ATOM    114  CE2 TRP A  11      -1.370 -34.101  11.644  1.00 67.30           C  
ATOM    115  CE3 TRP A  11       0.341 -32.788  12.737  1.00 66.01           C  
ATOM    116  NE1 TRP A  11      -1.470 -34.953  10.575  1.00 67.83           N  
ATOM    117  CZ2 TRP A  11      -2.345 -33.671  12.548  1.00 67.51           C  
ATOM    118  CZ3 TRP A  11      -0.628 -32.362  13.634  1.00 65.79           C  
ATOM    119  CH2 TRP A  11      -1.955 -32.804  13.533  1.00 66.09           C  
ATOM    120  HN  TRP A  11       2.041 -34.133   7.730  1.00  0.00           H  
ATOM    121  HE1 TRP A  11      -2.322 -35.423  10.269  1.00  0.00           H  
ATOM    122  N   LEU A  12       4.168 -31.625  10.537  1.00 66.46           N  
ATOM    123  CA  LEU A  12       5.530 -31.217  10.858  1.00 66.49           C  
ATOM    124  C   LEU A  12       5.735 -31.105  12.358  1.00 67.73           C  
ATOM    125  O   LEU A  12       4.795 -30.840  13.108  1.00 68.18           O  
ATOM    126  CB  LEU A  12       5.856 -29.871  10.214  1.00 64.58           C  
ATOM    127  CG  LEU A  12       6.306 -29.943   8.761  1.00 62.43           C  
ATOM    128  CD1 LEU A  12       6.897 -28.612   8.335  1.00 61.27           C  
ATOM    129  CD2 LEU A  12       7.331 -31.050   8.625  1.00 62.53           C  
ATOM    130  HN  LEU A  12       3.395 -31.198  11.047  1.00  0.00           H  
ATOM    131  N   HIS A  13       6.973 -31.305  12.792  1.00 69.70           N  
ATOM    132  CA  HIS A  13       7.319 -31.102  14.190  1.00 72.16           C  
ATOM    133  C   HIS A  13       7.960 -29.741  14.397  1.00 72.31           C  
ATOM    134  O   HIS A  13       9.132 -29.540  14.087  1.00 73.07           O  
ATOM    135  CB  HIS A  13       8.259 -32.210  14.674  1.00 72.86           C  
ATOM    136  CG  HIS A  13       7.551 -33.338  15.356  1.00 74.10           C  
ATOM    137  CD2 HIS A  13       6.830 -34.370  14.858  1.00 74.33           C  
ATOM    138  ND1 HIS A  13       7.503 -33.465  16.728  1.00 73.88           N  
ATOM    139  CE1 HIS A  13       6.781 -34.524  17.046  1.00 74.29           C  
ATOM    140  NE2 HIS A  13       6.360 -35.091  15.929  1.00 74.47           N  
ATOM    141  HN  HIS A  13       7.693 -31.606  12.135  1.00  0.00           H  
ATOM    142  HD1 HIS A  13       7.955 -32.838  17.394  1.00  0.00           H  
ATOM    143  HE2 HIS A  13       5.780 -35.928  15.871  1.00  0.00           H  
ATOM    144  N   LYS A  14       7.172 -28.808  14.919  1.00 72.75           N  
ATOM    145  CA  LYS A  14       7.643 -27.457  15.189  1.00 73.28           C  
ATOM    146  C   LYS A  14       8.173 -27.404  16.617  1.00 73.98           C  
ATOM    147  O   LYS A  14       7.590 -27.998  17.525  1.00 73.71           O  
ATOM    148  CB  LYS A  14       6.492 -26.463  15.019  1.00 72.91           C  
ATOM    149  CG  LYS A  14       6.892 -25.001  15.123  1.00 72.40           C  
ATOM    150  CD  LYS A  14       5.666 -24.099  15.063  1.00 71.99           C  
ATOM    151  CE  LYS A  14       6.057 -22.636  14.960  1.00 71.05           C  
ATOM    152  NZ  LYS A  14       7.022 -22.254  16.025  1.00 71.17           N1+
ATOM    153  HN  LYS A  14       6.205 -29.046  15.138  1.00  0.00           H  
ATOM    154  HZ1 LYS A  14       7.285 -21.271  15.956  1.00  0.00           H  
ATOM    155  HZ2 LYS A  14       7.842 -22.861  16.021  1.00  0.00           H  
ATOM    156  HZ3 LYS A  14       6.663 -22.480  16.953  1.00  0.00           H  
ATOM    157  N   ARG A  15       9.282 -26.699  16.814  1.00 75.07           N  
ATOM    158  CA  ARG A  15       9.916 -26.659  18.124  1.00 76.28           C  
ATOM    159  C   ARG A  15       9.572 -25.377  18.872  1.00 76.64           C  
ATOM    160  O   ARG A  15       9.743 -24.274  18.353  1.00 75.56           O  
ATOM    161  CB  ARG A  15      11.432 -26.787  17.980  1.00 76.39           C  
ATOM    162  CG  ARG A  15      12.124 -27.227  19.255  1.00 78.85           C  
ATOM    163  CD  ARG A  15      12.997 -26.123  19.810  1.00 80.52           C  
ATOM    164  NE  ARG A  15      14.055 -25.749  18.876  1.00 81.53           N  
ATOM    165  CZ  ARG A  15      15.299 -26.216  18.928  1.00 81.54           C  
ATOM    166  NH1 ARG A  15      15.645 -27.082  19.872  1.00 80.43           N1+
ATOM    167  NH2 ARG A  15      16.197 -25.814  18.039  1.00 81.87           N  
ATOM    168  HN  ARG A  15       9.694 -26.180  16.039  1.00  0.00           H  
ATOM    169  HE  ARG A  15      13.825 -25.086  18.135  1.00  0.00           H  
ATOM    170 1HH1 ARG A  15      16.599 -27.440  19.912  1.00  0.00           H  
ATOM    171 2HH1 ARG A  15      14.954 -27.391  20.556  1.00  0.00           H  
ATOM    172 1HH2 ARG A  15      17.151 -26.172  18.079  1.00  0.00           H  
ATOM    173 2HH2 ARG A  15      15.931 -25.148  17.313  1.00  0.00           H  
ATOM    174  N   GLY A  16       9.086 -25.536  20.099  1.00 77.62           N  
ATOM    175  CA  GLY A  16       8.653 -24.392  20.876  1.00 79.73           C  
ATOM    176  C   GLY A  16       9.786 -23.428  21.153  1.00 81.43           C  
ATOM    177  O   GLY A  16      10.902 -23.839  21.470  1.00 81.89           O  
ATOM    178  HN  GLY A  16       9.017 -26.472  20.498  1.00  0.00           H  
ATOM    179  N   GLU A  17       9.495 -22.137  21.038  1.00 82.90           N  
ATOM    180  CA  GLU A  17      10.505 -21.105  21.226  1.00 84.17           C  
ATOM    181  C   GLU A  17      10.692 -20.747  22.700  1.00 84.99           C  
ATOM    182  O   GLU A  17      11.819 -20.563  23.162  1.00 84.95           O  
ATOM    183  CB  GLU A  17      10.127 -19.854  20.427  1.00 84.06           C  
ATOM    184  CG  GLU A  17      10.152 -20.061  18.916  1.00 84.50           C  
ATOM    185  CD  GLU A  17       8.797 -19.841  18.266  1.00 84.80           C  
ATOM    186  OE1 GLU A  17       8.575 -20.385  17.163  1.00 83.44           O  
ATOM    187  OE2 GLU A  17       7.958 -19.124  18.855  1.00 84.57           O1-
ATOM    188  HN  GLU A  17       8.539 -21.861  20.812  1.00  0.00           H  
ATOM    189  N   TYR A  18       9.590 -20.655  23.438  1.00 85.53           N  
ATOM    190  CA  TYR A  18       9.656 -20.295  24.850  1.00 86.85           C  
ATOM    191  C   TYR A  18       9.361 -21.492  25.753  1.00 87.37           C  
ATOM    192  O   TYR A  18       9.713 -21.495  26.935  1.00 88.11           O  
ATOM    193  CB  TYR A  18       8.694 -19.134  25.135  1.00 87.15           C  
ATOM    194  CG  TYR A  18       9.071 -17.864  24.391  1.00 88.47           C  
ATOM    195  CD1 TYR A  18       9.985 -16.963  24.929  1.00 88.90           C  
ATOM    196  CD2 TYR A  18       8.551 -17.591  23.131  1.00 88.67           C  
ATOM    197  CE1 TYR A  18      10.373 -15.830  24.228  1.00 88.67           C  
ATOM    198  CE2 TYR A  18       8.934 -16.460  22.425  1.00 88.24           C  
ATOM    199  CZ  TYR A  18       9.846 -15.586  22.977  1.00 88.57           C  
ATOM    200  OH  TYR A  18      10.243 -14.473  22.268  1.00 89.72           O  
ATOM    201  HN  TYR A  18       8.683 -20.839  23.010  1.00  0.00           H  
ATOM    202  HH  TYR A  18      10.871 -13.871  22.648  1.00  0.00           H  
ATOM    203  N   ILE A  19       8.715 -22.506  25.185  1.00 86.94           N  
ATOM    204  CA  ILE A  19       8.684 -23.837  25.782  1.00 86.52           C  
ATOM    205  C   ILE A  19       9.193 -24.818  24.725  1.00 86.95           C  
ATOM    206  O   ILE A  19       8.455 -25.195  23.815  1.00 87.56           O  
ATOM    207  CB  ILE A  19       7.250 -24.244  26.188  1.00 86.49           C  
ATOM    208  CG1 ILE A  19       6.631 -23.173  27.089  1.00 86.62           C  
ATOM    209  CG2 ILE A  19       7.278 -25.579  26.920  1.00 86.33           C  
ATOM    210  CD1 ILE A  19       5.189 -23.457  27.485  1.00 85.66           C  
ATOM    211  HN  ILE A  19       8.226 -22.348  24.304  1.00  0.00           H  
ATOM    212  N   LYS A  20      10.455 -25.223  24.845  1.00 86.76           N  
ATOM    213  CA  LYS A  20      11.131 -25.945  23.768  1.00 86.02           C  
ATOM    214  C   LYS A  20      10.811 -27.435  23.717  1.00 85.65           C  
ATOM    215  O   LYS A  20      11.708 -28.268  23.558  1.00 85.82           O  
ATOM    216  CB  LYS A  20      12.648 -25.761  23.869  1.00 85.99           C  
ATOM    217  CG  LYS A  20      13.140 -24.382  23.464  1.00 84.84           C  
ATOM    218  CD  LYS A  20      14.586 -24.434  22.994  1.00 83.68           C  
ATOM    219  CE  LYS A  20      15.089 -23.059  22.571  1.00 82.65           C  
ATOM    220  NZ  LYS A  20      14.287 -22.479  21.454  1.00 82.06           N1+
ATOM    221  HN  LYS A  20      10.962 -25.025  25.708  1.00  0.00           H  
ATOM    222  HZ1 LYS A  20      14.624 -21.559  21.171  1.00  0.00           H  
ATOM    223  HZ2 LYS A  20      13.295 -22.451  21.689  1.00  0.00           H  
ATOM    224  HZ3 LYS A  20      14.248 -23.117  20.659  1.00  0.00           H  
ATOM    225  N   THR A  21       9.532 -27.768  23.852  1.00 84.39           N  
ATOM    226  CA  THR A  21       9.065 -29.113  23.550  1.00 82.26           C  
ATOM    227  C   THR A  21       9.004 -29.278  22.039  1.00 80.65           C  
ATOM    228  O   THR A  21       9.166 -28.311  21.293  1.00 80.56           O  
ATOM    229  CB  THR A  21       7.661 -29.366  24.140  1.00 82.88           C  
ATOM    230  CG2 THR A  21       6.720 -28.237  23.772  1.00 83.16           C  
ATOM    231  OG1 THR A  21       7.142 -30.604  23.638  1.00 83.38           O  
ATOM    232  HN  THR A  21       8.864 -27.067  24.174  1.00  0.00           H  
ATOM    233  HG1 THR A  21       7.732 -31.312  23.869  1.00  0.00           H  
ATOM    234  N   TRP A  22       8.786 -30.507  21.589  1.00 79.01           N  
ATOM    235  CA  TRP A  22       8.535 -30.759  20.179  1.00 76.35           C  
ATOM    236  C   TRP A  22       7.041 -30.915  19.953  1.00 74.68           C  
ATOM    237  O   TRP A  22       6.361 -31.607  20.710  1.00 74.21           O  
ATOM    238  CB  TRP A  22       9.278 -32.017  19.731  1.00 75.70           C  
ATOM    239  CG  TRP A  22      10.746 -31.787  19.579  1.00 75.35           C  
ATOM    240  CD1 TRP A  22      11.736 -32.185  20.432  1.00 75.37           C  
ATOM    241  CD2 TRP A  22      11.394 -31.085  18.512  1.00 74.30           C  
ATOM    242  CE2 TRP A  22      12.777 -31.095  18.783  1.00 74.73           C  
ATOM    243  CE3 TRP A  22      10.939 -30.449  17.353  1.00 72.91           C  
ATOM    244  NE1 TRP A  22      12.960 -31.772  19.961  1.00 75.03           N  
ATOM    245  CZ2 TRP A  22      13.708 -30.492  17.936  1.00 73.54           C  
ATOM    246  CZ3 TRP A  22      11.864 -29.852  16.516  1.00 72.44           C  
ATOM    247  CH2 TRP A  22      13.232 -29.878  16.811  1.00 71.94           C  
ATOM    248  HN  TRP A  22       8.795 -31.289  22.244  1.00  0.00           H  
ATOM    249  HE1 TRP A  22      13.858 -31.942  20.414  1.00  0.00           H  
ATOM    250  N   ARG A  23       6.528 -30.258  18.918  1.00 72.71           N  
ATOM    251  CA  ARG A  23       5.091 -30.230  18.686  1.00 70.76           C  
ATOM    252  C   ARG A  23       4.693 -30.560  17.253  1.00 69.34           C  
ATOM    253  O   ARG A  23       5.328 -30.120  16.292  1.00 67.64           O  
ATOM    254  CB  ARG A  23       4.525 -28.865  19.084  1.00 70.41           C  
ATOM    255  CG  ARG A  23       4.498 -28.634  20.585  1.00 69.81           C  
ATOM    256  CD  ARG A  23       4.565 -27.155  20.931  1.00 68.81           C  
ATOM    257  NE  ARG A  23       4.392 -26.931  22.363  1.00 68.11           N  
ATOM    258  CZ  ARG A  23       4.807 -25.845  23.006  1.00 69.15           C  
ATOM    259  NH1 ARG A  23       5.425 -24.873  22.346  1.00 68.84           N1+
ATOM    260  NH2 ARG A  23       4.607 -25.731  24.313  1.00 69.17           N  
ATOM    261  HN  ARG A  23       7.150 -29.766  18.277  1.00  0.00           H  
ATOM    262  HE  ARG A  23       3.922 -27.656  22.905  1.00  0.00           H  
ATOM    263 1HH1 ARG A  23       5.744 -24.039  22.840  1.00  0.00           H  
ATOM    264 2HH1 ARG A  23       5.579 -24.961  21.341  1.00  0.00           H  
ATOM    265 1HH2 ARG A  23       4.926 -24.897  24.807  1.00  0.00           H  
ATOM    266 2HH2 ARG A  23       4.132 -26.478  24.820  1.00  0.00           H  
ATOM    267  N   PRO A  24       3.630 -31.364  17.103  1.00 68.51           N  
ATOM    268  CA  PRO A  24       3.005 -31.752  15.835  1.00 67.36           C  
ATOM    269  C   PRO A  24       2.111 -30.650  15.274  1.00 65.28           C  
ATOM    270  O   PRO A  24       1.124 -30.267  15.901  1.00 64.44           O  
ATOM    271  CB  PRO A  24       2.201 -32.991  16.204  1.00 68.09           C  
ATOM    272  CG  PRO A  24       1.833 -32.762  17.636  1.00 68.28           C  
ATOM    273  CD  PRO A  24       3.006 -32.047  18.251  1.00 69.09           C  
ATOM    274  N   ARG A  25       2.452 -30.149  14.093  1.00 63.56           N  
ATOM    275  CA  ARG A  25       1.625 -29.151  13.429  1.00 62.87           C  
ATOM    276  C   ARG A  25       1.467 -29.489  11.953  1.00 63.08           C  
ATOM    277  O   ARG A  25       2.426 -29.899  11.296  1.00 62.88           O  
ATOM    278  CB  ARG A  25       2.251 -27.761  13.572  1.00 63.02           C  
ATOM    279  CG  ARG A  25       2.408 -27.287  15.009  1.00 63.07           C  
ATOM    280  CD  ARG A  25       1.066 -27.202  15.712  1.00 63.39           C  
ATOM    281  NE  ARG A  25       1.150 -26.492  16.984  1.00 64.73           N  
ATOM    282  CZ  ARG A  25       1.220 -27.085  18.172  1.00 65.54           C  
ATOM    283  NH1 ARG A  25       1.218 -28.409  18.259  1.00 65.29           N1+
ATOM    284  NH2 ARG A  25       1.284 -26.352  19.277  1.00 64.30           N  
ATOM    285  HN  ARG A  25       3.309 -30.469  13.642  1.00  0.00           H  
ATOM    286  HE  ARG A  25       1.155 -25.472  16.960  1.00  0.00           H  
ATOM    287 1HH1 ARG A  25       1.169 -28.972  17.410  1.00  0.00           H  
ATOM    288 2HH1 ARG A  25       1.272 -28.864  19.170  1.00  0.00           H  
ATOM    289 1HH2 ARG A  25       1.286 -25.334  19.210  1.00  0.00           H  
ATOM    290 2HH2 ARG A  25       1.338 -26.807  20.188  1.00  0.00           H  
ATOM    291  N   TYR A  26       0.256 -29.314  11.432  1.00 62.36           N  
ATOM    292  CA  TYR A  26      -0.003 -29.573  10.022  1.00 61.14           C  
ATOM    293  C   TYR A  26       0.206 -28.315   9.196  1.00 60.06           C  
ATOM    294  O   TYR A  26      -0.513 -27.331   9.357  1.00 58.69           O  
ATOM    295  CB  TYR A  26      -1.433 -30.074   9.824  1.00 62.82           C  
ATOM    296  CG  TYR A  26      -1.675 -30.645   8.446  1.00 64.21           C  
ATOM    297  CD1 TYR A  26      -2.151 -29.849   7.417  1.00 64.05           C  
ATOM    298  CD2 TYR A  26      -1.410 -31.982   8.172  1.00 65.63           C  
ATOM    299  CE1 TYR A  26      -2.356 -30.366   6.153  1.00 64.80           C  
ATOM    300  CE2 TYR A  26      -1.612 -32.507   6.912  1.00 64.84           C  
ATOM    301  CZ  TYR A  26      -2.085 -31.695   5.906  1.00 64.57           C  
ATOM    302  OH  TYR A  26      -2.290 -32.213   4.647  1.00 64.18           O  
ATOM    303  HN  TYR A  26      -0.505 -28.993  12.030  1.00  0.00           H  
ATOM    304  HH  TYR A  26      -2.103 -33.129   4.477  1.00  0.00           H  
ATOM    305  N   PHE A  27       1.187 -28.360   8.301  1.00 59.33           N  
ATOM    306  CA  PHE A  27       1.569 -27.190   7.516  1.00 58.47           C  
ATOM    307  C   PHE A  27       1.092 -27.256   6.072  1.00 57.94           C  
ATOM    308  O   PHE A  27       0.819 -28.334   5.544  1.00 57.79           O  
ATOM    309  CB  PHE A  27       3.090 -27.017   7.536  1.00 57.53           C  
ATOM    310  CG  PHE A  27       3.610 -26.402   8.797  1.00 58.33           C  
ATOM    311  CD1 PHE A  27       3.787 -27.168   9.936  1.00 58.26           C  
ATOM    312  CD2 PHE A  27       3.909 -25.052   8.848  1.00 57.86           C  
ATOM    313  CE1 PHE A  27       4.251 -26.597  11.101  1.00 59.02           C  
ATOM    314  CE2 PHE A  27       4.373 -24.475  10.009  1.00 58.41           C  
ATOM    315  CZ  PHE A  27       4.544 -25.247  11.138  1.00 59.11           C  
ATOM    316  HN  PHE A  27       1.688 -29.237   8.158  1.00  0.00           H  
ATOM    317  N   LEU A  28       0.999 -26.088   5.440  1.00 56.90           N  
ATOM    318  CA  LEU A  28       0.716 -25.999   4.014  1.00 56.59           C  
ATOM    319  C   LEU A  28       1.358 -24.755   3.400  1.00 56.82           C  
ATOM    320  O   LEU A  28       1.197 -23.646   3.908  1.00 54.99           O  
ATOM    321  CB  LEU A  28      -0.797 -25.976   3.774  1.00 56.11           C  
ATOM    322  CG  LEU A  28      -1.643 -25.049   4.649  1.00 55.27           C  
ATOM    323  CD1 LEU A  28      -2.912 -24.677   3.913  1.00 55.66           C  
ATOM    324  CD2 LEU A  28      -1.967 -25.731   5.966  1.00 55.23           C  
ATOM    325  HN  LEU A  28       1.130 -25.227   5.972  1.00  0.00           H  
ATOM    326  N   LEU A  29       2.087 -24.948   2.306  1.00 57.50           N  
ATOM    327  CA  LEU A  29       2.718 -23.835   1.605  1.00 58.62           C  
ATOM    328  C   LEU A  29       1.972 -23.503   0.315  1.00 59.25           C  
ATOM    329  O   LEU A  29       1.815 -24.359  -0.554  1.00 59.93           O  
ATOM    330  CB  LEU A  29       4.171 -24.175   1.270  1.00 58.15           C  
ATOM    331  CG  LEU A  29       4.877 -23.184   0.339  1.00 58.46           C  
ATOM    332  CD1 LEU A  29       5.223 -21.916   1.102  1.00 58.30           C  
ATOM    333  CD2 LEU A  29       6.135 -23.821  -0.228  1.00 57.52           C  
ATOM    334  HN  LEU A  29       2.208 -25.896   1.948  1.00  0.00           H  
ATOM    335  N   LYS A  30       1.520 -22.259   0.194  1.00 58.66           N  
ATOM    336  CA  LYS A  30       0.891 -21.791  -1.034  1.00 59.30           C  
ATOM    337  C   LYS A  30       1.819 -20.858  -1.804  1.00 60.71           C  
ATOM    338  O   LYS A  30       2.777 -20.321  -1.246  1.00 60.93           O  
ATOM    339  CB  LYS A  30      -0.416 -21.067  -0.718  1.00 58.75           C  
ATOM    340  CG  LYS A  30      -1.512 -21.974  -0.200  1.00 57.83           C  
ATOM    341  CD  LYS A  30      -1.621 -21.902   1.309  1.00 56.95           C  
ATOM    342  CE  LYS A  30      -3.059 -22.074   1.749  1.00 55.23           C  
ATOM    343  NZ  LYS A  30      -3.931 -21.025   1.158  1.00 54.88           N1+
ATOM    344  HN  LYS A  30       1.616 -21.616   0.980  1.00  0.00           H  
ATOM    345  HZ1 LYS A  30      -4.900 -21.141   1.455  1.00  0.00           H  
ATOM    346  HZ2 LYS A  30      -3.850 -20.999   0.142  1.00  0.00           H  
ATOM    347  HZ3 LYS A  30      -3.585 -20.088   1.366  1.00  0.00           H  
ATOM    348  N   ASN A  31       1.531 -20.666  -3.087  1.00 61.51           N  
ATOM    349  CA  ASN A  31       2.394 -19.867  -3.951  1.00 62.47           C  
ATOM    350  C   ASN A  31       2.061 -18.383  -3.900  1.00 61.51           C  
ATOM    351  O   ASN A  31       2.325 -17.647  -4.849  1.00 61.49           O  
ATOM    352  CB  ASN A  31       2.309 -20.356  -5.398  1.00 64.18           C  
ATOM    353  CG  ASN A  31       1.280 -21.443  -5.585  1.00 66.00           C  
ATOM    354  ND2 ASN A  31       0.300 -21.191  -6.447  1.00 66.97           N  
ATOM    355  OD1 ASN A  31       1.360 -22.501  -4.961  1.00 67.71           O  
ATOM    356  HN  ASN A  31       0.688 -21.087  -3.477  1.00  0.00           H  
ATOM    357 1HD2 ASN A  31       0.234 -20.314  -6.964  1.00  0.00           H  
ATOM    358 2HD2 ASN A  31      -0.396 -21.926  -6.573  1.00  0.00           H  
ATOM    359  N   ASP A  32       1.474 -17.949  -2.791  1.00 60.74           N  
ATOM    360  CA  ASP A  32       1.457 -16.533  -2.454  1.00 58.95           C  
ATOM    361  C   ASP A  32       2.628 -16.247  -1.509  1.00 56.63           C  
ATOM    362  O   ASP A  32       2.956 -15.094  -1.224  1.00 56.25           O  
ATOM    363  CB  ASP A  32       0.127 -16.160  -1.790  1.00 59.87           C  
ATOM    364  CG  ASP A  32      -0.135 -16.944  -0.520  1.00 62.30           C  
ATOM    365  OD1 ASP A  32       0.248 -18.132  -0.454  1.00 64.11           O  
ATOM    366  OD2 ASP A  32      -0.729 -16.368   0.416  1.00 64.20           O1-
ATOM    367  HN  ASP A  32       1.028 -18.619  -2.165  1.00  0.00           H  
ATOM    368  N   GLY A  33       3.263 -17.318  -1.044  1.00 54.10           N  
ATOM    369  CA  GLY A  33       4.331 -17.193  -0.073  1.00 51.73           C  
ATOM    370  C   GLY A  33       3.910 -17.752   1.270  1.00 50.43           C  
ATOM    371  O   GLY A  33       4.748 -18.021   2.128  1.00 49.39           O  
ATOM    372  HN  GLY A  33       2.994 -18.244  -1.376  1.00  0.00           H  
ATOM    373  N   THR A  34       2.604 -17.935   1.444  1.00 49.59           N  
ATOM    374  CA  THR A  34       2.049 -18.415   2.701  1.00 48.63           C  
ATOM    375  C   THR A  34       2.621 -19.757   3.128  1.00 48.14           C  
ATOM    376  O   THR A  34       2.509 -20.753   2.416  1.00 46.41           O  
ATOM    377  CB  THR A  34       0.510 -18.547   2.628  1.00 49.52           C  
ATOM    378  CG2 THR A  34       0.008 -19.523   3.675  1.00 48.92           C  
ATOM    379  OG1 THR A  34      -0.095 -17.266   2.842  1.00 49.28           O  
ATOM    380  HN  THR A  34       1.970 -17.732   0.671  1.00  0.00           H  
ATOM    381  HG1 THR A  34       0.219 -16.655   2.186  1.00  0.00           H  
ATOM    382  N   PHE A  35       3.239 -19.762   4.303  1.00 49.08           N  
ATOM    383  CA  PHE A  35       3.598 -20.992   4.991  1.00 49.72           C  
ATOM    384  C   PHE A  35       2.995 -20.915   6.393  1.00 49.77           C  
ATOM    385  O   PHE A  35       3.444 -20.132   7.231  1.00 50.63           O  
ATOM    386  CB  PHE A  35       5.123 -21.127   5.070  1.00 50.06           C  
ATOM    387  CG  PHE A  35       5.590 -22.477   5.542  1.00 51.66           C  
ATOM    388  CD1 PHE A  35       5.537 -23.576   4.701  1.00 51.01           C  
ATOM    389  CD2 PHE A  35       6.086 -22.646   6.824  1.00 52.83           C  
ATOM    390  CE1 PHE A  35       5.969 -24.821   5.127  1.00 51.43           C  
ATOM    391  CE2 PHE A  35       6.521 -23.889   7.257  1.00 54.53           C  
ATOM    392  CZ  PHE A  35       6.461 -24.979   6.405  1.00 52.69           C  
ATOM    393  HN  PHE A  35       3.471 -18.870   4.740  1.00  0.00           H  
ATOM    394  N   ILE A  36       1.967 -21.718   6.638  1.00 49.29           N  
ATOM    395  CA  ILE A  36       1.223 -21.637   7.886  1.00 50.00           C  
ATOM    396  C   ILE A  36       1.030 -23.015   8.507  1.00 51.66           C  
ATOM    397  O   ILE A  36       0.701 -23.975   7.812  1.00 52.06           O  
ATOM    398  CB  ILE A  36      -0.167 -21.016   7.660  1.00 50.45           C  
ATOM    399  CG1 ILE A  36      -0.028 -19.606   7.089  1.00 51.47           C  
ATOM    400  CG2 ILE A  36      -0.929 -20.970   8.967  1.00 50.22           C  
ATOM    401  CD1 ILE A  36      -1.357 -18.949   6.773  1.00 50.96           C  
ATOM    402  HN  ILE A  36       1.693 -22.406   5.937  1.00  0.00           H  
ATOM    403  N   GLY A  37       1.229 -23.105   9.818  1.00 52.95           N  
ATOM    404  CA  GLY A  37       0.993 -24.354  10.520  1.00 55.15           C  
ATOM    405  C   GLY A  37      -0.239 -24.278  11.401  1.00 57.36           C  
ATOM    406  O   GLY A  37      -0.514 -23.239  11.997  1.00 58.83           O  
ATOM    407  HN  GLY A  37       1.551 -22.288  10.337  1.00  0.00           H  
ATOM    408  N   TYR A  38      -0.980 -25.378  11.489  1.00 59.36           N  
ATOM    409  CA  TYR A  38      -2.255 -25.390  12.198  1.00 62.22           C  
ATOM    410  C   TYR A  38      -2.307 -26.444  13.302  1.00 64.57           C  
ATOM    411  O   TYR A  38      -1.516 -27.387  13.314  1.00 64.91           O  
ATOM    412  CB  TYR A  38      -3.402 -25.626  11.210  1.00 61.58           C  
ATOM    413  CG  TYR A  38      -3.697 -24.444  10.314  1.00 61.72           C  
ATOM    414  CD1 TYR A  38      -4.226 -23.269  10.834  1.00 61.89           C  
ATOM    415  CD2 TYR A  38      -3.451 -24.502   8.948  1.00 61.65           C  
ATOM    416  CE1 TYR A  38      -4.503 -22.185  10.021  1.00 60.95           C  
ATOM    417  CE2 TYR A  38      -3.725 -23.422   8.125  1.00 61.32           C  
ATOM    418  CZ  TYR A  38      -4.251 -22.266   8.667  1.00 61.22           C  
ATOM    419  OH  TYR A  38      -4.527 -21.188   7.854  1.00 60.31           O  
ATOM    420  HN  TYR A  38      -0.648 -26.236  11.049  1.00  0.00           H  
ATOM    421  HH  TYR A  38      -4.353 -21.244   6.922  1.00  0.00           H  
ATOM    422  N   LYS A  39      -3.251 -26.276  14.224  1.00 67.71           N  
ATOM    423  CA  LYS A  39      -3.422 -27.194  15.350  1.00 71.11           C  
ATOM    424  C   LYS A  39      -3.738 -28.609  14.878  1.00 72.81           C  
ATOM    425  O   LYS A  39      -3.444 -29.586  15.570  1.00 72.23           O  
ATOM    426  CB  LYS A  39      -4.554 -26.710  16.261  1.00 71.65           C  
ATOM    427  CG  LYS A  39      -4.370 -25.305  16.804  1.00 73.46           C  
ATOM    428  CD  LYS A  39      -5.698 -24.718  17.258  1.00 74.15           C  
ATOM    429  CE  LYS A  39      -5.540 -23.266  17.673  1.00 74.68           C  
ATOM    430  NZ  LYS A  39      -6.853 -22.575  17.773  1.00 75.07           N1+
ATOM    431  HN  LYS A  39      -3.879 -25.477  14.143  1.00  0.00           H  
ATOM    432  HZ1 LYS A  39      -6.747 -21.600  18.052  1.00  0.00           H  
ATOM    433  HZ2 LYS A  39      -7.488 -23.073  18.397  1.00  0.00           H  
ATOM    434  HZ3 LYS A  39      -7.384 -22.658  16.906  1.00  0.00           H  
ATOM    435  N   GLU A  40      -4.348 -28.711  13.701  1.00 75.52           N  
ATOM    436  CA  GLU A  40      -4.752 -30.001  13.154  1.00 78.21           C  
ATOM    437  C   GLU A  40      -5.243 -29.863  11.713  1.00 78.42           C  
ATOM    438  O   GLU A  40      -5.582 -28.765  11.268  1.00 77.79           O  
ATOM    439  CB  GLU A  40      -5.852 -30.620  14.024  1.00 80.59           C  
ATOM    440  CG  GLU A  40      -6.884 -29.616  14.516  1.00 83.85           C  
ATOM    441  CD  GLU A  40      -8.166 -30.272  15.003  1.00 86.12           C  
ATOM    442  OE1 GLU A  40      -9.251 -29.862  14.536  1.00 87.71           O  
ATOM    443  OE2 GLU A  40      -8.094 -31.190  15.849  1.00 87.10           O1-
ATOM    444  HN  GLU A  40      -4.539 -27.864  13.166  1.00  0.00           H  
ATOM    445  N   ARG A  41      -5.277 -30.989  11.002  1.00 79.16           N  
ATOM    446  CA  ARG A  41      -5.611 -31.033   9.577  1.00 79.05           C  
ATOM    447  C   ARG A  41      -6.892 -30.252   9.267  1.00 79.61           C  
ATOM    448  O   ARG A  41      -8.001 -30.738   9.483  1.00 79.49           O  
ATOM    449  CB  ARG A  41      -5.763 -32.493   9.133  1.00 78.57           C  
ATOM    450  CG  ARG A  41      -5.123 -32.818   7.790  1.00 78.41           C  
ATOM    451  CD  ARG A  41      -5.954 -32.287   6.634  1.00 79.27           C  
ATOM    452  NE  ARG A  41      -5.787 -33.092   5.427  1.00 79.67           N  
ATOM    453  CZ  ARG A  41      -6.068 -32.668   4.199  1.00 79.31           C  
ATOM    454  NH1 ARG A  41      -6.532 -31.440   4.008  1.00 79.50           N1+
ATOM    455  NH2 ARG A  41      -5.886 -33.474   3.162  1.00 77.87           N  
ATOM    456  HN  ARG A  41      -5.059 -31.866  11.475  1.00  0.00           H  
ATOM    457  HE  ARG A  41      -5.431 -34.042   5.533  1.00  0.00           H  
ATOM    458 1HH1 ARG A  41      -6.672 -30.820   4.806  1.00  0.00           H  
ATOM    459 2HH1 ARG A  41      -6.748 -31.115   3.066  1.00  0.00           H  
ATOM    460 1HH2 ARG A  41      -5.529 -34.418   3.309  1.00  0.00           H  
ATOM    461 2HH2 ARG A  41      -6.102 -33.149   2.220  1.00  0.00           H  
ATOM    462  N   PRO A  42      -6.743 -29.024   8.750  1.00 80.53           N  
ATOM    463  CA  PRO A  42      -7.825 -28.053   8.532  1.00 81.25           C  
ATOM    464  C   PRO A  42      -8.784 -28.425   7.386  1.00 82.23           C  
ATOM    465  O   PRO A  42      -8.512 -29.348   6.617  1.00 81.56           O  
ATOM    466  CB  PRO A  42      -7.074 -26.745   8.274  1.00 80.97           C  
ATOM    467  CG  PRO A  42      -5.760 -27.183   7.705  1.00 79.68           C  
ATOM    468  CD  PRO A  42      -5.424 -28.473   8.388  1.00 80.15           C  
ATOM    469  N   GLN A  43      -9.902 -27.707   7.279  1.00 83.69           N  
ATOM    470  CA  GLN A  43     -10.952 -28.053   6.317  1.00 86.14           C  
ATOM    471  C   GLN A  43     -11.005 -27.237   5.027  1.00 86.39           C  
ATOM    472  O   GLN A  43     -10.631 -27.744   3.978  1.00 87.09           O  
ATOM    473  CB  GLN A  43     -12.319 -28.030   7.005  1.00 87.52           C  
ATOM    474  CG  GLN A  43     -12.465 -26.919   8.013  1.00 89.44           C  
ATOM    475  CD  GLN A  43     -13.208 -25.731   7.451  1.00 91.40           C  
ATOM    476  NE2 GLN A  43     -12.707 -24.525   7.715  1.00 92.04           N  
ATOM    477  OE1 GLN A  43     -14.229 -25.896   6.788  1.00 92.49           O  
ATOM    478  HN  GLN A  43     -10.030 -26.895   7.883  1.00  0.00           H  
ATOM    479 1HE2 GLN A  43     -11.859 -24.388   8.265  1.00  0.00           H  
ATOM    480 2HE2 GLN A  43     -13.209 -23.722   7.335  1.00  0.00           H  
ATOM    481  N   ASP A  44     -11.451 -25.986   5.080  1.00 86.01           N  
ATOM    482  CA  ASP A  44     -11.546 -25.185   3.851  1.00 85.88           C  
ATOM    483  C   ASP A  44     -10.191 -24.760   3.288  1.00 85.28           C  
ATOM    484  O   ASP A  44     -10.104 -24.247   2.164  1.00 85.76           O  
ATOM    485  CB  ASP A  44     -12.422 -23.941   4.073  1.00 86.32           C  
ATOM    486  CG  ASP A  44     -11.661 -22.777   4.710  1.00 86.38           C  
ATOM    487  OD1 ASP A  44     -11.826 -22.553   5.930  1.00 86.08           O  
ATOM    488  OD2 ASP A  44     -10.918 -22.068   3.992  1.00 85.62           O1-
ATOM    489  HN  ASP A  44     -11.728 -25.581   5.974  1.00  0.00           H  
ATOM    490  N   VAL A  45      -9.148 -24.969   4.088  1.00 84.84           N  
ATOM    491  CA  VAL A  45      -7.767 -24.782   3.655  1.00 83.78           C  
ATOM    492  C   VAL A  45      -7.501 -23.376   3.144  1.00 83.00           C  
ATOM    493  O   VAL A  45      -6.837 -22.579   3.814  1.00 82.17           O  
ATOM    494  CB  VAL A  45      -7.406 -25.795   2.554  1.00 83.04           C  
ATOM    495  CG1 VAL A  45      -6.146 -25.352   1.845  1.00 83.27           C  
ATOM    496  CG2 VAL A  45      -7.182 -27.179   3.170  1.00 83.02           C  
ATOM    497  HN  VAL A  45      -9.322 -25.273   5.046  1.00  0.00           H  
ATOM    498  N   GLU A  49     -10.050 -15.341   3.426  1.00 72.23           N  
ATOM    499  CA  GLU A  49      -9.115 -15.279   4.545  1.00 72.89           C  
ATOM    500  C   GLU A  49      -7.756 -14.749   4.105  1.00 71.65           C  
ATOM    501  O   GLU A  49      -7.087 -15.353   3.268  1.00 72.37           O  
ATOM    502  CB  GLU A  49      -8.948 -16.668   5.167  1.00 73.73           C  
ATOM    503  CG  GLU A  49     -10.200 -17.171   5.856  1.00 75.59           C  
ATOM    504  CD  GLU A  49     -10.759 -16.154   6.832  1.00 76.96           C  
ATOM    505  OE1 GLU A  49     -10.464 -16.262   8.041  1.00 77.13           O  
ATOM    506  OE2 GLU A  49     -11.490 -15.242   6.388  1.00 77.75           O1-
ATOM    507  HN1 GLU A  49     -10.960 -15.696   3.721  1.00  0.00           H  
ATOM    508  HN2 GLU A  49      -9.670 -15.884   2.651  1.00  0.00           H  
ATOM    509  HN3 GLU A  49     -10.134 -14.438   2.959  1.00  0.00           H  
ATOM    510  N   ALA A  50      -7.350 -13.619   4.675  1.00 70.20           N  
ATOM    511  CA  ALA A  50      -6.073 -13.008   4.325  1.00 69.11           C  
ATOM    512  C   ALA A  50      -5.062 -13.167   5.456  1.00 68.06           C  
ATOM    513  O   ALA A  50      -5.085 -12.416   6.433  1.00 69.16           O  
ATOM    514  CB  ALA A  50      -6.273 -11.531   4.008  1.00 68.65           C  
ATOM    515  HN  ALA A  50      -7.944 -13.170   5.372  1.00  0.00           H  
ATOM    516  N   PRO A  51      -4.155 -14.152   5.332  1.00 66.11           N  
ATOM    517  CA  PRO A  51      -3.126 -14.413   6.346  1.00 63.64           C  
ATOM    518  C   PRO A  51      -2.184 -13.223   6.520  1.00 60.57           C  
ATOM    519  O   PRO A  51      -2.126 -12.339   5.668  1.00 60.64           O  
ATOM    520  CB  PRO A  51      -2.393 -15.646   5.812  1.00 64.58           C  
ATOM    521  CG  PRO A  51      -3.361 -16.285   4.870  1.00 65.24           C  
ATOM    522  CD  PRO A  51      -4.115 -15.146   4.247  1.00 65.70           C  
ATOM    523  N   LEU A  52      -1.451 -13.212   7.627  1.00 57.13           N  
ATOM    524  CA  LEU A  52      -0.531 -12.124   7.939  1.00 52.20           C  
ATOM    525  C   LEU A  52       0.787 -12.302   7.188  1.00 50.46           C  
ATOM    526  O   LEU A  52       1.173 -13.419   6.854  1.00 50.14           O  
ATOM    527  CB  LEU A  52      -0.270 -12.094   9.445  1.00 50.29           C  
ATOM    528  CG  LEU A  52      -1.520 -11.970  10.320  1.00 49.04           C  
ATOM    529  CD1 LEU A  52      -1.322 -12.727  11.629  1.00 48.40           C  
ATOM    530  CD2 LEU A  52      -1.814 -10.503  10.574  1.00 48.17           C  
ATOM    531  HN  LEU A  52      -1.534 -13.990   8.281  1.00  0.00           H  
ATOM    532  N   ASN A  53       1.476 -11.199   6.924  1.00 48.30           N  
ATOM    533  CA  ASN A  53       2.777 -11.267   6.272  1.00 47.38           C  
ATOM    534  C   ASN A  53       3.785 -12.039   7.113  1.00 44.41           C  
ATOM    535  O   ASN A  53       4.852 -12.410   6.625  1.00 42.82           O  
ATOM    536  CB  ASN A  53       3.315  -9.858   6.000  1.00 51.11           C  
ATOM    537  CG  ASN A  53       2.861  -9.305   4.660  1.00 52.76           C  
ATOM    538  ND2 ASN A  53       3.721  -8.518   4.021  1.00 52.13           N  
ATOM    539  OD1 ASN A  53       1.753  -9.586   4.203  1.00 54.65           O  
ATOM    540  HN  ASN A  53       1.089 -10.291   7.181  1.00  0.00           H  
ATOM    541 1HD2 ASN A  53       3.416  -8.147   3.121  1.00  0.00           H  
ATOM    542 2HD2 ASN A  53       4.639  -8.285   4.400  1.00  0.00           H  
ATOM    543  N   ASN A  54       3.444 -12.278   8.375  1.00 42.86           N  
ATOM    544  CA  ASN A  54       4.346 -12.968   9.293  1.00 42.86           C  
ATOM    545  C   ASN A  54       4.607 -14.395   8.829  1.00 43.13           C  
ATOM    546  O   ASN A  54       5.698 -14.928   9.025  1.00 42.35           O  
ATOM    547  CB  ASN A  54       3.753 -12.996  10.705  1.00 40.86           C  
ATOM    548  CG  ASN A  54       3.499 -11.608  11.260  1.00 41.17           C  
ATOM    549  ND2 ASN A  54       4.237 -11.244  12.302  1.00 38.79           N  
ATOM    550  OD1 ASN A  54       2.647 -10.871  10.759  1.00 41.78           O  
ATOM    551  HN  ASN A  54       2.531 -11.972   8.710  1.00  0.00           H  
ATOM    552 1HD2 ASN A  54       4.066 -10.310  12.675  1.00  0.00           H  
ATOM    553 2HD2 ASN A  54       4.942 -11.854  12.716  1.00  0.00           H  
ATOM    554  N   PHE A  55       3.601 -15.002   8.206  1.00 43.51           N  
ATOM    555  CA  PHE A  55       3.667 -16.404   7.824  1.00 45.45           C  
ATOM    556  C   PHE A  55       4.097 -16.581   6.377  1.00 47.45           C  
ATOM    557  O   PHE A  55       3.929 -17.650   5.795  1.00 47.19           O  
ATOM    558  CB  PHE A  55       2.309 -17.059   8.056  1.00 45.27           C  
ATOM    559  CG  PHE A  55       1.784 -16.857   9.445  1.00 47.52           C  
ATOM    560  CD1 PHE A  55       2.530 -17.257  10.542  1.00 48.40           C  
ATOM    561  CD2 PHE A  55       0.566 -16.238   9.660  1.00 47.00           C  
ATOM    562  CE1 PHE A  55       2.071 -17.040  11.827  1.00 48.91           C  
ATOM    563  CE2 PHE A  55       0.103 -16.019  10.942  1.00 46.54           C  
ATOM    564  CZ  PHE A  55       0.856 -16.420  12.026  1.00 47.71           C  
ATOM    565  HN  PHE A  55       2.759 -14.469   7.990  1.00  0.00           H  
ATOM    566  N   SER A  56       4.658 -15.522   5.804  1.00 50.34           N  
ATOM    567  CA  SER A  56       5.140 -15.547   4.429  1.00 53.43           C  
ATOM    568  C   SER A  56       6.627 -15.894   4.390  1.00 54.55           C  
ATOM    569  O   SER A  56       7.410 -15.381   5.193  1.00 55.14           O  
ATOM    570  CB  SER A  56       4.910 -14.182   3.778  1.00 54.59           C  
ATOM    571  OG  SER A  56       5.418 -14.145   2.456  1.00 58.75           O  
ATOM    572  HN  SER A  56       4.755 -14.662   6.345  1.00  0.00           H  
ATOM    573  HG  SER A  56       5.275 -13.297   2.052  1.00  0.00           H  
ATOM    574  N   VAL A  57       7.013 -16.765   3.457  1.00 54.72           N  
ATOM    575  CA  VAL A  57       8.408 -17.178   3.328  1.00 55.53           C  
ATOM    576  C   VAL A  57       9.143 -16.418   2.228  1.00 57.71           C  
ATOM    577  O   VAL A  57       9.907 -17.003   1.461  1.00 60.34           O  
ATOM    578  CB  VAL A  57       8.534 -18.699   3.044  1.00 54.26           C  
ATOM    579  CG1 VAL A  57       7.895 -19.490   4.178  1.00 54.19           C  
ATOM    580  CG2 VAL A  57       7.891 -19.047   1.708  1.00 52.10           C  
ATOM    581  HN  VAL A  57       6.318 -17.152   2.819  1.00  0.00           H  
ATOM    582  N   ALA A  58       8.914 -15.112   2.158  1.00 58.97           N  
ATOM    583  CA  ALA A  58       9.650 -14.254   1.238  1.00 60.59           C  
ATOM    584  C   ALA A  58      10.996 -13.891   1.850  1.00 62.95           C  
ATOM    585  O   ALA A  58      11.122 -13.784   3.070  1.00 62.39           O  
ATOM    586  CB  ALA A  58       8.852 -12.989   0.947  1.00 59.51           C  
ATOM    587  HN  ALA A  58       8.205 -14.699   2.764  1.00  0.00           H  
ATOM    588  N   GLN A  59      12.001 -13.705   0.999  1.00 65.83           N  
ATOM    589  CA  GLN A  59      13.331 -13.320   1.456  1.00 67.93           C  
ATOM    590  C   GLN A  59      13.849 -14.279   2.527  1.00 69.41           C  
ATOM    591  O   GLN A  59      14.346 -13.849   3.569  1.00 69.80           O  
ATOM    592  CB  GLN A  59      13.305 -11.893   2.008  1.00 67.27           C  
ATOM    593  CG  GLN A  59      12.826 -10.855   1.010  1.00 68.96           C  
ATOM    594  CD  GLN A  59      12.834  -9.453   1.585  1.00 70.32           C  
ATOM    595  NE2 GLN A  59      13.673  -9.236   2.589  1.00 70.34           N  
ATOM    596  OE1 GLN A  59      12.094  -8.576   1.135  1.00 70.81           O  
ATOM    597  HN  GLN A  59      11.837 -13.835   0.001  1.00  0.00           H  
ATOM    598 1HE2 GLN A  59      13.678  -8.292   2.976  1.00  0.00           H  
ATOM    599 2HE2 GLN A  59      14.285  -9.962   2.961  1.00  0.00           H  
ATOM    600  N   CYS A  60      13.728 -15.577   2.265  1.00 71.06           N  
ATOM    601  CA  CYS A  60      14.210 -16.595   3.189  1.00 72.71           C  
ATOM    602  C   CYS A  60      15.251 -17.494   2.536  1.00 73.13           C  
ATOM    603  O   CYS A  60      15.451 -17.459   1.323  1.00 71.85           O  
ATOM    604  CB  CYS A  60      13.047 -17.457   3.679  1.00 73.69           C  
ATOM    605  SG  CYS A  60      11.604 -16.513   4.186  1.00 78.17           S  
ATOM    606  HN  CYS A  60      13.286 -15.868   1.393  1.00  0.00           H  
ATOM    607  N   GLN A  61      15.918 -18.292   3.362  1.00 75.03           N  
ATOM    608  CA  GLN A  61      16.724 -19.408   2.890  1.00 76.97           C  
ATOM    609  C   GLN A  61      16.724 -20.459   3.993  1.00 77.36           C  
ATOM    610  O   GLN A  61      16.550 -20.126   5.164  1.00 77.19           O  
ATOM    611  CB  GLN A  61      18.156 -18.951   2.591  1.00 78.38           C  
ATOM    612  CG  GLN A  61      19.007 -18.687   3.822  1.00 80.14           C  
ATOM    613  CD  GLN A  61      20.371 -19.352   3.732  1.00 81.97           C  
ATOM    614  NE2 GLN A  61      20.529 -20.252   2.764  1.00 81.84           N  
ATOM    615  OE1 GLN A  61      21.272 -19.062   4.524  1.00 82.09           O  
ATOM    616  HN  GLN A  61      15.863 -18.116   4.365  1.00  0.00           H  
ATOM    617 1HE2 GLN A  61      19.784 -20.492   2.109  1.00  0.00           H  
ATOM    618 2HE2 GLN A  61      21.444 -20.698   2.704  1.00  0.00           H  
ATOM    619  N   LEU A  62      16.905 -21.724   3.627  1.00 78.47           N  
ATOM    620  CA  LEU A  62      16.805 -22.803   4.606  1.00 79.26           C  
ATOM    621  C   LEU A  62      18.142 -23.395   5.039  1.00 79.97           C  
ATOM    622  O   LEU A  62      19.206 -22.844   4.754  1.00 80.51           O  
ATOM    623  CB  LEU A  62      15.899 -23.919   4.080  1.00 79.06           C  
ATOM    624  CG  LEU A  62      14.395 -23.674   4.217  1.00 78.43           C  
ATOM    625  CD1 LEU A  62      13.967 -22.541   3.295  1.00 78.72           C  
ATOM    626  CD2 LEU A  62      13.641 -24.949   3.884  1.00 78.22           C  
ATOM    627  HN  LEU A  62      17.116 -21.943   2.653  1.00  0.00           H  
ATOM    628  N   MET A  63      18.072 -24.524   5.736  1.00 80.68           N  
ATOM    629  CA  MET A  63      19.231 -25.098   6.406  1.00 81.89           C  
ATOM    630  C   MET A  63      18.878 -26.500   6.900  1.00 82.45           C  
ATOM    631  O   MET A  63      17.702 -26.844   6.992  1.00 82.92           O  
ATOM    632  CB  MET A  63      19.626 -24.213   7.591  1.00 82.68           C  
ATOM    633  CG  MET A  63      21.098 -23.852   7.639  1.00 84.08           C  
ATOM    634  SD  MET A  63      21.943 -24.551   9.072  1.00 84.61           S  
ATOM    635  CE  MET A  63      23.671 -24.308   8.598  1.00 84.56           C  
ATOM    636  HN  MET A  63      17.175 -25.006   5.804  1.00  0.00           H  
ATOM    637  N   LYS A  64      19.890 -27.306   7.211  1.00 83.06           N  
ATOM    638  CA  LYS A  64      19.655 -28.636   7.771  1.00 83.46           C  
ATOM    639  C   LYS A  64      20.625 -28.946   8.908  1.00 84.49           C  
ATOM    640  O   LYS A  64      21.749 -28.444   8.932  1.00 84.10           O  
ATOM    641  CB  LYS A  64      19.778 -29.700   6.679  1.00 83.30           C  
ATOM    642  CG  LYS A  64      19.189 -31.051   7.059  1.00 81.89           C  
ATOM    643  CD  LYS A  64      19.020 -31.950   5.841  1.00 81.29           C  
ATOM    644  CE  LYS A  64      18.071 -31.340   4.817  1.00 80.72           C  
ATOM    645  NZ  LYS A  64      18.717 -30.271   4.005  1.00 80.76           N1+
ATOM    646  HN  LYS A  64      20.847 -26.990   7.056  1.00  0.00           H  
ATOM    647  HZ1 LYS A  64      18.082 -29.863   3.319  1.00  0.00           H  
ATOM    648  HZ2 LYS A  64      19.568 -30.613   3.558  1.00  0.00           H  
ATOM    649  HZ3 LYS A  64      19.123 -29.551   4.603  1.00  0.00           H  
ATOM    650  N   THR A  65      20.181 -29.773   9.851  1.00 86.12           N  
ATOM    651  CA  THR A  65      20.973 -30.091  11.037  1.00 88.01           C  
ATOM    652  C   THR A  65      20.400 -31.294  11.784  1.00 89.52           C  
ATOM    653  O   THR A  65      19.196 -31.551  11.737  1.00 90.37           O  
ATOM    654  CB  THR A  65      21.029 -28.894  12.014  1.00 87.55           C  
ATOM    655  CG2 THR A  65      19.628 -28.522  12.477  1.00 87.30           C  
ATOM    656  OG1 THR A  65      21.825 -29.240  13.155  1.00 86.69           O  
ATOM    657  HN  THR A  65      19.260 -30.198   9.743  1.00  0.00           H  
ATOM    658  HG1 THR A  65      21.859 -28.505  13.755  1.00  0.00           H  
ATOM    659  N   GLU A  66      21.268 -32.024  12.477  1.00 90.87           N  
ATOM    660  CA  GLU A  66      20.857 -33.218  13.206  1.00 92.48           C  
ATOM    661  C   GLU A  66      20.816 -32.983  14.716  1.00 93.31           C  
ATOM    662  O   GLU A  66      20.758 -33.930  15.502  1.00 92.56           O  
ATOM    663  CB  GLU A  66      21.800 -34.382  12.883  1.00 92.76           C  
ATOM    664  CG  GLU A  66      21.541 -35.047  11.532  1.00 93.12           C  
ATOM    665  CD  GLU A  66      21.673 -34.091  10.358  1.00 93.93           C  
ATOM    666  OE1 GLU A  66      20.923 -34.255   9.370  1.00 93.22           O  
ATOM    667  OE2 GLU A  66      22.527 -33.180  10.419  1.00 94.32           O1-
ATOM    668  HN  GLU A  66      22.248 -31.741  12.499  1.00  0.00           H  
ATOM    669  N   ARG A  67      20.852 -31.714  15.113  1.00 94.51           N  
ATOM    670  CA  ARG A  67      20.684 -31.336  16.513  1.00 95.66           C  
ATOM    671  C   ARG A  67      19.390 -30.537  16.663  1.00 96.32           C  
ATOM    672  O   ARG A  67      19.067 -29.704  15.815  1.00 96.75           O  
ATOM    673  CB  ARG A  67      21.864 -30.476  16.975  1.00 95.92           C  
ATOM    674  CG  ARG A  67      23.233 -30.994  16.563  1.00 96.47           C  
ATOM    675  CD  ARG A  67      23.704 -32.127  17.458  1.00 97.53           C  
ATOM    676  NE  ARG A  67      23.281 -33.436  16.967  1.00 98.57           N  
ATOM    677  CZ  ARG A  67      23.773 -34.592  17.403  1.00 98.87           C  
ATOM    678  NH1 ARG A  67      24.708 -34.604  18.345  1.00 99.28           N1+
ATOM    679  NH2 ARG A  67      23.332 -35.736  16.898  1.00 98.61           N  
ATOM    680  HN  ARG A  67      21.002 -30.983  14.418  1.00  0.00           H  
ATOM    681  HE  ARG A  67      22.562 -33.465  16.244  1.00  0.00           H  
ATOM    682 1HH1 ARG A  67      25.085 -35.491  18.679  1.00  0.00           H  
ATOM    683 2HH1 ARG A  67      25.047 -33.724  18.733  1.00  0.00           H  
ATOM    684 1HH2 ARG A  67      23.709 -36.623  17.232  1.00  0.00           H  
ATOM    685 2HH2 ARG A  67      22.613 -35.727  16.174  1.00  0.00           H  
ATOM    686  N   PRO A  68      18.628 -30.784  17.741  1.00 96.74           N  
ATOM    687  CA  PRO A  68      18.859 -31.853  18.720  1.00 97.11           C  
ATOM    688  C   PRO A  68      18.495 -33.230  18.170  1.00 97.27           C  
ATOM    689  O   PRO A  68      18.831 -34.255  18.763  1.00 97.53           O  
ATOM    690  CB  PRO A  68      17.974 -31.457  19.900  1.00 96.85           C  
ATOM    691  CG  PRO A  68      16.877 -30.662  19.285  1.00 96.34           C  
ATOM    692  CD  PRO A  68      17.492 -29.926  18.125  1.00 96.20           C  
ATOM    693  N   ARG A  69      17.796 -33.245  17.039  1.00 97.41           N  
ATOM    694  CA  ARG A  69      17.417 -34.493  16.388  1.00 97.36           C  
ATOM    695  C   ARG A  69      17.855 -34.503  14.924  1.00 97.21           C  
ATOM    696  O   ARG A  69      18.062 -33.449  14.321  1.00 96.68           O  
ATOM    697  CB  ARG A  69      15.903 -34.699  16.502  1.00 97.82           C  
ATOM    698  CG  ARG A  69      15.440 -34.951  17.929  1.00 98.14           C  
ATOM    699  CD  ARG A  69      13.931 -35.102  18.023  1.00 99.15           C  
ATOM    700  NE  ARG A  69      13.505 -35.400  19.389  1.00100.09           N  
ATOM    701  CZ  ARG A  69      12.237 -35.450  19.789  1.00100.28           C  
ATOM    702  NH1 ARG A  69      11.253 -35.222  18.928  1.00 99.78           N1+
ATOM    703  NH2 ARG A  69      11.951 -35.730  21.055  1.00 99.71           N  
ATOM    704  HN  ARG A  69      17.518 -32.360  16.616  1.00  0.00           H  
ATOM    705  HE  ARG A  69      14.230 -35.582  20.083  1.00  0.00           H  
ATOM    706 1HH1 ARG A  69      10.281 -35.260  19.235  1.00  0.00           H  
ATOM    707 2HH1 ARG A  69      11.473 -35.007  17.955  1.00  0.00           H  
ATOM    708 1HH2 ARG A  69      10.979 -35.768  21.362  1.00  0.00           H  
ATOM    709 2HH2 ARG A  69      12.707 -35.905  21.717  1.00  0.00           H  
ATOM    710  N   PRO A  70      18.006 -35.703  14.337  1.00 97.41           N  
ATOM    711  CA  PRO A  70      18.640 -35.902  13.026  1.00 97.49           C  
ATOM    712  C   PRO A  70      17.908 -35.301  11.822  1.00 97.46           C  
ATOM    713  O   PRO A  70      18.544 -34.860  10.862  1.00 97.50           O  
ATOM    714  CB  PRO A  70      18.773 -37.421  12.917  1.00 97.35           C  
ATOM    715  CG  PRO A  70      17.704 -37.956  13.804  1.00 97.03           C  
ATOM    716  CD  PRO A  70      17.580 -36.979  14.940  1.00 97.26           C  
ATOM    717  N   ASN A  71      16.578 -35.292  11.867  1.00 97.12           N  
ATOM    718  CA  ASN A  71      15.784 -34.725  10.779  1.00 96.39           C  
ATOM    719  C   ASN A  71      15.282 -33.322  11.119  1.00 95.38           C  
ATOM    720  O   ASN A  71      14.312 -33.162  11.862  1.00 95.17           O  
ATOM    721  CB  ASN A  71      14.593 -35.637  10.457  1.00 97.29           C  
ATOM    722  CG  ASN A  71      13.695 -35.877  11.657  1.00 97.61           C  
ATOM    723  ND2 ASN A  71      14.269 -36.421  12.726  1.00 98.17           N  
ATOM    724  OD1 ASN A  71      12.498 -35.581  11.623  1.00 97.29           O  
ATOM    725  HN  ASN A  71      16.103 -35.689  12.678  1.00  0.00           H  
ATOM    726 1HD2 ASN A  71      15.259 -36.666  12.754  1.00  0.00           H  
ATOM    727 2HD2 ASN A  71      13.666 -36.582  13.532  1.00  0.00           H  
ATOM    728  N   THR A  72      15.942 -32.309  10.565  1.00 93.70           N  
ATOM    729  CA  THR A  72      15.631 -30.925  10.906  1.00 91.81           C  
ATOM    730  C   THR A  72      16.087 -29.932   9.840  1.00 90.13           C  
ATOM    731  O   THR A  72      17.180 -30.052   9.288  1.00 89.90           O  
ATOM    732  CB  THR A  72      16.283 -30.526  12.246  1.00 92.04           C  
ATOM    733  CG2 THR A  72      16.005 -29.064  12.560  1.00 91.75           C  
ATOM    734  OG1 THR A  72      15.759 -31.347  13.298  1.00 92.59           O  
ATOM    735  HN  THR A  72      16.680 -32.503   9.888  1.00  0.00           H  
ATOM    736  HG1 THR A  72      16.161 -31.101  14.123  1.00  0.00           H  
ATOM    737  N   PHE A  73      15.234 -28.952   9.559  1.00 88.55           N  
ATOM    738  CA  PHE A  73      15.602 -27.823   8.713  1.00 86.56           C  
ATOM    739  C   PHE A  73      15.183 -26.508   9.368  1.00 84.76           C  
ATOM    740  O   PHE A  73      14.366 -26.496  10.288  1.00 85.41           O  
ATOM    741  CB  PHE A  73      14.961 -27.956   7.325  1.00 87.83           C  
ATOM    742  CG  PHE A  73      13.457 -27.979   7.339  1.00 89.02           C  
ATOM    743  CD1 PHE A  73      12.768 -28.948   8.053  1.00 89.60           C  
ATOM    744  CD2 PHE A  73      12.732 -27.045   6.615  1.00 89.57           C  
ATOM    745  CE1 PHE A  73      11.385 -28.986   8.043  1.00 90.77           C  
ATOM    746  CE2 PHE A  73      11.349 -27.076   6.600  1.00 90.76           C  
ATOM    747  CZ  PHE A  73      10.674 -28.048   7.315  1.00 91.21           C  
ATOM    748  HN  PHE A  73      14.292 -28.991   9.948  1.00  0.00           H  
ATOM    749  N   ILE A  74      15.755 -25.404   8.898  1.00 81.94           N  
ATOM    750  CA  ILE A  74      15.538 -24.106   9.523  1.00 78.67           C  
ATOM    751  C   ILE A  74      15.333 -23.032   8.464  1.00 77.28           C  
ATOM    752  O   ILE A  74      16.003 -23.035   7.434  1.00 77.58           O  
ATOM    753  CB  ILE A  74      16.745 -23.708  10.395  1.00 77.88           C  
ATOM    754  CG1 ILE A  74      16.980 -24.769  11.472  1.00 77.27           C  
ATOM    755  CG2 ILE A  74      16.500 -22.352  11.032  1.00 78.50           C  
ATOM    756  CD1 ILE A  74      18.266 -24.585  12.243  1.00 76.48           C  
ATOM    757  HN  ILE A  74      16.361 -25.467   8.080  1.00  0.00           H  
ATOM    758  N   ILE A  75      14.406 -22.113   8.715  1.00 75.45           N  
ATOM    759  CA  ILE A  75      14.189 -20.996   7.802  1.00 73.56           C  
ATOM    760  C   ILE A  75      14.612 -19.694   8.467  1.00 72.04           C  
ATOM    761  O   ILE A  75      14.373 -19.496   9.657  1.00 73.05           O  
ATOM    762  CB  ILE A  75      12.705 -20.879   7.396  1.00 73.65           C  
ATOM    763  CG1 ILE A  75      12.236 -22.184   6.756  1.00 73.47           C  
ATOM    764  CG2 ILE A  75      12.520 -19.732   6.409  1.00 73.70           C  
ATOM    765  CD1 ILE A  75      10.820 -22.127   6.246  1.00 73.70           C  
ATOM    766  HN  ILE A  75      13.838 -22.190   9.559  1.00  0.00           H  
ATOM    767  N   ARG A  76      15.245 -18.811   7.701  1.00 68.75           N  
ATOM    768  CA  ARG A  76      15.607 -17.495   8.209  1.00 66.40           C  
ATOM    769  C   ARG A  76      15.229 -16.375   7.247  1.00 64.18           C  
ATOM    770  O   ARG A  76      15.847 -16.194   6.193  1.00 62.29           O  
ATOM    771  CB  ARG A  76      17.104 -17.436   8.523  1.00 67.56           C  
ATOM    772  CG  ARG A  76      17.481 -18.175   9.800  1.00 68.75           C  
ATOM    773  CD  ARG A  76      18.563 -17.439  10.578  1.00 69.92           C  
ATOM    774  NE  ARG A  76      19.902 -17.907  10.235  1.00 71.57           N  
ATOM    775  CZ  ARG A  76      20.622 -18.732  10.989  1.00 72.50           C  
ATOM    776  NH1 ARG A  76      20.134 -19.183  12.136  1.00 71.49           N1+
ATOM    777  NH2 ARG A  76      21.833 -19.107  10.595  1.00 74.22           N  
ATOM    778  HN  ARG A  76      15.481 -19.060   6.740  1.00  0.00           H  
ATOM    779  HE  ARG A  76      20.312 -17.580   9.360  1.00  0.00           H  
ATOM    780 1HH1 ARG A  76      20.686 -19.816  12.714  1.00  0.00           H  
ATOM    781 2HH1 ARG A  76      19.204 -18.895  12.439  1.00  0.00           H  
ATOM    782 1HH2 ARG A  76      22.385 -19.740  11.173  1.00  0.00           H  
ATOM    783 2HH2 ARG A  76      22.209 -18.760   9.712  1.00  0.00           H  
ATOM    784  N   CYS A  77      14.206 -15.620   7.633  1.00 60.24           N  
ATOM    785  CA  CYS A  77      13.644 -14.585   6.781  1.00 56.95           C  
ATOM    786  C   CYS A  77      14.030 -13.206   7.300  1.00 54.59           C  
ATOM    787  O   CYS A  77      14.170 -13.001   8.504  1.00 55.06           O  
ATOM    788  CB  CYS A  77      12.121 -14.709   6.758  1.00 57.52           C  
ATOM    789  SG  CYS A  77      11.509 -16.369   7.127  1.00 58.16           S  
ATOM    790  HN  CYS A  77      13.802 -15.772   8.557  1.00  0.00           H  
ATOM    791  N   LEU A  78      14.199 -12.260   6.388  1.00 51.31           N  
ATOM    792  CA  LEU A  78      14.361 -10.870   6.778  1.00 49.10           C  
ATOM    793  C   LEU A  78      13.017 -10.150   6.698  1.00 47.71           C  
ATOM    794  O   LEU A  78      12.651  -9.620   5.647  1.00 49.01           O  
ATOM    795  CB  LEU A  78      15.371 -10.176   5.862  1.00 47.02           C  
ATOM    796  CG  LEU A  78      15.600  -8.697   6.175  1.00 46.02           C  
ATOM    797  CD1 LEU A  78      16.224  -8.565   7.560  1.00 46.48           C  
ATOM    798  CD2 LEU A  78      16.494  -8.076   5.119  1.00 43.33           C  
ATOM    799  HN  LEU A  78      14.216 -12.511   5.399  1.00  0.00           H  
ATOM    800  N   GLN A  79      12.284 -10.135   7.807  1.00 45.77           N  
ATOM    801  CA  GLN A  79      11.020  -9.403   7.877  1.00 42.53           C  
ATOM    802  C   GLN A  79      11.248  -7.956   8.305  1.00 41.30           C  
ATOM    803  O   GLN A  79      11.723  -7.689   9.406  1.00 41.82           O  
ATOM    804  CB  GLN A  79      10.068 -10.080   8.860  1.00 42.76           C  
ATOM    805  CG  GLN A  79       9.775 -11.532   8.537  1.00 41.69           C  
ATOM    806  CD  GLN A  79       8.573 -12.047   9.288  1.00 41.34           C  
ATOM    807  NE2 GLN A  79       8.134 -13.252   8.949  1.00 42.35           N  
ATOM    808  OE1 GLN A  79       8.040 -11.367  10.166  1.00 42.49           O  
ATOM    809  HN  GLN A  79      12.611 -10.646   8.627  1.00  0.00           H  
ATOM    810 1HE2 GLN A  79       8.575 -13.815   8.222  1.00  0.00           H  
ATOM    811 2HE2 GLN A  79       7.321 -13.600   9.457  1.00  0.00           H  
ATOM    812  N   TRP A  80      10.899  -7.030   7.421  1.00 39.67           N  
ATOM    813  CA  TRP A  80      11.207  -5.622   7.606  1.00 38.85           C  
ATOM    814  C   TRP A  80      12.686  -5.427   7.926  1.00 39.75           C  
ATOM    815  O   TRP A  80      13.521  -5.439   7.022  1.00 40.13           O  
ATOM    816  CB  TRP A  80      10.345  -5.023   8.718  1.00 36.54           C  
ATOM    817  CG  TRP A  80      10.318  -3.519   8.691  1.00 36.23           C  
ATOM    818  CD1 TRP A  80      10.597  -2.675   9.726  1.00 35.74           C  
ATOM    819  CD2 TRP A  80       9.991  -2.684   7.571  1.00 35.90           C  
ATOM    820  CE2 TRP A  80      10.092  -1.345   8.005  1.00 36.35           C  
ATOM    821  CE3 TRP A  80       9.624  -2.936   6.243  1.00 34.94           C  
ATOM    822  NE1 TRP A  80      10.463  -1.369   9.324  1.00 34.75           N  
ATOM    823  CZ2 TRP A  80       9.838  -0.262   7.158  1.00 35.08           C  
ATOM    824  CZ3 TRP A  80       9.373  -1.860   5.404  1.00 32.60           C  
ATOM    825  CH2 TRP A  80       9.481  -0.541   5.865  1.00 33.38           C  
ATOM    826  HN  TRP A  80      10.396  -7.317   6.581  1.00  0.00           H  
ATOM    827  HE1 TRP A  80      10.615  -0.549   9.912  1.00  0.00           H  
ATOM    828  N   THR A  81      13.014  -5.251   9.203  1.00 39.56           N  
ATOM    829  CA  THR A  81      14.403  -5.032   9.594  1.00 38.70           C  
ATOM    830  C   THR A  81      14.923  -6.125  10.510  1.00 38.70           C  
ATOM    831  O   THR A  81      16.038  -6.038  11.008  1.00 39.84           O  
ATOM    832  CB  THR A  81      14.592  -3.687  10.324  1.00 39.85           C  
ATOM    833  CG2 THR A  81      14.021  -2.550   9.498  1.00 40.37           C  
ATOM    834  OG1 THR A  81      13.933  -3.732  11.597  1.00 43.11           O  
ATOM    835  HN  THR A  81      12.286  -5.269   9.917  1.00  0.00           H  
ATOM    836  HG1 THR A  81      14.049  -2.903  12.047  1.00  0.00           H  
ATOM    837  N   THR A  82      14.117  -7.154  10.736  1.00 39.95           N  
ATOM    838  CA  THR A  82      14.478  -8.183  11.700  1.00 42.64           C  
ATOM    839  C   THR A  82      14.754  -9.513  11.021  1.00 45.85           C  
ATOM    840  O   THR A  82      14.246  -9.782   9.932  1.00 48.44           O  
ATOM    841  CB  THR A  82      13.360  -8.383  12.736  1.00 42.05           C  
ATOM    842  CG2 THR A  82      13.766  -9.421  13.775  1.00 40.10           C  
ATOM    843  OG1 THR A  82      13.096  -7.138  13.391  1.00 40.11           O  
ATOM    844  HN  THR A  82      13.235  -7.225  10.229  1.00  0.00           H  
ATOM    845  HG1 THR A  82      12.843  -6.491  12.743  1.00  0.00           H  
ATOM    846  N   VAL A  83      15.569 -10.340  11.667  1.00 46.38           N  
ATOM    847  CA  VAL A  83      15.788 -11.700  11.205  1.00 47.72           C  
ATOM    848  C   VAL A  83      15.075 -12.681  12.118  1.00 48.36           C  
ATOM    849  O   VAL A  83      15.407 -12.792  13.298  1.00 48.65           O  
ATOM    850  CB  VAL A  83      17.290 -12.049  11.177  1.00 48.12           C  
ATOM    851  CG1 VAL A  83      17.471 -13.527  10.887  1.00 50.00           C  
ATOM    852  CG2 VAL A  83      17.994 -11.227  10.112  1.00 49.19           C  
ATOM    853  HN  VAL A  83      16.051 -10.013  12.505  1.00  0.00           H  
ATOM    854  N   ILE A  84      14.094 -13.391  11.570  1.00 50.25           N  
ATOM    855  CA  ILE A  84      13.387 -14.423  12.324  1.00 51.69           C  
ATOM    856  C   ILE A  84      13.772 -15.803  11.807  1.00 52.56           C  
ATOM    857  O   ILE A  84      14.153 -15.954  10.647  1.00 53.71           O  
ATOM    858  CB  ILE A  84      11.858 -14.283  12.191  1.00 51.89           C  
ATOM    859  CG1 ILE A  84      11.411 -14.761  10.810  1.00 51.91           C  
ATOM    860  CG2 ILE A  84      11.447 -12.834  12.386  1.00 50.49           C  
ATOM    861  CD1 ILE A  84       9.919 -14.987  10.711  1.00 53.66           C  
ATOM    862  HN  ILE A  84      13.829 -13.211  10.602  1.00  0.00           H  
ATOM    863  N   GLU A  85      13.670 -16.810  12.666  1.00 53.63           N  
ATOM    864  CA  GLU A  85      13.929 -18.180  12.249  1.00 57.02           C  
ATOM    865  C   GLU A  85      13.059 -19.165  13.020  1.00 59.18           C  
ATOM    866  O   GLU A  85      12.741 -18.944  14.188  1.00 59.03           O  
ATOM    867  CB  GLU A  85      15.403 -18.533  12.460  1.00 57.35           C  
ATOM    868  CG  GLU A  85      15.747 -18.965  13.876  1.00 58.22           C  
ATOM    869  CD  GLU A  85      17.050 -19.747  13.947  1.00 60.21           C  
ATOM    870  OE1 GLU A  85      17.414 -20.207  15.051  1.00 60.53           O  
ATOM    871  OE2 GLU A  85      17.710 -19.902  12.898  1.00 59.18           O1-
ATOM    872  HN  GLU A  85      13.406 -16.621  13.633  1.00  0.00           H  
ATOM    873  N   ARG A  86      12.677 -20.255  12.362  1.00 61.57           N  
ATOM    874  CA  ARG A  86      11.893 -21.294  13.020  1.00 63.87           C  
ATOM    875  C   ARG A  86      12.536 -22.675  12.869  1.00 64.85           C  
ATOM    876  O   ARG A  86      13.220 -22.951  11.881  1.00 63.80           O  
ATOM    877  CB  ARG A  86      10.463 -21.298  12.466  1.00 64.88           C  
ATOM    878  CG  ARG A  86       9.657 -20.047  12.835  1.00 66.07           C  
ATOM    879  CD  ARG A  86       8.217 -20.114  12.331  1.00 66.31           C  
ATOM    880  NE  ARG A  86       8.068 -19.555  10.988  1.00 66.24           N  
ATOM    881  CZ  ARG A  86       6.966 -19.664  10.251  1.00 65.96           C  
ATOM    882  NH1 ARG A  86       5.911 -20.315  10.726  1.00 65.14           N1+
ATOM    883  NH2 ARG A  86       6.916 -19.123   9.041  1.00 64.86           N  
ATOM    884  HN  ARG A  86      12.936 -20.366  11.382  1.00  0.00           H  
ATOM    885  HE  ARG A  86       8.860 -19.049  10.591  1.00  0.00           H  
ATOM    886 1HH1 ARG A  86       5.949 -20.731  11.657  1.00  0.00           H  
ATOM    887 2HH1 ARG A  86       5.066 -20.399  10.161  1.00  0.00           H  
ATOM    888 1HH2 ARG A  86       7.727 -18.623   8.676  1.00  0.00           H  
ATOM    889 2HH2 ARG A  86       6.071 -19.207   8.476  1.00  0.00           H  
ATOM    890  N   THR A  87      12.316 -23.532  13.865  1.00 66.88           N  
ATOM    891  CA  THR A  87      12.973 -24.838  13.933  1.00 68.98           C  
ATOM    892  C   THR A  87      11.965 -25.988  13.887  1.00 69.37           C  
ATOM    893  O   THR A  87      11.086 -26.092  14.744  1.00 68.23           O  
ATOM    894  CB  THR A  87      13.803 -24.974  15.229  1.00 68.82           C  
ATOM    895  CG2 THR A  87      14.564 -26.289  15.238  1.00 69.23           C  
ATOM    896  OG1 THR A  87      14.739 -23.892  15.316  1.00 70.60           O  
ATOM    897  HN  THR A  87      11.667 -23.269  14.606  1.00  0.00           H  
ATOM    898  HG1 THR A  87      15.249 -23.976  16.113  1.00  0.00           H  
ATOM    899  N   PHE A  88      12.109 -26.856  12.890  1.00 70.22           N  
ATOM    900  CA  PHE A  88      11.163 -27.947  12.678  1.00 70.98           C  
ATOM    901  C   PHE A  88      11.787 -29.304  12.976  1.00 71.29           C  
ATOM    902  O   PHE A  88      12.639 -29.426  13.854  1.00 72.35           O  
ATOM    903  CB  PHE A  88      10.658 -27.923  11.238  1.00 71.08           C  
ATOM    904  CG  PHE A  88      10.169 -26.578  10.792  1.00 70.95           C  
ATOM    905  CD1 PHE A  88      10.906 -25.819   9.896  1.00 70.71           C  
ATOM    906  CD2 PHE A  88       8.976 -26.066  11.276  1.00 70.89           C  
ATOM    907  CE1 PHE A  88      10.462 -24.574   9.490  1.00 70.31           C  
ATOM    908  CE2 PHE A  88       8.526 -24.822  10.874  1.00 70.86           C  
ATOM    909  CZ  PHE A  88       9.270 -24.075   9.980  1.00 70.39           C  
ATOM    910  HN  PHE A  88      12.902 -26.757  12.256  1.00  0.00           H  
ATOM    911  N   THR A  92      10.816 -38.884   8.546  1.00100.20           N  
ATOM    912  CA  THR A  92      11.991 -39.546   8.003  1.00100.68           C  
ATOM    913  C   THR A  92      12.689 -38.679   6.967  1.00 99.95           C  
ATOM    914  O   THR A  92      12.050 -37.910   6.241  1.00100.59           O  
ATOM    915  CB  THR A  92      11.627 -40.923   7.388  1.00101.39           C  
ATOM    916  CG2 THR A  92      11.044 -41.824   8.462  1.00101.84           C  
ATOM    917  OG1 THR A  92      10.657 -40.762   6.346  1.00102.58           O  
ATOM    918  HN1 THR A  92      10.348 -39.466   9.241  1.00  0.00           H  
ATOM    919  HN2 THR A  92      10.175 -38.596   7.807  1.00  0.00           H  
ATOM    920  HN3 THR A  92      11.046 -37.964   8.923  1.00  0.00           H  
ATOM    921  HG1 THR A  92      11.022 -40.198   5.674  1.00  0.00           H  
ATOM    922  N   PRO A  93      14.022 -38.808   6.897  1.00 99.00           N  
ATOM    923  CA  PRO A  93      14.953 -37.855   6.291  1.00 98.49           C  
ATOM    924  C   PRO A  93      14.766 -37.529   4.804  1.00 97.87           C  
ATOM    925  O   PRO A  93      15.409 -36.606   4.306  1.00 97.85           O  
ATOM    926  CB  PRO A  93      16.329 -38.471   6.575  1.00 98.32           C  
ATOM    927  CG  PRO A  93      16.113 -39.341   7.745  1.00 98.07           C  
ATOM    928  CD  PRO A  93      14.742 -39.904   7.566  1.00 98.42           C  
ATOM    929  N   GLU A  94      13.887 -38.253   4.108  1.00 97.37           N  
ATOM    930  CA  GLU A  94      13.717 -38.077   2.663  1.00 97.58           C  
ATOM    931  C   GLU A  94      12.855 -36.857   2.349  1.00 97.79           C  
ATOM    932  O   GLU A  94      13.117 -36.137   1.385  1.00 97.60           O  
ATOM    933  CB  GLU A  94      13.089 -39.333   2.031  1.00 97.41           C  
ATOM    934  CG  GLU A  94      14.015 -40.565   1.974  1.00 97.02           C  
ATOM    935  CD  GLU A  94      14.148 -41.263   3.318  1.00 96.13           C  
ATOM    936  OE1 GLU A  94      15.071 -42.097   3.491  1.00 94.63           O  
ATOM    937  OE2 GLU A  94      13.317 -40.967   4.202  1.00 96.21           O1-
ATOM    938  HN  GLU A  94      13.319 -38.947   4.594  1.00  0.00           H  
ATOM    939  N   GLU A  95      11.831 -36.637   3.171  1.00 97.33           N  
ATOM    940  CA  GLU A  95      10.935 -35.489   3.026  1.00 96.58           C  
ATOM    941  C   GLU A  95      11.698 -34.177   3.216  1.00 95.78           C  
ATOM    942  O   GLU A  95      11.428 -33.177   2.541  1.00 94.54           O  
ATOM    943  CB  GLU A  95       9.804 -35.574   4.060  1.00 96.68           C  
ATOM    944  CG  GLU A  95       9.067 -36.904   4.073  1.00 96.81           C  
ATOM    945  CD  GLU A  95       8.587 -37.295   5.459  1.00 97.17           C  
ATOM    946  OE1 GLU A  95       9.356 -37.964   6.180  1.00 96.20           O  
ATOM    947  OE2 GLU A  95       7.446 -36.936   5.828  1.00 96.95           O1-
ATOM    948  HN  GLU A  95      11.664 -37.295   3.932  1.00  0.00           H  
ATOM    949  N   ARG A  96      12.660 -34.194   4.135  1.00 95.35           N  
ATOM    950  CA  ARG A  96      13.390 -32.992   4.526  1.00 94.55           C  
ATOM    951  C   ARG A  96      14.171 -32.403   3.356  1.00 94.04           C  
ATOM    952  O   ARG A  96      14.759 -31.327   3.470  1.00 93.73           O  
ATOM    953  CB  ARG A  96      14.352 -33.309   5.677  1.00 94.49           C  
ATOM    954  CG  ARG A  96      14.793 -32.086   6.475  1.00 94.51           C  
ATOM    955  CD  ARG A  96      15.992 -32.386   7.369  1.00 93.53           C  
ATOM    956  NE  ARG A  96      15.941 -33.726   7.946  1.00 92.63           N  
ATOM    957  CZ  ARG A  96      16.613 -34.767   7.466  1.00 92.55           C  
ATOM    958  NH1 ARG A  96      17.387 -34.618   6.399  1.00 91.39           N1+
ATOM    959  NH2 ARG A  96      16.518 -35.952   8.053  1.00 91.39           N  
ATOM    960  HN  ARG A  96      12.896 -35.080   4.583  1.00  0.00           H  
ATOM    961  HE  ARG A  96      15.354 -33.872   8.767  1.00  0.00           H  
ATOM    962 1HH1 ARG A  96      17.460 -33.706   5.947  1.00  0.00           H  
ATOM    963 2HH1 ARG A  96      17.903 -35.417   6.031  1.00  0.00           H  
ATOM    964 1HH2 ARG A  96      15.923 -36.067   8.873  1.00  0.00           H  
ATOM    965 2HH2 ARG A  96      17.034 -36.751   7.685  1.00  0.00           H  
ATOM    966  N   GLU A  97      14.178 -33.116   2.235  1.00 93.83           N  
ATOM    967  CA  GLU A  97      14.837 -32.635   1.029  1.00 93.53           C  
ATOM    968  C   GLU A  97      13.850 -32.403  -0.108  1.00 92.58           C  
ATOM    969  O   GLU A  97      14.245 -32.291  -1.267  1.00 92.49           O  
ATOM    970  CB  GLU A  97      15.918 -33.624   0.587  1.00 94.27           C  
ATOM    971  CG  GLU A  97      17.319 -33.244   1.047  1.00 96.09           C  
ATOM    972  CD  GLU A  97      17.806 -31.939   0.431  1.00 97.04           C  
ATOM    973  OE1 GLU A  97      18.393 -31.112   1.165  1.00 96.99           O  
ATOM    974  OE2 GLU A  97      17.603 -31.741  -0.787  1.00 97.14           O1-
ATOM    975  HN  GLU A  97      13.710 -34.022   2.219  1.00  0.00           H  
ATOM    976  N   GLU A  98      12.566 -32.340   0.230  1.00 91.87           N  
ATOM    977  CA  GLU A  98      11.527 -31.987  -0.733  1.00 90.70           C  
ATOM    978  C   GLU A  98      10.724 -30.807  -0.200  1.00 89.13           C  
ATOM    979  O   GLU A  98      10.386 -29.880  -0.938  1.00 88.22           O  
ATOM    980  CB  GLU A  98      10.596 -33.176  -0.968  1.00 91.38           C  
ATOM    981  CG  GLU A  98       9.435 -32.874  -1.895  1.00 91.20           C  
ATOM    982  CD  GLU A  98       8.357 -33.933  -1.826  1.00 91.90           C  
ATOM    983  OE1 GLU A  98       8.659 -35.056  -1.368  1.00 91.50           O  
ATOM    984  OE2 GLU A  98       7.209 -33.643  -2.227  1.00 92.42           O1-
ATOM    985  HN  GLU A  98      12.298 -32.545   1.193  1.00  0.00           H  
ATOM    986  N   TRP A  99      10.414 -30.856   1.092  1.00 87.62           N  
ATOM    987  CA  TRP A  99       9.884 -29.696   1.793  1.00 85.96           C  
ATOM    988  C   TRP A  99      10.826 -28.521   1.555  1.00 85.07           C  
ATOM    989  O   TRP A  99      10.425 -27.485   1.023  1.00 84.66           O  
ATOM    990  CB  TRP A  99       9.795 -29.978   3.296  1.00 84.94           C  
ATOM    991  CG  TRP A  99       8.423 -30.341   3.797  1.00 83.89           C  
ATOM    992  CD1 TRP A  99       8.065 -31.484   4.455  1.00 83.62           C  
ATOM    993  CD2 TRP A  99       7.240 -29.533   3.729  1.00 83.15           C  
ATOM    994  CE2 TRP A  99       6.208 -30.248   4.370  1.00 83.21           C  
ATOM    995  CE3 TRP A  99       6.955 -28.274   3.191  1.00 82.10           C  
ATOM    996  NE1 TRP A  99       6.737 -31.435   4.804  1.00 82.96           N  
ATOM    997  CZ2 TRP A  99       4.914 -29.745   4.486  1.00 82.35           C  
ATOM    998  CZ3 TRP A  99       5.669 -27.779   3.309  1.00 81.77           C  
ATOM    999  CH2 TRP A  99       4.666 -28.513   3.951  1.00 81.11           C  
ATOM   1000  HN  TRP A  99      10.551 -31.727   1.604  1.00  0.00           H  
ATOM   1001  HE1 TRP A  99       6.228 -32.164   5.305  1.00  0.00           H  
ATOM   1002  N   THR A 100      12.086 -28.701   1.942  1.00 84.04           N  
ATOM   1003  CA  THR A 100      13.086 -27.647   1.829  1.00 82.95           C  
ATOM   1004  C   THR A 100      13.373 -27.345   0.368  1.00 81.70           C  
ATOM   1005  O   THR A 100      14.106 -26.410   0.048  1.00 82.34           O  
ATOM   1006  CB  THR A 100      14.405 -28.051   2.509  1.00 83.32           C  
ATOM   1007  CG2 THR A 100      14.156 -28.441   3.956  1.00 82.92           C  
ATOM   1008  OG1 THR A 100      14.982 -29.163   1.815  1.00 84.43           O  
ATOM   1009  HN  THR A 100      12.360 -29.604   2.329  1.00  0.00           H  
ATOM   1010  HG1 THR A 100      15.797 -29.413   2.235  1.00  0.00           H  
ATOM   1011  N   THR A 101      12.795 -28.152  -0.515  1.00 80.54           N  
ATOM   1012  CA  THR A 101      12.885 -27.911  -1.949  1.00 78.74           C  
ATOM   1013  C   THR A 101      11.773 -26.961  -2.368  1.00 77.82           C  
ATOM   1014  O   THR A 101      12.005 -26.007  -3.111  1.00 77.53           O  
ATOM   1015  CB  THR A 101      12.727 -29.219  -2.749  1.00 78.35           C  
ATOM   1016  CG2 THR A 101      12.853 -28.948  -4.240  1.00 76.56           C  
ATOM   1017  OG1 THR A 101      13.736 -30.153  -2.347  1.00 77.03           O  
ATOM   1018  HN  THR A 101      12.274 -28.962  -0.180  1.00  0.00           H  
ATOM   1019  HG1 THR A 101      13.657 -30.322  -1.416  1.00  0.00           H  
ATOM   1020  N   ALA A 102      10.566 -27.229  -1.879  1.00 76.36           N  
ATOM   1021  CA  ALA A 102       9.391 -26.453  -2.252  1.00 75.44           C  
ATOM   1022  C   ALA A 102       9.418 -25.056  -1.635  1.00 74.49           C  
ATOM   1023  O   ALA A 102       9.171 -24.061  -2.319  1.00 73.77           O  
ATOM   1024  CB  ALA A 102       8.128 -27.188  -1.819  1.00 76.19           C  
ATOM   1025  HN  ALA A 102      10.459 -28.002  -1.222  1.00  0.00           H  
ATOM   1026  N   ILE A 103       9.721 -24.989  -0.342  1.00 72.54           N  
ATOM   1027  CA  ILE A 103       9.762 -23.718   0.370  1.00 71.00           C  
ATOM   1028  C   ILE A 103      10.696 -22.738  -0.326  1.00 71.44           C  
ATOM   1029  O   ILE A 103      10.347 -21.577  -0.542  1.00 70.62           O  
ATOM   1030  CB  ILE A 103      10.250 -23.906   1.819  1.00 69.93           C  
ATOM   1031  CG1 ILE A 103       9.282 -24.814   2.581  1.00 69.60           C  
ATOM   1032  CG2 ILE A 103      10.374 -22.557   2.501  1.00 69.46           C  
ATOM   1033  CD1 ILE A 103       9.766 -25.208   3.961  1.00 67.43           C  
ATOM   1034  HN  ILE A 103       9.930 -25.849   0.165  1.00  0.00           H  
ATOM   1035  N   GLN A 104      11.884 -23.217  -0.682  1.00 71.89           N  
ATOM   1036  CA  GLN A 104      12.889 -22.371  -1.309  1.00 71.62           C  
ATOM   1037  C   GLN A 104      12.420 -21.961  -2.702  1.00 71.07           C  
ATOM   1038  O   GLN A 104      12.636 -20.830  -3.135  1.00 71.92           O  
ATOM   1039  CB  GLN A 104      14.221 -23.120  -1.404  1.00 72.16           C  
ATOM   1040  CG  GLN A 104      15.420 -22.229  -1.697  1.00 72.18           C  
ATOM   1041  CD  GLN A 104      15.815 -21.369  -0.508  1.00 72.02           C  
ATOM   1042  NE2 GLN A 104      15.530 -21.854   0.696  1.00 71.38           N  
ATOM   1043  OE1 GLN A 104      16.372 -20.284  -0.672  1.00 71.64           O  
ATOM   1044  HN  GLN A 104      12.096 -24.200  -0.512  1.00  0.00           H  
ATOM   1045 1HE2 GLN A 104      15.795 -21.277   1.494  1.00  0.00           H  
ATOM   1046 2HE2 GLN A 104      15.068 -22.753   0.832  1.00  0.00           H  
ATOM   1047  N   THR A 105      11.769 -22.890  -3.393  1.00 69.92           N  
ATOM   1048  CA  THR A 105      11.246 -22.628  -4.728  1.00 68.56           C  
ATOM   1049  C   THR A 105      10.301 -21.432  -4.705  1.00 67.97           C  
ATOM   1050  O   THR A 105      10.503 -20.455  -5.425  1.00 67.47           O  
ATOM   1051  CB  THR A 105      10.479 -23.853  -5.269  1.00 68.85           C  
ATOM   1052  CG2 THR A 105       9.946 -23.572  -6.670  1.00 68.46           C  
ATOM   1053  OG1 THR A 105      11.353 -24.987  -5.310  1.00 66.31           O  
ATOM   1054  HN  THR A 105      11.631 -23.812  -2.978  1.00  0.00           H  
ATOM   1055  HG1 THR A 105      11.685 -25.162  -4.437  1.00  0.00           H  
ATOM   1056  N   VAL A 106       9.272 -21.515  -3.868  1.00 67.71           N  
ATOM   1057  CA  VAL A 106       8.304 -20.433  -3.733  1.00 68.13           C  
ATOM   1058  C   VAL A 106       8.966 -19.157  -3.225  1.00 68.21           C  
ATOM   1059  O   VAL A 106       8.634 -18.058  -3.666  1.00 67.19           O  
ATOM   1060  CB  VAL A 106       7.169 -20.813  -2.758  1.00 68.21           C  
ATOM   1061  CG1 VAL A 106       6.271 -19.612  -2.514  1.00 67.50           C  
ATOM   1062  CG2 VAL A 106       6.360 -21.964  -3.329  1.00 67.90           C  
ATOM   1063  HN  VAL A 106       9.156 -22.358  -3.305  1.00  0.00           H  
ATOM   1064  N   ALA A 107       9.903 -19.308  -2.296  1.00 69.10           N  
ATOM   1065  CA  ALA A 107      10.611 -18.161  -1.746  1.00 70.30           C  
ATOM   1066  C   ALA A 107      11.323 -17.423  -2.866  1.00 71.50           C  
ATOM   1067  O   ALA A 107      11.207 -16.205  -2.993  1.00 70.66           O  
ATOM   1068  CB  ALA A 107      11.619 -18.621  -0.704  1.00 71.29           C  
ATOM   1069  HN  ALA A 107      10.131 -20.244  -1.962  1.00  0.00           H  
ATOM   1070  N   ASP A 108      12.053 -18.175  -3.683  1.00 73.70           N  
ATOM   1071  CA  ASP A 108      12.794 -17.605  -4.801  1.00 75.71           C  
ATOM   1072  C   ASP A 108      11.847 -17.183  -5.918  1.00 75.27           C  
ATOM   1073  O   ASP A 108      12.077 -16.180  -6.595  1.00 74.99           O  
ATOM   1074  CB  ASP A 108      13.810 -18.620  -5.334  1.00 77.84           C  
ATOM   1075  CG  ASP A 108      14.876 -18.973  -4.309  1.00 80.25           C  
ATOM   1076  OD1 ASP A 108      15.607 -18.060  -3.866  1.00 81.24           O  
ATOM   1077  OD2 ASP A 108      14.983 -20.164  -3.945  1.00 80.81           O1-
ATOM   1078  HN  ASP A 108      12.096 -19.181  -3.523  1.00  0.00           H  
ATOM   1079  N   GLY A 109      10.778 -17.948  -6.107  1.00 74.55           N  
ATOM   1080  CA  GLY A 109       9.781 -17.566  -7.085  1.00 75.60           C  
ATOM   1081  C   GLY A 109       9.121 -16.267  -6.675  1.00 76.23           C  
ATOM   1082  O   GLY A 109       8.764 -15.442  -7.515  1.00 76.05           O  
ATOM   1083  HN  GLY A 109      10.660 -18.803  -5.564  1.00  0.00           H  
ATOM   1084  N   LEU A 110       8.969 -16.085  -5.367  1.00 77.58           N  
ATOM   1085  CA  LEU A 110       8.335 -14.893  -4.818  1.00 78.63           C  
ATOM   1086  C   LEU A 110       9.312 -13.720  -4.865  1.00 79.49           C  
ATOM   1087  O   LEU A 110       8.903 -12.558  -4.911  1.00 79.74           O  
ATOM   1088  CB  LEU A 110       7.893 -15.159  -3.374  1.00 78.34           C  
ATOM   1089  CG  LEU A 110       6.845 -14.237  -2.742  1.00 77.92           C  
ATOM   1090  CD1 LEU A 110       6.245 -14.930  -1.536  1.00 77.78           C  
ATOM   1091  CD2 LEU A 110       7.468 -12.910  -2.342  1.00 77.98           C  
ATOM   1092  HN  LEU A 110       9.307 -16.803  -4.727  1.00  0.00           H  
ATOM   1093  N   LYS A 111      10.604 -14.034  -4.860  1.00 79.73           N  
ATOM   1094  CA  LYS A 111      11.640 -13.022  -5.027  1.00 80.61           C  
ATOM   1095  C   LYS A 111      11.728 -12.535  -6.476  1.00 80.34           C  
ATOM   1096  O   LYS A 111      12.270 -11.464  -6.750  1.00 79.57           O  
ATOM   1097  CB  LYS A 111      12.997 -13.579  -4.585  1.00 81.71           C  
ATOM   1098  CG  LYS A 111      13.398 -13.185  -3.168  1.00 83.47           C  
ATOM   1099  CD  LYS A 111      13.178 -14.311  -2.165  1.00 84.39           C  
ATOM   1100  CE  LYS A 111      14.249 -15.386  -2.291  1.00 83.98           C  
ATOM   1101  NZ  LYS A 111      14.260 -16.300  -1.117  1.00 82.98           N1+
ATOM   1102  HN  LYS A 111      10.878 -15.009  -4.736  1.00  0.00           H  
ATOM   1103  HZ1 LYS A 111      14.977 -17.020  -1.201  1.00  0.00           H  
ATOM   1104  HZ2 LYS A 111      13.340 -16.711  -0.958  1.00  0.00           H  
ATOM   1105  HZ3 LYS A 111      14.357 -15.781  -0.244  1.00  0.00           H  
ATOM   1106  N   LYS A 112      11.182 -13.324  -7.396  1.00 79.89           N  
ATOM   1107  CA  LYS A 112      11.290 -13.043  -8.822  1.00 79.88           C  
ATOM   1108  C   LYS A 112      10.798 -11.641  -9.181  1.00 79.54           C  
ATOM   1109  O   LYS A 112      11.338 -11.001 -10.082  1.00 79.59           O  
ATOM   1110  CB  LYS A 112      10.494 -14.082  -9.615  1.00 80.65           C  
ATOM   1111  CG  LYS A 112      11.048 -14.370 -10.999  1.00 80.29           C  
ATOM   1112  CD  LYS A 112      11.619 -15.778 -11.074  1.00 79.41           C  
ATOM   1113  CE  LYS A 112      12.616 -16.033  -9.956  1.00 78.89           C  
ATOM   1114  NZ  LYS A 112      13.698 -15.012  -9.930  1.00 78.35           N1+
ATOM   1115  HN  LYS A 112      10.671 -14.153  -7.094  1.00  0.00           H  
ATOM   1116  HZ1 LYS A 112      14.367 -15.183  -9.180  1.00  0.00           H  
ATOM   1117  HZ2 LYS A 112      13.315 -14.068  -9.876  1.00  0.00           H  
ATOM   1118  HZ3 LYS A 112      14.165 -14.945 -10.834  1.00  0.00           H  
ATOM   1119  N   GLN A 113       9.774 -11.169  -8.478  1.00 79.34           N  
ATOM   1120  CA  GLN A 113       9.213  -9.849  -8.746  1.00 79.13           C  
ATOM   1121  C   GLN A 113       9.974  -8.756  -8.007  1.00 79.33           C  
ATOM   1122  O   GLN A 113       9.434  -7.679  -7.753  1.00 79.34           O  
ATOM   1123  CB  GLN A 113       7.740  -9.806  -8.336  1.00 78.87           C  
ATOM   1124  CG  GLN A 113       6.834 -10.702  -9.164  1.00 79.07           C  
ATOM   1125  CD  GLN A 113       6.321 -11.895  -8.382  1.00 79.99           C  
ATOM   1126  NE2 GLN A 113       7.220 -12.814  -8.045  1.00 79.86           N  
ATOM   1127  OE1 GLN A 113       5.127 -11.991  -8.085  1.00 78.68           O  
ATOM   1128  HN  GLN A 113       9.372 -11.741  -7.736  1.00  0.00           H  
ATOM   1129 1HE2 GLN A 113       6.875 -13.617  -7.519  1.00  0.00           H  
ATOM   1130 2HE2 GLN A 113       8.207 -12.735  -8.290  1.00  0.00           H  
ATOM   1131  N   VAL A 145      23.346   5.993   0.384  1.00 71.52           N  
ATOM   1132  CA  VAL A 145      24.036   6.282   1.636  1.00 72.09           C  
ATOM   1133  C   VAL A 145      24.986   5.147   2.021  1.00 72.62           C  
ATOM   1134  O   VAL A 145      24.618   3.974   1.973  1.00 71.59           O  
ATOM   1135  CB  VAL A 145      23.022   6.516   2.784  1.00 71.27           C  
ATOM   1136  CG1 VAL A 145      22.055   5.353   2.868  1.00 71.47           C  
ATOM   1137  CG2 VAL A 145      23.756   6.683   4.102  1.00 70.92           C  
ATOM   1138  HN1 VAL A 145      24.014   5.839  -0.372  1.00  0.00           H  
ATOM   1139  HN2 VAL A 145      22.671   6.721   0.149  1.00  0.00           H  
ATOM   1140  HN3 VAL A 145      22.700   5.210   0.482  1.00  0.00           H  
ATOM   1141  N   THR A 146      26.210   5.507   2.396  1.00 74.31           N  
ATOM   1142  CA  THR A 146      27.242   4.525   2.728  1.00 75.81           C  
ATOM   1143  C   THR A 146      27.494   4.431   4.230  1.00 75.98           C  
ATOM   1144  O   THR A 146      26.953   5.214   5.012  1.00 76.36           O  
ATOM   1145  CB  THR A 146      28.581   4.859   2.036  1.00 76.31           C  
ATOM   1146  CG2 THR A 146      28.416   4.840   0.522  1.00 76.85           C  
ATOM   1147  OG1 THR A 146      29.031   6.156   2.456  1.00 76.25           O  
ATOM   1148  HN  THR A 146      26.436   6.500   2.454  1.00  0.00           H  
ATOM   1149  HG1 THR A 146      29.134   6.168   3.400  1.00  0.00           H  
ATOM   1150  N   MET A 147      28.327   3.471   4.623  1.00 76.46           N  
ATOM   1151  CA  MET A 147      28.547   3.169   6.033  1.00 77.33           C  
ATOM   1152  C   MET A 147      28.983   4.380   6.854  1.00 77.73           C  
ATOM   1153  O   MET A 147      28.777   4.414   8.067  1.00 78.03           O  
ATOM   1154  CB  MET A 147      29.584   2.055   6.179  1.00 77.60           C  
ATOM   1155  CG  MET A 147      29.884   1.672   7.621  1.00 78.27           C  
ATOM   1156  SD  MET A 147      28.394   1.355   8.592  1.00 77.99           S  
ATOM   1157  CE  MET A 147      29.106   0.722  10.116  1.00 78.80           C  
ATOM   1158  HN  MET A 147      28.827   2.930   3.917  1.00  0.00           H  
ATOM   1159  N   ASN A 148      29.584   5.372   6.203  1.00 78.33           N  
ATOM   1160  CA  ASN A 148      29.940   6.597   6.906  1.00 78.06           C  
ATOM   1161  C   ASN A 148      29.597   7.877   6.153  1.00 77.23           C  
ATOM   1162  O   ASN A 148      30.459   8.497   5.533  1.00 77.55           O  
ATOM   1163  CB  ASN A 148      31.431   6.603   7.258  1.00 78.90           C  
ATOM   1164  CG  ASN A 148      31.766   7.591   8.372  1.00 79.67           C  
ATOM   1165  ND2 ASN A 148      32.129   7.066   9.539  1.00 78.95           N  
ATOM   1166  OD1 ASN A 148      31.693   8.808   8.186  1.00 79.80           O  
ATOM   1167  HN  ASN A 148      29.796   5.275   5.210  1.00  0.00           H  
ATOM   1168 1HD2 ASN A 148      32.353   7.726  10.284  1.00  0.00           H  
ATOM   1169 2HD2 ASN A 148      32.189   6.059   9.693  1.00  0.00           H  
ATOM   1170  N   GLU A 149      28.327   8.262   6.209  1.00 76.44           N  
ATOM   1171  CA  GLU A 149      27.976   9.629   6.568  1.00 75.23           C  
ATOM   1172  C   GLU A 149      27.737   9.605   8.068  1.00 73.34           C  
ATOM   1173  O   GLU A 149      27.416  10.623   8.674  1.00 73.99           O  
ATOM   1174  CB  GLU A 149      26.698  10.088   5.859  1.00 76.28           C  
ATOM   1175  CG  GLU A 149      26.864  10.392   4.382  1.00 77.96           C  
ATOM   1176  CD  GLU A 149      26.447   9.231   3.500  1.00 79.62           C  
ATOM   1177  OE1 GLU A 149      25.488   9.393   2.712  1.00 79.37           O  
ATOM   1178  OE2 GLU A 149      27.080   8.157   3.597  1.00 79.82           O1-
ATOM   1179  HN  GLU A 149      27.588   7.591   5.998  1.00  0.00           H  
ATOM   1180  N   PHE A 150      27.898   8.423   8.658  1.00 70.30           N  
ATOM   1181  CA  PHE A 150      27.516   8.196  10.045  1.00 68.11           C  
ATOM   1182  C   PHE A 150      28.718   8.130  10.977  1.00 66.36           C  
ATOM   1183  O   PHE A 150      29.810   7.739  10.574  1.00 66.46           O  
ATOM   1184  CB  PHE A 150      26.700   6.904  10.158  1.00 67.91           C  
ATOM   1185  CG  PHE A 150      25.458   6.897   9.311  1.00 67.11           C  
ATOM   1186  CD1 PHE A 150      24.458   7.834   9.514  1.00 67.16           C  
ATOM   1187  CD2 PHE A 150      25.300   5.965   8.299  1.00 66.77           C  
ATOM   1188  CE1 PHE A 150      23.324   7.844   8.723  1.00 67.15           C  
ATOM   1189  CE2 PHE A 150      24.170   5.970   7.504  1.00 67.27           C  
ATOM   1190  CZ  PHE A 150      23.180   6.911   7.716  1.00 67.15           C  
ATOM   1191  HN  PHE A 150      28.301   7.653   8.123  1.00  0.00           H  
ATOM   1192  N   GLU A 151      28.498   8.516  12.230  1.00 64.50           N  
ATOM   1193  CA  GLU A 151      29.556   8.568  13.232  1.00 62.40           C  
ATOM   1194  C   GLU A 151      29.135   7.829  14.497  1.00 60.54           C  
ATOM   1195  O   GLU A 151      28.170   8.211  15.155  1.00 59.91           O  
ATOM   1196  CB  GLU A 151      29.875  10.025  13.574  1.00 63.00           C  
ATOM   1197  CG  GLU A 151      30.578  10.210  14.908  1.00 63.24           C  
ATOM   1198  CD  GLU A 151      30.845  11.667  15.231  1.00 63.11           C  
ATOM   1199  OE1 GLU A 151      32.002  11.999  15.572  1.00 63.27           O  
ATOM   1200  OE2 GLU A 151      29.899  12.480  15.145  1.00 62.48           O1-
ATOM   1201  HN  GLU A 151      27.552   8.786  12.501  1.00  0.00           H  
ATOM   1202  N   TYR A 152      29.869   6.774  14.835  1.00 59.09           N  
ATOM   1203  CA  TYR A 152      29.545   5.942  15.990  1.00 57.48           C  
ATOM   1204  C   TYR A 152      29.425   6.778  17.266  1.00 57.91           C  
ATOM   1205  O   TYR A 152      30.278   7.620  17.549  1.00 57.09           O  
ATOM   1206  CB  TYR A 152      30.623   4.871  16.168  1.00 55.74           C  
ATOM   1207  CG  TYR A 152      30.378   3.926  17.320  1.00 55.62           C  
ATOM   1208  CD1 TYR A 152      30.713   4.282  18.619  1.00 54.96           C  
ATOM   1209  CD2 TYR A 152      29.820   2.673  17.107  1.00 55.44           C  
ATOM   1210  CE1 TYR A 152      30.499   3.416  19.673  1.00 55.45           C  
ATOM   1211  CE2 TYR A 152      29.601   1.801  18.154  1.00 54.71           C  
ATOM   1212  CZ  TYR A 152      29.943   2.177  19.435  1.00 55.60           C  
ATOM   1213  OH  TYR A 152      29.729   1.309  20.482  1.00 55.99           O  
ATOM   1214  HN  TYR A 152      30.685   6.538  14.270  1.00  0.00           H  
ATOM   1215  HH  TYR A 152      29.965   1.568  21.365  1.00  0.00           H  
ATOM   1216  N   LEU A 153      28.359   6.546  18.030  1.00 57.90           N  
ATOM   1217  CA  LEU A 153      28.138   7.271  19.279  1.00 56.54           C  
ATOM   1218  C   LEU A 153      28.175   6.350  20.492  1.00 57.20           C  
ATOM   1219  O   LEU A 153      28.896   6.616  21.453  1.00 58.18           O  
ATOM   1220  CB  LEU A 153      26.801   8.013  19.229  1.00 55.34           C  
ATOM   1221  CG  LEU A 153      26.866   9.480  18.794  1.00 53.96           C  
ATOM   1222  CD1 LEU A 153      27.209  10.358  19.985  1.00 54.89           C  
ATOM   1223  CD2 LEU A 153      27.897   9.642  17.702  1.00 52.43           C  
ATOM   1224  HN  LEU A 153      27.680   5.844  17.736  1.00  0.00           H  
ATOM   1225  N   LYS A 154      27.402   5.268  20.451  1.00 57.12           N  
ATOM   1226  CA  LYS A 154      27.477   4.239  21.486  1.00 57.12           C  
ATOM   1227  C   LYS A 154      26.740   2.975  21.056  1.00 56.18           C  
ATOM   1228  O   LYS A 154      25.988   2.989  20.085  1.00 56.24           O  
ATOM   1229  CB  LYS A 154      26.889   4.758  22.808  1.00 60.19           C  
ATOM   1230  CG  LYS A 154      27.130   3.824  24.002  1.00 63.72           C  
ATOM   1231  CD  LYS A 154      26.734   4.457  25.341  1.00 65.27           C  
ATOM   1232  CE  LYS A 154      27.173   3.581  26.520  1.00 65.15           C  
ATOM   1233  NZ  LYS A 154      26.578   4.005  27.821  1.00 62.37           N1+
ATOM   1234  HN  LYS A 154      26.743   5.154  19.681  1.00  0.00           H  
ATOM   1235  HZ1 LYS A 154      26.870   3.422  28.605  1.00  0.00           H  
ATOM   1236  HZ2 LYS A 154      25.561   4.046  27.759  1.00  0.00           H  
ATOM   1237  HZ3 LYS A 154      26.775   4.988  28.007  1.00  0.00           H  
ATOM   1238  N   LEU A 155      26.968   1.882  21.778  1.00 56.08           N  
ATOM   1239  CA  LEU A 155      26.248   0.635  21.535  1.00 55.57           C  
ATOM   1240  C   LEU A 155      24.941   0.611  22.320  1.00 55.92           C  
ATOM   1241  O   LEU A 155      24.940   0.717  23.547  1.00 56.33           O  
ATOM   1242  CB  LEU A 155      27.098  -0.566  21.950  1.00 54.15           C  
ATOM   1243  CG  LEU A 155      26.415  -1.928  21.796  1.00 55.33           C  
ATOM   1244  CD1 LEU A 155      26.353  -2.297  20.317  1.00 53.62           C  
ATOM   1245  CD2 LEU A 155      27.176  -2.987  22.582  1.00 53.02           C  
ATOM   1246  HN  LEU A 155      27.665   1.915  22.522  1.00  0.00           H  
ATOM   1247  N   LEU A 156      23.830   0.460  21.612  1.00 55.33           N  
ATOM   1248  CA  LEU A 156      22.528   0.422  22.260  1.00 54.61           C  
ATOM   1249  C   LEU A 156      22.209  -0.984  22.757  1.00 54.28           C  
ATOM   1250  O   LEU A 156      21.506  -1.152  23.750  1.00 54.04           O  
ATOM   1251  CB  LEU A 156      21.451   0.902  21.286  1.00 55.07           C  
ATOM   1252  CG  LEU A 156      21.643   2.339  20.791  1.00 55.16           C  
ATOM   1253  CD1 LEU A 156      20.672   2.633  19.664  1.00 55.45           C  
ATOM   1254  CD2 LEU A 156      21.441   3.307  21.949  1.00 54.25           C  
ATOM   1255  HN  LEU A 156      23.889   0.369  20.598  1.00  0.00           H  
ATOM   1256  N   GLY A 157      22.740  -1.992  22.070  1.00 54.51           N  
ATOM   1257  CA  GLY A 157      22.499  -3.367  22.470  1.00 52.87           C  
ATOM   1258  C   GLY A 157      23.028  -4.345  21.443  1.00 52.52           C  
ATOM   1259  O   GLY A 157      23.331  -3.962  20.316  1.00 53.31           O  
ATOM   1260  HN  GLY A 157      23.322  -1.797  21.255  1.00  0.00           H  
ATOM   1261  N   LYS A 158      23.144  -5.610  21.831  1.00 52.44           N  
ATOM   1262  CA  LYS A 158      23.633  -6.639  20.923  1.00 53.49           C  
ATOM   1263  C   LYS A 158      22.815  -7.921  21.020  1.00 54.35           C  
ATOM   1264  O   LYS A 158      22.245  -8.237  22.066  1.00 53.55           O  
ATOM   1265  CB  LYS A 158      25.106  -6.948  21.207  1.00 54.11           C  
ATOM   1266  CG  LYS A 158      26.061  -5.818  20.852  1.00 55.70           C  
ATOM   1267  CD  LYS A 158      27.509  -6.285  20.875  1.00 57.20           C  
ATOM   1268  CE  LYS A 158      27.913  -6.781  22.261  1.00 60.08           C  
ATOM   1269  NZ  LYS A 158      29.381  -7.048  22.381  1.00 59.73           N1+
ATOM   1270  HN  LYS A 158      22.886  -5.866  22.784  1.00  0.00           H  
ATOM   1271  HZ1 LYS A 158      29.651  -7.379  23.307  1.00  0.00           H  
ATOM   1272  HZ2 LYS A 158      29.924  -6.226  22.116  1.00  0.00           H  
ATOM   1273  HZ3 LYS A 158      29.694  -7.695  21.657  1.00  0.00           H  
ATOM   1274  N   GLY A 159      22.759  -8.656  19.915  1.00 54.93           N  
ATOM   1275  CA  GLY A 159      22.012  -9.897  19.892  1.00 55.06           C  
ATOM   1276  C   GLY A 159      22.677 -10.935  19.012  1.00 56.27           C  
ATOM   1277  O   GLY A 159      23.693 -10.660  18.367  1.00 55.93           O  
ATOM   1278  HN  GLY A 159      23.246  -8.344  19.075  1.00  0.00           H  
ATOM   1279  N   THR A 160      22.095 -12.130  18.982  1.00 56.65           N  
ATOM   1280  CA  THR A 160      22.636 -13.236  18.203  1.00 55.43           C  
ATOM   1281  C   THR A 160      22.903 -12.804  16.766  1.00 54.21           C  
ATOM   1282  O   THR A 160      23.937 -13.142  16.191  1.00 55.13           O  
ATOM   1283  CB  THR A 160      21.657 -14.424  18.170  1.00 56.84           C  
ATOM   1284  CG2 THR A 160      22.342 -15.655  17.590  1.00 57.93           C  
ATOM   1285  OG1 THR A 160      21.210 -14.719  19.499  1.00 56.47           O  
ATOM   1286  HN  THR A 160      21.242 -12.277  19.522  1.00  0.00           H  
ATOM   1287  HG1 THR A 160      20.783 -13.951  19.861  1.00  0.00           H  
ATOM   1288  N   PHE A 161      21.970 -12.052  16.191  1.00 51.95           N  
ATOM   1289  CA  PHE A 161      22.044 -11.716  14.774  1.00 49.69           C  
ATOM   1290  C   PHE A 161      22.654 -10.348  14.479  1.00 47.42           C  
ATOM   1291  O   PHE A 161      22.752  -9.953  13.318  1.00 48.68           O  
ATOM   1292  CB  PHE A 161      20.653 -11.807  14.135  1.00 49.47           C  
ATOM   1293  CG  PHE A 161      20.090 -13.201  14.103  1.00 49.19           C  
ATOM   1294  CD1 PHE A 161      18.724 -13.414  14.179  1.00 48.07           C  
ATOM   1295  CD2 PHE A 161      20.931 -14.301  14.013  1.00 48.80           C  
ATOM   1296  CE1 PHE A 161      18.206 -14.700  14.168  1.00 48.58           C  
ATOM   1297  CE2 PHE A 161      20.420 -15.588  14.002  1.00 47.35           C  
ATOM   1298  CZ  PHE A 161      19.055 -15.787  14.080  1.00 48.10           C  
ATOM   1299  HN  PHE A 161      21.190 -11.705  16.749  1.00  0.00           H  
ATOM   1300  N   GLY A 162      23.062  -9.621  15.513  1.00 44.26           N  
ATOM   1301  CA  GLY A 162      23.686  -8.333  15.267  1.00 44.25           C  
ATOM   1302  C   GLY A 162      23.687  -7.359  16.428  1.00 43.26           C  
ATOM   1303  O   GLY A 162      23.388  -7.725  17.563  1.00 43.15           O  
ATOM   1304  HN  GLY A 162      22.939  -9.962  16.466  1.00  0.00           H  
ATOM   1305  N   LYS A 163      24.035  -6.110  16.135  1.00 42.44           N  
ATOM   1306  CA  LYS A 163      24.136  -5.075  17.158  1.00 43.74           C  
ATOM   1307  C   LYS A 163      23.326  -3.850  16.751  1.00 43.96           C  
ATOM   1308  O   LYS A 163      23.098  -3.614  15.567  1.00 45.38           O  
ATOM   1309  CB  LYS A 163      25.603  -4.677  17.364  1.00 43.25           C  
ATOM   1310  CG  LYS A 163      26.311  -4.238  16.087  1.00 44.18           C  
ATOM   1311  CD  LYS A 163      27.690  -3.630  16.360  1.00 44.52           C  
ATOM   1312  CE  LYS A 163      28.347  -3.157  15.057  1.00 46.96           C  
ATOM   1313  NZ  LYS A 163      29.513  -2.245  15.259  1.00 45.23           N1+
ATOM   1314  HN  LYS A 163      24.238  -5.868  15.165  1.00  0.00           H  
ATOM   1315  HZ1 LYS A 163      29.950  -1.930  14.393  1.00  0.00           H  
ATOM   1316  HZ2 LYS A 163      30.204  -2.678  15.871  1.00  0.00           H  
ATOM   1317  HZ3 LYS A 163      29.247  -1.447  15.836  1.00  0.00           H  
ATOM   1318  N   VAL A 164      22.887  -3.070  17.731  1.00 43.37           N  
ATOM   1319  CA  VAL A 164      22.223  -1.806  17.435  1.00 43.20           C  
ATOM   1320  C   VAL A 164      23.064  -0.627  17.911  1.00 42.82           C  
ATOM   1321  O   VAL A 164      23.525  -0.597  19.051  1.00 44.36           O  
ATOM   1322  CB  VAL A 164      20.828  -1.729  18.094  1.00 42.30           C  
ATOM   1323  CG1 VAL A 164      20.142  -0.432  17.697  1.00 40.27           C  
ATOM   1324  CG2 VAL A 164      19.985  -2.924  17.673  1.00 39.93           C  
ATOM   1325  HN  VAL A 164      23.015  -3.358  18.701  1.00  0.00           H  
ATOM   1326  N   ILE A 165      23.248   0.345  17.027  1.00 42.50           N  
ATOM   1327  CA  ILE A 165      24.206   1.419  17.231  1.00 45.20           C  
ATOM   1328  C   ILE A 165      23.526   2.780  17.197  1.00 46.63           C  
ATOM   1329  O   ILE A 165      22.541   2.967  16.487  1.00 47.95           O  
ATOM   1330  CB  ILE A 165      25.293   1.379  16.135  1.00 46.04           C  
ATOM   1331  CG1 ILE A 165      26.152   0.132  16.317  1.00 47.33           C  
ATOM   1332  CG2 ILE A 165      26.142   2.633  16.175  1.00 47.30           C  
ATOM   1333  CD1 ILE A 165      26.719  -0.005  17.704  1.00 46.58           C  
ATOM   1334  HN  ILE A 165      22.695   0.338  16.170  1.00  0.00           H  
ATOM   1335  N   LEU A 166      24.048   3.729  17.969  1.00 48.33           N  
ATOM   1336  CA  LEU A 166      23.662   5.126  17.806  1.00 51.81           C  
ATOM   1337  C   LEU A 166      24.667   5.812  16.891  1.00 54.12           C  
ATOM   1338  O   LEU A 166      25.872   5.764  17.134  1.00 56.64           O  
ATOM   1339  CB  LEU A 166      23.632   5.848  19.155  1.00 50.94           C  
ATOM   1340  CG  LEU A 166      22.952   7.225  19.143  1.00 52.02           C  
ATOM   1341  CD1 LEU A 166      21.458   7.044  18.892  1.00 50.60           C  
ATOM   1342  CD2 LEU A 166      23.181   7.943  20.467  1.00 49.43           C  
ATOM   1343  HN  LEU A 166      24.728   3.476  18.686  1.00  0.00           H  
ATOM   1344  N   VAL A 167      24.166   6.444  15.836  1.00 56.01           N  
ATOM   1345  CA  VAL A 167      25.023   7.135  14.883  1.00 57.87           C  
ATOM   1346  C   VAL A 167      24.563   8.571  14.677  1.00 59.63           C  
ATOM   1347  O   VAL A 167      23.370   8.838  14.544  1.00 60.44           O  
ATOM   1348  CB  VAL A 167      25.029   6.418  13.511  1.00 58.01           C  
ATOM   1349  CG1 VAL A 167      25.639   5.032  13.651  1.00 57.16           C  
ATOM   1350  CG2 VAL A 167      23.611   6.320  12.964  1.00 56.62           C  
ATOM   1351  HN  VAL A 167      23.157   6.445  15.690  1.00  0.00           H  
ATOM   1352  N   LYS A 168      25.515   9.496  14.659  1.00 62.02           N  
ATOM   1353  CA  LYS A 168      25.234  10.859  14.227  1.00 64.35           C  
ATOM   1354  C   LYS A 168      25.472  10.955  12.728  1.00 66.29           C  
ATOM   1355  O   LYS A 168      26.494  10.490  12.223  1.00 66.97           O  
ATOM   1356  CB  LYS A 168      26.142  11.858  14.948  1.00 63.42           C  
ATOM   1357  CG  LYS A 168      26.053  13.273  14.390  1.00 63.58           C  
ATOM   1358  CD  LYS A 168      27.024  14.218  15.084  1.00 64.77           C  
ATOM   1359  CE  LYS A 168      27.098  15.557  14.362  1.00 65.08           C  
ATOM   1360  NZ  LYS A 168      27.994  16.527  15.051  1.00 65.26           N1+
ATOM   1361  HN  LYS A 168      26.460   9.248  14.953  1.00  0.00           H  
ATOM   1362  HZ1 LYS A 168      28.044  17.424  14.567  1.00  0.00           H  
ATOM   1363  HZ2 LYS A 168      28.924  16.133  15.190  1.00  0.00           H  
ATOM   1364  HZ3 LYS A 168      27.721  16.650  16.026  1.00  0.00           H  
ATOM   1365  N   GLU A 169      24.525  11.553  12.016  1.00 68.01           N  
ATOM   1366  CA  GLU A 169      24.701  11.779  10.589  1.00 70.01           C  
ATOM   1367  C   GLU A 169      25.677  12.939  10.410  1.00 70.78           C  
ATOM   1368  O   GLU A 169      25.392  14.068  10.807  1.00 70.87           O  
ATOM   1369  CB  GLU A 169      23.352  12.107   9.942  1.00 70.58           C  
ATOM   1370  CG  GLU A 169      23.352  12.057   8.423  1.00 71.09           C  
ATOM   1371  CD  GLU A 169      21.952  11.935   7.848  1.00 71.91           C  
ATOM   1372  OE1 GLU A 169      20.982  12.271   8.563  1.00 71.53           O  
ATOM   1373  OE2 GLU A 169      21.822  11.499   6.683  1.00 70.03           O1-
ATOM   1374  HN  GLU A 169      23.665  11.857  12.473  1.00  0.00           H  
ATOM   1375  N   LYS A 170      26.834  12.654   9.823  1.00 71.76           N  
ATOM   1376  CA  LYS A 170      27.893  13.648   9.711  1.00 73.27           C  
ATOM   1377  C   LYS A 170      27.489  14.801   8.803  1.00 74.12           C  
ATOM   1378  O   LYS A 170      28.149  15.840   8.777  1.00 74.89           O  
ATOM   1379  CB  LYS A 170      29.182  13.000   9.191  1.00 72.81           C  
ATOM   1380  CG  LYS A 170      30.160  12.604  10.295  1.00 72.81           C  
ATOM   1381  CD  LYS A 170      30.679  13.838  11.030  1.00 72.07           C  
ATOM   1382  CE  LYS A 170      31.321  13.486  12.366  1.00 71.42           C  
ATOM   1383  NZ  LYS A 170      32.558  12.669  12.219  1.00 72.44           N1+
ATOM   1384  HN  LYS A 170      26.984  11.720   9.443  1.00  0.00           H  
ATOM   1385  HZ1 LYS A 170      32.988  12.433  13.113  1.00  0.00           H  
ATOM   1386  HZ2 LYS A 170      33.228  13.130  11.603  1.00  0.00           H  
ATOM   1387  HZ3 LYS A 170      32.377  11.829  11.669  1.00  0.00           H  
ATOM   1388  N   ALA A 171      26.397  14.618   8.066  1.00 74.19           N  
ATOM   1389  CA  ALA A 171      25.907  15.652   7.164  1.00 74.04           C  
ATOM   1390  C   ALA A 171      24.777  16.475   7.781  1.00 73.98           C  
ATOM   1391  O   ALA A 171      24.567  17.626   7.399  1.00 73.86           O  
ATOM   1392  CB  ALA A 171      25.440  15.023   5.856  1.00 74.22           C  
ATOM   1393  HN  ALA A 171      25.892  13.735   8.134  1.00  0.00           H  
ATOM   1394  N   THR A 172      24.054  15.891   8.733  1.00 73.87           N  
ATOM   1395  CA  THR A 172      22.887  16.554   9.316  1.00 73.52           C  
ATOM   1396  C   THR A 172      23.064  16.893  10.796  1.00 72.83           C  
ATOM   1397  O   THR A 172      22.612  17.940  11.260  1.00 73.31           O  
ATOM   1398  CB  THR A 172      21.620  15.686   9.175  1.00 73.79           C  
ATOM   1399  CG2 THR A 172      21.425  15.266   7.725  1.00 73.39           C  
ATOM   1400  OG1 THR A 172      21.747  14.515   9.992  1.00 75.54           O  
ATOM   1401  HN  THR A 172      24.318  14.963   9.063  1.00  0.00           H  
ATOM   1402  HG1 THR A 172      20.967  13.980   9.905  1.00  0.00           H  
ATOM   1403  N   GLY A 173      23.713  16.001  11.536  1.00 71.73           N  
ATOM   1404  CA  GLY A 173      23.916  16.233  12.954  1.00 70.84           C  
ATOM   1405  C   GLY A 173      22.889  15.530  13.819  1.00 70.09           C  
ATOM   1406  O   GLY A 173      23.198  15.093  14.928  1.00 69.97           O  
ATOM   1407  HN  GLY A 173      24.071  15.148  11.105  1.00  0.00           H  
ATOM   1408  N   ARG A 174      21.663  15.415  13.317  1.00 69.53           N  
ATOM   1409  CA  ARG A 174      20.618  14.709  14.045  1.00 68.46           C  
ATOM   1410  C   ARG A 174      20.878  13.205  14.042  1.00 66.86           C  
ATOM   1411  O   ARG A 174      21.363  12.646  13.055  1.00 66.52           O  
ATOM   1412  CB  ARG A 174      19.241  15.020  13.444  1.00 69.46           C  
ATOM   1413  CG  ARG A 174      19.128  14.825  11.941  1.00 70.69           C  
ATOM   1414  CD  ARG A 174      17.875  15.515  11.417  1.00 71.91           C  
ATOM   1415  NE  ARG A 174      17.336  14.872  10.222  1.00 72.66           N  
ATOM   1416  CZ  ARG A 174      17.685  15.188   8.979  1.00 72.69           C  
ATOM   1417  NH1 ARG A 174      18.580  16.142   8.761  1.00 72.48           N1+
ATOM   1418  NH2 ARG A 174      17.131  14.556   7.953  1.00 72.18           N  
ATOM   1419  HN  ARG A 174      21.451  15.827  12.408  1.00  0.00           H  
ATOM   1420  HE  ARG A 174      16.646  14.132  10.349  1.00  0.00           H  
ATOM   1421 1HH1 ARG A 174      19.006  16.628   9.550  1.00  0.00           H  
ATOM   1422 2HH1 ARG A 174      18.848  16.384   7.807  1.00  0.00           H  
ATOM   1423 1HH2 ARG A 174      16.443  13.822   8.121  1.00  0.00           H  
ATOM   1424 2HH2 ARG A 174      17.399  14.798   6.999  1.00  0.00           H  
ATOM   1425  N   TYR A 175      20.558  12.560  15.159  1.00 64.50           N  
ATOM   1426  CA  TYR A 175      21.021  11.204  15.429  1.00 61.65           C  
ATOM   1427  C   TYR A 175      20.088  10.129  14.893  1.00 57.78           C  
ATOM   1428  O   TYR A 175      18.987  10.413  14.426  1.00 56.38           O  
ATOM   1429  CB  TYR A 175      21.210  11.006  16.935  1.00 63.18           C  
ATOM   1430  CG  TYR A 175      22.295  11.872  17.535  1.00 66.19           C  
ATOM   1431  CD1 TYR A 175      22.095  13.232  17.737  1.00 67.88           C  
ATOM   1432  CD2 TYR A 175      23.517  11.327  17.911  1.00 67.91           C  
ATOM   1433  CE1 TYR A 175      23.084  14.026  18.300  1.00 68.28           C  
ATOM   1434  CE2 TYR A 175      24.510  12.113  18.475  1.00 67.71           C  
ATOM   1435  CZ  TYR A 175      24.287  13.460  18.668  1.00 67.28           C  
ATOM   1436  OH  TYR A 175      25.266  14.240  19.241  1.00 67.68           O  
ATOM   1437  HN  TYR A 175      19.970  13.028  15.849  1.00  0.00           H  
ATOM   1438  HH  TYR A 175      26.094  13.850  19.494  1.00  0.00           H  
ATOM   1439  N   TYR A 176      20.551   8.887  14.963  1.00 54.76           N  
ATOM   1440  CA  TYR A 176      19.777   7.742  14.506  1.00 52.53           C  
ATOM   1441  C   TYR A 176      20.199   6.496  15.274  1.00 50.55           C  
ATOM   1442  O   TYR A 176      21.261   6.466  15.893  1.00 50.49           O  
ATOM   1443  CB  TYR A 176      20.002   7.508  13.008  1.00 52.08           C  
ATOM   1444  CG  TYR A 176      19.440   8.588  12.109  1.00 52.52           C  
ATOM   1445  CD1 TYR A 176      20.252   9.601  11.617  1.00 53.50           C  
ATOM   1446  CD2 TYR A 176      18.099   8.587  11.743  1.00 52.72           C  
ATOM   1447  CE1 TYR A 176      19.746  10.583  10.783  1.00 53.87           C  
ATOM   1448  CE2 TYR A 176      17.584   9.565  10.911  1.00 52.34           C  
ATOM   1449  CZ  TYR A 176      18.412  10.560  10.434  1.00 53.32           C  
ATOM   1450  OH  TYR A 176      17.911  11.532   9.599  1.00 52.94           O  
ATOM   1451  HN  TYR A 176      21.481   8.729  15.350  1.00  0.00           H  
ATOM   1452  HH  TYR A 176      18.481  12.217   9.271  1.00  0.00           H  
ATOM   1453  N   ALA A 177      19.358   5.471  15.236  1.00 47.47           N  
ATOM   1454  CA  ALA A 177      19.772   4.138  15.641  1.00 45.77           C  
ATOM   1455  C   ALA A 177      20.072   3.341  14.378  1.00 45.36           C  
ATOM   1456  O   ALA A 177      19.347   3.440  13.391  1.00 45.41           O  
ATOM   1457  CB  ALA A 177      18.664   3.468  16.437  1.00 45.09           C  
ATOM   1458  HN  ALA A 177      18.401   5.621  14.916  1.00  0.00           H  
ATOM   1459  N   MET A 178      21.143   2.558  14.396  1.00 44.84           N  
ATOM   1460  CA  MET A 178      21.463   1.733  13.243  1.00 45.55           C  
ATOM   1461  C   MET A 178      21.488   0.256  13.582  1.00 46.13           C  
ATOM   1462  O   MET A 178      22.363  -0.211  14.305  1.00 47.59           O  
ATOM   1463  CB  MET A 178      22.812   2.129  12.647  1.00 45.46           C  
ATOM   1464  CG  MET A 178      23.254   1.193  11.533  1.00 46.27           C  
ATOM   1465  SD  MET A 178      24.813   1.665  10.791  1.00 48.83           S  
ATOM   1466  CE  MET A 178      24.464   3.366  10.340  1.00 47.09           C  
ATOM   1467  HN  MET A 178      21.743   2.535  15.221  1.00  0.00           H  
ATOM   1468  N   LYS A 179      20.528  -0.480  13.041  1.00 46.37           N  
ATOM   1469  CA  LYS A 179      20.476  -1.919  13.232  1.00 47.55           C  
ATOM   1470  C   LYS A 179      21.436  -2.559  12.239  1.00 49.98           C  
ATOM   1471  O   LYS A 179      21.248  -2.454  11.028  1.00 50.90           O  
ATOM   1472  CB  LYS A 179      19.055  -2.414  12.985  1.00 45.01           C  
ATOM   1473  CG  LYS A 179      18.700  -3.707  13.673  1.00 42.53           C  
ATOM   1474  CD  LYS A 179      17.210  -3.954  13.531  1.00 41.57           C  
ATOM   1475  CE  LYS A 179      16.761  -5.168  14.310  1.00 40.75           C  
ATOM   1476  NZ  LYS A 179      15.311  -5.417  14.092  1.00 40.01           N1+
ATOM   1477  HN  LYS A 179      19.809  -0.026  12.478  1.00  0.00           H  
ATOM   1478  HZ1 LYS A 179      15.008  -6.237  14.618  1.00  0.00           H  
ATOM   1479  HZ2 LYS A 179      15.084  -5.497  13.101  1.00  0.00           H  
ATOM   1480  HZ3 LYS A 179      14.747  -4.595  14.311  1.00  0.00           H  
ATOM   1481  N   ILE A 180      22.477  -3.205  12.753  1.00 52.41           N  
ATOM   1482  CA  ILE A 180      23.464  -3.846  11.898  1.00 55.05           C  
ATOM   1483  C   ILE A 180      23.385  -5.355  12.041  1.00 57.91           C  
ATOM   1484  O   ILE A 180      23.820  -5.919  13.045  1.00 58.51           O  
ATOM   1485  CB  ILE A 180      24.893  -3.399  12.248  1.00 55.18           C  
ATOM   1486  CG1 ILE A 180      25.050  -1.902  11.989  1.00 56.21           C  
ATOM   1487  CG2 ILE A 180      25.899  -4.179  11.417  1.00 55.23           C  
ATOM   1488  CD1 ILE A 180      26.448  -1.391  12.240  1.00 56.23           C  
ATOM   1489  HN  ILE A 180      22.586  -3.252  13.766  1.00  0.00           H  
ATOM   1490  N   LEU A 181      22.822  -6.002  11.028  1.00 60.68           N  
ATOM   1491  CA  LEU A 181      22.719  -7.450  11.017  1.00 63.67           C  
ATOM   1492  C   LEU A 181      23.872  -8.034  10.214  1.00 66.31           C  
ATOM   1493  O   LEU A 181      24.300  -7.459   9.212  1.00 67.15           O  
ATOM   1494  CB  LEU A 181      21.386  -7.884  10.399  1.00 63.02           C  
ATOM   1495  CG  LEU A 181      20.098  -7.384  11.062  1.00 62.33           C  
ATOM   1496  CD1 LEU A 181      18.901  -7.922  10.294  1.00 60.69           C  
ATOM   1497  CD2 LEU A 181      20.048  -7.832  12.515  1.00 61.62           C  
ATOM   1498  HN  LEU A 181      22.453  -5.470  10.240  1.00  0.00           H  
ATOM   1499  N   LYS A 182      24.376  -9.176  10.666  1.00 69.04           N  
ATOM   1500  CA  LYS A 182      25.365  -9.929   9.909  1.00 71.41           C  
ATOM   1501  C   LYS A 182      24.665 -10.674   8.776  1.00 72.99           C  
ATOM   1502  O   LYS A 182      23.784 -11.499   9.017  1.00 72.65           O  
ATOM   1503  CB  LYS A 182      26.077 -10.917  10.834  1.00 71.02           C  
ATOM   1504  CG  LYS A 182      25.147 -11.599  11.821  1.00 70.35           C  
ATOM   1505  CD  LYS A 182      25.906 -12.151  13.016  1.00 70.61           C  
ATOM   1506  CE  LYS A 182      26.644 -11.050  13.757  1.00 70.53           C  
ATOM   1507  NZ  LYS A 182      27.361 -11.576  14.951  1.00 69.52           N1+
ATOM   1508  HN  LYS A 182      24.062  -9.535  11.568  1.00  0.00           H  
ATOM   1509  HZ1 LYS A 182      27.857 -10.836  15.449  1.00  0.00           H  
ATOM   1510  HZ2 LYS A 182      27.987 -12.341  14.702  1.00  0.00           H  
ATOM   1511  HZ3 LYS A 182      26.729 -12.083  15.571  1.00  0.00           H  
ATOM   1512  N   LYS A 183      25.060 -10.378   7.541  1.00 75.06           N  
ATOM   1513  CA  LYS A 183      24.333 -10.866   6.377  1.00 77.16           C  
ATOM   1514  C   LYS A 183      24.547 -12.356   6.132  1.00 78.59           C  
ATOM   1515  O   LYS A 183      23.779 -12.983   5.404  1.00 79.46           O  
ATOM   1516  CB  LYS A 183      24.742 -10.083   5.126  1.00 76.92           C  
ATOM   1517  CG  LYS A 183      26.062 -10.524   4.525  1.00 76.85           C  
ATOM   1518  CD  LYS A 183      26.200 -10.050   3.086  1.00 77.77           C  
ATOM   1519  CE  LYS A 183      26.130  -8.534   2.991  1.00 78.11           C  
ATOM   1520  NZ  LYS A 183      26.411  -8.045   1.611  1.00 78.39           N1+
ATOM   1521  HN  LYS A 183      25.888  -9.798   7.406  1.00  0.00           H  
ATOM   1522  HZ1 LYS A 183      26.364  -7.028   1.547  1.00  0.00           H  
ATOM   1523  HZ2 LYS A 183      25.794  -8.487   0.930  1.00  0.00           H  
ATOM   1524  HZ3 LYS A 183      27.306  -8.396   1.270  1.00  0.00           H  
ATOM   1525  N   GLU A 184      25.585 -12.924   6.739  1.00 80.33           N  
ATOM   1526  CA  GLU A 184      25.930 -14.324   6.508  1.00 82.54           C  
ATOM   1527  C   GLU A 184      25.088 -15.297   7.333  1.00 83.69           C  
ATOM   1528  O   GLU A 184      25.158 -16.514   7.138  1.00 84.28           O  
ATOM   1529  CB  GLU A 184      27.416 -14.556   6.794  1.00 83.06           C  
ATOM   1530  CG  GLU A 184      27.953 -13.783   7.983  1.00 84.96           C  
ATOM   1531  CD  GLU A 184      28.400 -12.381   7.610  1.00 85.67           C  
ATOM   1532  OE1 GLU A 184      29.376 -11.890   8.216  1.00 86.44           O  
ATOM   1533  OE2 GLU A 184      27.778 -11.772   6.714  1.00 85.37           O1-
ATOM   1534  HN  GLU A 184      26.153 -12.370   7.380  1.00  0.00           H  
ATOM   1535  N   VAL A 185      24.294 -14.759   8.253  1.00 84.03           N  
ATOM   1536  CA  VAL A 185      23.303 -15.562   8.959  1.00 84.61           C  
ATOM   1537  C   VAL A 185      22.088 -15.789   8.056  1.00 84.72           C  
ATOM   1538  O   VAL A 185      21.388 -16.796   8.178  1.00 84.01           O  
ATOM   1539  CB  VAL A 185      22.853 -14.866  10.267  1.00 84.66           C  
ATOM   1540  CG1 VAL A 185      21.777 -15.685  10.952  1.00 84.51           C  
ATOM   1541  CG2 VAL A 185      24.042 -14.694  11.196  1.00 84.78           C  
ATOM   1542  HN  VAL A 185      24.380 -13.766   8.469  1.00  0.00           H  
ATOM   1543  N   ILE A 186      21.851 -14.849   7.145  1.00 84.81           N  
ATOM   1544  CA  ILE A 186      20.775 -14.970   6.167  1.00 84.92           C  
ATOM   1545  C   ILE A 186      21.302 -15.206   4.748  1.00 84.65           C  
ATOM   1546  O   ILE A 186      21.422 -16.350   4.312  1.00 85.09           O  
ATOM   1547  CB  ILE A 186      19.871 -13.713   6.185  1.00 85.84           C  
ATOM   1548  CG1 ILE A 186      20.726 -12.445   6.149  1.00 85.69           C  
ATOM   1549  CG2 ILE A 186      18.994 -13.723   7.429  1.00 86.30           C  
ATOM   1550  CD1 ILE A 186      19.941 -11.175   6.392  1.00 84.99           C  
ATOM   1551  HN  ILE A 186      22.441 -14.017   7.130  1.00  0.00           H  
ATOM   1552  N   VAL A 187      21.619 -14.131   4.031  1.00 84.02           N  
ATOM   1553  CA  VAL A 187      22.195 -14.251   2.695  1.00 83.17           C  
ATOM   1554  C   VAL A 187      23.655 -14.688   2.789  1.00 83.54           C  
ATOM   1555  O   VAL A 187      24.568 -13.878   2.619  1.00 83.56           O  
ATOM   1556  CB  VAL A 187      22.124 -12.908   1.931  1.00 82.49           C  
ATOM   1557  CG1 VAL A 187      22.712 -13.067   0.535  1.00 81.02           C  
ATOM   1558  CG2 VAL A 187      20.680 -12.434   1.847  1.00 82.74           C  
ATOM   1559  HN  VAL A 187      21.456 -13.204   4.423  1.00  0.00           H  
ATOM   1560  N   ALA A 188      23.867 -15.973   3.062  1.00 83.58           N  
ATOM   1561  CA  ALA A 188      25.212 -16.519   3.241  1.00 83.81           C  
ATOM   1562  C   ALA A 188      25.886 -16.808   1.901  1.00 83.19           C  
ATOM   1563  O   ALA A 188      26.939 -17.446   1.848  1.00 82.22           O  
ATOM   1564  CB  ALA A 188      25.149 -17.798   4.082  1.00 83.26           C  
ATOM   1565  HN  ALA A 188      23.065 -16.598   3.149  1.00  0.00           H  
ATOM   1566  N   ASN A 199      14.687  -0.820  -1.730  1.00 90.17           N  
ATOM   1567  CA  ASN A 199      13.417  -0.198  -2.092  1.00 90.86           C  
ATOM   1568  C   ASN A 199      12.989   0.844  -1.056  1.00 90.98           C  
ATOM   1569  O   ASN A 199      13.097   0.614   0.147  1.00 91.62           O  
ATOM   1570  CB  ASN A 199      12.334  -1.274  -2.216  1.00 91.84           C  
ATOM   1571  CG  ASN A 199      12.159  -2.071  -0.932  1.00 92.92           C  
ATOM   1572  ND2 ASN A 199      11.194  -2.987  -0.921  1.00 93.26           N  
ATOM   1573  OD1 ASN A 199      12.889  -1.863   0.038  1.00 93.23           O  
ATOM   1574  HN1 ASN A 199      15.408  -0.103  -1.647  1.00  0.00           H  
ATOM   1575  HN2 ASN A 199      14.952  -1.559  -2.381  1.00  0.00           H  
ATOM   1576  HN3 ASN A 199      14.610  -1.388  -0.886  1.00  0.00           H  
ATOM   1577 1HD2 ASN A 199      10.589  -3.159  -1.724  1.00  0.00           H  
ATOM   1578 2HD2 ASN A 199      11.077  -3.521  -0.060  1.00  0.00           H  
ATOM   1579  N   ARG A 200      12.492   1.986  -1.523  1.00 90.15           N  
ATOM   1580  CA  ARG A 200      12.063   3.051  -0.624  1.00 89.16           C  
ATOM   1581  C   ARG A 200      10.598   2.935  -0.222  1.00 87.36           C  
ATOM   1582  O   ARG A 200       9.934   3.931   0.085  1.00 87.57           O  
ATOM   1583  CB  ARG A 200      12.342   4.405  -1.263  1.00 90.42           C  
ATOM   1584  CG  ARG A 200      13.829   4.688  -1.337  1.00 92.36           C  
ATOM   1585  CD  ARG A 200      14.155   6.100  -0.918  1.00 93.26           C  
ATOM   1586  NE  ARG A 200      14.022   7.027  -2.032  1.00 94.48           N  
ATOM   1587  CZ  ARG A 200      14.482   8.271  -2.017  1.00 95.48           C  
ATOM   1588  NH1 ARG A 200      15.103   8.732  -0.939  1.00 96.25           N1+
ATOM   1589  NH2 ARG A 200      14.329   9.047  -3.080  1.00 94.74           N  
ATOM   1590  HN  ARG A 200      12.409   2.120  -2.531  1.00  0.00           H  
ATOM   1591  HE  ARG A 200      13.547   6.701  -2.874  1.00  0.00           H  
ATOM   1592 1HH1 ARG A 200      15.221   8.135  -0.121  1.00  0.00           H  
ATOM   1593 2HH1 ARG A 200      15.457   9.689  -0.927  1.00  0.00           H  
ATOM   1594 1HH2 ARG A 200      13.852   8.693  -3.909  1.00  0.00           H  
ATOM   1595 2HH2 ARG A 200      14.683  10.004  -3.068  1.00  0.00           H  
ATOM   1596  N   VAL A 201      10.114   1.696  -0.235  1.00 85.08           N  
ATOM   1597  CA  VAL A 201       8.882   1.311   0.442  1.00 80.98           C  
ATOM   1598  C   VAL A 201       8.787   1.911   1.847  1.00 78.69           C  
ATOM   1599  O   VAL A 201       7.719   1.925   2.462  1.00 77.88           O  
ATOM   1600  CB  VAL A 201       8.804  -0.220   0.545  1.00 80.35           C  
ATOM   1601  CG1 VAL A 201       7.612  -0.629   1.383  1.00 80.06           C  
ATOM   1602  CG2 VAL A 201       8.725  -0.820  -0.855  1.00 80.44           C  
ATOM   1603  HN  VAL A 201      10.631   0.979  -0.744  1.00  0.00           H  
ATOM   1604  N   LEU A 202       9.913   2.420   2.338  1.00 76.87           N  
ATOM   1605  CA  LEU A 202      10.008   2.954   3.691  1.00 75.29           C  
ATOM   1606  C   LEU A 202       9.489   4.383   3.851  1.00 74.60           C  
ATOM   1607  O   LEU A 202       9.669   4.989   4.906  1.00 75.16           O  
ATOM   1608  CB  LEU A 202      11.461   2.885   4.194  1.00 73.92           C  
ATOM   1609  CG  LEU A 202      12.620   3.444   3.356  1.00 72.86           C  
ATOM   1610  CD1 LEU A 202      13.695   4.008   4.272  1.00 71.91           C  
ATOM   1611  CD2 LEU A 202      13.204   2.345   2.488  1.00 71.78           C  
ATOM   1612  HN  LEU A 202      10.743   2.437   1.745  1.00  0.00           H  
ATOM   1613  N   GLN A 203       8.851   4.924   2.816  1.00 73.20           N  
ATOM   1614  CA  GLN A 203       8.191   6.225   2.935  1.00 71.31           C  
ATOM   1615  C   GLN A 203       6.678   6.062   3.085  1.00 69.04           C  
ATOM   1616  O   GLN A 203       5.989   6.966   3.563  1.00 68.21           O  
ATOM   1617  CB  GLN A 203       8.509   7.088   1.715  1.00 72.89           C  
ATOM   1618  CG  GLN A 203       9.992   7.307   1.503  1.00 73.32           C  
ATOM   1619  CD  GLN A 203      10.302   7.774   0.103  1.00 73.75           C  
ATOM   1620  NE2 GLN A 203      10.068   9.055  -0.158  1.00 73.67           N  
ATOM   1621  OE1 GLN A 203      10.742   6.993  -0.740  1.00 73.41           O  
ATOM   1622  HN  GLN A 203       8.822   4.425   1.927  1.00  0.00           H  
ATOM   1623 1HE2 GLN A 203       9.703   9.702   0.541  1.00  0.00           H  
ATOM   1624 2HE2 GLN A 203      10.278   9.371  -1.105  1.00  0.00           H  
ATOM   1625  N   ASN A 204       6.175   4.900   2.673  1.00 67.04           N  
ATOM   1626  CA  ASN A 204       4.788   4.513   2.924  1.00 64.98           C  
ATOM   1627  C   ASN A 204       4.613   4.172   4.399  1.00 63.43           C  
ATOM   1628  O   ASN A 204       3.582   4.479   5.005  1.00 63.77           O  
ATOM   1629  CB  ASN A 204       4.410   3.278   2.097  1.00 64.94           C  
ATOM   1630  CG  ASN A 204       4.645   3.468   0.613  1.00 64.77           C  
ATOM   1631  ND2 ASN A 204       3.864   2.767  -0.202  1.00 63.30           N  
ATOM   1632  OD1 ASN A 204       5.518   4.233   0.202  1.00 64.76           O  
ATOM   1633  HN  ASN A 204       6.780   4.256   2.163  1.00  0.00           H  
ATOM   1634 1HD2 ASN A 204       4.022   2.895  -1.201  1.00  0.00           H  
ATOM   1635 2HD2 ASN A 204       3.141   2.133   0.138  1.00  0.00           H  
ATOM   1636  N   SER A 205       5.632   3.536   4.969  1.00 60.03           N  
ATOM   1637  CA  SER A 205       5.522   2.936   6.291  1.00 56.32           C  
ATOM   1638  C   SER A 205       5.672   3.959   7.411  1.00 53.83           C  
ATOM   1639  O   SER A 205       6.013   3.610   8.540  1.00 53.84           O  
ATOM   1640  CB  SER A 205       6.569   1.834   6.443  1.00 56.14           C  
ATOM   1641  OG  SER A 205       6.473   0.902   5.378  1.00 53.97           O  
ATOM   1642  HN  SER A 205       6.516   3.466   4.466  1.00  0.00           H  
ATOM   1643  HG  SER A 205       7.124   0.217   5.473  1.00  0.00           H  
ATOM   1644  N   ARG A 206       5.409   5.223   7.095  1.00 51.66           N  
ATOM   1645  CA  ARG A 206       5.447   6.286   8.096  1.00 48.34           C  
ATOM   1646  C   ARG A 206       4.194   6.318   8.973  1.00 44.36           C  
ATOM   1647  O   ARG A 206       3.073   6.414   8.473  1.00 44.01           O  
ATOM   1648  CB  ARG A 206       5.628   7.646   7.415  1.00 49.25           C  
ATOM   1649  CG  ARG A 206       7.079   8.049   7.209  1.00 51.17           C  
ATOM   1650  CD  ARG A 206       7.864   7.934   8.514  1.00 55.69           C  
ATOM   1651  NE  ARG A 206       7.069   8.302   9.689  1.00 55.50           N  
ATOM   1652  CZ  ARG A 206       7.467   9.163  10.624  1.00 55.40           C  
ATOM   1653  NH1 ARG A 206       8.653   9.750  10.524  1.00 55.43           N1+
ATOM   1654  NH2 ARG A 206       6.682   9.437  11.659  1.00 53.56           N  
ATOM   1655  HN  ARG A 206       5.175   5.456   6.130  1.00  0.00           H  
ATOM   1656  HE  ARG A 206       6.151   7.871   9.798  1.00  0.00           H  
ATOM   1657 1HH1 ARG A 206       9.256   9.539   9.729  1.00  0.00           H  
ATOM   1658 2HH1 ARG A 206       8.958  10.409  11.240  1.00  0.00           H  
ATOM   1659 1HH2 ARG A 206       5.770   8.986  11.736  1.00  0.00           H  
ATOM   1660 2HH2 ARG A 206       6.987  10.096  12.375  1.00  0.00           H  
ATOM   1661  N   HIS A 207       4.396   6.229  10.284  1.00 39.08           N  
ATOM   1662  CA  HIS A 207       3.320   6.445  11.239  1.00 34.50           C  
ATOM   1663  C   HIS A 207       3.852   7.254  12.409  1.00 32.55           C  
ATOM   1664  O   HIS A 207       4.975   7.043  12.853  1.00 35.69           O  
ATOM   1665  CB  HIS A 207       2.776   5.111  11.741  1.00 33.40           C  
ATOM   1666  CG  HIS A 207       1.470   5.230  12.460  1.00 31.75           C  
ATOM   1667  CD2 HIS A 207       0.196   5.082  12.024  1.00 31.83           C  
ATOM   1668  ND1 HIS A 207       1.382   5.559  13.795  1.00 30.97           N  
ATOM   1669  CE1 HIS A 207       0.110   5.608  14.152  1.00 31.72           C  
ATOM   1670  NE2 HIS A 207      -0.630   5.323  13.095  1.00 33.29           N  
ATOM   1671  HN  HIS A 207       5.329   6.004  10.629  1.00  0.00           H  
ATOM   1672  HD1 HIS A 207       2.175   5.737  14.412  1.00  0.00           H  
ATOM   1673  HE2 HIS A 207      -1.649   5.288  13.077  1.00  0.00           H  
ATOM   1674  N   PRO A 208       3.050   8.195  12.928  1.00 30.87           N  
ATOM   1675  CA  PRO A 208       3.554   9.099  13.967  1.00 28.26           C  
ATOM   1676  C   PRO A 208       4.007   8.414  15.255  1.00 28.05           C  
ATOM   1677  O   PRO A 208       4.720   9.012  16.053  1.00 27.73           O  
ATOM   1678  CB  PRO A 208       2.392  10.066  14.204  1.00 28.36           C  
ATOM   1679  CG  PRO A 208       1.184   9.356  13.697  1.00 28.73           C  
ATOM   1680  CD  PRO A 208       1.645   8.473  12.580  1.00 29.50           C  
ATOM   1681  N   PHE A 209       3.602   7.163  15.454  1.00 28.33           N  
ATOM   1682  CA  PHE A 209       3.892   6.465  16.704  1.00 28.62           C  
ATOM   1683  C   PHE A 209       4.797   5.248  16.523  1.00 30.46           C  
ATOM   1684  O   PHE A 209       4.982   4.454  17.453  1.00 28.77           O  
ATOM   1685  CB  PHE A 209       2.585   6.057  17.389  1.00 26.78           C  
ATOM   1686  CG  PHE A 209       1.691   7.220  17.708  1.00 28.05           C  
ATOM   1687  CD1 PHE A 209       2.218   8.381  18.262  1.00 29.02           C  
ATOM   1688  CD2 PHE A 209       0.337   7.178  17.416  1.00 25.68           C  
ATOM   1689  CE1 PHE A 209       1.407   9.482  18.513  1.00 27.86           C  
ATOM   1690  CE2 PHE A 209      -0.477   8.271  17.663  1.00 26.04           C  
ATOM   1691  CZ  PHE A 209       0.058   9.426  18.211  1.00 26.60           C  
ATOM   1692  HN  PHE A 209       3.080   6.683  14.721  1.00  0.00           H  
ATOM   1693  N   LEU A 210       5.359   5.110  15.323  1.00 30.07           N  
ATOM   1694  CA  LEU A 210       6.336   4.063  15.038  1.00 30.54           C  
ATOM   1695  C   LEU A 210       7.667   4.700  14.649  1.00 31.93           C  
ATOM   1696  O   LEU A 210       7.691   5.670  13.896  1.00 34.05           O  
ATOM   1697  CB  LEU A 210       5.852   3.188  13.884  1.00 29.67           C  
ATOM   1698  CG  LEU A 210       4.523   2.458  14.030  1.00 31.19           C  
ATOM   1699  CD1 LEU A 210       4.191   1.767  12.714  1.00 30.93           C  
ATOM   1700  CD2 LEU A 210       4.605   1.448  15.171  1.00 31.92           C  
ATOM   1701  HN  LEU A 210       5.098   5.757  14.579  1.00  0.00           H  
ATOM   1702  N   THR A 211       8.773   4.156  15.147  1.00 32.36           N  
ATOM   1703  CA  THR A 211      10.074   4.675  14.754  1.00 34.73           C  
ATOM   1704  C   THR A 211      10.265   4.406  13.262  1.00 36.83           C  
ATOM   1705  O   THR A 211      10.094   3.279  12.793  1.00 37.01           O  
ATOM   1706  CB  THR A 211      11.238   4.026  15.569  1.00 32.91           C  
ATOM   1707  CG2 THR A 211      10.920   4.055  17.050  1.00 33.80           C  
ATOM   1708  OG1 THR A 211      11.428   2.666  15.168  1.00 34.05           O  
ATOM   1709  HN  THR A 211       8.710   3.377  15.803  1.00  0.00           H  
ATOM   1710  HG1 THR A 211      12.136   2.271  15.664  1.00  0.00           H  
ATOM   1711  N   ALA A 212      10.607   5.459  12.524  1.00 38.31           N  
ATOM   1712  CA  ALA A 212      10.692   5.407  11.072  1.00 38.75           C  
ATOM   1713  C   ALA A 212      12.003   4.794  10.591  1.00 40.40           C  
ATOM   1714  O   ALA A 212      13.074   5.071  11.137  1.00 39.76           O  
ATOM   1715  CB  ALA A 212      10.542   6.808  10.504  1.00 38.47           C  
ATOM   1716  HN  ALA A 212      10.818   6.339  12.995  1.00  0.00           H  
ATOM   1717  N   LEU A 213      11.914   3.958   9.563  1.00 41.74           N  
ATOM   1718  CA  LEU A 213      13.105   3.504   8.865  1.00 44.20           C  
ATOM   1719  C   LEU A 213      13.413   4.512   7.762  1.00 46.44           C  
ATOM   1720  O   LEU A 213      12.651   4.640   6.806  1.00 45.69           O  
ATOM   1721  CB  LEU A 213      12.866   2.118   8.266  1.00 45.34           C  
ATOM   1722  CG  LEU A 213      14.088   1.407   7.675  1.00 47.86           C  
ATOM   1723  CD1 LEU A 213      15.171   1.285   8.739  1.00 48.14           C  
ATOM   1724  CD2 LEU A 213      13.687   0.030   7.163  1.00 46.90           C  
ATOM   1725  HN  LEU A 213      10.997   3.630   9.259  1.00  0.00           H  
ATOM   1726  N   LYS A 214      14.522   5.236   7.904  1.00 49.93           N  
ATOM   1727  CA  LYS A 214      14.875   6.287   6.953  1.00 52.07           C  
ATOM   1728  C   LYS A 214      15.881   5.842   5.892  1.00 53.43           C  
ATOM   1729  O   LYS A 214      15.807   6.285   4.747  1.00 54.66           O  
ATOM   1730  CB  LYS A 214      15.420   7.517   7.687  1.00 51.99           C  
ATOM   1731  CG  LYS A 214      15.850   8.638   6.748  1.00 53.13           C  
ATOM   1732  CD  LYS A 214      15.983   9.968   7.471  1.00 53.77           C  
ATOM   1733  CE  LYS A 214      16.532  11.052   6.544  1.00 54.58           C  
ATOM   1734  NZ  LYS A 214      15.686  11.278   5.332  1.00 51.77           N1+
ATOM   1735  HN  LYS A 214      15.139   5.052   8.695  1.00  0.00           H  
ATOM   1736  HZ1 LYS A 214      16.052  12.001   4.713  1.00  0.00           H  
ATOM   1737  HZ2 LYS A 214      14.722  11.481   5.596  1.00  0.00           H  
ATOM   1738  HZ3 LYS A 214      15.541  10.406   4.824  1.00  0.00           H  
ATOM   1739  N   TYR A 215      16.820   4.978   6.269  1.00 54.46           N  
ATOM   1740  CA  TYR A 215      17.766   4.415   5.305  1.00 56.79           C  
ATOM   1741  C   TYR A 215      18.005   2.927   5.544  1.00 58.15           C  
ATOM   1742  O   TYR A 215      18.019   2.467   6.685  1.00 59.06           O  
ATOM   1743  CB  TYR A 215      19.113   5.139   5.378  1.00 56.49           C  
ATOM   1744  CG  TYR A 215      19.039   6.637   5.206  1.00 56.49           C  
ATOM   1745  CD1 TYR A 215      18.742   7.203   3.975  1.00 55.82           C  
ATOM   1746  CD2 TYR A 215      19.290   7.486   6.274  1.00 57.81           C  
ATOM   1747  CE1 TYR A 215      18.697   8.576   3.815  1.00 56.56           C  
ATOM   1748  CE2 TYR A 215      19.247   8.858   6.124  1.00 57.51           C  
ATOM   1749  CZ  TYR A 215      18.951   9.398   4.895  1.00 56.60           C  
ATOM   1750  OH  TYR A 215      18.910  10.765   4.753  1.00 56.09           O  
ATOM   1751  HN  TYR A 215      16.882   4.703   7.249  1.00  0.00           H  
ATOM   1752  HH  TYR A 215      19.085  11.331   5.496  1.00  0.00           H  
ATOM   1753  N   SER A 216      18.196   2.178   4.462  1.00 59.40           N  
ATOM   1754  CA  SER A 216      18.705   0.816   4.559  1.00 62.27           C  
ATOM   1755  C   SER A 216      19.689   0.542   3.427  1.00 63.93           C  
ATOM   1756  O   SER A 216      19.339   0.633   2.251  1.00 64.34           O  
ATOM   1757  CB  SER A 216      17.555  -0.200   4.512  1.00 62.17           C  
ATOM   1758  OG  SER A 216      16.820  -0.112   3.303  1.00 63.81           O  
ATOM   1759  HN  SER A 216      17.981   2.566   3.543  1.00  0.00           H  
ATOM   1760  HG  SER A 216      16.108  -0.741   3.274  1.00  0.00           H  
ATOM   1761  N   PHE A 217      20.925   0.215   3.790  1.00 66.18           N  
ATOM   1762  CA  PHE A 217      21.958  -0.073   2.802  1.00 67.60           C  
ATOM   1763  C   PHE A 217      22.768  -1.308   3.182  1.00 68.74           C  
ATOM   1764  O   PHE A 217      22.877  -1.654   4.358  1.00 68.09           O  
ATOM   1765  CB  PHE A 217      22.890   1.133   2.642  1.00 66.93           C  
ATOM   1766  CG  PHE A 217      23.609   1.522   3.903  1.00 67.35           C  
ATOM   1767  CD1 PHE A 217      23.152   2.576   4.681  1.00 67.42           C  
ATOM   1768  CD2 PHE A 217      24.754   0.847   4.301  1.00 67.95           C  
ATOM   1769  CE1 PHE A 217      23.824   2.953   5.833  1.00 66.66           C  
ATOM   1770  CE2 PHE A 217      25.432   1.217   5.452  1.00 68.51           C  
ATOM   1771  CZ  PHE A 217      24.965   2.273   6.219  1.00 67.41           C  
ATOM   1772  HN  PHE A 217      21.156   0.164   4.782  1.00  0.00           H  
ATOM   1773  N   GLN A 218      23.327  -1.974   2.176  1.00 70.71           N  
ATOM   1774  CA  GLN A 218      24.159  -3.150   2.402  1.00 72.86           C  
ATOM   1775  C   GLN A 218      25.623  -2.820   2.166  1.00 73.39           C  
ATOM   1776  O   GLN A 218      25.945  -1.871   1.449  1.00 73.22           O  
ATOM   1777  CB  GLN A 218      23.755  -4.290   1.465  1.00 74.85           C  
ATOM   1778  CG  GLN A 218      22.376  -4.865   1.716  1.00 76.77           C  
ATOM   1779  CD  GLN A 218      22.190  -6.216   1.048  1.00 78.27           C  
ATOM   1780  NE2 GLN A 218      20.979  -6.760   1.131  1.00 77.77           N  
ATOM   1781  OE1 GLN A 218      23.128  -6.765   0.465  1.00 79.41           O  
ATOM   1782  HN  GLN A 218      23.170  -1.654   1.220  1.00  0.00           H  
ATOM   1783 1HE2 GLN A 218      20.854  -7.667   0.682  1.00  0.00           H  
ATOM   1784 2HE2 GLN A 218      20.203  -6.306   1.613  1.00  0.00           H  
ATOM   1785  N   THR A 219      26.503  -3.611   2.774  1.00 74.13           N  
ATOM   1786  CA  THR A 219      27.936  -3.498   2.534  1.00 75.34           C  
ATOM   1787  C   THR A 219      28.617  -4.861   2.448  1.00 75.46           C  
ATOM   1788  O   THR A 219      28.000  -5.858   2.072  1.00 75.81           O  
ATOM   1789  CB  THR A 219      28.637  -2.673   3.636  1.00 75.79           C  
ATOM   1790  CG2 THR A 219      28.140  -1.235   3.625  1.00 75.77           C  
ATOM   1791  OG1 THR A 219      28.387  -3.269   4.915  1.00 76.63           O  
ATOM   1792  HN  THR A 219      26.165  -4.317   3.427  1.00  0.00           H  
ATOM   1793  HG1 THR A 219      28.818  -2.762   5.593  1.00  0.00           H  
ATOM   1794  N   HIS A 220      29.895  -4.890   2.813  1.00 75.71           N  
ATOM   1795  CA  HIS A 220      30.776  -6.004   2.489  1.00 75.80           C  
ATOM   1796  C   HIS A 220      30.293  -7.304   3.116  1.00 74.73           C  
ATOM   1797  O   HIS A 220      30.471  -8.384   2.549  1.00 74.53           O  
ATOM   1798  CB  HIS A 220      32.196  -5.685   2.965  1.00 76.88           C  
ATOM   1799  CG  HIS A 220      32.599  -4.262   2.733  1.00 78.39           C  
ATOM   1800  CD2 HIS A 220      32.446  -3.457   1.654  1.00 79.10           C  
ATOM   1801  ND1 HIS A 220      33.209  -3.492   3.700  1.00 79.24           N  
ATOM   1802  CE1 HIS A 220      33.414  -2.275   3.228  1.00 79.99           C  
ATOM   1803  NE2 HIS A 220      32.960  -2.227   1.988  1.00 80.01           N  
ATOM   1804  HN  HIS A 220      30.273  -4.103   3.340  1.00  0.00           H  
ATOM   1805  HD1 HIS A 220      33.463  -3.812   4.635  1.00  0.00           H  
ATOM   1806  HE2 HIS A 220      32.987  -1.410   1.378  1.00  0.00           H  
ATOM   1807  N   ASP A 221      29.675  -7.190   4.286  1.00 73.23           N  
ATOM   1808  CA  ASP A 221      29.206  -8.359   5.015  1.00 71.12           C  
ATOM   1809  C   ASP A 221      28.032  -8.040   5.940  1.00 69.61           C  
ATOM   1810  O   ASP A 221      27.465  -8.937   6.564  1.00 69.88           O  
ATOM   1811  CB  ASP A 221      30.361  -8.964   5.823  1.00 71.47           C  
ATOM   1812  CG  ASP A 221      31.123  -7.924   6.634  1.00 71.90           C  
ATOM   1813  OD1 ASP A 221      30.573  -6.830   6.886  1.00 71.93           O  
ATOM   1814  OD2 ASP A 221      32.278  -8.203   7.021  1.00 71.81           O1-
ATOM   1815  HN  ASP A 221      29.526  -6.262   4.683  1.00  0.00           H  
ATOM   1816  N   ARG A 222      27.664  -6.765   6.025  1.00 67.22           N  
ATOM   1817  CA  ARG A 222      26.642  -6.340   6.975  1.00 65.93           C  
ATOM   1818  C   ARG A 222      25.384  -5.773   6.321  1.00 64.44           C  
ATOM   1819  O   ARG A 222      25.446  -5.145   5.262  1.00 64.48           O  
ATOM   1820  CB  ARG A 222      27.232  -5.307   7.939  1.00 66.36           C  
ATOM   1821  CG  ARG A 222      28.379  -5.848   8.771  1.00 66.50           C  
ATOM   1822  CD  ARG A 222      28.011  -7.202   9.360  1.00 66.89           C  
ATOM   1823  NE  ARG A 222      29.150  -7.863   9.988  1.00 65.35           N  
ATOM   1824  CZ  ARG A 222      29.715  -7.454  11.117  1.00 65.68           C  
ATOM   1825  NH1 ARG A 222      29.248  -6.382  11.743  1.00 66.17           N1+
ATOM   1826  NH2 ARG A 222      30.745  -8.120  11.620  1.00 66.24           N  
ATOM   1827  HN  ARG A 222      28.103  -6.074   5.417  1.00  0.00           H  
ATOM   1828  HE  ARG A 222      29.535  -8.690   9.532  1.00  0.00           H  
ATOM   1829 1HH1 ARG A 222      29.682  -6.068  12.611  1.00  0.00           H  
ATOM   1830 2HH1 ARG A 222      28.456  -5.870  11.356  1.00  0.00           H  
ATOM   1831 1HH2 ARG A 222      31.179  -7.806  12.488  1.00  0.00           H  
ATOM   1832 2HH2 ARG A 222      31.104  -8.944  11.139  1.00  0.00           H  
ATOM   1833  N   LEU A 223      24.241  -6.004   6.963  1.00 61.41           N  
ATOM   1834  CA  LEU A 223      22.980  -5.392   6.552  1.00 57.98           C  
ATOM   1835  C   LEU A 223      22.610  -4.253   7.494  1.00 56.30           C  
ATOM   1836  O   LEU A 223      22.397  -4.467   8.687  1.00 55.89           O  
ATOM   1837  CB  LEU A 223      21.864  -6.436   6.551  1.00 57.47           C  
ATOM   1838  CG  LEU A 223      21.482  -6.987   5.179  1.00 57.11           C  
ATOM   1839  CD1 LEU A 223      20.574  -8.190   5.344  1.00 55.56           C  
ATOM   1840  CD2 LEU A 223      20.794  -5.898   4.375  1.00 56.44           C  
ATOM   1841  HN  LEU A 223      24.246  -6.629   7.769  1.00  0.00           H  
ATOM   1842  N   CYS A 224      22.529  -3.042   6.953  1.00 53.64           N  
ATOM   1843  CA  CYS A 224      22.337  -1.857   7.778  1.00 52.11           C  
ATOM   1844  C   CYS A 224      20.954  -1.251   7.621  1.00 51.64           C  
ATOM   1845  O   CYS A 224      20.428  -1.160   6.511  1.00 53.03           O  
ATOM   1846  CB  CYS A 224      23.392  -0.806   7.440  1.00 51.62           C  
ATOM   1847  SG  CYS A 224      25.073  -1.313   7.843  1.00 55.05           S  
ATOM   1848  HN  CYS A 224      22.603  -2.940   5.941  1.00  0.00           H  
ATOM   1849  N   PHE A 225      20.372  -0.835   8.743  1.00 49.48           N  
ATOM   1850  CA  PHE A 225      19.081  -0.160   8.745  1.00 46.21           C  
ATOM   1851  C   PHE A 225      19.138   1.055   9.662  1.00 45.44           C  
ATOM   1852  O   PHE A 225      19.408   0.922  10.854  1.00 46.44           O  
ATOM   1853  CB  PHE A 225      17.996  -1.117   9.231  1.00 46.32           C  
ATOM   1854  CG  PHE A 225      17.880  -2.367   8.413  1.00 45.62           C  
ATOM   1855  CD1 PHE A 225      18.406  -3.561   8.872  1.00 45.88           C  
ATOM   1856  CD2 PHE A 225      17.239  -2.350   7.186  1.00 45.89           C  
ATOM   1857  CE1 PHE A 225      18.296  -4.717   8.123  1.00 46.22           C  
ATOM   1858  CE2 PHE A 225      17.125  -3.500   6.433  1.00 45.85           C  
ATOM   1859  CZ  PHE A 225      17.654  -4.686   6.902  1.00 48.05           C  
ATOM   1860  HN  PHE A 225      20.846  -0.994   9.632  1.00  0.00           H  
ATOM   1861  N   VAL A 226      18.881   2.236   9.108  1.00 43.41           N  
ATOM   1862  CA  VAL A 226      18.956   3.473   9.878  1.00 42.38           C  
ATOM   1863  C   VAL A 226      17.568   3.999  10.228  1.00 42.91           C  
ATOM   1864  O   VAL A 226      16.911   4.640   9.408  1.00 42.40           O  
ATOM   1865  CB  VAL A 226      19.715   4.565   9.095  1.00 43.77           C  
ATOM   1866  CG1 VAL A 226      19.728   5.863   9.884  1.00 44.87           C  
ATOM   1867  CG2 VAL A 226      21.140   4.109   8.815  1.00 45.72           C  
ATOM   1868  HN  VAL A 226      18.625   2.278   8.121  1.00  0.00           H  
ATOM   1869  N   MET A 227      17.127   3.728  11.454  1.00 43.47           N  
ATOM   1870  CA  MET A 227      15.821   4.183  11.925  1.00 42.93           C  
ATOM   1871  C   MET A 227      15.948   5.428  12.794  1.00 42.00           C  
ATOM   1872  O   MET A 227      16.994   5.673  13.383  1.00 41.67           O  
ATOM   1873  CB  MET A 227      15.134   3.066  12.708  1.00 40.35           C  
ATOM   1874  CG  MET A 227      16.090   2.034  13.262  1.00 41.29           C  
ATOM   1875  SD  MET A 227      15.417   0.361  13.173  1.00 39.35           S  
ATOM   1876  CE  MET A 227      13.899   0.604  14.053  1.00 45.58           C  
ATOM   1877  HN  MET A 227      17.719   3.186  12.084  1.00  0.00           H  
ATOM   1878  N   GLU A 228      14.885   6.222  12.860  1.00 42.36           N  
ATOM   1879  CA  GLU A 228      14.913   7.450  13.646  1.00 43.50           C  
ATOM   1880  C   GLU A 228      15.017   7.128  15.133  1.00 42.72           C  
ATOM   1881  O   GLU A 228      14.735   6.004  15.557  1.00 42.12           O  
ATOM   1882  CB  GLU A 228      13.659   8.290  13.376  1.00 44.71           C  
ATOM   1883  CG  GLU A 228      12.345   7.568  13.648  1.00 48.93           C  
ATOM   1884  CD  GLU A 228      11.122   8.442  13.394  1.00 49.77           C  
ATOM   1885  OE1 GLU A 228      11.234   9.410  12.608  1.00 50.88           O  
ATOM   1886  OE2 GLU A 228      10.051   8.161  13.982  1.00 47.52           O1-
ATOM   1887  HN  GLU A 228      14.037   5.969  12.353  1.00  0.00           H  
ATOM   1888  N   TYR A 229      15.437   8.110  15.924  1.00 41.81           N  
ATOM   1889  CA  TYR A 229      15.647   7.882  17.346  1.00 41.38           C  
ATOM   1890  C   TYR A 229      14.857   8.847  18.220  1.00 41.28           C  
ATOM   1891  O   TYR A 229      14.964  10.064  18.073  1.00 38.79           O  
ATOM   1892  CB  TYR A 229      17.131   7.993  17.684  1.00 42.41           C  
ATOM   1893  CG  TYR A 229      17.459   7.452  19.052  1.00 43.15           C  
ATOM   1894  CD1 TYR A 229      17.298   6.101  19.333  1.00 44.72           C  
ATOM   1895  CD2 TYR A 229      17.915   8.287  20.066  1.00 41.10           C  
ATOM   1896  CE1 TYR A 229      17.578   5.597  20.582  1.00 45.58           C  
ATOM   1897  CE2 TYR A 229      18.200   7.790  21.320  1.00 40.51           C  
ATOM   1898  CZ  TYR A 229      18.029   6.444  21.572  1.00 43.62           C  
ATOM   1899  OH  TYR A 229      18.305   5.928  22.816  1.00 46.39           O  
ATOM   1900  HN  TYR A 229      15.614   9.034  15.530  1.00  0.00           H  
ATOM   1901  HH  TYR A 229      18.616   6.512  23.498  1.00  0.00           H  
ATOM   1902  N   ALA A 230      14.072   8.293  19.138  1.00 40.61           N  
ATOM   1903  CA  ALA A 230      13.251   9.104  20.023  1.00 42.71           C  
ATOM   1904  C   ALA A 230      14.062   9.526  21.245  1.00 44.46           C  
ATOM   1905  O   ALA A 230      14.759   8.715  21.849  1.00 43.80           O  
ATOM   1906  CB  ALA A 230      12.014   8.322  20.444  1.00 40.84           C  
ATOM   1907  HN  ALA A 230      14.045   7.277  19.224  1.00  0.00           H  
ATOM   1908  N   ASN A 231      13.966  10.801  21.603  1.00 47.81           N  
ATOM   1909  CA  ASN A 231      14.867  11.395  22.590  1.00 52.19           C  
ATOM   1910  C   ASN A 231      14.410  11.173  24.030  1.00 53.78           C  
ATOM   1911  O   ASN A 231      15.232  11.060  24.939  1.00 55.95           O  
ATOM   1912  CB  ASN A 231      14.991  12.899  22.338  1.00 52.21           C  
ATOM   1913  CG  ASN A 231      14.789  13.259  20.882  1.00 53.95           C  
ATOM   1914  ND2 ASN A 231      13.604  13.765  20.557  1.00 53.59           N  
ATOM   1915  OD1 ASN A 231      15.683  13.079  20.055  1.00 54.39           O  
ATOM   1916  HN  ASN A 231      13.244  11.382  21.178  1.00  0.00           H  
ATOM   1917 1HD2 ASN A 231      13.468  14.008  19.576  1.00  0.00           H  
ATOM   1918 2HD2 ASN A 231      12.863  13.914  21.242  1.00  0.00           H  
ATOM   1919  N   GLY A 232      13.097  11.111  24.231  1.00 54.32           N  
ATOM   1920  CA  GLY A 232      12.544  11.245  25.567  1.00 54.65           C  
ATOM   1921  C   GLY A 232      12.495   9.981  26.401  1.00 54.91           C  
ATOM   1922  O   GLY A 232      11.587   9.816  27.214  1.00 56.16           O  
ATOM   1923  HN  GLY A 232      12.471  10.968  23.438  1.00  0.00           H  
ATOM   1924  N   GLY A 233      13.461   9.088  26.205  1.00 54.83           N  
ATOM   1925  CA  GLY A 233      13.531   7.881  27.013  1.00 55.03           C  
ATOM   1926  C   GLY A 233      12.350   6.951  26.811  1.00 55.20           C  
ATOM   1927  O   GLY A 233      11.418   7.274  26.081  1.00 54.89           O  
ATOM   1928  HN  GLY A 233      14.160   9.251  25.480  1.00  0.00           H  
ATOM   1929  N   GLU A 234      12.387   5.792  27.460  1.00 56.84           N  
ATOM   1930  CA  GLU A 234      11.311   4.813  27.343  1.00 59.23           C  
ATOM   1931  C   GLU A 234      10.480   4.747  28.620  1.00 59.73           C  
ATOM   1932  O   GLU A 234      10.942   5.124  29.697  1.00 58.69           O  
ATOM   1933  CB  GLU A 234      11.878   3.424  27.027  1.00 60.65           C  
ATOM   1934  CG  GLU A 234      12.682   2.802  28.153  1.00 63.84           C  
ATOM   1935  CD  GLU A 234      13.762   3.729  28.675  1.00 66.45           C  
ATOM   1936  OE1 GLU A 234      14.387   4.437  27.857  1.00 66.62           O  
ATOM   1937  OE2 GLU A 234      13.985   3.753  29.906  1.00 69.44           O1-
ATOM   1938  HN  GLU A 234      13.188   5.581  28.055  1.00  0.00           H  
ATOM   1939  N   LEU A 235       9.253   4.259  28.492  1.00 60.81           N  
ATOM   1940  CA  LEU A 235       8.328   4.242  29.614  1.00 61.85           C  
ATOM   1941  C   LEU A 235       8.915   3.537  30.829  1.00 62.61           C  
ATOM   1942  O   LEU A 235       8.854   4.063  31.938  1.00 64.09           O  
ATOM   1943  CB  LEU A 235       7.014   3.566  29.213  1.00 60.65           C  
ATOM   1944  CG  LEU A 235       6.139   4.350  28.235  1.00 58.43           C  
ATOM   1945  CD1 LEU A 235       4.762   3.717  28.157  1.00 58.97           C  
ATOM   1946  CD2 LEU A 235       6.027   5.789  28.699  1.00 57.39           C  
ATOM   1947  HN  LEU A 235       8.953   3.889  27.590  1.00  0.00           H  
ATOM   1948  N   PHE A 236       9.486   2.356  30.618  1.00 62.77           N  
ATOM   1949  CA  PHE A 236       9.986   1.547  31.724  1.00 63.78           C  
ATOM   1950  C   PHE A 236      10.637   2.446  32.770  1.00 64.89           C  
ATOM   1951  O   PHE A 236      10.385   2.309  33.965  1.00 64.76           O  
ATOM   1952  CB  PHE A 236      11.000   0.523  31.210  1.00 63.59           C  
ATOM   1953  CG  PHE A 236      11.291  -0.587  32.182  1.00 63.86           C  
ATOM   1954  CD1 PHE A 236      12.496  -0.629  32.869  1.00 64.51           C  
ATOM   1955  CD2 PHE A 236      10.372  -1.601  32.391  1.00 64.11           C  
ATOM   1956  CE1 PHE A 236      12.778  -1.663  33.745  1.00 63.94           C  
ATOM   1957  CE2 PHE A 236      10.648  -2.640  33.267  1.00 64.80           C  
ATOM   1958  CZ  PHE A 236      11.853  -2.670  33.944  1.00 64.58           C  
ATOM   1959  HN  PHE A 236       9.577   2.008  29.663  1.00  0.00           H  
ATOM   1960  N   PHE A 237      11.463   3.378  32.306  1.00 66.46           N  
ATOM   1961  CA  PHE A 237      12.026   4.412  33.169  1.00 66.41           C  
ATOM   1962  C   PHE A 237      10.915   5.135  33.923  1.00 65.35           C  
ATOM   1963  O   PHE A 237      10.695   4.898  35.107  1.00 66.50           O  
ATOM   1964  CB  PHE A 237      12.797   5.435  32.330  1.00 68.45           C  
ATOM   1965  CG  PHE A 237      14.289   5.387  32.516  1.00 70.83           C  
ATOM   1966  CD1 PHE A 237      14.934   4.195  32.804  1.00 71.17           C  
ATOM   1967  CD2 PHE A 237      15.050   6.541  32.380  1.00 71.39           C  
ATOM   1968  CE1 PHE A 237      16.312   4.154  32.951  1.00 71.48           C  
ATOM   1969  CE2 PHE A 237      16.427   6.508  32.526  1.00 71.64           C  
ATOM   1970  CZ  PHE A 237      17.059   5.313  32.811  1.00 71.97           C  
ATOM   1971  HN  PHE A 237      11.711   3.371  31.317  1.00  0.00           H  
ATOM   1972  N   HIS A 238      10.209   6.008  33.212  1.00 63.76           N  
ATOM   1973  CA  HIS A 238       9.337   6.999  33.829  1.00 61.46           C  
ATOM   1974  C   HIS A 238       8.213   6.394  34.663  1.00 59.51           C  
ATOM   1975  O   HIS A 238       7.577   7.092  35.450  1.00 60.31           O  
ATOM   1976  CB  HIS A 238       8.751   7.907  32.745  1.00 62.56           C  
ATOM   1977  CG  HIS A 238       9.766   8.390  31.756  1.00 64.26           C  
ATOM   1978  CD2 HIS A 238      10.925   9.070  31.926  1.00 65.55           C  
ATOM   1979  ND1 HIS A 238       9.652   8.163  30.400  1.00 65.22           N  
ATOM   1980  CE1 HIS A 238      10.697   8.682  29.779  1.00 64.65           C  
ATOM   1981  NE2 HIS A 238      11.485   9.238  30.682  1.00 65.52           N  
ATOM   1982  HN  HIS A 238      10.280   5.983  32.195  1.00  0.00           H  
ATOM   1983  HD1 HIS A 238       8.881   7.671  29.947  1.00  0.00           H  
ATOM   1984  HE2 HIS A 238      12.366   9.714  30.488  1.00  0.00           H  
ATOM   1985  N   LEU A 239       7.969   5.098  34.490  1.00 57.54           N  
ATOM   1986  CA  LEU A 239       6.966   4.391  35.285  1.00 53.63           C  
ATOM   1987  C   LEU A 239       7.563   3.920  36.608  1.00 53.81           C  
ATOM   1988  O   LEU A 239       6.848   3.718  37.589  1.00 52.96           O  
ATOM   1989  CB  LEU A 239       6.429   3.183  34.512  1.00 49.26           C  
ATOM   1990  CG  LEU A 239       5.511   2.242  35.296  1.00 46.19           C  
ATOM   1991  CD1 LEU A 239       4.210   2.955  35.638  1.00 42.70           C  
ATOM   1992  CD2 LEU A 239       5.242   0.995  34.479  1.00 41.92           C  
ATOM   1993  HN  LEU A 239       8.496   4.584  33.784  1.00  0.00           H  
ATOM   1994  N   SER A 240       8.879   3.741  36.623  1.00 55.22           N  
ATOM   1995  CA  SER A 240       9.589   3.367  37.840  1.00 57.31           C  
ATOM   1996  C   SER A 240       9.597   4.522  38.832  1.00 59.20           C  
ATOM   1997  O   SER A 240       9.410   4.319  40.033  1.00 59.92           O  
ATOM   1998  CB  SER A 240      11.029   2.971  37.513  1.00 56.80           C  
ATOM   1999  OG  SER A 240      11.064   1.818  36.692  1.00 58.07           O  
ATOM   2000  HN  SER A 240       9.407   3.869  35.760  1.00  0.00           H  
ATOM   2001  HG  SER A 240      11.959   1.572  36.489  1.00  0.00           H  
ATOM   2002  N   ARG A 241       9.809   5.733  38.321  1.00 60.13           N  
ATOM   2003  CA  ARG A 241       9.861   6.924  39.160  1.00 61.60           C  
ATOM   2004  C   ARG A 241       8.466   7.309  39.638  1.00 61.44           C  
ATOM   2005  O   ARG A 241       8.314   7.963  40.669  1.00 62.27           O  
ATOM   2006  CB  ARG A 241      10.466   8.095  38.384  1.00 65.29           C  
ATOM   2007  CG  ARG A 241      11.593   7.707  37.438  1.00 70.53           C  
ATOM   2008  CD  ARG A 241      12.798   7.170  38.188  1.00 72.98           C  
ATOM   2009  NE  ARG A 241      13.684   6.410  37.310  1.00 75.98           N  
ATOM   2010  CZ  ARG A 241      14.917   6.032  37.635  1.00 77.25           C  
ATOM   2011  NH1 ARG A 241      15.418   6.343  38.824  1.00 77.62           N1+
ATOM   2012  NH2 ARG A 241      15.649   5.339  36.771  1.00 77.89           N  
ATOM   2013  HN  ARG A 241       9.939   5.830  37.314  1.00  0.00           H  
ATOM   2014  HE  ARG A 241      13.334   6.152  36.387  1.00  0.00           H  
ATOM   2015 1HH1 ARG A 241      14.856   6.875  39.488  1.00  0.00           H  
ATOM   2016 2HH1 ARG A 241      16.364   6.053  39.073  1.00  0.00           H  
ATOM   2017 1HH2 ARG A 241      15.264   5.100  35.857  1.00  0.00           H  
ATOM   2018 2HH2 ARG A 241      16.595   5.049  37.020  1.00  0.00           H  
ATOM   2019  N   GLU A 242       7.449   6.904  38.884  1.00 60.47           N  
ATOM   2020  CA  GLU A 242       6.076   7.301  39.176  1.00 59.21           C  
ATOM   2021  C   GLU A 242       5.298   6.198  39.893  1.00 57.72           C  
ATOM   2022  O   GLU A 242       4.252   6.459  40.486  1.00 56.30           O  
ATOM   2023  CB  GLU A 242       5.353   7.679  37.877  1.00 61.78           C  
ATOM   2024  CG  GLU A 242       6.033   8.780  37.063  1.00 62.86           C  
ATOM   2025  CD  GLU A 242       5.666  10.177  37.529  1.00 63.94           C  
ATOM   2026  OE1 GLU A 242       4.711  10.306  38.325  1.00 63.86           O  
ATOM   2027  OE2 GLU A 242       6.332  11.144  37.095  1.00 63.33           O1-
ATOM   2028  HN  GLU A 242       7.633   6.301  38.082  1.00  0.00           H  
ATOM   2029  N   ARG A 243       5.811   4.970  39.825  1.00 57.59           N  
ATOM   2030  CA  ARG A 243       5.207   3.818  40.503  1.00 56.90           C  
ATOM   2031  C   ARG A 243       3.947   3.275  39.821  1.00 54.89           C  
ATOM   2032  O   ARG A 243       3.813   2.071  39.611  1.00 54.51           O  
ATOM   2033  CB  ARG A 243       4.890   4.171  41.960  1.00 59.34           C  
ATOM   2034  CG  ARG A 243       6.099   4.142  42.885  1.00 61.82           C  
ATOM   2035  CD  ARG A 243       6.400   2.715  43.326  1.00 66.03           C  
ATOM   2036  NE  ARG A 243       5.170   1.974  43.608  1.00 68.56           N  
ATOM   2037  CZ  ARG A 243       5.130   0.731  44.079  1.00 69.79           C  
ATOM   2038  NH1 ARG A 243       6.256   0.073  44.330  1.00 69.86           N1+
ATOM   2039  NH2 ARG A 243       3.959   0.144  44.298  1.00 69.83           N  
ATOM   2040  HN  ARG A 243       6.660   4.825  39.278  1.00  0.00           H  
ATOM   2041  HE  ARG A 243       4.282   2.443  43.431  1.00  0.00           H  
ATOM   2042 1HH1 ARG A 243       7.155   0.524  44.162  1.00  0.00           H  
ATOM   2043 2HH1 ARG A 243       6.225  -0.880  44.691  1.00  0.00           H  
ATOM   2044 1HH2 ARG A 243       3.094   0.649  44.105  1.00  0.00           H  
ATOM   2045 2HH2 ARG A 243       3.928  -0.809  44.659  1.00  0.00           H  
ATOM   2046  N   VAL A 244       3.024   4.165  39.481  1.00 52.41           N  
ATOM   2047  CA  VAL A 244       1.807   3.773  38.784  1.00 50.80           C  
ATOM   2048  C   VAL A 244       1.333   4.950  37.936  1.00 51.06           C  
ATOM   2049  O   VAL A 244       1.768   6.085  38.143  1.00 51.78           O  
ATOM   2050  CB  VAL A 244       0.697   3.384  39.784  1.00 51.53           C  
ATOM   2051  CG1 VAL A 244       0.338   4.581  40.651  1.00 51.62           C  
ATOM   2052  CG2 VAL A 244      -0.529   2.881  39.042  1.00 52.05           C  
ATOM   2053  HN  VAL A 244       3.170   5.147  39.713  1.00  0.00           H  
ATOM   2054  N   PHE A 245       0.455   4.680  36.975  1.00 48.06           N  
ATOM   2055  CA  PHE A 245      -0.120   5.744  36.160  1.00 45.98           C  
ATOM   2056  C   PHE A 245      -1.638   5.797  36.286  1.00 44.94           C  
ATOM   2057  O   PHE A 245      -2.305   4.766  36.361  1.00 45.24           O  
ATOM   2058  CB  PHE A 245       0.256   5.560  34.688  1.00 45.06           C  
ATOM   2059  CG  PHE A 245       1.691   5.877  34.383  1.00 44.45           C  
ATOM   2060  CD1 PHE A 245       2.432   6.686  35.226  1.00 44.56           C  
ATOM   2061  CD2 PHE A 245       2.297   5.372  33.244  1.00 43.99           C  
ATOM   2062  CE1 PHE A 245       3.755   6.988  34.939  1.00 43.46           C  
ATOM   2063  CE2 PHE A 245       3.615   5.669  32.955  1.00 43.62           C  
ATOM   2064  CZ  PHE A 245       4.344   6.480  33.805  1.00 42.73           C  
ATOM   2065  HN  PHE A 245       0.179   3.713  36.805  1.00  0.00           H  
ATOM   2066  N   SER A 246      -2.177   7.011  36.302  1.00 43.04           N  
ATOM   2067  CA  SER A 246      -3.618   7.213  36.301  1.00 41.34           C  
ATOM   2068  C   SER A 246      -4.226   6.518  35.092  1.00 39.67           C  
ATOM   2069  O   SER A 246      -3.511   6.065  34.200  1.00 40.51           O  
ATOM   2070  CB  SER A 246      -3.933   8.707  36.243  1.00 42.34           C  
ATOM   2071  OG  SER A 246      -3.318   9.300  35.112  1.00 44.47           O  
ATOM   2072  HN  SER A 246      -1.563   7.825  36.315  1.00  0.00           H  
ATOM   2073  HG  SER A 246      -3.514  10.229  35.076  1.00  0.00           H  
ATOM   2074  N   GLU A 247      -5.549   6.436  35.063  1.00 37.62           N  
ATOM   2075  CA  GLU A 247      -6.241   5.872  33.916  1.00 35.73           C  
ATOM   2076  C   GLU A 247      -6.132   6.816  32.726  1.00 34.72           C  
ATOM   2077  O   GLU A 247      -5.921   6.380  31.596  1.00 33.59           O  
ATOM   2078  CB  GLU A 247      -7.708   5.625  34.260  1.00 33.81           C  
ATOM   2079  CG  GLU A 247      -7.899   4.614  35.366  1.00 33.98           C  
ATOM   2080  CD  GLU A 247      -9.347   4.237  35.568  1.00 34.79           C  
ATOM   2081  OE1 GLU A 247     -10.169   4.528  34.676  1.00 34.84           O  
ATOM   2082  OE2 GLU A 247      -9.664   3.648  36.621  1.00 39.50           O1-
ATOM   2083  HN  GLU A 247      -6.090   6.774  35.859  1.00  0.00           H  
ATOM   2084  N   ASP A 248      -6.265   8.111  32.993  1.00 35.01           N  
ATOM   2085  CA  ASP A 248      -6.085   9.135  31.969  1.00 35.57           C  
ATOM   2086  C   ASP A 248      -4.736   9.014  31.278  1.00 34.31           C  
ATOM   2087  O   ASP A 248      -4.658   9.013  30.051  1.00 36.91           O  
ATOM   2088  CB  ASP A 248      -6.209  10.529  32.581  1.00 33.67           C  
ATOM   2089  CG  ASP A 248      -7.641  10.922  32.832  1.00 33.95           C  
ATOM   2090  OD1 ASP A 248      -8.543  10.124  32.504  1.00 34.80           O  
ATOM   2091  OD2 ASP A 248      -7.867  12.033  33.350  1.00 33.46           O1-
ATOM   2092  HN  ASP A 248      -6.500   8.398  33.943  1.00  0.00           H  
ATOM   2093  N   ARG A 249      -3.676   8.909  32.067  1.00 34.18           N  
ATOM   2094  CA  ARG A 249      -2.332   8.815  31.515  1.00 34.82           C  
ATOM   2095  C   ARG A 249      -2.117   7.489  30.795  1.00 33.36           C  
ATOM   2096  O   ARG A 249      -1.391   7.426  29.807  1.00 33.67           O  
ATOM   2097  CB  ARG A 249      -1.299   8.972  32.628  1.00 36.89           C  
ATOM   2098  CG  ARG A 249       0.135   8.949  32.148  1.00 40.28           C  
ATOM   2099  CD  ARG A 249       1.075   9.404  33.254  1.00 46.65           C  
ATOM   2100  NE  ARG A 249       2.469   9.394  32.826  1.00 50.40           N  
ATOM   2101  CZ  ARG A 249       3.470   9.923  33.521  1.00 53.31           C  
ATOM   2102  NH1 ARG A 249       3.235  10.510  34.688  1.00 53.01           N1+
ATOM   2103  NH2 ARG A 249       4.708   9.864  33.046  1.00 55.58           N  
ATOM   2104  HN  ARG A 249      -3.804   8.894  33.079  1.00  0.00           H  
ATOM   2105  HE  ARG A 249       2.690   8.952  31.934  1.00  0.00           H  
ATOM   2106 1HH1 ARG A 249       4.004  10.916  35.222  1.00  0.00           H  
ATOM   2107 2HH1 ARG A 249       2.284  10.555  35.053  1.00  0.00           H  
ATOM   2108 1HH2 ARG A 249       5.477  10.270  33.580  1.00  0.00           H  
ATOM   2109 2HH2 ARG A 249       4.889   9.413  32.149  1.00  0.00           H  
ATOM   2110  N   ALA A 250      -2.754   6.432  31.289  1.00 32.64           N  
ATOM   2111  CA  ALA A 250      -2.687   5.127  30.639  1.00 31.95           C  
ATOM   2112  C   ALA A 250      -3.536   5.078  29.369  1.00 31.29           C  
ATOM   2113  O   ALA A 250      -3.228   4.334  28.442  1.00 31.32           O  
ATOM   2114  CB  ALA A 250      -3.137   4.045  31.603  1.00 33.09           C  
ATOM   2115  HN  ALA A 250      -3.303   6.535  32.143  1.00  0.00           H  
ATOM   2116  N   ARG A 251      -4.606   5.867  29.334  1.00 29.78           N  
ATOM   2117  CA  ARG A 251      -5.427   5.991  28.134  1.00 29.92           C  
ATOM   2118  C   ARG A 251      -4.694   6.759  27.031  1.00 29.67           C  
ATOM   2119  O   ARG A 251      -5.000   6.608  25.851  1.00 29.44           O  
ATOM   2120  CB  ARG A 251      -6.753   6.696  28.464  1.00 28.47           C  
ATOM   2121  CG  ARG A 251      -7.650   6.953  27.254  1.00 28.67           C  
ATOM   2122  CD  ARG A 251      -9.118   7.124  27.654  1.00 30.50           C  
ATOM   2123  NE  ARG A 251      -9.277   8.079  28.745  1.00 31.77           N  
ATOM   2124  CZ  ARG A 251      -9.726   7.768  29.957  1.00 31.78           C  
ATOM   2125  NH1 ARG A 251     -10.072   6.524  30.244  1.00 28.22           N1+
ATOM   2126  NH2 ARG A 251      -9.814   8.706  30.888  1.00 34.21           N  
ATOM   2127  HN  ARG A 251      -4.859   6.399  30.167  1.00  0.00           H  
ATOM   2128  HE  ARG A 251      -9.027   9.051  28.566  1.00  0.00           H  
ATOM   2129 1HH1 ARG A 251     -10.004   5.802  29.527  1.00  0.00           H  
ATOM   2130 2HH1 ARG A 251     -10.417   6.285  31.174  1.00  0.00           H  
ATOM   2131 1HH2 ARG A 251      -9.547   9.665  30.667  1.00  0.00           H  
ATOM   2132 2HH2 ARG A 251     -10.159   8.467  31.818  1.00  0.00           H  
ATOM   2133  N   PHE A 252      -3.725   7.581  27.419  1.00 29.37           N  
ATOM   2134  CA  PHE A 252      -2.960   8.357  26.452  1.00 27.94           C  
ATOM   2135  C   PHE A 252      -1.968   7.471  25.714  1.00 28.77           C  
ATOM   2136  O   PHE A 252      -1.823   7.574  24.492  1.00 30.03           O  
ATOM   2137  CB  PHE A 252      -2.205   9.499  27.148  1.00 27.36           C  
ATOM   2138  CG  PHE A 252      -1.167  10.152  26.281  1.00 28.38           C  
ATOM   2139  CD1 PHE A 252      -1.469  11.291  25.551  1.00 28.15           C  
ATOM   2140  CD2 PHE A 252       0.110   9.609  26.170  1.00 28.74           C  
ATOM   2141  CE1 PHE A 252      -0.517  11.876  24.722  1.00 28.57           C  
ATOM   2142  CE2 PHE A 252       1.060  10.187  25.346  1.00 29.20           C  
ATOM   2143  CZ  PHE A 252       0.749  11.321  24.620  1.00 27.64           C  
ATOM   2144  HN  PHE A 252      -3.513   7.670  28.413  1.00  0.00           H  
ATOM   2145  N   TYR A 253      -1.279   6.609  26.456  1.00 27.80           N  
ATOM   2146  CA  TYR A 253      -0.265   5.751  25.855  1.00 27.71           C  
ATOM   2147  C   TYR A 253      -0.923   4.582  25.140  1.00 26.85           C  
ATOM   2148  O   TYR A 253      -0.482   4.184  24.066  1.00 27.76           O  
ATOM   2149  CB  TYR A 253       0.727   5.246  26.920  1.00 27.42           C  
ATOM   2150  CG  TYR A 253       1.643   6.335  27.449  1.00 27.98           C  
ATOM   2151  CD1 TYR A 253       2.518   7.000  26.599  1.00 29.45           C  
ATOM   2152  CD2 TYR A 253       1.601   6.730  28.783  1.00 28.23           C  
ATOM   2153  CE1 TYR A 253       3.321   8.028  27.048  1.00 27.00           C  
ATOM   2154  CE2 TYR A 253       2.405   7.762  29.247  1.00 28.87           C  
ATOM   2155  CZ  TYR A 253       3.261   8.408  28.368  1.00 30.66           C  
ATOM   2156  OH  TYR A 253       4.051   9.451  28.797  1.00 35.09           O  
ATOM   2157  HN  TYR A 253      -1.462   6.547  27.458  1.00  0.00           H  
ATOM   2158  HH  TYR A 253       4.010   9.714  29.709  1.00  0.00           H  
ATOM   2159  N   GLY A 254      -1.989   4.049  25.727  1.00 26.50           N  
ATOM   2160  CA  GLY A 254      -2.727   2.979  25.080  1.00 27.22           C  
ATOM   2161  C   GLY A 254      -3.335   3.407  23.754  1.00 29.00           C  
ATOM   2162  O   GLY A 254      -3.335   2.638  22.787  1.00 27.72           O  
ATOM   2163  HN  GLY A 254      -2.291   4.394  26.638  1.00  0.00           H  
ATOM   2164  N   ALA A 255      -3.846   4.637  23.700  1.00 27.11           N  
ATOM   2165  CA  ALA A 255      -4.496   5.142  22.493  1.00 26.26           C  
ATOM   2166  C   ALA A 255      -3.515   5.216  21.340  1.00 24.84           C  
ATOM   2167  O   ALA A 255      -3.839   4.845  20.216  1.00 26.54           O  
ATOM   2168  CB  ALA A 255      -5.092   6.519  22.745  1.00 26.61           C  
ATOM   2169  HN  ALA A 255      -3.782   5.240  24.520  1.00  0.00           H  
ATOM   2170  N   GLU A 256      -2.314   5.701  21.625  1.00 24.13           N  
ATOM   2171  CA  GLU A 256      -1.296   5.878  20.597  1.00 23.41           C  
ATOM   2172  C   GLU A 256      -0.734   4.538  20.137  1.00 25.06           C  
ATOM   2173  O   GLU A 256      -0.336   4.393  18.980  1.00 25.24           O  
ATOM   2174  CB  GLU A 256      -0.171   6.772  21.124  1.00 21.02           C  
ATOM   2175  CG  GLU A 256      -0.651   8.156  21.539  1.00 22.21           C  
ATOM   2176  CD  GLU A 256       0.471   9.177  21.642  1.00 24.84           C  
ATOM   2177  OE1 GLU A 256       1.659   8.786  21.611  1.00 25.14           O  
ATOM   2178  OE2 GLU A 256       0.158  10.379  21.754  1.00 25.22           O1-
ATOM   2179  HN  GLU A 256      -2.097   5.957  22.588  1.00  0.00           H  
ATOM   2180  N   ILE A 257      -0.713   3.562  21.047  1.00 24.23           N  
ATOM   2181  CA  ILE A 257      -0.346   2.196  20.700  1.00 22.56           C  
ATOM   2182  C   ILE A 257      -1.391   1.615  19.754  1.00 22.32           C  
ATOM   2183  O   ILE A 257      -1.047   0.988  18.753  1.00 23.01           O  
ATOM   2184  CB  ILE A 257      -0.239   1.289  21.971  1.00 24.56           C  
ATOM   2185  CG1 ILE A 257       0.947   1.728  22.831  1.00 24.16           C  
ATOM   2186  CG2 ILE A 257      -0.061  -0.172  21.577  1.00 21.12           C  
ATOM   2187  CD1 ILE A 257       1.113   0.914  24.090  1.00 24.25           C  
ATOM   2188  HN  ILE A 257      -0.961   3.779  22.012  1.00  0.00           H  
ATOM   2189  N   VAL A 258      -2.666   1.837  20.067  1.00 23.37           N  
ATOM   2190  CA  VAL A 258      -3.754   1.288  19.266  1.00 22.85           C  
ATOM   2191  C   VAL A 258      -3.762   1.845  17.855  1.00 25.80           C  
ATOM   2192  O   VAL A 258      -3.945   1.098  16.893  1.00 28.58           O  
ATOM   2193  CB  VAL A 258      -5.128   1.548  19.915  1.00 22.72           C  
ATOM   2194  CG1 VAL A 258      -6.239   1.302  18.899  1.00 19.89           C  
ATOM   2195  CG2 VAL A 258      -5.316   0.620  21.118  1.00 18.92           C  
ATOM   2196  HN  VAL A 258      -2.887   2.404  20.886  1.00  0.00           H  
ATOM   2197  N   SER A 259      -3.551   3.153  17.731  1.00 25.37           N  
ATOM   2198  CA  SER A 259      -3.390   3.784  16.428  1.00 25.92           C  
ATOM   2199  C   SER A 259      -2.278   3.095  15.623  1.00 27.38           C  
ATOM   2200  O   SER A 259      -2.481   2.695  14.475  1.00 26.25           O  
ATOM   2201  CB  SER A 259      -3.063   5.271  16.616  1.00 28.16           C  
ATOM   2202  OG  SER A 259      -2.744   5.907  15.390  1.00 26.15           O  
ATOM   2203  HN  SER A 259      -3.501   3.729  18.571  1.00  0.00           H  
ATOM   2204  HG  SER A 259      -2.542   6.828  15.506  1.00  0.00           H  
ATOM   2205  N   ALA A 260      -1.108   2.945  16.236  1.00 27.09           N  
ATOM   2206  CA  ALA A 260       0.022   2.294  15.584  1.00 26.53           C  
ATOM   2207  C   ALA A 260      -0.253   0.831  15.216  1.00 28.06           C  
ATOM   2208  O   ALA A 260       0.145   0.369  14.146  1.00 26.54           O  
ATOM   2209  CB  ALA A 260       1.244   2.379  16.476  1.00 27.32           C  
ATOM   2210  HN  ALA A 260      -0.998   3.295  17.188  1.00  0.00           H  
ATOM   2211  N   LEU A 261      -0.923   0.098  16.099  1.00 28.28           N  
ATOM   2212  CA  LEU A 261      -1.190  -1.313  15.838  1.00 28.19           C  
ATOM   2213  C   LEU A 261      -2.270  -1.468  14.773  1.00 28.73           C  
ATOM   2214  O   LEU A 261      -2.186  -2.344  13.914  1.00 27.99           O  
ATOM   2215  CB  LEU A 261      -1.613  -2.028  17.126  1.00 27.55           C  
ATOM   2216  CG  LEU A 261      -0.519  -2.206  18.183  1.00 26.86           C  
ATOM   2217  CD1 LEU A 261      -1.100  -2.742  19.491  1.00 27.42           C  
ATOM   2218  CD2 LEU A 261       0.527  -3.143  17.633  1.00 24.63           C  
ATOM   2219  HN  LEU A 261      -1.253   0.524  16.965  1.00  0.00           H  
ATOM   2220  N   ASP A 262      -3.280  -0.610  14.827  1.00 29.37           N  
ATOM   2221  CA  ASP A 262      -4.299  -0.594  13.790  1.00 30.95           C  
ATOM   2222  C   ASP A 262      -3.606  -0.430  12.451  1.00 33.07           C  
ATOM   2223  O   ASP A 262      -3.919  -1.120  11.479  1.00 35.54           O  
ATOM   2224  CB  ASP A 262      -5.256   0.574  14.004  1.00 31.17           C  
ATOM   2225  CG  ASP A 262      -6.323   0.649  12.937  1.00 32.53           C  
ATOM   2226  OD1 ASP A 262      -6.899  -0.404  12.591  1.00 34.77           O  
ATOM   2227  OD2 ASP A 262      -6.588   1.762  12.443  1.00 32.64           O1-
ATOM   2228  HN  ASP A 262      -3.343   0.046  15.605  1.00  0.00           H  
ATOM   2229  N   TYR A 263      -2.649   0.489  12.411  1.00 32.55           N  
ATOM   2230  CA  TYR A 263      -1.968   0.811  11.176  1.00 30.85           C  
ATOM   2231  C   TYR A 263      -1.161  -0.369  10.641  1.00 30.01           C  
ATOM   2232  O   TYR A 263      -1.139  -0.615   9.437  1.00 30.60           O  
ATOM   2233  CB  TYR A 263      -1.058   2.014  11.388  1.00 31.68           C  
ATOM   2234  CG  TYR A 263      -0.145   2.266  10.219  1.00 34.50           C  
ATOM   2235  CD1 TYR A 263      -0.611   2.904   9.078  1.00 33.68           C  
ATOM   2236  CD2 TYR A 263       1.180   1.850  10.249  1.00 34.81           C  
ATOM   2237  CE1 TYR A 263       0.215   3.118   8.001  1.00 35.11           C  
ATOM   2238  CE2 TYR A 263       2.012   2.058   9.176  1.00 36.68           C  
ATOM   2239  CZ  TYR A 263       1.525   2.692   8.054  1.00 35.91           C  
ATOM   2240  OH  TYR A 263       2.350   2.892   6.975  1.00 40.19           O  
ATOM   2241  HN  TYR A 263      -2.389   0.978  13.268  1.00  0.00           H  
ATOM   2242  HH  TYR A 263       3.253   2.598   7.012  1.00  0.00           H  
ATOM   2243  N   LEU A 264      -0.500  -1.095  11.538  1.00 28.13           N  
ATOM   2244  CA  LEU A 264       0.286  -2.258  11.150  1.00 25.32           C  
ATOM   2245  C   LEU A 264      -0.614  -3.406  10.719  1.00 25.78           C  
ATOM   2246  O   LEU A 264      -0.233  -4.214   9.874  1.00 23.58           O  
ATOM   2247  CB  LEU A 264       1.163  -2.725  12.310  1.00 24.88           C  
ATOM   2248  CG  LEU A 264       2.413  -1.901  12.610  1.00 24.58           C  
ATOM   2249  CD1 LEU A 264       3.109  -2.499  13.820  1.00 23.42           C  
ATOM   2250  CD2 LEU A 264       3.338  -1.895  11.404  1.00 21.21           C  
ATOM   2251  HN  LEU A 264      -0.545  -0.831  12.522  1.00  0.00           H  
ATOM   2252  N   HIS A 265      -1.805  -3.472  11.308  1.00 24.93           N  
ATOM   2253  CA  HIS A 265      -2.756  -4.533  10.997  1.00 25.71           C  
ATOM   2254  C   HIS A 265      -3.435  -4.316   9.638  1.00 28.61           C  
ATOM   2255  O   HIS A 265      -3.403  -5.189   8.772  1.00 29.26           O  
ATOM   2256  CB  HIS A 265      -3.823  -4.618  12.094  1.00 23.08           C  
ATOM   2257  CG  HIS A 265      -3.332  -5.210  13.379  1.00 22.12           C  
ATOM   2258  CD2 HIS A 265      -2.087  -5.547  13.789  1.00 22.03           C  
ATOM   2259  ND1 HIS A 265      -4.176  -5.526  14.422  1.00 20.69           N  
ATOM   2260  CE1 HIS A 265      -3.472  -6.032  15.419  1.00 19.95           C  
ATOM   2261  NE2 HIS A 265      -2.201  -6.055  15.061  1.00 20.22           N  
ATOM   2262  HN  HIS A 265      -2.060  -2.762  11.995  1.00  0.00           H  
ATOM   2263  HD1 HIS A 265      -5.187  -5.390  14.424  1.00  0.00           H  
ATOM   2264  HE2 HIS A 265      -1.429  -6.395  15.635  1.00  0.00           H  
ATOM   2265  N   SER A 266      -4.047  -3.150   9.456  1.00 30.81           N  
ATOM   2266  CA  SER A 266      -4.796  -2.855   8.238  1.00 32.31           C  
ATOM   2267  C   SER A 266      -3.874  -2.616   7.042  1.00 34.33           C  
ATOM   2268  O   SER A 266      -4.058  -3.196   5.972  1.00 35.15           O  
ATOM   2269  CB  SER A 266      -5.664  -1.613   8.443  1.00 31.55           C  
ATOM   2270  OG  SER A 266      -6.483  -1.746   9.584  1.00 32.26           O  
ATOM   2271  HN  SER A 266      -3.992  -2.442  10.188  1.00  0.00           H  
ATOM   2272  HG  SER A 266      -7.022  -0.974   9.711  1.00  0.00           H  
ATOM   2273  N   GLU A 267      -2.886  -1.751   7.229  1.00 34.24           N  
ATOM   2274  CA  GLU A 267      -2.080  -1.288   6.117  1.00 35.25           C  
ATOM   2275  C   GLU A 267      -0.978  -2.261   5.742  1.00 35.72           C  
ATOM   2276  O   GLU A 267      -0.839  -2.625   4.576  1.00 38.74           O  
ATOM   2277  CB  GLU A 267      -1.485   0.084   6.441  1.00 35.50           C  
ATOM   2278  CG  GLU A 267      -2.508   1.204   6.381  1.00 37.36           C  
ATOM   2279  CD  GLU A 267      -3.180   1.303   5.018  1.00 38.51           C  
ATOM   2280  OE1 GLU A 267      -2.515   1.001   4.000  1.00 40.56           O  
ATOM   2281  OE2 GLU A 267      -4.370   1.680   4.964  1.00 35.90           O1-
ATOM   2282  HN  GLU A 267      -2.691  -1.407   8.169  1.00  0.00           H  
ATOM   2283  N   LYS A 268      -0.196  -2.694   6.722  1.00 34.46           N  
ATOM   2284  CA  LYS A 268       0.913  -3.588   6.429  1.00 32.00           C  
ATOM   2285  C   LYS A 268       0.574  -5.065   6.609  1.00 30.70           C  
ATOM   2286  O   LYS A 268       1.339  -5.931   6.195  1.00 31.62           O  
ATOM   2287  CB  LYS A 268       2.117  -3.213   7.292  1.00 32.79           C  
ATOM   2288  CG  LYS A 268       2.637  -1.821   6.996  1.00 31.28           C  
ATOM   2289  CD  LYS A 268       2.407  -1.483   5.530  1.00 32.10           C  
ATOM   2290  CE  LYS A 268       2.424   0.015   5.275  1.00 33.10           C  
ATOM   2291  NZ  LYS A 268       3.799   0.571   5.182  1.00 33.93           N1+
ATOM   2292  HN  LYS A 268      -0.373  -2.400   7.682  1.00  0.00           H  
ATOM   2293  HZ1 LYS A 268       3.810   1.576   5.011  1.00  0.00           H  
ATOM   2294  HZ2 LYS A 268       4.346   0.075   4.478  1.00  0.00           H  
ATOM   2295  HZ3 LYS A 268       4.344   0.336   6.012  1.00  0.00           H  
ATOM   2296  N   ASN A 269      -0.569  -5.352   7.224  1.00 30.41           N  
ATOM   2297  CA  ASN A 269      -0.999  -6.732   7.440  1.00 29.71           C  
ATOM   2298  C   ASN A 269       0.071  -7.558   8.180  1.00 28.32           C  
ATOM   2299  O   ASN A 269       0.408  -8.669   7.782  1.00 28.32           O  
ATOM   2300  CB  ASN A 269      -1.343  -7.371   6.088  1.00 31.50           C  
ATOM   2301  CG  ASN A 269      -2.007  -8.730   6.228  1.00 33.98           C  
ATOM   2302  ND2 ASN A 269      -3.125  -8.778   6.943  1.00 35.97           N  
ATOM   2303  OD1 ASN A 269      -1.521  -9.724   5.690  1.00 35.31           O  
ATOM   2304  HN  ASN A 269      -1.161  -4.590   7.554  1.00  0.00           H  
ATOM   2305 1HD2 ASN A 269      -3.528  -7.954   7.389  1.00  0.00           H  
ATOM   2306 2HD2 ASN A 269      -3.571  -9.691   7.037  1.00  0.00           H  
ATOM   2307  N   VAL A 270       0.609  -6.996   9.256  1.00 28.62           N  
ATOM   2308  CA  VAL A 270       1.557  -7.705  10.113  1.00 30.78           C  
ATOM   2309  C   VAL A 270       1.176  -7.549  11.579  1.00 32.09           C  
ATOM   2310  O   VAL A 270       0.701  -6.493  11.994  1.00 32.12           O  
ATOM   2311  CB  VAL A 270       2.994  -7.168   9.946  1.00 29.79           C  
ATOM   2312  CG1 VAL A 270       3.505  -7.454   8.549  1.00 32.27           C  
ATOM   2313  CG2 VAL A 270       3.021  -5.679  10.223  1.00 31.64           C  
ATOM   2314  HN  VAL A 270       0.352  -6.038   9.492  1.00  0.00           H  
ATOM   2315  N   VAL A 271       1.381  -8.604  12.360  1.00 33.27           N  
ATOM   2316  CA  VAL A 271       1.297  -8.492  13.809  1.00 34.82           C  
ATOM   2317  C   VAL A 271       2.674  -8.112  14.330  1.00 35.52           C  
ATOM   2318  O   VAL A 271       3.690  -8.567  13.802  1.00 37.86           O  
ATOM   2319  CB  VAL A 271       0.877  -9.818  14.455  1.00 35.74           C  
ATOM   2320  CG1 VAL A 271      -0.401 -10.325  13.806  1.00 37.69           C  
ATOM   2321  CG2 VAL A 271       1.990 -10.834  14.326  1.00 36.82           C  
ATOM   2322  HN  VAL A 271       1.601  -9.506  11.938  1.00  0.00           H  
ATOM   2323  N   TYR A 272       2.712  -7.269  15.358  1.00 35.44           N  
ATOM   2324  CA  TYR A 272       3.980  -6.771  15.876  1.00 33.98           C  
ATOM   2325  C   TYR A 272       4.572  -7.745  16.893  1.00 34.20           C  
ATOM   2326  O   TYR A 272       5.757  -8.059  16.843  1.00 33.69           O  
ATOM   2327  CB  TYR A 272       3.773  -5.395  16.507  1.00 31.51           C  
ATOM   2328  CG  TYR A 272       4.997  -4.839  17.197  1.00 29.57           C  
ATOM   2329  CD1 TYR A 272       6.086  -4.368  16.466  1.00 25.78           C  
ATOM   2330  CD2 TYR A 272       5.056  -4.769  18.581  1.00 25.41           C  
ATOM   2331  CE1 TYR A 272       7.196  -3.841  17.101  1.00 22.02           C  
ATOM   2332  CE2 TYR A 272       6.158  -4.242  19.223  1.00 24.45           C  
ATOM   2333  CZ  TYR A 272       7.223  -3.778  18.483  1.00 24.35           C  
ATOM   2334  OH  TYR A 272       8.299  -3.228  19.140  1.00 20.49           O  
ATOM   2335  HN  TYR A 272       1.840  -6.966  15.791  1.00  0.00           H  
ATOM   2336  HH  TYR A 272       8.318  -3.185  20.089  1.00  0.00           H  
ATOM   2337  N   ARG A 273       3.736  -8.214  17.813  1.00 35.20           N  
ATOM   2338  CA  ARG A 273       4.060  -9.360  18.659  1.00 37.23           C  
ATOM   2339  C   ARG A 273       5.081  -9.092  19.765  1.00 39.17           C  
ATOM   2340  O   ARG A 273       5.302  -9.937  20.632  1.00 41.23           O  
ATOM   2341  CB  ARG A 273       4.551 -10.523  17.798  1.00 36.20           C  
ATOM   2342  CG  ARG A 273       4.083 -11.866  18.308  1.00 38.41           C  
ATOM   2343  CD  ARG A 273       4.927 -12.998  17.778  1.00 40.41           C  
ATOM   2344  NE  ARG A 273       6.240 -13.040  18.408  1.00 41.95           N  
ATOM   2345  CZ  ARG A 273       6.916 -14.159  18.642  1.00 44.58           C  
ATOM   2346  NH1 ARG A 273       6.398 -15.333  18.300  1.00 41.74           N1+
ATOM   2347  NH2 ARG A 273       8.114 -14.105  19.209  1.00 45.71           N  
ATOM   2348  HN  ARG A 273       2.833  -7.756  17.933  1.00  0.00           H  
ATOM   2349  HE  ARG A 273       6.666 -12.156  18.686  1.00  0.00           H  
ATOM   2350 1HH1 ARG A 273       6.917 -16.192  18.480  1.00  0.00           H  
ATOM   2351 2HH1 ARG A 273       5.477 -15.375  17.864  1.00  0.00           H  
ATOM   2352 1HH2 ARG A 273       8.633 -14.964  19.389  1.00  0.00           H  
ATOM   2353 2HH2 ARG A 273       8.512 -13.203  19.472  1.00  0.00           H  
ATOM   2354  N   ASP A 274       5.706  -7.924  19.744  1.00 40.14           N  
ATOM   2355  CA  ASP A 274       6.763  -7.647  20.698  1.00 39.73           C  
ATOM   2356  C   ASP A 274       6.384  -6.539  21.666  1.00 39.46           C  
ATOM   2357  O   ASP A 274       7.245  -5.930  22.302  1.00 39.49           O  
ATOM   2358  CB  ASP A 274       8.036  -7.266  19.958  1.00 41.85           C  
ATOM   2359  CG  ASP A 274       9.267  -7.817  20.621  1.00 45.41           C  
ATOM   2360  OD1 ASP A 274      10.162  -7.016  20.961  1.00 47.83           O  
ATOM   2361  OD2 ASP A 274       9.337  -9.053  20.804  1.00 48.11           O1-
ATOM   2362  HN  ASP A 274       5.443  -7.218  19.056  1.00  0.00           H  
ATOM   2363  N   LEU A 275       5.091  -6.273  21.777  1.00 37.97           N  
ATOM   2364  CA  LEU A 275       4.643  -5.165  22.596  1.00 37.56           C  
ATOM   2365  C   LEU A 275       5.047  -5.417  24.045  1.00 37.71           C  
ATOM   2366  O   LEU A 275       4.605  -6.381  24.670  1.00 33.96           O  
ATOM   2367  CB  LEU A 275       3.128  -5.011  22.484  1.00 37.24           C  
ATOM   2368  CG  LEU A 275       2.588  -3.631  22.850  1.00 37.05           C  
ATOM   2369  CD1 LEU A 275       3.225  -2.599  21.942  1.00 35.67           C  
ATOM   2370  CD2 LEU A 275       1.071  -3.608  22.714  1.00 37.74           C  
ATOM   2371  HN  LEU A 275       4.409  -6.850  21.285  1.00  0.00           H  
ATOM   2372  N   LYS A 276       5.906  -4.547  24.563  1.00 39.46           N  
ATOM   2373  CA  LYS A 276       6.364  -4.617  25.947  1.00 39.85           C  
ATOM   2374  C   LYS A 276       6.750  -3.210  26.393  1.00 40.14           C  
ATOM   2375  O   LYS A 276       7.108  -2.371  25.565  1.00 41.35           O  
ATOM   2376  CB  LYS A 276       7.579  -5.539  26.060  1.00 39.24           C  
ATOM   2377  CG  LYS A 276       8.861  -4.919  25.548  1.00 41.58           C  
ATOM   2378  CD  LYS A 276      10.010  -5.901  25.585  1.00 41.76           C  
ATOM   2379  CE  LYS A 276       9.758  -7.064  24.646  1.00 44.02           C  
ATOM   2380  NZ  LYS A 276      10.975  -7.900  24.497  1.00 44.87           N1+
ATOM   2381  HN  LYS A 276       6.261  -3.798  23.968  1.00  0.00           H  
ATOM   2382  HZ1 LYS A 276      10.805  -8.683  23.865  1.00  0.00           H  
ATOM   2383  HZ2 LYS A 276      11.328  -8.215  25.401  1.00  0.00           H  
ATOM   2384  HZ3 LYS A 276      11.779  -7.345  24.202  1.00  0.00           H  
ATOM   2385  N   LEU A 277       6.690  -2.962  27.697  1.00 39.70           N  
ATOM   2386  CA  LEU A 277       6.896  -1.621  28.241  1.00 39.58           C  
ATOM   2387  C   LEU A 277       8.216  -1.003  27.795  1.00 40.15           C  
ATOM   2388  O   LEU A 277       8.316   0.210  27.619  1.00 40.81           O  
ATOM   2389  CB  LEU A 277       6.863  -1.666  29.765  1.00 40.49           C  
ATOM   2390  CG  LEU A 277       6.465  -0.367  30.465  1.00 42.37           C  
ATOM   2391  CD1 LEU A 277       4.951  -0.204  30.409  1.00 40.13           C  
ATOM   2392  CD2 LEU A 277       6.941  -0.407  31.906  1.00 43.26           C  
ATOM   2393  HN  LEU A 277       6.494  -3.731  28.338  1.00  0.00           H  
ATOM   2394  N   GLU A 278       9.229  -1.844  27.619  1.00 40.38           N  
ATOM   2395  CA  GLU A 278      10.573  -1.370  27.331  1.00 40.34           C  
ATOM   2396  C   GLU A 278      10.723  -1.031  25.851  1.00 40.12           C  
ATOM   2397  O   GLU A 278      11.725  -0.450  25.437  1.00 40.57           O  
ATOM   2398  CB  GLU A 278      11.601  -2.435  27.726  1.00 43.32           C  
ATOM   2399  CG  GLU A 278      11.471  -2.935  29.163  1.00 46.92           C  
ATOM   2400  CD  GLU A 278      10.589  -4.173  29.284  1.00 50.10           C  
ATOM   2401  OE1 GLU A 278      11.146  -5.297  29.322  1.00 51.89           O  
ATOM   2402  OE2 GLU A 278       9.345  -4.024  29.343  1.00 46.45           O1-
ATOM   2403  HN  GLU A 278       9.060  -2.848  27.688  1.00  0.00           H  
ATOM   2404  N   ASN A 279       9.725  -1.404  25.056  1.00 39.08           N  
ATOM   2405  CA  ASN A 279       9.742  -1.134  23.623  1.00 36.70           C  
ATOM   2406  C   ASN A 279       8.993   0.144  23.290  1.00 36.35           C  
ATOM   2407  O   ASN A 279       8.739   0.438  22.122  1.00 35.68           O  
ATOM   2408  CB  ASN A 279       9.117  -2.298  22.855  1.00 36.30           C  
ATOM   2409  CG  ASN A 279      10.103  -3.410  22.594  1.00 36.99           C  
ATOM   2410  ND2 ASN A 279       9.682  -4.409  21.831  1.00 36.56           N  
ATOM   2411  OD1 ASN A 279      11.237  -3.370  23.069  1.00 38.13           O  
ATOM   2412  HN  ASN A 279       8.925  -1.892  25.459  1.00  0.00           H  
ATOM   2413 1HD2 ASN A 279       8.742  -4.442  21.437  1.00  0.00           H  
ATOM   2414 2HD2 ASN A 279      10.349  -5.161  21.655  1.00  0.00           H  
ATOM   2415  N   LEU A 280       8.627   0.893  24.322  1.00 32.95           N  
ATOM   2416  CA  LEU A 280       7.919   2.142  24.126  1.00 32.20           C  
ATOM   2417  C   LEU A 280       8.793   3.308  24.551  1.00 33.96           C  
ATOM   2418  O   LEU A 280       9.094   3.471  25.732  1.00 34.81           O  
ATOM   2419  CB  LEU A 280       6.630   2.152  24.943  1.00 31.46           C  
ATOM   2420  CG  LEU A 280       5.649   1.000  24.738  1.00 27.66           C  
ATOM   2421  CD1 LEU A 280       4.478   1.186  25.688  1.00 25.48           C  
ATOM   2422  CD2 LEU A 280       5.178   0.954  23.295  1.00 25.29           C  
ATOM   2423  HN  LEU A 280       8.848   0.585  25.269  1.00  0.00           H  
ATOM   2424  N   MET A 281       9.203   4.117  23.582  1.00 35.17           N  
ATOM   2425  CA  MET A 281       9.961   5.321  23.870  1.00 36.21           C  
ATOM   2426  C   MET A 281       9.077   6.540  23.693  1.00 35.01           C  
ATOM   2427  O   MET A 281       7.965   6.441  23.198  1.00 36.00           O  
ATOM   2428  CB  MET A 281      11.168   5.430  22.940  1.00 39.85           C  
ATOM   2429  CG  MET A 281      12.178   4.317  23.109  1.00 45.82           C  
ATOM   2430  SD  MET A 281      13.673   4.651  22.174  1.00 51.99           S  
ATOM   2431  CE  MET A 281      14.171   6.198  22.900  1.00 48.37           C  
ATOM   2432  HN  MET A 281       8.981   3.888  22.613  1.00  0.00           H  
ATOM   2433  N   LEU A 282       9.580   7.691  24.111  1.00 35.54           N  
ATOM   2434  CA  LEU A 282       8.882   8.945  23.898  1.00 34.43           C  
ATOM   2435  C   LEU A 282       9.740   9.762  22.948  1.00 35.03           C  
ATOM   2436  O   LEU A 282      10.964   9.667  22.991  1.00 33.33           O  
ATOM   2437  CB  LEU A 282       8.716   9.682  25.231  1.00 31.36           C  
ATOM   2438  CG  LEU A 282       8.044   8.885  26.352  1.00 30.00           C  
ATOM   2439  CD1 LEU A 282       7.851   9.768  27.566  1.00 30.63           C  
ATOM   2440  CD2 LEU A 282       6.706   8.355  25.878  1.00 30.57           C  
ATOM   2441  HN  LEU A 282      10.479   7.696  24.594  1.00  0.00           H  
ATOM   2442  N   ASP A 283       9.111  10.547  22.079  1.00 36.26           N  
ATOM   2443  CA  ASP A 283       9.866  11.534  21.321  1.00 39.02           C  
ATOM   2444  C   ASP A 283      10.144  12.721  22.242  1.00 40.70           C  
ATOM   2445  O   ASP A 283       9.937  12.627  23.453  1.00 41.18           O  
ATOM   2446  CB  ASP A 283       9.094  11.973  20.070  1.00 39.99           C  
ATOM   2447  CG  ASP A 283       7.709  12.509  20.382  1.00 42.48           C  
ATOM   2448  OD1 ASP A 283       7.473  12.967  21.523  1.00 43.45           O  
ATOM   2449  OD2 ASP A 283       6.853  12.471  19.472  1.00 40.96           O1-
ATOM   2450  HN  ASP A 283       8.104  10.458  21.944  1.00  0.00           H  
ATOM   2451  N   LYS A 284      10.619  13.830  21.691  1.00 41.13           N  
ATOM   2452  CA  LYS A 284      10.975  14.958  22.541  1.00 42.67           C  
ATOM   2453  C   LYS A 284       9.749  15.573  23.215  1.00 42.72           C  
ATOM   2454  O   LYS A 284       9.868  16.227  24.251  1.00 41.93           O  
ATOM   2455  CB  LYS A 284      11.730  16.024  21.734  1.00 44.14           C  
ATOM   2456  CG  LYS A 284      11.031  16.479  20.466  1.00 46.62           C  
ATOM   2457  CD  LYS A 284      11.782  17.632  19.813  1.00 46.34           C  
ATOM   2458  CE  LYS A 284      10.991  18.218  18.656  1.00 45.44           C  
ATOM   2459  NZ  LYS A 284       9.609  18.597  19.068  1.00 46.52           N1+
ATOM   2460  HN  LYS A 284      10.734  13.893  20.679  1.00  0.00           H  
ATOM   2461  HZ1 LYS A 284       9.078  18.990  18.291  1.00  0.00           H  
ATOM   2462  HZ2 LYS A 284       9.620  19.229  19.869  1.00  0.00           H  
ATOM   2463  HZ3 LYS A 284       9.119  17.810  19.493  1.00  0.00           H  
ATOM   2464  N   ASP A 285       8.572  15.345  22.635  1.00 43.44           N  
ATOM   2465  CA  ASP A 285       7.334  15.950  23.128  1.00 42.45           C  
ATOM   2466  C   ASP A 285       6.562  15.046  24.084  1.00 40.27           C  
ATOM   2467  O   ASP A 285       5.598  15.482  24.712  1.00 40.62           O  
ATOM   2468  CB  ASP A 285       6.421  16.321  21.960  1.00 43.69           C  
ATOM   2469  CG  ASP A 285       7.089  17.240  20.972  1.00 46.62           C  
ATOM   2470  OD1 ASP A 285       7.391  18.390  21.349  1.00 51.21           O  
ATOM   2471  OD2 ASP A 285       7.315  16.814  19.820  1.00 49.09           O1-
ATOM   2472  HN  ASP A 285       8.532  14.730  21.822  1.00  0.00           H  
ATOM   2473  N   GLY A 286       6.972  13.787  24.182  1.00 36.92           N  
ATOM   2474  CA  GLY A 286       6.296  12.872  25.083  1.00 32.57           C  
ATOM   2475  C   GLY A 286       5.345  11.921  24.387  1.00 29.29           C  
ATOM   2476  O   GLY A 286       4.621  11.179  25.040  1.00 29.36           O  
ATOM   2477  HN  GLY A 286       7.762  13.463  23.624  1.00  0.00           H  
ATOM   2478  N   HIS A 287       5.340  11.939  23.059  1.00 28.89           N  
ATOM   2479  CA  HIS A 287       4.513  11.009  22.301  1.00 26.50           C  
ATOM   2480  C   HIS A 287       5.230   9.679  22.111  1.00 25.27           C  
ATOM   2481  O   HIS A 287       6.461   9.616  22.096  1.00 23.23           O  
ATOM   2482  CB  HIS A 287       4.136  11.607  20.938  1.00 26.43           C  
ATOM   2483  CG  HIS A 287       3.123  12.712  21.019  1.00 26.74           C  
ATOM   2484  CD2 HIS A 287       3.262  14.057  20.944  1.00 23.48           C  
ATOM   2485  ND1 HIS A 287       1.779  12.478  21.217  1.00 25.42           N  
ATOM   2486  CE1 HIS A 287       1.135  13.630  21.264  1.00 23.80           C  
ATOM   2487  NE2 HIS A 287       2.012  14.603  21.102  1.00 23.61           N  
ATOM   2488  HN  HIS A 287       5.923  12.613  22.563  1.00  0.00           H  
ATOM   2489  HD1 HIS A 287       1.349  11.558  21.312  1.00  0.00           H  
ATOM   2490  HE2 HIS A 287       1.796  15.600  21.095  1.00  0.00           H  
ATOM   2491  N   ILE A 288       4.440   8.619  21.982  1.00 25.28           N  
ATOM   2492  CA  ILE A 288       4.952   7.267  21.794  1.00 26.15           C  
ATOM   2493  C   ILE A 288       5.791   7.103  20.524  1.00 29.03           C  
ATOM   2494  O   ILE A 288       5.534   7.731  19.492  1.00 27.74           O  
ATOM   2495  CB  ILE A 288       3.783   6.244  21.757  1.00 26.52           C  
ATOM   2496  CG1 ILE A 288       3.188   6.081  23.162  1.00 26.81           C  
ATOM   2497  CG2 ILE A 288       4.253   4.917  21.197  1.00 23.40           C  
ATOM   2498  CD1 ILE A 288       4.123   5.407  24.159  1.00 25.01           C  
ATOM   2499  HN  ILE A 288       3.430   8.757  22.016  1.00  0.00           H  
ATOM   2500  N   LYS A 289       6.812   6.261  20.629  1.00 30.18           N  
ATOM   2501  CA  LYS A 289       7.530   5.746  19.477  1.00 31.97           C  
ATOM   2502  C   LYS A 289       7.849   4.283  19.742  1.00 32.09           C  
ATOM   2503  O   LYS A 289       8.762   3.978  20.505  1.00 33.22           O  
ATOM   2504  CB  LYS A 289       8.837   6.517  19.269  1.00 34.13           C  
ATOM   2505  CG  LYS A 289       8.665   7.931  18.733  1.00 35.35           C  
ATOM   2506  CD  LYS A 289       8.256   7.928  17.272  1.00 31.72           C  
ATOM   2507  CE  LYS A 289       8.227   9.343  16.716  1.00 32.42           C  
ATOM   2508  NZ  LYS A 289       7.320   9.464  15.533  1.00 31.05           N1+
ATOM   2509  HN  LYS A 289       7.105   5.963  21.560  1.00  0.00           H  
ATOM   2510  HZ1 LYS A 289       7.301  10.413  15.160  1.00  0.00           H  
ATOM   2511  HZ2 LYS A 289       6.380   9.134  15.753  1.00  0.00           H  
ATOM   2512  HZ3 LYS A 289       7.564   8.788  14.810  1.00  0.00           H  
ATOM   2513  N   ILE A 290       7.096   3.382  19.117  1.00 31.24           N  
ATOM   2514  CA  ILE A 290       7.347   1.951  19.260  1.00 29.08           C  
ATOM   2515  C   ILE A 290       8.612   1.550  18.503  1.00 30.91           C  
ATOM   2516  O   ILE A 290       8.742   1.817  17.311  1.00 32.28           O  
ATOM   2517  CB  ILE A 290       6.156   1.128  18.730  1.00 26.20           C  
ATOM   2518  CG1 ILE A 290       4.935   1.369  19.613  1.00 23.40           C  
ATOM   2519  CG2 ILE A 290       6.514  -0.344  18.679  1.00 23.33           C  
ATOM   2520  CD1 ILE A 290       3.679   0.690  19.121  1.00 22.35           C  
ATOM   2521  HN  ILE A 290       6.327   3.698  18.526  1.00  0.00           H  
ATOM   2522  N   THR A 291       9.537   0.903  19.207  1.00 32.36           N  
ATOM   2523  CA  THR A 291      10.859   0.594  18.669  1.00 33.70           C  
ATOM   2524  C   THR A 291      10.887  -0.689  17.834  1.00 35.24           C  
ATOM   2525  O   THR A 291       9.970  -1.506  17.895  1.00 34.12           O  
ATOM   2526  CB  THR A 291      11.902   0.457  19.805  1.00 34.13           C  
ATOM   2527  CG2 THR A 291      12.025   1.763  20.578  1.00 33.27           C  
ATOM   2528  OG1 THR A 291      11.502  -0.591  20.698  1.00 31.53           O  
ATOM   2529  HN  THR A 291       9.314   0.612  20.159  1.00  0.00           H  
ATOM   2530  HG1 THR A 291      12.142  -0.675  21.395  1.00  0.00           H  
ATOM   2531  N   ASP A 292      11.954  -0.853  17.056  1.00 38.03           N  
ATOM   2532  CA  ASP A 292      12.113  -2.005  16.170  1.00 39.99           C  
ATOM   2533  C   ASP A 292      13.562  -2.497  16.219  1.00 40.55           C  
ATOM   2534  O   ASP A 292      14.295  -2.390  15.236  1.00 41.80           O  
ATOM   2535  CB  ASP A 292      11.737  -1.607  14.736  1.00 40.20           C  
ATOM   2536  CG  ASP A 292      11.880  -2.753  13.747  1.00 42.55           C  
ATOM   2537  OD1 ASP A 292      12.035  -2.474  12.538  1.00 38.39           O  
ATOM   2538  OD2 ASP A 292      11.836  -3.926  14.176  1.00 42.84           O1-
ATOM   2539  HN  ASP A 292      12.690  -0.147  17.079  1.00  0.00           H  
ATOM   2540  N   PHE A 293      13.966  -3.037  17.368  1.00 40.73           N  
ATOM   2541  CA  PHE A 293      15.367  -3.381  17.617  1.00 39.04           C  
ATOM   2542  C   PHE A 293      15.611  -4.881  17.776  1.00 40.03           C  
ATOM   2543  O   PHE A 293      16.639  -5.285  18.320  1.00 37.97           O  
ATOM   2544  CB  PHE A 293      15.874  -2.674  18.882  1.00 37.34           C  
ATOM   2545  CG  PHE A 293      15.936  -1.177  18.768  1.00 33.90           C  
ATOM   2546  CD1 PHE A 293      15.595  -0.374  19.847  1.00 31.56           C  
ATOM   2547  CD2 PHE A 293      16.346  -0.570  17.592  1.00 31.76           C  
ATOM   2548  CE1 PHE A 293      15.663   1.008  19.754  1.00 30.26           C  
ATOM   2549  CE2 PHE A 293      16.415   0.815  17.495  1.00 31.27           C  
ATOM   2550  CZ  PHE A 293      16.074   1.602  18.576  1.00 27.50           C  
ATOM   2551  HN  PHE A 293      13.277  -3.217  18.098  1.00  0.00           H  
ATOM   2552  N   GLY A 294      14.672  -5.703  17.313  1.00 42.83           N  
ATOM   2553  CA  GLY A 294      14.795  -7.141  17.496  1.00 45.57           C  
ATOM   2554  C   GLY A 294      16.074  -7.728  16.919  1.00 48.97           C  
ATOM   2555  O   GLY A 294      16.336  -7.612  15.723  1.00 47.97           O  
ATOM   2556  HN  GLY A 294      13.861  -5.322  16.826  1.00  0.00           H  
ATOM   2557  N   LEU A 295      16.877  -8.364  17.768  1.00 53.02           N  
ATOM   2558  CA  LEU A 295      18.134  -8.960  17.325  1.00 56.58           C  
ATOM   2559  C   LEU A 295      18.162 -10.470  17.543  1.00 60.19           C  
ATOM   2560  O   LEU A 295      18.933 -11.180  16.896  1.00 61.98           O  
ATOM   2561  CB  LEU A 295      19.311  -8.301  18.044  1.00 55.62           C  
ATOM   2562  CG  LEU A 295      19.565  -6.839  17.670  1.00 54.53           C  
ATOM   2563  CD1 LEU A 295      20.690  -6.272  18.524  1.00 53.33           C  
ATOM   2564  CD2 LEU A 295      19.910  -6.745  16.191  1.00 55.16           C  
ATOM   2565  HN  LEU A 295      16.609  -8.437  18.749  1.00  0.00           H  
ATOM   2566  N   CYS A 296      17.332 -10.955  18.463  1.00 62.68           N  
ATOM   2567  CA  CYS A 296      16.895 -12.350  18.443  1.00 65.37           C  
ATOM   2568  C   CYS A 296      15.700 -12.559  19.369  1.00 65.25           C  
ATOM   2569  O   CYS A 296      14.557 -12.365  18.963  1.00 65.43           O  
ATOM   2570  CB  CYS A 296      18.033 -13.294  18.845  1.00 66.58           C  
ATOM   2571  SG  CYS A 296      17.661 -15.060  18.556  1.00 71.60           S  
ATOM   2572  HN  CYS A 296      16.992 -10.338  19.201  1.00  0.00           H  
ATOM   2573  N   LYS A 297      15.963 -12.953  20.611  1.00 65.60           N  
ATOM   2574  CA  LYS A 297      14.897 -13.095  21.597  1.00 66.38           C  
ATOM   2575  C   LYS A 297      14.693 -11.772  22.316  1.00 66.53           C  
ATOM   2576  O   LYS A 297      15.140 -11.596  23.450  1.00 67.08           O  
ATOM   2577  CB  LYS A 297      15.240 -14.182  22.623  1.00 67.66           C  
ATOM   2578  CG  LYS A 297      14.172 -14.378  23.702  1.00 69.76           C  
ATOM   2579  CD  LYS A 297      14.701 -15.176  24.889  1.00 70.28           C  
ATOM   2580  CE  LYS A 297      15.104 -16.584  24.474  1.00 71.35           C  
ATOM   2581  NZ  LYS A 297      13.945 -17.367  23.954  1.00 71.59           N1+
ATOM   2582  HN  LYS A 297      16.925 -13.159  20.879  1.00  0.00           H  
ATOM   2583  HZ1 LYS A 297      14.215 -18.310  23.676  1.00  0.00           H  
ATOM   2584  HZ2 LYS A 297      13.479 -16.876  23.191  1.00  0.00           H  
ATOM   2585  HZ3 LYS A 297      13.179 -17.385  24.627  1.00  0.00           H  
ATOM   2586  N   GLU A 298      14.028 -10.838  21.645  1.00 66.16           N  
ATOM   2587  CA  GLU A 298      13.679  -9.563  22.253  1.00 65.09           C  
ATOM   2588  C   GLU A 298      14.924  -8.732  22.570  1.00 64.02           C  
ATOM   2589  O   GLU A 298      15.568  -8.183  21.673  1.00 61.69           O  
ATOM   2590  CB  GLU A 298      12.875  -9.812  23.530  1.00 65.89           C  
ATOM   2591  CG  GLU A 298      11.656 -10.706  23.331  1.00 66.55           C  
ATOM   2592  CD  GLU A 298      11.070 -11.193  24.646  1.00 68.98           C  
ATOM   2593  OE1 GLU A 298      10.093 -10.580  25.131  1.00 70.05           O  
ATOM   2594  OE2 GLU A 298      11.588 -12.189  25.195  1.00 68.48           O1-
ATOM   2595  HN  GLU A 298      13.755 -11.019  20.679  1.00  0.00           H  
ATOM   2596  N   PRO A 313       8.161 -12.546  27.190  1.00 41.92           N  
ATOM   2597  CA  PRO A 313       7.592 -13.697  27.902  1.00 42.51           C  
ATOM   2598  C   PRO A 313       6.456 -13.306  28.843  1.00 42.61           C  
ATOM   2599  O   PRO A 313       5.353 -13.853  28.753  1.00 41.54           O  
ATOM   2600  CB  PRO A 313       8.787 -14.291  28.646  1.00 42.50           C  
ATOM   2601  CG  PRO A 313       9.748 -13.164  28.780  1.00 43.68           C  
ATOM   2602  CD  PRO A 313       9.563 -12.302  27.563  1.00 43.17           C  
ATOM   2603  HN1 PRO A 313       7.592 -11.710  27.325  1.00  0.00           H  
ATOM   2604  HN2 PRO A 313       8.060 -12.649  26.180  1.00  0.00           H  
ATOM   2605  N   GLU A 314       6.729 -12.354  29.735  1.00 42.26           N  
ATOM   2606  CA  GLU A 314       5.685 -11.744  30.558  1.00 42.56           C  
ATOM   2607  C   GLU A 314       4.672 -10.987  29.697  1.00 41.58           C  
ATOM   2608  O   GLU A 314       3.545 -10.736  30.124  1.00 40.95           O  
ATOM   2609  CB  GLU A 314       6.300 -10.778  31.579  1.00 44.29           C  
ATOM   2610  CG  GLU A 314       6.899 -11.440  32.812  1.00 47.52           C  
ATOM   2611  CD  GLU A 314       8.371 -11.777  32.646  1.00 49.27           C  
ATOM   2612  OE1 GLU A 314       8.881 -11.661  31.511  1.00 50.81           O  
ATOM   2613  OE2 GLU A 314       9.017 -12.158  33.650  1.00 47.58           O1-
ATOM   2614  HN  GLU A 314       7.694 -12.042  29.847  1.00  0.00           H  
ATOM   2615  N   TYR A 315       5.078 -10.625  28.484  1.00 41.26           N  
ATOM   2616  CA  TYR A 315       4.211  -9.871  27.584  1.00 41.17           C  
ATOM   2617  C   TYR A 315       3.575 -10.717  26.474  1.00 39.72           C  
ATOM   2618  O   TYR A 315       2.650 -10.264  25.804  1.00 38.50           O  
ATOM   2619  CB  TYR A 315       4.989  -8.705  26.965  1.00 41.49           C  
ATOM   2620  CG  TYR A 315       5.407  -7.656  27.968  1.00 39.23           C  
ATOM   2621  CD1 TYR A 315       6.629  -7.739  28.620  1.00 39.65           C  
ATOM   2622  CD2 TYR A 315       4.572  -6.590  28.277  1.00 39.55           C  
ATOM   2623  CE1 TYR A 315       7.008  -6.792  29.552  1.00 38.91           C  
ATOM   2624  CE2 TYR A 315       4.941  -5.639  29.207  1.00 38.75           C  
ATOM   2625  CZ  TYR A 315       6.160  -5.745  29.842  1.00 40.71           C  
ATOM   2626  OH  TYR A 315       6.535  -4.800  30.771  1.00 42.66           O  
ATOM   2627  HN  TYR A 315       6.016 -10.880  28.175  1.00  0.00           H  
ATOM   2628  HH  TYR A 315       7.375  -4.873  31.209  1.00  0.00           H  
ATOM   2629  N   LEU A 316       4.063 -11.941  26.284  1.00 38.92           N  
ATOM   2630  CA  LEU A 316       3.519 -12.816  25.244  1.00 37.29           C  
ATOM   2631  C   LEU A 316       2.248 -13.543  25.670  1.00 36.31           C  
ATOM   2632  O   LEU A 316       2.080 -13.908  26.833  1.00 37.69           O  
ATOM   2633  CB  LEU A 316       4.563 -13.843  24.801  1.00 39.54           C  
ATOM   2634  CG  LEU A 316       5.541 -13.404  23.706  1.00 40.01           C  
ATOM   2635  CD1 LEU A 316       4.965 -12.188  22.979  1.00 40.40           C  
ATOM   2636  CD2 LEU A 316       6.899 -13.080  24.310  1.00 38.44           C  
ATOM   2637  HN  LEU A 316       4.827 -12.274  26.872  1.00  0.00           H  
ATOM   2638  N   ALA A 317       1.359 -13.756  24.709  1.00 34.95           N  
ATOM   2639  CA  ALA A 317       0.053 -14.336  24.975  1.00 31.71           C  
ATOM   2640  C   ALA A 317       0.153 -15.848  25.080  1.00 32.68           C  
ATOM   2641  O   ALA A 317       1.140 -16.447  24.647  1.00 33.22           O  
ATOM   2642  CB  ALA A 317      -0.913 -13.950  23.869  1.00 31.22           C  
ATOM   2643  HN  ALA A 317       1.600 -13.504  23.750  1.00  0.00           H  
ATOM   2644  N   PRO A 318      -0.880 -16.490  25.650  1.00 31.88           N  
ATOM   2645  CA  PRO A 318      -0.903 -17.943  25.830  1.00 31.41           C  
ATOM   2646  C   PRO A 318      -0.668 -18.704  24.528  1.00 32.60           C  
ATOM   2647  O   PRO A 318       0.146 -19.625  24.483  1.00 32.34           O  
ATOM   2648  CB  PRO A 318      -2.295 -18.211  26.404  1.00 31.58           C  
ATOM   2649  CG  PRO A 318      -2.681 -16.934  27.057  1.00 31.69           C  
ATOM   2650  CD  PRO A 318      -2.096 -15.856  26.190  1.00 31.56           C  
ATOM   2651  N   GLU A 319      -1.372 -18.316  23.470  1.00 32.75           N  
ATOM   2652  CA  GLU A 319      -1.284 -19.045  22.209  1.00 35.26           C  
ATOM   2653  C   GLU A 319       0.117 -18.984  21.607  1.00 34.48           C  
ATOM   2654  O   GLU A 319       0.456 -19.780  20.733  1.00 32.67           O  
ATOM   2655  CB  GLU A 319      -2.296 -18.502  21.195  1.00 36.60           C  
ATOM   2656  CG  GLU A 319      -2.095 -17.044  20.827  1.00 38.87           C  
ATOM   2657  CD  GLU A 319      -2.896 -16.109  21.713  1.00 39.79           C  
ATOM   2658  OE1 GLU A 319      -3.055 -16.414  22.913  1.00 38.41           O  
ATOM   2659  OE2 GLU A 319      -3.366 -15.071  21.205  1.00 39.28           O1-
ATOM   2660  HN  GLU A 319      -1.980 -17.500  23.540  1.00  0.00           H  
ATOM   2661  N   VAL A 320       0.928 -18.041  22.078  1.00 34.32           N  
ATOM   2662  CA  VAL A 320       2.284 -17.877  21.560  1.00 34.97           C  
ATOM   2663  C   VAL A 320       3.300 -18.708  22.337  1.00 34.81           C  
ATOM   2664  O   VAL A 320       4.246 -19.233  21.756  1.00 33.15           O  
ATOM   2665  CB  VAL A 320       2.729 -16.398  21.600  1.00 35.30           C  
ATOM   2666  CG1 VAL A 320       4.192 -16.291  21.213  1.00 33.62           C  
ATOM   2667  CG2 VAL A 320       1.870 -15.565  20.658  1.00 32.19           C  
ATOM   2668  HN  VAL A 320       0.596 -17.420  22.816  1.00  0.00           H  
ATOM   2669  N   LEU A 321       3.102 -18.819  23.649  1.00 35.99           N  
ATOM   2670  CA  LEU A 321       3.976 -19.631  24.493  1.00 36.79           C  
ATOM   2671  C   LEU A 321       3.685 -21.111  24.252  1.00 38.04           C  
ATOM   2672  O   LEU A 321       4.530 -21.975  24.490  1.00 38.09           O  
ATOM   2673  CB  LEU A 321       3.756 -19.291  25.974  1.00 36.90           C  
ATOM   2674  CG  LEU A 321       4.065 -17.859  26.425  1.00 35.88           C  
ATOM   2675  CD1 LEU A 321       3.713 -17.688  27.885  1.00 35.74           C  
ATOM   2676  CD2 LEU A 321       5.532 -17.558  26.203  1.00 37.84           C  
ATOM   2677  HN  LEU A 321       2.319 -18.324  24.076  1.00  0.00           H  
ATOM   2678  N   GLU A 322       2.479 -21.386  23.771  1.00 38.73           N  
ATOM   2679  CA  GLU A 322       2.052 -22.743  23.468  1.00 40.94           C  
ATOM   2680  C   GLU A 322       2.316 -23.139  22.020  1.00 42.55           C  
ATOM   2681  O   GLU A 322       2.192 -24.310  21.660  1.00 42.48           O  
ATOM   2682  CB  GLU A 322       0.564 -22.900  23.758  1.00 40.78           C  
ATOM   2683  CG  GLU A 322       0.256 -23.258  25.183  1.00 42.00           C  
ATOM   2684  CD  GLU A 322      -1.208 -23.541  25.378  1.00 44.57           C  
ATOM   2685  OE1 GLU A 322      -1.594 -24.730  25.354  1.00 46.47           O  
ATOM   2686  OE2 GLU A 322      -1.973 -22.570  25.550  1.00 45.41           O1-
ATOM   2687  HN  GLU A 322       1.828 -20.618  23.608  1.00  0.00           H  
ATOM   2688  N   ASP A 323       2.653 -22.159  21.190  1.00 43.89           N  
ATOM   2689  CA  ASP A 323       3.035 -22.430  19.811  1.00 46.82           C  
ATOM   2690  C   ASP A 323       1.826 -22.803  18.953  1.00 47.33           C  
ATOM   2691  O   ASP A 323       1.961 -23.491  17.941  1.00 49.47           O  
ATOM   2692  CB  ASP A 323       4.071 -23.559  19.776  1.00 48.90           C  
ATOM   2693  CG  ASP A 323       5.069 -23.400  18.649  1.00 51.04           C  
ATOM   2694  OD1 ASP A 323       6.114 -24.086  18.681  1.00 51.83           O  
ATOM   2695  OD2 ASP A 323       4.810 -22.588  17.735  1.00 53.30           O1-
ATOM   2696  HN  ASP A 323       2.644 -21.196  21.525  1.00  0.00           H  
ATOM   2697  N   ASN A 324       0.645 -22.350  19.363  1.00 48.24           N  
ATOM   2698  CA  ASN A 324      -0.571 -22.574  18.588  1.00 48.99           C  
ATOM   2699  C   ASN A 324      -0.755 -21.500  17.518  1.00 49.05           C  
ATOM   2700  O   ASN A 324       0.102 -20.638  17.336  1.00 49.04           O  
ATOM   2701  CB  ASN A 324      -1.796 -22.595  19.510  1.00 48.96           C  
ATOM   2702  CG  ASN A 324      -1.912 -23.886  20.304  1.00 51.12           C  
ATOM   2703  ND2 ASN A 324      -2.824 -23.908  21.270  1.00 49.87           N  
ATOM   2704  OD1 ASN A 324      -1.191 -24.854  20.050  1.00 53.78           O  
ATOM   2705  HN  ASN A 324       0.588 -21.833  20.241  1.00  0.00           H  
ATOM   2706 1HD2 ASN A 324      -2.902 -24.774  21.803  1.00  0.00           H  
ATOM   2707 2HD2 ASN A 324      -3.420 -23.108  21.480  1.00  0.00           H  
ATOM   2708  N   ASP A 325      -1.877 -21.567  16.808  1.00 50.26           N  
ATOM   2709  CA  ASP A 325      -2.218 -20.559  15.809  1.00 51.04           C  
ATOM   2710  C   ASP A 325      -2.440 -19.223  16.508  1.00 50.61           C  
ATOM   2711  O   ASP A 325      -3.148 -19.150  17.517  1.00 51.86           O  
ATOM   2712  CB  ASP A 325      -3.499 -20.955  15.068  1.00 50.42           C  
ATOM   2713  CG  ASP A 325      -3.581 -22.443  14.795  1.00 52.00           C  
ATOM   2714  OD1 ASP A 325      -2.525 -23.116  14.795  1.00 52.39           O  
ATOM   2715  OD2 ASP A 325      -4.706 -22.942  14.582  1.00 51.78           O1-
ATOM   2716  HN  ASP A 325      -2.518 -22.345  16.966  1.00  0.00           H  
ATOM   2717  N   TYR A 326      -1.835 -18.167  15.977  1.00 48.30           N  
ATOM   2718  CA  TYR A 326      -2.058 -16.836  16.513  1.00 46.22           C  
ATOM   2719  C   TYR A 326      -2.289 -15.831  15.397  1.00 43.17           C  
ATOM   2720  O   TYR A 326      -1.998 -16.100  14.234  1.00 41.50           O  
ATOM   2721  CB  TYR A 326      -0.872 -16.402  17.384  1.00 49.30           C  
ATOM   2722  CG  TYR A 326       0.420 -16.150  16.636  1.00 52.20           C  
ATOM   2723  CD1 TYR A 326       0.679 -14.914  16.057  1.00 53.19           C  
ATOM   2724  CD2 TYR A 326       1.395 -17.137  16.537  1.00 54.03           C  
ATOM   2725  CE1 TYR A 326       1.870 -14.665  15.402  1.00 56.20           C  
ATOM   2726  CE2 TYR A 326       2.592 -16.898  15.883  1.00 56.81           C  
ATOM   2727  CZ  TYR A 326       2.824 -15.659  15.317  1.00 58.19           C  
ATOM   2728  OH  TYR A 326       4.012 -15.410  14.663  1.00 60.30           O  
ATOM   2729  HN  TYR A 326      -1.206 -18.292  15.184  1.00  0.00           H  
ATOM   2730  HH  TYR A 326       4.669 -16.094  14.605  1.00  0.00           H  
ATOM   2731  N   GLY A 327      -2.830 -14.675  15.759  1.00 41.31           N  
ATOM   2732  CA  GLY A 327      -3.093 -13.647  14.774  1.00 39.17           C  
ATOM   2733  C   GLY A 327      -2.905 -12.255  15.336  1.00 38.40           C  
ATOM   2734  O   GLY A 327      -1.930 -11.978  16.039  1.00 38.98           O  
ATOM   2735  HN  GLY A 327      -3.062 -14.509  16.738  1.00  0.00           H  
ATOM   2736  N   ARG A 328      -3.849 -11.379  15.020  1.00 37.09           N  
ATOM   2737  CA  ARG A 328      -3.789  -9.985  15.431  1.00 37.36           C  
ATOM   2738  C   ARG A 328      -4.046  -9.862  16.924  1.00 35.88           C  
ATOM   2739  O   ARG A 328      -3.784  -8.823  17.530  1.00 37.33           O  
ATOM   2740  CB  ARG A 328      -4.831  -9.170  14.660  1.00 38.89           C  
ATOM   2741  CG  ARG A 328      -4.555  -9.064  13.172  1.00 42.75           C  
ATOM   2742  CD  ARG A 328      -5.779  -8.590  12.405  1.00 46.66           C  
ATOM   2743  NE  ARG A 328      -5.421  -7.971  11.129  1.00 50.13           N  
ATOM   2744  CZ  ARG A 328      -5.088  -8.647  10.032  1.00 51.34           C  
ATOM   2745  NH1 ARG A 328      -5.062  -9.976  10.047  1.00 50.46           N1+
ATOM   2746  NH2 ARG A 328      -4.785  -7.994   8.917  1.00 50.06           N  
ATOM   2747  HN  ARG A 328      -4.647 -11.694  14.468  1.00  0.00           H  
ATOM   2748  HE  ARG A 328      -5.427  -6.952  11.076  1.00  0.00           H  
ATOM   2749 1HH1 ARG A 328      -4.807 -10.494   9.206  1.00  0.00           H  
ATOM   2750 2HH1 ARG A 328      -5.295 -10.478  10.904  1.00  0.00           H  
ATOM   2751 1HH2 ARG A 328      -4.530  -8.512   8.076  1.00  0.00           H  
ATOM   2752 2HH2 ARG A 328      -4.805  -6.974   8.905  1.00  0.00           H  
ATOM   2753  N   ALA A 329      -4.560 -10.933  17.513  1.00 33.08           N  
ATOM   2754  CA  ALA A 329      -4.935 -10.922  18.914  1.00 30.45           C  
ATOM   2755  C   ALA A 329      -3.732 -10.906  19.862  1.00 29.63           C  
ATOM   2756  O   ALA A 329      -3.844 -10.417  20.982  1.00 31.72           O  
ATOM   2757  CB  ALA A 329      -5.829 -12.120  19.222  1.00 31.85           C  
ATOM   2758  HN  ALA A 329      -4.695 -11.785  16.968  1.00  0.00           H  
ATOM   2759  N   VAL A 330      -2.586 -11.428  19.438  1.00 27.28           N  
ATOM   2760  CA  VAL A 330      -1.427 -11.427  20.332  1.00 29.37           C  
ATOM   2761  C   VAL A 330      -0.970  -9.996  20.601  1.00 30.16           C  
ATOM   2762  O   VAL A 330      -0.300  -9.737  21.602  1.00 32.34           O  
ATOM   2763  CB  VAL A 330      -0.207 -12.215  19.763  1.00 27.61           C  
ATOM   2764  CG1 VAL A 330      -0.649 -13.558  19.218  1.00 27.12           C  
ATOM   2765  CG2 VAL A 330       0.502 -11.394  18.712  1.00 29.53           C  
ATOM   2766  HN  VAL A 330      -2.515 -11.825  18.501  1.00  0.00           H  
ATOM   2767  N   ASP A 331      -1.329  -9.072  19.710  1.00 29.10           N  
ATOM   2768  CA  ASP A 331      -0.962  -7.666  19.876  1.00 28.38           C  
ATOM   2769  C   ASP A 331      -1.818  -7.005  20.947  1.00 28.32           C  
ATOM   2770  O   ASP A 331      -1.339  -6.172  21.709  1.00 28.88           O  
ATOM   2771  CB  ASP A 331      -1.122  -6.901  18.556  1.00 26.64           C  
ATOM   2772  CG  ASP A 331       0.085  -7.037  17.645  1.00 27.38           C  
ATOM   2773  OD1 ASP A 331       1.120  -7.565  18.104  1.00 24.86           O  
ATOM   2774  OD2 ASP A 331       0.000  -6.611  16.470  1.00 25.49           O1-
ATOM   2775  HN  ASP A 331      -1.872  -9.352  18.893  1.00  0.00           H  
ATOM   2776  N   TRP A 332      -3.089  -7.385  20.995  1.00 28.38           N  
ATOM   2777  CA  TRP A 332      -4.044  -6.790  21.920  1.00 27.25           C  
ATOM   2778  C   TRP A 332      -3.858  -7.320  23.338  1.00 26.93           C  
ATOM   2779  O   TRP A 332      -4.009  -6.586  24.314  1.00 24.21           O  
ATOM   2780  CB  TRP A 332      -5.465  -7.070  21.426  1.00 28.93           C  
ATOM   2781  CG  TRP A 332      -5.690  -6.541  20.044  1.00 30.44           C  
ATOM   2782  CD1 TRP A 332      -6.176  -7.225  18.968  1.00 29.67           C  
ATOM   2783  CD2 TRP A 332      -5.393  -5.218  19.579  1.00 29.89           C  
ATOM   2784  CE2 TRP A 332      -5.720  -5.174  18.210  1.00 29.35           C  
ATOM   2785  CE3 TRP A 332      -4.880  -4.068  20.188  1.00 30.43           C  
ATOM   2786  NE1 TRP A 332      -6.196  -6.411  17.861  1.00 29.01           N  
ATOM   2787  CZ2 TRP A 332      -5.549  -4.027  17.441  1.00 31.13           C  
ATOM   2788  CZ3 TRP A 332      -4.710  -2.930  19.422  1.00 31.09           C  
ATOM   2789  CH2 TRP A 332      -5.043  -2.917  18.063  1.00 31.49           C  
ATOM   2790  HN  TRP A 332      -3.408  -8.119  20.362  1.00  0.00           H  
ATOM   2791  HE1 TRP A 332      -6.514  -6.683  16.931  1.00  0.00           H  
ATOM   2792  N   TRP A 333      -3.525  -8.602  23.440  1.00 25.66           N  
ATOM   2793  CA  TRP A 333      -3.069  -9.170  24.698  1.00 23.85           C  
ATOM   2794  C   TRP A 333      -1.976  -8.283  25.285  1.00 22.41           C  
ATOM   2795  O   TRP A 333      -2.063  -7.853  26.433  1.00 21.18           O  
ATOM   2796  CB  TRP A 333      -2.529 -10.585  24.464  1.00 24.20           C  
ATOM   2797  CG  TRP A 333      -1.865 -11.184  25.660  1.00 23.23           C  
ATOM   2798  CD1 TRP A 333      -0.562 -11.032  26.034  1.00 21.67           C  
ATOM   2799  CD2 TRP A 333      -2.475 -12.020  26.653  1.00 25.41           C  
ATOM   2800  CE2 TRP A 333      -1.480 -12.332  27.601  1.00 24.91           C  
ATOM   2801  CE3 TRP A 333      -3.767 -12.536  26.832  1.00 26.42           C  
ATOM   2802  NE1 TRP A 333      -0.323 -11.716  27.198  1.00 26.48           N  
ATOM   2803  CZ2 TRP A 333      -1.734 -13.136  28.714  1.00 25.18           C  
ATOM   2804  CZ3 TRP A 333      -4.018 -13.332  27.937  1.00 24.59           C  
ATOM   2805  CH2 TRP A 333      -3.006 -13.624  28.864  1.00 27.00           C  
ATOM   2806  HN  TRP A 333      -3.591  -9.201  22.617  1.00  0.00           H  
ATOM   2807  HE1 TRP A 333       0.572 -11.760  27.686  1.00  0.00           H  
ATOM   2808  N   GLY A 334      -0.951  -8.009  24.484  1.00 21.71           N  
ATOM   2809  CA  GLY A 334       0.154  -7.186  24.945  1.00 22.28           C  
ATOM   2810  C   GLY A 334      -0.258  -5.757  25.252  1.00 23.51           C  
ATOM   2811  O   GLY A 334       0.330  -5.102  26.111  1.00 24.85           O  
ATOM   2812  HN  GLY A 334      -0.940  -8.381  23.534  1.00  0.00           H  
ATOM   2813  N   LEU A 335      -1.271  -5.261  24.554  1.00 23.82           N  
ATOM   2814  CA  LEU A 335      -1.858  -3.986  24.922  1.00 23.92           C  
ATOM   2815  C   LEU A 335      -2.372  -4.142  26.344  1.00 24.02           C  
ATOM   2816  O   LEU A 335      -2.109  -3.307  27.206  1.00 26.89           O  
ATOM   2817  CB  LEU A 335      -3.008  -3.636  23.972  1.00 23.02           C  
ATOM   2818  CG  LEU A 335      -3.797  -2.349  24.229  1.00 21.32           C  
ATOM   2819  CD1 LEU A 335      -2.977  -1.146  23.824  1.00 20.30           C  
ATOM   2820  CD2 LEU A 335      -5.094  -2.394  23.446  1.00 16.88           C  
ATOM   2821  HN  LEU A 335      -1.639  -5.778  23.755  1.00  0.00           H  
ATOM   2822  N   GLY A 336      -3.080  -5.238  26.588  1.00 25.98           N  
ATOM   2823  CA  GLY A 336      -3.569  -5.534  27.923  1.00 24.67           C  
ATOM   2824  C   GLY A 336      -2.493  -5.516  28.990  1.00 23.81           C  
ATOM   2825  O   GLY A 336      -2.665  -4.884  30.029  1.00 26.22           O  
ATOM   2826  HN  GLY A 336      -3.284  -5.883  25.825  1.00  0.00           H  
ATOM   2827  N   VAL A 337      -1.378  -6.193  28.744  1.00 22.47           N  
ATOM   2828  CA  VAL A 337      -0.320  -6.273  29.747  1.00 23.40           C  
ATOM   2829  C   VAL A 337       0.340  -4.919  29.970  1.00 25.63           C  
ATOM   2830  O   VAL A 337       0.548  -4.499  31.105  1.00 29.83           O  
ATOM   2831  CB  VAL A 337       0.771  -7.290  29.352  1.00 21.58           C  
ATOM   2832  CG1 VAL A 337       1.898  -7.259  30.370  1.00 15.53           C  
ATOM   2833  CG2 VAL A 337       0.172  -8.697  29.264  1.00 19.27           C  
ATOM   2834  HN  VAL A 337      -1.259  -6.662  27.846  1.00  0.00           H  
ATOM   2835  N   VAL A 338       0.658  -4.230  28.883  1.00 26.93           N  
ATOM   2836  CA  VAL A 338       1.271  -2.917  28.973  1.00 24.00           C  
ATOM   2837  C   VAL A 338       0.356  -1.926  29.672  1.00 25.22           C  
ATOM   2838  O   VAL A 338       0.800  -1.132  30.502  1.00 24.53           O  
ATOM   2839  CB  VAL A 338       1.619  -2.389  27.579  1.00 23.13           C  
ATOM   2840  CG1 VAL A 338       1.927  -0.904  27.642  1.00 20.57           C  
ATOM   2841  CG2 VAL A 338       2.805  -3.159  27.039  1.00 21.46           C  
ATOM   2842  HN  VAL A 338       0.468  -4.631  27.964  1.00  0.00           H  
ATOM   2843  N   MET A 339      -0.929  -1.980  29.348  1.00 26.72           N  
ATOM   2844  CA  MET A 339      -1.884  -1.089  29.987  1.00 28.41           C  
ATOM   2845  C   MET A 339      -2.249  -1.495  31.411  1.00 28.77           C  
ATOM   2846  O   MET A 339      -2.496  -0.639  32.256  1.00 30.01           O  
ATOM   2847  CB  MET A 339      -3.146  -0.969  29.133  1.00 27.42           C  
ATOM   2848  CG  MET A 339      -3.019   0.092  28.065  1.00 27.36           C  
ATOM   2849  SD  MET A 339      -4.517   0.282  27.147  1.00 35.05           S  
ATOM   2850  CE  MET A 339      -5.603   0.908  28.405  1.00 34.00           C  
ATOM   2851  HN  MET A 339      -1.249  -2.649  28.648  1.00  0.00           H  
ATOM   2852  N   TYR A 340      -2.278  -2.793  31.685  1.00 28.79           N  
ATOM   2853  CA  TYR A 340      -2.522  -3.243  33.047  1.00 30.49           C  
ATOM   2854  C   TYR A 340      -1.354  -2.786  33.905  1.00 29.56           C  
ATOM   2855  O   TYR A 340      -1.529  -2.315  35.029  1.00 27.04           O  
ATOM   2856  CB  TYR A 340      -2.628  -4.769  33.099  1.00 32.92           C  
ATOM   2857  CG  TYR A 340      -2.708  -5.337  34.500  1.00 32.99           C  
ATOM   2858  CD1 TYR A 340      -1.595  -5.345  35.337  1.00 31.86           C  
ATOM   2859  CD2 TYR A 340      -3.893  -5.878  34.981  1.00 33.77           C  
ATOM   2860  CE1 TYR A 340      -1.662  -5.876  36.612  1.00 33.84           C  
ATOM   2861  CE2 TYR A 340      -3.971  -6.414  36.256  1.00 34.17           C  
ATOM   2862  CZ  TYR A 340      -2.855  -6.411  37.068  1.00 34.52           C  
ATOM   2863  OH  TYR A 340      -2.938  -6.942  38.338  1.00 33.65           O  
ATOM   2864  HN  TYR A 340      -2.129  -3.475  30.941  1.00  0.00           H  
ATOM   2865  HH  TYR A 340      -3.756  -7.309  38.651  1.00  0.00           H  
ATOM   2866  N   GLU A 341      -0.156  -2.936  33.355  1.00 28.16           N  
ATOM   2867  CA  GLU A 341       1.060  -2.615  34.076  1.00 28.45           C  
ATOM   2868  C   GLU A 341       1.112  -1.125  34.397  1.00 29.74           C  
ATOM   2869  O   GLU A 341       1.584  -0.730  35.457  1.00 31.02           O  
ATOM   2870  CB  GLU A 341       2.267  -3.019  33.237  1.00 26.64           C  
ATOM   2871  CG  GLU A 341       3.584  -2.901  33.952  1.00 29.79           C  
ATOM   2872  CD  GLU A 341       4.729  -3.437  33.127  1.00 33.41           C  
ATOM   2873  OE1 GLU A 341       4.579  -3.518  31.886  1.00 35.48           O  
ATOM   2874  OE2 GLU A 341       5.777  -3.775  33.717  1.00 34.33           O1-
ATOM   2875  HN  GLU A 341      -0.089  -3.286  32.399  1.00  0.00           H  
ATOM   2876  N   MET A 342       0.615  -0.301  33.479  1.00 30.41           N  
ATOM   2877  CA  MET A 342       0.592   1.141  33.680  1.00 31.11           C  
ATOM   2878  C   MET A 342      -0.384   1.521  34.784  1.00 32.68           C  
ATOM   2879  O   MET A 342      -0.062   2.320  35.668  1.00 32.19           O  
ATOM   2880  CB  MET A 342       0.187   1.855  32.384  1.00 31.46           C  
ATOM   2881  CG  MET A 342       1.266   1.871  31.317  1.00 30.29           C  
ATOM   2882  SD  MET A 342       0.793   2.884  29.916  1.00 30.92           S  
ATOM   2883  CE  MET A 342       0.254   1.636  28.753  1.00 33.51           C  
ATOM   2884  HN  MET A 342       0.241  -0.689  32.613  1.00  0.00           H  
ATOM   2885  N   MET A 343      -1.576   0.939  34.728  1.00 32.57           N  
ATOM   2886  CA  MET A 343      -2.657   1.320  35.621  1.00 34.14           C  
ATOM   2887  C   MET A 343      -2.587   0.656  37.000  1.00 35.98           C  
ATOM   2888  O   MET A 343      -3.331   1.034  37.905  1.00 36.26           O  
ATOM   2889  CB  MET A 343      -4.006   1.003  34.969  1.00 33.03           C  
ATOM   2890  CG  MET A 343      -4.393   1.936  33.833  1.00 33.49           C  
ATOM   2891  SD  MET A 343      -6.099   1.689  33.251  1.00 32.96           S  
ATOM   2892  CE  MET A 343      -5.882   0.281  32.172  1.00 35.12           C  
ATOM   2893  HN  MET A 343      -1.737   0.204  34.039  1.00  0.00           H  
ATOM   2894  N   CYS A 344      -1.705  -0.328  37.162  1.00 37.19           N  
ATOM   2895  CA  CYS A 344      -1.660  -1.108  38.401  1.00 37.21           C  
ATOM   2896  C   CYS A 344      -0.303  -1.066  39.090  1.00 37.24           C  
ATOM   2897  O   CYS A 344      -0.207  -1.308  40.290  1.00 39.51           O  
ATOM   2898  CB  CYS A 344      -2.031  -2.570  38.132  1.00 36.06           C  
ATOM   2899  SG  CYS A 344      -3.747  -2.842  37.647  1.00 38.18           S  
ATOM   2900  HN  CYS A 344      -1.049  -0.542  36.411  1.00  0.00           H  
ATOM   2901  N   GLY A 345       0.748  -0.777  38.334  1.00 36.50           N  
ATOM   2902  CA  GLY A 345       2.072  -0.734  38.925  1.00 36.65           C  
ATOM   2903  C   GLY A 345       2.811  -2.059  38.881  1.00 36.81           C  
ATOM   2904  O   GLY A 345       4.001  -2.117  39.168  1.00 39.05           O  
ATOM   2905  HN  GLY A 345       0.625  -0.586  37.340  1.00  0.00           H  
ATOM   2906  N   ARG A 346       2.116  -3.127  38.519  1.00 36.99           N  
ATOM   2907  CA  ARG A 346       2.735  -4.446  38.464  1.00 38.31           C  
ATOM   2908  C   ARG A 346       2.392  -5.140  37.147  1.00 36.67           C  
ATOM   2909  O   ARG A 346       1.369  -4.849  36.529  1.00 35.23           O  
ATOM   2910  CB  ARG A 346       2.246  -5.309  39.633  1.00 40.89           C  
ATOM   2911  CG  ARG A 346       0.778  -5.720  39.514  1.00 47.67           C  
ATOM   2912  CD  ARG A 346       0.200  -6.238  40.832  1.00 51.58           C  
ATOM   2913  NE  ARG A 346      -0.250  -5.162  41.720  1.00 55.95           N  
ATOM   2914  CZ  ARG A 346      -1.517  -4.959  42.084  1.00 56.97           C  
ATOM   2915  NH1 ARG A 346      -2.481  -5.757  41.636  1.00 57.37           N1+
ATOM   2916  NH2 ARG A 346      -1.822  -3.966  42.912  1.00 55.81           N  
ATOM   2917  HN  ARG A 346       1.131  -3.025  38.275  1.00  0.00           H  
ATOM   2918  HE  ARG A 346       0.456  -4.523  42.086  1.00  0.00           H  
ATOM   2919 1HH1 ARG A 346      -2.247  -6.519  41.000  1.00  0.00           H  
ATOM   2920 2HH1 ARG A 346      -3.450  -5.602  41.914  1.00  0.00           H  
ATOM   2921 1HH2 ARG A 346      -1.082  -3.354  43.256  1.00  0.00           H  
ATOM   2922 2HH2 ARG A 346      -2.791  -3.811  43.190  1.00  0.00           H  
ATOM   2923  N   LEU A 347       3.256  -6.054  36.723  1.00 34.85           N  
ATOM   2924  CA  LEU A 347       2.891  -7.020  35.696  1.00 33.27           C  
ATOM   2925  C   LEU A 347       1.662  -7.793  36.158  1.00 33.46           C  
ATOM   2926  O   LEU A 347       1.495  -8.065  37.350  1.00 32.95           O  
ATOM   2927  CB  LEU A 347       4.044  -7.996  35.450  1.00 29.18           C  
ATOM   2928  CG  LEU A 347       5.290  -7.430  34.763  1.00 30.09           C  
ATOM   2929  CD1 LEU A 347       6.428  -8.443  34.858  1.00 28.18           C  
ATOM   2930  CD2 LEU A 347       4.973  -7.087  33.303  1.00 24.72           C  
ATOM   2931  HN  LEU A 347       4.193  -6.080  37.124  1.00  0.00           H  
ATOM   2932  N   PRO A 348       0.777  -8.148  35.216  1.00 34.20           N  
ATOM   2933  CA  PRO A 348      -0.378  -9.000  35.514  1.00 34.80           C  
ATOM   2934  C   PRO A 348       0.034 -10.432  35.874  1.00 35.78           C  
ATOM   2935  O   PRO A 348      -0.623 -11.091  36.681  1.00 35.91           O  
ATOM   2936  CB  PRO A 348      -1.207  -8.943  34.232  1.00 33.06           C  
ATOM   2937  CG  PRO A 348      -0.221  -8.638  33.165  1.00 34.16           C  
ATOM   2938  CD  PRO A 348       0.811  -7.742  33.800  1.00 34.71           C  
ATOM   2939  N   PHE A 349       1.121 -10.903  35.268  1.00 35.58           N  
ATOM   2940  CA  PHE A 349       1.602 -12.264  35.483  1.00 35.44           C  
ATOM   2941  C   PHE A 349       3.119 -12.277  35.681  1.00 36.44           C  
ATOM   2942  O   PHE A 349       3.874 -12.160  34.714  1.00 36.02           O  
ATOM   2943  CB  PHE A 349       1.255 -13.154  34.278  1.00 33.93           C  
ATOM   2944  CG  PHE A 349      -0.146 -12.973  33.758  1.00 30.32           C  
ATOM   2945  CD1 PHE A 349      -1.185 -13.741  34.245  1.00 29.68           C  
ATOM   2946  CD2 PHE A 349      -0.415 -12.048  32.759  1.00 33.02           C  
ATOM   2947  CE1 PHE A 349      -2.468 -13.593  33.747  1.00 32.94           C  
ATOM   2948  CE2 PHE A 349      -1.695 -11.892  32.255  1.00 31.62           C  
ATOM   2949  CZ  PHE A 349      -2.725 -12.667  32.749  1.00 32.63           C  
ATOM   2950  HN  PHE A 349       1.635 -10.293  34.632  1.00  0.00           H  
ATOM   2951  N   TYR A 350       3.571 -12.429  36.923  1.00 38.26           N  
ATOM   2952  CA  TYR A 350       5.003 -12.580  37.170  1.00 41.27           C  
ATOM   2953  C   TYR A 350       5.371 -13.602  38.244  1.00 40.60           C  
ATOM   2954  O   TYR A 350       4.656 -13.778  39.231  1.00 36.82           O  
ATOM   2955  CB  TYR A 350       5.639 -11.232  37.531  1.00 45.26           C  
ATOM   2956  CG  TYR A 350       7.142 -11.321  37.703  1.00 50.39           C  
ATOM   2957  CD1 TYR A 350       7.990 -11.295  36.600  1.00 52.77           C  
ATOM   2958  CD2 TYR A 350       7.713 -11.458  38.965  1.00 52.15           C  
ATOM   2959  CE1 TYR A 350       9.366 -11.403  36.749  1.00 53.94           C  
ATOM   2960  CE2 TYR A 350       9.090 -11.567  39.125  1.00 53.49           C  
ATOM   2961  CZ  TYR A 350       9.910 -11.540  38.013  1.00 54.46           C  
ATOM   2962  OH  TYR A 350      11.274 -11.650  38.165  1.00 55.60           O  
ATOM   2963  HN  TYR A 350       2.916 -12.440  37.705  1.00  0.00           H  
ATOM   2964  HH  TYR A 350      11.838 -11.631  37.401  1.00  0.00           H  
ATOM   2965  N   ASN A 351       6.505 -14.266  38.028  1.00 41.69           N  
ATOM   2966  CA  ASN A 351       7.107 -15.166  39.006  1.00 42.67           C  
ATOM   2967  C   ASN A 351       8.532 -15.485  38.571  1.00 45.13           C  
ATOM   2968  O   ASN A 351       8.792 -15.685  37.383  1.00 46.56           O  
ATOM   2969  CB  ASN A 351       6.305 -16.465  39.109  1.00 40.79           C  
ATOM   2970  CG  ASN A 351       6.826 -17.382  40.199  1.00 38.71           C  
ATOM   2971  ND2 ASN A 351       6.058 -17.522  41.270  1.00 35.68           N  
ATOM   2972  OD1 ASN A 351       7.911 -17.953  40.082  1.00 39.36           O  
ATOM   2973  HN  ASN A 351       6.977 -14.139  37.133  1.00  0.00           H  
ATOM   2974 1HD2 ASN A 351       5.159 -17.049  41.367  1.00  0.00           H  
ATOM   2975 2HD2 ASN A 351       6.408 -18.139  42.003  1.00  0.00           H  
ATOM   2976  N   GLN A 352       9.454 -15.536  39.528  1.00 46.87           N  
ATOM   2977  CA  GLN A 352      10.855 -15.779  39.203  1.00 48.99           C  
ATOM   2978  C   GLN A 352      11.013 -17.109  38.475  1.00 47.18           C  
ATOM   2979  O   GLN A 352      11.860 -17.250  37.596  1.00 46.66           O  
ATOM   2980  CB  GLN A 352      11.716 -15.770  40.476  1.00 53.03           C  
ATOM   2981  CG  GLN A 352      11.306 -16.790  41.535  1.00 58.77           C  
ATOM   2982  CD  GLN A 352      12.438 -17.734  41.918  1.00 61.15           C  
ATOM   2983  NE2 GLN A 352      12.385 -18.258  43.142  1.00 61.07           N  
ATOM   2984  OE1 GLN A 352      13.346 -17.991  41.124  1.00 61.99           O  
ATOM   2985  HN  GLN A 352       9.178 -15.404  40.501  1.00  0.00           H  
ATOM   2986 1HE2 GLN A 352      11.634 -18.045  43.799  1.00  0.00           H  
ATOM   2987 2HE2 GLN A 352      13.143 -18.890  43.399  1.00  0.00           H  
ATOM   2988  N   ASP A 353      10.186 -18.083  38.840  1.00 46.80           N  
ATOM   2989  CA  ASP A 353      10.223 -19.391  38.201  1.00 46.13           C  
ATOM   2990  C   ASP A 353       9.460 -19.353  36.882  1.00 45.25           C  
ATOM   2991  O   ASP A 353       8.351 -18.823  36.811  1.00 42.66           O  
ATOM   2992  CB  ASP A 353       9.612 -20.447  39.124  1.00 46.96           C  
ATOM   2993  CG  ASP A 353       9.636 -21.833  38.515  1.00 48.94           C  
ATOM   2994  OD1 ASP A 353       8.671 -22.596  38.728  1.00 53.57           O  
ATOM   2995  OD2 ASP A 353      10.619 -22.164  37.821  1.00 49.82           O1-
ATOM   2996  HN  ASP A 353       9.510 -17.911  39.584  1.00  0.00           H  
ATOM   2997  N   HIS A 354      10.059 -19.925  35.843  1.00 44.87           N  
ATOM   2998  CA  HIS A 354       9.503 -19.849  34.499  1.00 47.07           C  
ATOM   2999  C   HIS A 354       8.317 -20.772  34.264  1.00 46.34           C  
ATOM   3000  O   HIS A 354       7.421 -20.445  33.489  1.00 47.19           O  
ATOM   3001  CB  HIS A 354      10.593 -20.138  33.466  1.00 50.07           C  
ATOM   3002  CG  HIS A 354      11.599 -19.038  33.336  1.00 53.78           C  
ATOM   3003  CD2 HIS A 354      12.942 -19.070  33.168  1.00 54.87           C  
ATOM   3004  ND1 HIS A 354      11.250 -17.704  33.379  1.00 55.26           N  
ATOM   3005  CE1 HIS A 354      12.335 -16.963  33.243  1.00 56.31           C  
ATOM   3006  NE2 HIS A 354      13.375 -17.767  33.113  1.00 56.80           N  
ATOM   3007  HN  HIS A 354      10.932 -20.431  35.991  1.00  0.00           H  
ATOM   3008  HD1 HIS A 354      10.302 -17.346  33.497  1.00  0.00           H  
ATOM   3009  HE2 HIS A 354      14.343 -17.469  32.991  1.00  0.00           H  
ATOM   3010  N   GLU A 355       8.306 -21.924  34.926  1.00 46.98           N  
ATOM   3011  CA  GLU A 355       7.187 -22.855  34.798  1.00 45.50           C  
ATOM   3012  C   GLU A 355       5.958 -22.295  35.500  1.00 43.43           C  
ATOM   3013  O   GLU A 355       4.827 -22.578  35.107  1.00 43.45           O  
ATOM   3014  CB  GLU A 355       7.549 -24.217  35.395  1.00 48.34           C  
ATOM   3015  CG  GLU A 355       8.677 -24.940  34.667  1.00 51.56           C  
ATOM   3016  CD  GLU A 355       9.349 -25.992  35.534  1.00 54.66           C  
ATOM   3017  OE1 GLU A 355      10.598 -26.066  35.523  1.00 55.08           O  
ATOM   3018  OE2 GLU A 355       8.627 -26.742  36.230  1.00 54.71           O1-
ATOM   3019  HN  GLU A 355       9.091 -22.162  35.533  1.00  0.00           H  
ATOM   3020  N   LYS A 356       6.189 -21.494  36.538  1.00 40.55           N  
ATOM   3021  CA  LYS A 356       5.106 -20.791  37.217  1.00 37.55           C  
ATOM   3022  C   LYS A 356       4.626 -19.594  36.396  1.00 35.43           C  
ATOM   3023  O   LYS A 356       3.429 -19.314  36.342  1.00 33.94           O  
ATOM   3024  CB  LYS A 356       5.564 -20.317  38.599  1.00 37.16           C  
ATOM   3025  CG  LYS A 356       5.195 -21.249  39.742  1.00 35.94           C  
ATOM   3026  CD  LYS A 356       6.433 -21.764  40.457  1.00 35.59           C  
ATOM   3027  CE  LYS A 356       6.113 -22.227  41.872  1.00 32.53           C  
ATOM   3028  NZ  LYS A 356       5.820 -21.074  42.761  1.00 33.13           N1+
ATOM   3029  HN  LYS A 356       7.147 -21.369  36.867  1.00  0.00           H  
ATOM   3030  HZ1 LYS A 356       5.606 -21.384  43.709  1.00  0.00           H  
ATOM   3031  HZ2 LYS A 356       5.077 -20.487  42.381  1.00  0.00           H  
ATOM   3032  HZ3 LYS A 356       6.578 -20.392  42.752  1.00  0.00           H  
ATOM   3033  N   LEU A 357       5.564 -18.897  35.756  1.00 33.88           N  
ATOM   3034  CA  LEU A 357       5.239 -17.748  34.918  1.00 31.38           C  
ATOM   3035  C   LEU A 357       4.325 -18.158  33.775  1.00 32.46           C  
ATOM   3036  O   LEU A 357       3.322 -17.496  33.503  1.00 30.83           O  
ATOM   3037  CB  LEU A 357       6.512 -17.127  34.339  1.00 31.73           C  
ATOM   3038  CG  LEU A 357       6.274 -15.941  33.397  1.00 31.64           C  
ATOM   3039  CD1 LEU A 357       5.516 -14.839  34.125  1.00 30.65           C  
ATOM   3040  CD2 LEU A 357       7.600 -15.422  32.888  1.00 30.35           C  
ATOM   3041  HN  LEU A 357       6.540 -19.176  35.855  1.00  0.00           H  
ATOM   3042  N   PHE A 358       4.677 -19.257  33.113  1.00 32.99           N  
ATOM   3043  CA  PHE A 358       3.909 -19.750  31.978  1.00 33.75           C  
ATOM   3044  C   PHE A 358       2.550 -20.252  32.456  1.00 33.35           C  
ATOM   3045  O   PHE A 358       1.541 -20.118  31.763  1.00 34.58           O  
ATOM   3046  CB  PHE A 358       4.668 -20.885  31.270  1.00 38.41           C  
ATOM   3047  CG  PHE A 358       5.958 -20.450  30.612  1.00 42.75           C  
ATOM   3048  CD1 PHE A 358       7.025 -21.328  30.499  1.00 45.38           C  
ATOM   3049  CD2 PHE A 358       6.101 -19.167  30.097  1.00 45.13           C  
ATOM   3050  CE1 PHE A 358       8.210 -20.933  29.882  1.00 48.76           C  
ATOM   3051  CE2 PHE A 358       7.284 -18.768  29.479  1.00 46.04           C  
ATOM   3052  CZ  PHE A 358       8.336 -19.649  29.372  1.00 46.86           C  
ATOM   3053  HN  PHE A 358       5.508 -19.769  33.409  1.00  0.00           H  
ATOM   3054  N   GLU A 359       2.529 -20.826  33.651  1.00 32.27           N  
ATOM   3055  CA  GLU A 359       1.295 -21.344  34.218  1.00 31.43           C  
ATOM   3056  C   GLU A 359       0.337 -20.210  34.573  1.00 30.65           C  
ATOM   3057  O   GLU A 359      -0.869 -20.323  34.366  1.00 30.16           O  
ATOM   3058  CB  GLU A 359       1.603 -22.186  35.458  1.00 31.44           C  
ATOM   3059  CG  GLU A 359       0.380 -22.763  36.135  1.00 32.46           C  
ATOM   3060  CD  GLU A 359      -0.238 -21.805  37.130  1.00 34.94           C  
ATOM   3061  OE1 GLU A 359      -1.480 -21.806  37.260  1.00 38.03           O  
ATOM   3062  OE2 GLU A 359       0.518 -21.052  37.784  1.00 35.82           O1-
ATOM   3063  HN  GLU A 359       3.396 -20.906  34.183  1.00  0.00           H  
ATOM   3064  N   LEU A 360       0.874 -19.115  35.101  1.00 29.66           N  
ATOM   3065  CA  LEU A 360       0.051 -17.955  35.424  1.00 28.92           C  
ATOM   3066  C   LEU A 360      -0.614 -17.413  34.164  1.00 27.54           C  
ATOM   3067  O   LEU A 360      -1.823 -17.212  34.132  1.00 28.22           O  
ATOM   3068  CB  LEU A 360       0.903 -16.853  36.073  1.00 27.72           C  
ATOM   3069  CG  LEU A 360       0.994 -16.776  37.604  1.00 23.42           C  
ATOM   3070  CD1 LEU A 360       0.227 -17.917  38.228  1.00 20.67           C  
ATOM   3071  CD2 LEU A 360       2.445 -16.798  38.034  1.00 18.31           C  
ATOM   3072  HN  LEU A 360       1.877 -19.085  35.283  1.00  0.00           H  
ATOM   3073  N   ILE A 361       0.187 -17.189  33.127  1.00 27.35           N  
ATOM   3074  CA  ILE A 361      -0.293 -16.610  31.875  1.00 26.57           C  
ATOM   3075  C   ILE A 361      -1.349 -17.474  31.193  1.00 29.33           C  
ATOM   3076  O   ILE A 361      -2.372 -16.967  30.726  1.00 30.98           O  
ATOM   3077  CB  ILE A 361       0.878 -16.392  30.892  1.00 24.19           C  
ATOM   3078  CG1 ILE A 361       1.764 -15.254  31.393  1.00 20.90           C  
ATOM   3079  CG2 ILE A 361       0.353 -16.101  29.498  1.00 22.24           C  
ATOM   3080  CD1 ILE A 361       3.053 -15.114  30.629  1.00 21.11           C  
ATOM   3081  HN  ILE A 361       1.175 -17.431  33.209  1.00  0.00           H  
ATOM   3082  N   LEU A 362      -1.098 -18.779  31.140  1.00 30.26           N  
ATOM   3083  CA  LEU A 362      -2.026 -19.717  30.517  1.00 30.63           C  
ATOM   3084  C   LEU A 362      -3.260 -19.983  31.372  1.00 29.49           C  
ATOM   3085  O   LEU A 362      -4.360 -20.120  30.846  1.00 32.21           O  
ATOM   3086  CB  LEU A 362      -1.319 -21.047  30.230  1.00 32.64           C  
ATOM   3087  CG  LEU A 362      -0.117 -21.020  29.274  1.00 34.13           C  
ATOM   3088  CD1 LEU A 362       0.744 -22.262  29.471  1.00 35.40           C  
ATOM   3089  CD2 LEU A 362      -0.605 -20.931  27.845  1.00 32.47           C  
ATOM   3090  HN  LEU A 362      -0.232 -19.134  31.546  1.00  0.00           H  
ATOM   3091  N   MET A 363      -3.085 -20.061  32.687  1.00 29.95           N  
ATOM   3092  CA  MET A 363      -4.090 -20.703  33.532  1.00 31.32           C  
ATOM   3093  C   MET A 363      -4.852 -19.799  34.492  1.00 33.35           C  
ATOM   3094  O   MET A 363      -6.031 -20.030  34.748  1.00 35.00           O  
ATOM   3095  CB  MET A 363      -3.452 -21.839  34.334  1.00 29.57           C  
ATOM   3096  CG  MET A 363      -2.898 -22.977  33.494  1.00 29.41           C  
ATOM   3097  SD  MET A 363      -4.089 -23.615  32.306  1.00 31.38           S  
ATOM   3098  CE  MET A 363      -5.488 -23.944  33.357  1.00 30.31           C  
ATOM   3099  HN  MET A 363      -2.243 -19.670  33.110  1.00  0.00           H  
ATOM   3100  N   GLU A 364      -4.192 -18.783  35.035  1.00 35.53           N  
ATOM   3101  CA  GLU A 364      -4.711 -18.124  36.231  1.00 39.09           C  
ATOM   3102  C   GLU A 364      -5.448 -16.804  35.973  1.00 39.69           C  
ATOM   3103  O   GLU A 364      -5.199 -16.111  34.983  1.00 39.85           O  
ATOM   3104  CB  GLU A 364      -3.572 -17.909  37.245  1.00 39.73           C  
ATOM   3105  CG  GLU A 364      -2.822 -19.197  37.618  1.00 42.96           C  
ATOM   3106  CD  GLU A 364      -2.895 -19.537  39.109  1.00 47.32           C  
ATOM   3107  OE1 GLU A 364      -3.301 -18.663  39.907  1.00 47.64           O  
ATOM   3108  OE2 GLU A 364      -2.543 -20.682  39.482  1.00 45.56           O1-
ATOM   3109  HN  GLU A 364      -3.320 -18.461  34.616  1.00  0.00           H  
ATOM   3110  N   GLU A 365      -6.364 -16.471  36.878  1.00 40.04           N  
ATOM   3111  CA  GLU A 365      -7.153 -15.251  36.777  1.00 41.60           C  
ATOM   3112  C   GLU A 365      -6.282 -14.026  37.026  1.00 41.12           C  
ATOM   3113  O   GLU A 365      -5.163 -14.131  37.523  1.00 40.03           O  
ATOM   3114  CB  GLU A 365      -8.304 -15.261  37.797  1.00 42.14           C  
ATOM   3115  CG  GLU A 365      -7.893 -14.828  39.206  1.00 44.21           C  
ATOM   3116  CD  GLU A 365      -9.080 -14.618  40.144  1.00 47.25           C  
ATOM   3117  OE1 GLU A 365      -8.952 -14.926  41.351  1.00 45.86           O  
ATOM   3118  OE2 GLU A 365     -10.140 -14.142  39.678  1.00 48.01           O1-
ATOM   3119  HN  GLU A 365      -6.520 -17.093  37.672  1.00  0.00           H  
ATOM   3120  N   ILE A 366      -6.819 -12.864  36.681  1.00 40.74           N  
ATOM   3121  CA  ILE A 366      -6.126 -11.599  36.864  1.00 42.38           C  
ATOM   3122  C   ILE A 366      -6.833 -10.771  37.946  1.00 43.25           C  
ATOM   3123  O   ILE A 366      -8.055 -10.632  37.938  1.00 44.36           O  
ATOM   3124  CB  ILE A 366      -6.093 -10.834  35.520  1.00 42.73           C  
ATOM   3125  CG1 ILE A 366      -5.625  -9.401  35.724  1.00 43.53           C  
ATOM   3126  CG2 ILE A 366      -7.468 -10.843  34.881  1.00 44.15           C  
ATOM   3127  CD1 ILE A 366      -5.794  -8.558  34.479  1.00 44.93           C  
ATOM   3128  HN  ILE A 366      -7.753 -12.857  36.272  1.00  0.00           H  
ATOM   3129  N   ARG A 367      -6.068 -10.236  38.891  1.00 43.80           N  
ATOM   3130  CA  ARG A 367      -6.657  -9.447  39.970  1.00 43.39           C  
ATOM   3131  C   ARG A 367      -6.499  -7.952  39.747  1.00 41.84           C  
ATOM   3132  O   ARG A 367      -5.451  -7.488  39.294  1.00 40.94           O  
ATOM   3133  CB  ARG A 367      -6.035  -9.835  41.310  1.00 45.53           C  
ATOM   3134  CG  ARG A 367      -6.518 -11.177  41.825  1.00 51.37           C  
ATOM   3135  CD  ARG A 367      -6.202 -11.363  43.302  1.00 54.87           C  
ATOM   3136  NE  ARG A 367      -4.937 -12.060  43.511  1.00 60.01           N  
ATOM   3137  CZ  ARG A 367      -4.675 -13.288  43.067  1.00 61.95           C  
ATOM   3138  NH1 ARG A 367      -5.591 -13.962  42.380  1.00 62.19           N1+
ATOM   3139  NH2 ARG A 367      -3.496 -13.846  43.315  1.00 62.16           N  
ATOM   3140  HN  ARG A 367      -5.058 -10.378  38.863  1.00  0.00           H  
ATOM   3141  HE  ARG A 367      -4.206 -11.575  44.031  1.00  0.00           H  
ATOM   3142 1HH1 ARG A 367      -6.497 -13.533  42.189  1.00  0.00           H  
ATOM   3143 2HH1 ARG A 367      -5.390 -14.902  42.040  1.00  0.00           H  
ATOM   3144 1HH2 ARG A 367      -2.793 -13.329  43.842  1.00  0.00           H  
ATOM   3145 2HH2 ARG A 367      -3.295 -14.786  42.975  1.00  0.00           H  
ATOM   3146  N   PHE A 368      -7.550  -7.202  40.064  1.00 40.08           N  
ATOM   3147  CA  PHE A 368      -7.534  -5.751  39.901  1.00 40.16           C  
ATOM   3148  C   PHE A 368      -7.476  -5.041  41.242  1.00 39.67           C  
ATOM   3149  O   PHE A 368      -8.221  -5.369  42.165  1.00 40.21           O  
ATOM   3150  CB  PHE A 368      -8.782  -5.285  39.142  1.00 39.16           C  
ATOM   3151  CG  PHE A 368      -8.904  -5.866  37.762  1.00 38.30           C  
ATOM   3152  CD1 PHE A 368      -8.059  -5.453  36.745  1.00 34.70           C  
ATOM   3153  CD2 PHE A 368      -9.851  -6.839  37.487  1.00 37.23           C  
ATOM   3154  CE1 PHE A 368      -8.153  -5.996  35.485  1.00 34.83           C  
ATOM   3155  CE2 PHE A 368      -9.949  -7.387  36.222  1.00 37.89           C  
ATOM   3156  CZ  PHE A 368      -9.098  -6.965  35.220  1.00 34.77           C  
ATOM   3157  HN  PHE A 368      -8.389  -7.652  40.430  1.00  0.00           H  
ATOM   3158  N   PRO A 369      -6.592  -4.043  41.367  1.00 40.55           N  
ATOM   3159  CA  PRO A 369      -6.624  -3.221  42.578  1.00 39.96           C  
ATOM   3160  C   PRO A 369      -7.980  -2.533  42.707  1.00 40.03           C  
ATOM   3161  O   PRO A 369      -8.671  -2.323  41.713  1.00 39.65           O  
ATOM   3162  CB  PRO A 369      -5.473  -2.233  42.376  1.00 39.45           C  
ATOM   3163  CG  PRO A 369      -5.259  -2.189  40.904  1.00 39.38           C  
ATOM   3164  CD  PRO A 369      -5.607  -3.556  40.386  1.00 40.38           C  
ATOM   3165  N   ARG A 370      -8.363  -2.191  43.931  1.00 41.81           N  
ATOM   3166  CA  ARG A 370      -9.692  -1.651  44.181  1.00 44.14           C  
ATOM   3167  C   ARG A 370      -9.882  -0.256  43.584  1.00 43.63           C  
ATOM   3168  O   ARG A 370     -11.012   0.185  43.378  1.00 43.59           O  
ATOM   3169  CB  ARG A 370      -9.965  -1.621  45.686  1.00 47.97           C  
ATOM   3170  CG  ARG A 370      -9.864  -2.995  46.345  1.00 53.51           C  
ATOM   3171  CD  ARG A 370     -11.102  -3.310  47.172  1.00 57.64           C  
ATOM   3172  NE  ARG A 370     -10.822  -3.311  48.606  1.00 59.74           N  
ATOM   3173  CZ  ARG A 370     -11.758  -3.343  49.549  1.00 61.54           C  
ATOM   3174  NH1 ARG A 370     -13.044  -3.376  49.214  1.00 61.35           N1+
ATOM   3175  NH2 ARG A 370     -11.408  -3.341  50.830  1.00 61.49           N  
ATOM   3176  HN  ARG A 370      -7.715  -2.308  44.710  1.00  0.00           H  
ATOM   3177  HE  ARG A 370      -9.846  -3.286  48.902  1.00  0.00           H  
ATOM   3178 1HH1 ARG A 370     -13.762  -3.401  49.938  1.00  0.00           H  
ATOM   3179 2HH1 ARG A 370     -13.313  -3.378  48.230  1.00  0.00           H  
ATOM   3180 1HH2 ARG A 370     -12.126  -3.366  51.554  1.00  0.00           H  
ATOM   3181 2HH2 ARG A 370     -10.421  -3.316  51.087  1.00  0.00           H  
ATOM   3182  N   THR A 371      -8.773   0.424  43.302  1.00 42.25           N  
ATOM   3183  CA  THR A 371      -8.800   1.755  42.698  1.00 41.44           C  
ATOM   3184  C   THR A 371      -9.468   1.758  41.315  1.00 39.48           C  
ATOM   3185  O   THR A 371     -10.052   2.760  40.896  1.00 39.75           O  
ATOM   3186  CB  THR A 371      -7.367   2.312  42.521  1.00 43.01           C  
ATOM   3187  CG2 THR A 371      -6.593   2.244  43.831  1.00 42.50           C  
ATOM   3188  OG1 THR A 371      -6.675   1.539  41.530  1.00 44.49           O  
ATOM   3189  HN  THR A 371      -7.870   0.000  43.515  1.00  0.00           H  
ATOM   3190  HG1 THR A 371      -5.795   1.881  41.421  1.00  0.00           H  
ATOM   3191  N   LEU A 372      -9.380   0.633  40.612  1.00 36.43           N  
ATOM   3192  CA  LEU A 372      -9.671   0.586  39.182  1.00 32.82           C  
ATOM   3193  C   LEU A 372     -11.154   0.754  38.854  1.00 31.69           C  
ATOM   3194  O   LEU A 372     -11.993  -0.003  39.341  1.00 31.16           O  
ATOM   3195  CB  LEU A 372      -9.163  -0.737  38.606  1.00 30.59           C  
ATOM   3196  CG  LEU A 372      -8.521  -0.647  37.228  1.00 29.54           C  
ATOM   3197  CD1 LEU A 372      -7.685   0.618  37.144  1.00 29.68           C  
ATOM   3198  CD2 LEU A 372      -7.670  -1.878  36.985  1.00 30.56           C  
ATOM   3199  HN  LEU A 372      -9.100  -0.225  41.087  1.00  0.00           H  
ATOM   3200  N   GLY A 373     -11.470   1.736  38.013  1.00 29.19           N  
ATOM   3201  CA  GLY A 373     -12.851   1.948  37.621  1.00 28.86           C  
ATOM   3202  C   GLY A 373     -13.412   0.792  36.814  1.00 31.92           C  
ATOM   3203  O   GLY A 373     -12.665  -0.072  36.351  1.00 34.79           O  
ATOM   3204  HN  GLY A 373     -10.738   2.342  37.642  1.00  0.00           H  
ATOM   3205  N   PRO A 374     -14.736   0.748  36.616  1.00 32.17           N  
ATOM   3206  CA  PRO A 374     -15.361  -0.362  35.887  1.00 33.21           C  
ATOM   3207  C   PRO A 374     -14.958  -0.451  34.410  1.00 32.96           C  
ATOM   3208  O   PRO A 374     -14.831  -1.545  33.871  1.00 34.32           O  
ATOM   3209  CB  PRO A 374     -16.856  -0.105  36.057  1.00 31.29           C  
ATOM   3210  CG  PRO A 374     -16.953   1.370  36.252  1.00 32.14           C  
ATOM   3211  CD  PRO A 374     -15.714   1.776  37.003  1.00 31.70           C  
ATOM   3212  N   GLU A 375     -14.766   0.693  33.757  1.00 33.90           N  
ATOM   3213  CA  GLU A 375     -14.391   0.703  32.341  1.00 34.45           C  
ATOM   3214  C   GLU A 375     -12.979   0.169  32.154  1.00 34.02           C  
ATOM   3215  O   GLU A 375     -12.710  -0.600  31.233  1.00 34.93           O  
ATOM   3216  CB  GLU A 375     -14.463   2.122  31.764  1.00 35.77           C  
ATOM   3217  CG  GLU A 375     -15.851   2.749  31.777  1.00 37.47           C  
ATOM   3218  CD  GLU A 375     -16.084   3.649  32.981  1.00 37.20           C  
ATOM   3219  OE1 GLU A 375     -15.185   3.746  33.846  1.00 36.23           O  
ATOM   3220  OE2 GLU A 375     -17.171   4.259  33.061  1.00 37.82           O1-
ATOM   3221  HN  GLU A 375     -14.882   1.578  34.251  1.00  0.00           H  
ATOM   3222  N   ALA A 376     -12.078   0.578  33.039  1.00 32.77           N  
ATOM   3223  CA  ALA A 376     -10.673   0.212  32.922  1.00 30.94           C  
ATOM   3224  C   ALA A 376     -10.455  -1.291  33.069  1.00 29.78           C  
ATOM   3225  O   ALA A 376      -9.527  -1.847  32.489  1.00 29.94           O  
ATOM   3226  CB  ALA A 376      -9.853   0.964  33.959  1.00 27.89           C  
ATOM   3227  HN  ALA A 376     -12.377   1.163  33.820  1.00  0.00           H  
ATOM   3228  N   LYS A 377     -11.304  -1.953  33.844  1.00 31.35           N  
ATOM   3229  CA  LYS A 377     -11.124  -3.381  34.058  1.00 33.63           C  
ATOM   3230  C   LYS A 377     -11.925  -4.223  33.074  1.00 34.17           C  
ATOM   3231  O   LYS A 377     -11.527  -5.338  32.742  1.00 36.16           O  
ATOM   3232  CB  LYS A 377     -11.473  -3.764  35.497  1.00 34.65           C  
ATOM   3233  CG  LYS A 377     -12.850  -3.363  35.954  1.00 37.90           C  
ATOM   3234  CD  LYS A 377     -13.097  -3.856  37.375  1.00 41.42           C  
ATOM   3235  CE  LYS A 377     -12.008  -3.381  38.329  1.00 40.95           C  
ATOM   3236  NZ  LYS A 377     -12.411  -3.519  39.760  1.00 40.52           N1+
ATOM   3237  HN  LYS A 377     -12.080  -1.463  34.288  1.00  0.00           H  
ATOM   3238  HZ1 LYS A 377     -11.682  -3.201  40.399  1.00  0.00           H  
ATOM   3239  HZ2 LYS A 377     -12.696  -4.475  39.972  1.00  0.00           H  
ATOM   3240  HZ3 LYS A 377     -13.294  -3.042  39.942  1.00  0.00           H  
ATOM   3241  N   SER A 378     -13.040  -3.689  32.587  1.00 32.33           N  
ATOM   3242  CA  SER A 378     -13.721  -4.319  31.466  1.00 32.17           C  
ATOM   3243  C   SER A 378     -12.793  -4.364  30.261  1.00 32.76           C  
ATOM   3244  O   SER A 378     -12.845  -5.299  29.464  1.00 34.20           O  
ATOM   3245  CB  SER A 378     -14.982  -3.548  31.089  1.00 32.67           C  
ATOM   3246  OG  SER A 378     -15.608  -4.138  29.962  1.00 27.62           O  
ATOM   3247  HN  SER A 378     -13.419  -2.837  32.999  1.00  0.00           H  
ATOM   3248  HG  SER A 378     -16.393  -3.658  29.727  1.00  0.00           H  
ATOM   3249  N   LEU A 379     -11.944  -3.350  30.130  1.00 32.81           N  
ATOM   3250  CA  LEU A 379     -11.043  -3.274  28.988  1.00 33.07           C  
ATOM   3251  C   LEU A 379      -9.889  -4.246  29.160  1.00 32.47           C  
ATOM   3252  O   LEU A 379      -9.510  -4.937  28.219  1.00 30.97           O  
ATOM   3253  CB  LEU A 379     -10.485  -1.855  28.816  1.00 31.87           C  
ATOM   3254  CG  LEU A 379      -9.473  -1.725  27.667  1.00 29.64           C  
ATOM   3255  CD1 LEU A 379     -10.204  -1.602  26.342  1.00 26.74           C  
ATOM   3256  CD2 LEU A 379      -8.585  -0.523  27.890  1.00 28.94           C  
ATOM   3257  HN  LEU A 379     -11.923  -2.616  30.838  1.00  0.00           H  
ATOM   3258  N   LEU A 380      -9.335  -4.297  30.367  1.00 33.66           N  
ATOM   3259  CA  LEU A 380      -8.200  -5.175  30.640  1.00 33.99           C  
ATOM   3260  C   LEU A 380      -8.589  -6.652  30.661  1.00 34.63           C  
ATOM   3261  O   LEU A 380      -7.847  -7.499  30.159  1.00 34.79           O  
ATOM   3262  CB  LEU A 380      -7.541  -4.788  31.966  1.00 31.81           C  
ATOM   3263  CG  LEU A 380      -6.787  -3.458  31.898  1.00 31.90           C  
ATOM   3264  CD1 LEU A 380      -6.225  -3.117  33.259  1.00 33.22           C  
ATOM   3265  CD2 LEU A 380      -5.673  -3.552  30.866  1.00 28.60           C  
ATOM   3266  HN  LEU A 380      -9.709  -3.713  31.115  1.00  0.00           H  
ATOM   3267  N   SER A 381      -9.751  -6.959  31.232  1.00 33.98           N  
ATOM   3268  CA  SER A 381     -10.233  -8.331  31.273  1.00 33.80           C  
ATOM   3269  C   SER A 381     -10.422  -8.858  29.853  1.00 36.09           C  
ATOM   3270  O   SER A 381     -10.063 -10.000  29.551  1.00 37.88           O  
ATOM   3271  CB  SER A 381     -11.564  -8.409  32.025  1.00 34.25           C  
ATOM   3272  OG  SER A 381     -11.419  -8.034  33.385  1.00 35.36           O  
ATOM   3273  HN  SER A 381     -10.315  -6.218  31.649  1.00  0.00           H  
ATOM   3274  HG  SER A 381     -12.245  -8.082  33.852  1.00  0.00           H  
ATOM   3275  N   GLY A 382     -10.983  -8.020  28.985  1.00 34.02           N  
ATOM   3276  CA  GLY A 382     -11.243  -8.438  27.620  1.00 32.19           C  
ATOM   3277  C   GLY A 382      -9.973  -8.624  26.814  1.00 32.48           C  
ATOM   3278  O   GLY A 382      -9.855  -9.574  26.035  1.00 34.41           O  
ATOM   3279  HN  GLY A 382     -11.232  -7.076  29.281  1.00  0.00           H  
ATOM   3280  N   LEU A 383      -9.019  -7.719  27.004  1.00 29.19           N  
ATOM   3281  CA  LEU A 383      -7.746  -7.781  26.299  1.00 27.28           C  
ATOM   3282  C   LEU A 383      -6.926  -8.972  26.766  1.00 29.29           C  
ATOM   3283  O   LEU A 383      -6.091  -9.492  26.028  1.00 31.66           O  
ATOM   3284  CB  LEU A 383      -6.944  -6.501  26.539  1.00 23.04           C  
ATOM   3285  CG  LEU A 383      -7.442  -5.201  25.906  1.00 21.51           C  
ATOM   3286  CD1 LEU A 383      -6.606  -4.042  26.435  1.00 23.77           C  
ATOM   3287  CD2 LEU A 383      -7.332  -5.281  24.393  1.00 18.73           C  
ATOM   3288  HN  LEU A 383      -9.183  -6.958  27.663  1.00  0.00           H  
ATOM   3289  N   LEU A 384      -7.161  -9.396  28.003  1.00 29.37           N  
ATOM   3290  CA  LEU A 384      -6.332 -10.418  28.625  1.00 28.23           C  
ATOM   3291  C   LEU A 384      -7.084 -11.739  28.762  1.00 27.91           C  
ATOM   3292  O   LEU A 384      -6.745 -12.581  29.599  1.00 26.98           O  
ATOM   3293  CB  LEU A 384      -5.840  -9.929  29.994  1.00 26.76           C  
ATOM   3294  CG  LEU A 384      -4.738  -8.865  29.937  1.00 26.26           C  
ATOM   3295  CD1 LEU A 384      -4.428  -8.365  31.331  1.00 25.56           C  
ATOM   3296  CD2 LEU A 384      -3.485  -9.456  29.290  1.00 25.35           C  
ATOM   3297  HN  LEU A 384      -7.939  -8.997  28.528  1.00  0.00           H  
ATOM   3298  N   LYS A 385      -8.111 -11.907  27.935  1.00 27.36           N  
ATOM   3299  CA  LYS A 385      -8.759 -13.201  27.774  1.00 27.40           C  
ATOM   3300  C   LYS A 385      -7.709 -14.186  27.298  1.00 29.46           C  
ATOM   3301  O   LYS A 385      -6.836 -13.832  26.505  1.00 31.56           O  
ATOM   3302  CB  LYS A 385      -9.873 -13.119  26.729  1.00 26.37           C  
ATOM   3303  CG  LYS A 385     -11.071 -12.319  27.161  1.00 25.75           C  
ATOM   3304  CD  LYS A 385     -12.107 -13.205  27.820  1.00 25.49           C  
ATOM   3305  CE  LYS A 385     -13.037 -12.390  28.698  1.00 28.12           C  
ATOM   3306  NZ  LYS A 385     -14.428 -12.924  28.685  1.00 31.54           N1+
ATOM   3307  HN  LYS A 385      -8.454 -11.109  27.400  1.00  0.00           H  
ATOM   3308  HZ1 LYS A 385     -15.053 -12.376  29.276  1.00  0.00           H  
ATOM   3309  HZ2 LYS A 385     -14.448 -13.911  28.941  1.00  0.00           H  
ATOM   3310  HZ3 LYS A 385     -14.787 -12.997  27.733  1.00  0.00           H  
ATOM   3311  N   LYS A 386      -7.795 -15.421  27.776  1.00 29.79           N  
ATOM   3312  CA  LYS A 386      -6.856 -16.450  27.356  1.00 30.62           C  
ATOM   3313  C   LYS A 386      -7.131 -16.880  25.915  1.00 30.73           C  
ATOM   3314  O   LYS A 386      -6.199 -17.175  25.168  1.00 30.18           O  
ATOM   3315  CB  LYS A 386      -6.949 -17.661  28.286  1.00 29.24           C  
ATOM   3316  CG  LYS A 386      -6.972 -17.311  29.765  1.00 28.45           C  
ATOM   3317  CD  LYS A 386      -5.614 -16.855  30.284  1.00 28.54           C  
ATOM   3318  CE  LYS A 386      -5.649 -16.708  31.802  1.00 26.81           C  
ATOM   3319  NZ  LYS A 386      -4.345 -16.293  32.372  1.00 23.32           N1+
ATOM   3320  HN  LYS A 386      -8.529 -15.652  28.446  1.00  0.00           H  
ATOM   3321  HZ1 LYS A 386      -4.368 -16.195  33.387  1.00  0.00           H  
ATOM   3322  HZ2 LYS A 386      -4.010 -15.437  31.930  1.00  0.00           H  
ATOM   3323  HZ3 LYS A 386      -3.602 -16.930  32.084  1.00  0.00           H  
ATOM   3324  N   ASP A 387      -8.407 -16.900  25.530  1.00 31.07           N  
ATOM   3325  CA  ASP A 387      -8.814 -17.393  24.214  1.00 32.52           C  
ATOM   3326  C   ASP A 387      -8.868 -16.286  23.163  1.00 33.94           C  
ATOM   3327  O   ASP A 387      -9.700 -15.381  23.229  1.00 35.25           O  
ATOM   3328  CB  ASP A 387     -10.185 -18.077  24.306  1.00 33.08           C  
ATOM   3329  CG  ASP A 387     -10.675 -18.606  22.962  1.00 36.75           C  
ATOM   3330  OD1 ASP A 387      -9.897 -18.598  21.979  1.00 38.08           O  
ATOM   3331  OD2 ASP A 387     -11.847 -19.030  22.887  1.00 34.97           O1-
ATOM   3332  HN  ASP A 387      -9.122 -16.561  26.173  1.00  0.00           H  
ATOM   3333  N   PRO A 388      -7.989 -16.370  22.157  1.00 33.94           N  
ATOM   3334  CA  PRO A 388      -7.823 -15.357  21.109  1.00 34.16           C  
ATOM   3335  C   PRO A 388      -9.127 -14.961  20.419  1.00 36.35           C  
ATOM   3336  O   PRO A 388      -9.381 -13.779  20.188  1.00 38.47           O  
ATOM   3337  CB  PRO A 388      -6.843 -16.009  20.137  1.00 33.25           C  
ATOM   3338  CG  PRO A 388      -6.075 -16.988  20.989  1.00 32.87           C  
ATOM   3339  CD  PRO A 388      -7.074 -17.510  21.975  1.00 31.06           C  
ATOM   3340  N   LYS A 389      -9.951 -15.948  20.085  1.00 37.08           N  
ATOM   3341  CA  LYS A 389     -11.217 -15.675  19.410  1.00 37.90           C  
ATOM   3342  C   LYS A 389     -12.224 -14.993  20.332  1.00 36.59           C  
ATOM   3343  O   LYS A 389     -13.295 -14.576  19.890  1.00 36.78           O  
ATOM   3344  CB  LYS A 389     -11.833 -16.970  18.873  1.00 40.60           C  
ATOM   3345  CG  LYS A 389     -11.068 -17.610  17.725  1.00 43.41           C  
ATOM   3346  CD  LYS A 389     -11.690 -18.943  17.362  1.00 43.93           C  
ATOM   3347  CE  LYS A 389     -12.010 -19.718  18.627  1.00 44.77           C  
ATOM   3348  NZ  LYS A 389     -10.859 -19.667  19.576  1.00 46.48           N1+
ATOM   3349  HN  LYS A 389      -9.696 -16.911  20.303  1.00  0.00           H  
ATOM   3350  HZ1 LYS A 389     -11.074 -20.188  20.426  1.00  0.00           H  
ATOM   3351  HZ2 LYS A 389     -10.577 -18.708  19.780  1.00  0.00           H  
ATOM   3352  HZ3 LYS A 389      -9.995 -19.990  19.142  1.00  0.00           H  
ATOM   3353  N   GLN A 390     -11.889 -14.894  21.613  1.00 34.44           N  
ATOM   3354  CA  GLN A 390     -12.750 -14.200  22.560  1.00 33.85           C  
ATOM   3355  C   GLN A 390     -12.127 -12.891  23.017  1.00 31.92           C  
ATOM   3356  O   GLN A 390     -12.809 -12.019  23.547  1.00 30.67           O  
ATOM   3357  CB  GLN A 390     -13.037 -15.091  23.768  1.00 35.04           C  
ATOM   3358  CG  GLN A 390     -14.187 -16.056  23.536  1.00 41.50           C  
ATOM   3359  CD  GLN A 390     -14.384 -17.031  24.681  1.00 43.73           C  
ATOM   3360  NE2 GLN A 390     -14.823 -16.519  25.830  1.00 44.85           N  
ATOM   3361  OE1 GLN A 390     -14.146 -18.232  24.534  1.00 44.70           O  
ATOM   3362  HN  GLN A 390     -11.016 -15.310  21.938  1.00  0.00           H  
ATOM   3363 1HE2 GLN A 390     -14.955 -17.175  26.600  1.00  0.00           H  
ATOM   3364 2HE2 GLN A 390     -15.020 -15.526  25.952  1.00  0.00           H  
ATOM   3365  N   ARG A 391     -10.825 -12.763  22.801  1.00 30.16           N  
ATOM   3366  CA  ARG A 391     -10.088 -11.597  23.242  1.00 29.39           C  
ATOM   3367  C   ARG A 391     -10.585 -10.338  22.541  1.00 31.70           C  
ATOM   3368  O   ARG A 391     -10.724 -10.311  21.318  1.00 33.96           O  
ATOM   3369  CB  ARG A 391      -8.607 -11.798  22.952  1.00 27.93           C  
ATOM   3370  CG  ARG A 391      -7.709 -10.733  23.535  1.00 28.45           C  
ATOM   3371  CD  ARG A 391      -6.266 -11.145  23.394  1.00 26.95           C  
ATOM   3372  NE  ARG A 391      -6.069 -12.514  23.855  1.00 26.74           N  
ATOM   3373  CZ  ARG A 391      -5.146 -13.331  23.365  1.00 26.70           C  
ATOM   3374  NH1 ARG A 391      -4.339 -12.911  22.405  1.00 25.75           N1+
ATOM   3375  NH2 ARG A 391      -5.036 -14.569  23.825  1.00 26.29           N  
ATOM   3376  HN  ARG A 391     -10.329 -13.507  22.310  1.00  0.00           H  
ATOM   3377  HE  ARG A 391      -6.676 -12.864  24.597  1.00  0.00           H  
ATOM   3378 1HH1 ARG A 391      -4.424 -11.958  22.051  1.00  0.00           H  
ATOM   3379 2HH1 ARG A 391      -3.629 -13.539  22.028  1.00  0.00           H  
ATOM   3380 1HH2 ARG A 391      -5.658 -14.893  24.565  1.00  0.00           H  
ATOM   3381 2HH2 ARG A 391      -4.326 -15.197  23.448  1.00  0.00           H  
ATOM   3382  N   LEU A 392     -10.855  -9.296  23.321  1.00 31.59           N  
ATOM   3383  CA  LEU A 392     -11.205  -7.998  22.760  1.00 31.15           C  
ATOM   3384  C   LEU A 392     -10.188  -7.635  21.681  1.00 30.84           C  
ATOM   3385  O   LEU A 392      -8.997  -7.524  21.963  1.00 30.76           O  
ATOM   3386  CB  LEU A 392     -11.192  -6.930  23.857  1.00 30.33           C  
ATOM   3387  CG  LEU A 392     -11.634  -5.523  23.453  1.00 31.50           C  
ATOM   3388  CD1 LEU A 392     -13.136  -5.507  23.195  1.00 29.23           C  
ATOM   3389  CD2 LEU A 392     -11.284  -4.544  24.560  1.00 31.45           C  
ATOM   3390  HN  LEU A 392     -10.816  -9.408  24.334  1.00  0.00           H  
ATOM   3391  N   GLY A 393     -10.662  -7.463  20.449  1.00 30.60           N  
ATOM   3392  CA  GLY A 393      -9.774  -7.120  19.350  1.00 29.65           C  
ATOM   3393  C   GLY A 393      -9.476  -8.271  18.407  1.00 29.92           C  
ATOM   3394  O   GLY A 393      -8.980  -8.067  17.299  1.00 28.16           O  
ATOM   3395  HN  GLY A 393     -11.661  -7.573  20.274  1.00  0.00           H  
ATOM   3396  N   GLY A 394      -9.778  -9.486  18.847  1.00 30.90           N  
ATOM   3397  CA  GLY A 394      -9.491 -10.656  18.041  1.00 33.78           C  
ATOM   3398  C   GLY A 394     -10.592 -10.956  17.045  1.00 35.27           C  
ATOM   3399  O   GLY A 394     -10.523 -11.948  16.320  1.00 35.03           O  
ATOM   3400  HN  GLY A 394     -10.216  -9.598  19.761  1.00  0.00           H  
ATOM   3401  N   GLY A 395     -11.607 -10.097  17.012  1.00 36.09           N  
ATOM   3402  CA  GLY A 395     -12.692 -10.260  16.061  1.00 37.36           C  
ATOM   3403  C   GLY A 395     -12.346  -9.754  14.673  1.00 38.78           C  
ATOM   3404  O   GLY A 395     -11.229  -9.298  14.422  1.00 37.96           O  
ATOM   3405  HN  GLY A 395     -11.623  -9.313  17.664  1.00  0.00           H  
ATOM   3406  N   SER A 396     -13.306  -9.826  13.760  1.00 41.05           N  
ATOM   3407  CA  SER A 396     -13.036  -9.463  12.374  1.00 42.79           C  
ATOM   3408  C   SER A 396     -12.709  -7.979  12.236  1.00 42.33           C  
ATOM   3409  O   SER A 396     -11.998  -7.585  11.314  1.00 44.54           O  
ATOM   3410  CB  SER A 396     -14.234  -9.815  11.484  1.00 42.00           C  
ATOM   3411  OG  SER A 396     -15.268  -8.854  11.600  1.00 43.51           O  
ATOM   3412  HN  SER A 396     -14.239 -10.137  14.030  1.00  0.00           H  
ATOM   3413  HG  SER A 396     -16.010  -9.072  11.049  1.00  0.00           H  
ATOM   3414  N   GLU A 397     -13.224  -7.158  13.149  1.00 42.61           N  
ATOM   3415  CA  GLU A 397     -13.033  -5.709  13.068  1.00 42.06           C  
ATOM   3416  C   GLU A 397     -11.764  -5.226  13.758  1.00 40.23           C  
ATOM   3417  O   GLU A 397     -11.405  -4.054  13.661  1.00 40.98           O  
ATOM   3418  CB  GLU A 397     -14.244  -4.978  13.649  1.00 43.59           C  
ATOM   3419  CG  GLU A 397     -15.430  -4.927  12.701  1.00 46.54           C  
ATOM   3420  CD  GLU A 397     -16.681  -4.390  13.359  1.00 49.05           C  
ATOM   3421  OE1 GLU A 397     -16.690  -3.203  13.751  1.00 50.61           O  
ATOM   3422  OE2 GLU A 397     -17.658  -5.158  13.483  1.00 51.99           O1-
ATOM   3423  HN  GLU A 397     -13.764  -7.547  13.922  1.00  0.00           H  
ATOM   3424  N   ASP A 398     -11.093  -6.130  14.461  1.00 38.31           N  
ATOM   3425  CA  ASP A 398      -9.741  -5.877  14.936  1.00 35.80           C  
ATOM   3426  C   ASP A 398      -9.663  -4.657  15.849  1.00 35.25           C  
ATOM   3427  O   ASP A 398     -10.314  -4.609  16.893  1.00 34.27           O  
ATOM   3428  CB  ASP A 398      -8.801  -5.682  13.744  1.00 34.94           C  
ATOM   3429  CG  ASP A 398      -7.350  -5.602  14.160  1.00 34.94           C  
ATOM   3430  OD1 ASP A 398      -6.907  -6.479  14.927  1.00 35.36           O  
ATOM   3431  OD2 ASP A 398      -6.655  -4.663  13.726  1.00 34.87           O1-
ATOM   3432  HN  ASP A 398     -11.536  -7.024  14.674  1.00  0.00           H  
ATOM   3433  N   ALA A 399      -8.863  -3.673  15.441  1.00 33.55           N  
ATOM   3434  CA  ALA A 399      -8.538  -2.538  16.293  1.00 32.57           C  
ATOM   3435  C   ALA A 399      -9.763  -1.693  16.611  1.00 32.00           C  
ATOM   3436  O   ALA A 399      -9.760  -0.922  17.573  1.00 30.80           O  
ATOM   3437  CB  ALA A 399      -7.463  -1.672  15.631  1.00 30.46           C  
ATOM   3438  HN  ALA A 399      -8.466  -3.716  14.503  1.00  0.00           H  
ATOM   3439  N   LYS A 400     -10.812  -1.840  15.808  1.00 32.08           N  
ATOM   3440  CA  LYS A 400     -11.991  -1.001  15.968  1.00 32.47           C  
ATOM   3441  C   LYS A 400     -12.780  -1.289  17.236  1.00 32.72           C  
ATOM   3442  O   LYS A 400     -13.305  -0.367  17.859  1.00 34.56           O  
ATOM   3443  CB  LYS A 400     -12.912  -1.124  14.752  1.00 33.99           C  
ATOM   3444  CG  LYS A 400     -12.701  -0.034  13.706  1.00 34.40           C  
ATOM   3445  CD  LYS A 400     -12.002  -0.580  12.462  1.00 36.30           C  
ATOM   3446  CE  LYS A 400     -10.712   0.175  12.153  1.00 35.04           C  
ATOM   3447  NZ  LYS A 400      -9.727  -0.697  11.443  1.00 35.61           N1+
ATOM   3448  HN  LYS A 400     -10.791  -2.547  15.073  1.00  0.00           H  
ATOM   3449  HZ1 LYS A 400      -8.865  -0.192  11.237  1.00  0.00           H  
ATOM   3450  HZ2 LYS A 400     -10.130  -1.108  10.601  1.00  0.00           H  
ATOM   3451  HZ3 LYS A 400      -9.543  -1.554  11.964  1.00  0.00           H  
ATOM   3452  N   GLU A 401     -12.871  -2.551  17.638  1.00 33.07           N  
ATOM   3453  CA  GLU A 401     -13.629  -2.841  18.847  1.00 33.51           C  
ATOM   3454  C   GLU A 401     -12.895  -2.431  20.120  1.00 32.03           C  
ATOM   3455  O   GLU A 401     -13.518  -2.277  21.167  1.00 32.24           O  
ATOM   3456  CB  GLU A 401     -14.041  -4.320  18.909  1.00 34.22           C  
ATOM   3457  CG  GLU A 401     -12.926  -5.331  19.048  1.00 37.46           C  
ATOM   3458  CD  GLU A 401     -13.462  -6.749  19.257  1.00 39.31           C  
ATOM   3459  OE1 GLU A 401     -14.047  -7.014  20.334  1.00 37.54           O  
ATOM   3460  OE2 GLU A 401     -13.304  -7.591  18.344  1.00 37.75           O1-
ATOM   3461  HN  GLU A 401     -12.420  -3.300  17.112  1.00  0.00           H  
ATOM   3462  N   ILE A 402     -11.580  -2.241  20.030  1.00 30.63           N  
ATOM   3463  CA  ILE A 402     -10.839  -1.566  21.096  1.00 30.87           C  
ATOM   3464  C   ILE A 402     -11.152  -0.075  21.111  1.00 30.79           C  
ATOM   3465  O   ILE A 402     -11.572   0.475  22.130  1.00 32.52           O  
ATOM   3466  CB  ILE A 402      -9.318  -1.710  20.928  1.00 31.85           C  
ATOM   3467  CG1 ILE A 402      -8.851  -3.069  21.448  1.00 29.16           C  
ATOM   3468  CG2 ILE A 402      -8.619  -0.583  21.661  1.00 31.64           C  
ATOM   3469  CD1 ILE A 402      -9.456  -4.224  20.719  1.00 31.52           C  
ATOM   3470  HN  ILE A 402     -11.081  -2.572  19.204  1.00  0.00           H  
ATOM   3471  N   MET A 403     -10.947   0.570  19.968  1.00 28.49           N  
ATOM   3472  CA  MET A 403     -11.309   1.972  19.791  1.00 27.24           C  
ATOM   3473  C   MET A 403     -12.722   2.304  20.269  1.00 26.14           C  
ATOM   3474  O   MET A 403     -13.006   3.444  20.623  1.00 29.63           O  
ATOM   3475  CB  MET A 403     -11.180   2.357  18.318  1.00 26.56           C  
ATOM   3476  CG  MET A 403      -9.787   2.185  17.764  1.00 28.55           C  
ATOM   3477  SD  MET A 403      -9.745   2.468  16.007  1.00 31.19           S  
ATOM   3478  CE  MET A 403      -8.012   2.173  15.648  1.00 30.39           C  
ATOM   3479  HN  MET A 403     -10.522   0.068  19.188  1.00  0.00           H  
ATOM   3480  N   GLN A 404     -13.605   1.315  20.276  1.00 23.72           N  
ATOM   3481  CA  GLN A 404     -15.004   1.559  20.583  1.00 25.58           C  
ATOM   3482  C   GLN A 404     -15.382   1.077  21.980  1.00 25.84           C  
ATOM   3483  O   GLN A 404     -16.535   1.175  22.378  1.00 25.22           O  
ATOM   3484  CB  GLN A 404     -15.900   0.882  19.537  1.00 26.35           C  
ATOM   3485  CG  GLN A 404     -15.725   1.432  18.128  1.00 31.32           C  
ATOM   3486  CD  GLN A 404     -16.608   0.743  17.104  1.00 33.77           C  
ATOM   3487  NE2 GLN A 404     -16.386   1.048  15.828  1.00 32.84           N  
ATOM   3488  OE1 GLN A 404     -17.480  -0.056  17.456  1.00 38.55           O  
ATOM   3489  HN  GLN A 404     -13.297   0.366  20.062  1.00  0.00           H  
ATOM   3490 1HE2 GLN A 404     -16.979   0.585  15.140  1.00  0.00           H  
ATOM   3491 2HE2 GLN A 404     -15.665   1.708  15.537  1.00  0.00           H  
ATOM   3492  N   HIS A 405     -14.418   0.548  22.724  1.00 26.65           N  
ATOM   3493  CA  HIS A 405     -14.685   0.158  24.102  1.00 28.08           C  
ATOM   3494  C   HIS A 405     -14.946   1.426  24.914  1.00 29.95           C  
ATOM   3495  O   HIS A 405     -14.503   2.510  24.535  1.00 30.01           O  
ATOM   3496  CB  HIS A 405     -13.495  -0.611  24.691  1.00 26.54           C  
ATOM   3497  CG  HIS A 405     -13.786  -1.249  26.014  1.00 29.46           C  
ATOM   3498  CD2 HIS A 405     -14.149  -2.515  26.332  1.00 30.74           C  
ATOM   3499  ND1 HIS A 405     -13.758  -0.550  27.202  1.00 31.18           N  
ATOM   3500  CE1 HIS A 405     -14.094  -1.356  28.193  1.00 32.22           C  
ATOM   3501  NE2 HIS A 405     -14.337  -2.554  27.693  1.00 31.07           N  
ATOM   3502  HN  HIS A 405     -13.487   0.414  22.329  1.00  0.00           H  
ATOM   3503  HD1 HIS A 405     -13.516   0.436  27.300  1.00  0.00           H  
ATOM   3504  HE2 HIS A 405     -14.618  -3.375  28.230  1.00  0.00           H  
ATOM   3505  N   ARG A 406     -15.665   1.286  26.023  1.00 31.85           N  
ATOM   3506  CA  ARG A 406     -16.129   2.431  26.796  1.00 34.12           C  
ATOM   3507  C   ARG A 406     -14.987   3.192  27.475  1.00 32.97           C  
ATOM   3508  O   ARG A 406     -15.104   4.386  27.737  1.00 34.26           O  
ATOM   3509  CB  ARG A 406     -17.155   1.976  27.847  1.00 38.44           C  
ATOM   3510  CG  ARG A 406     -18.541   2.594  27.681  1.00 45.75           C  
ATOM   3511  CD  ARG A 406     -19.621   1.785  28.402  1.00 53.36           C  
ATOM   3512  NE  ARG A 406     -19.542   1.891  29.861  1.00 60.62           N  
ATOM   3513  CZ  ARG A 406     -18.812   1.090  30.637  1.00 63.65           C  
ATOM   3514  NH1 ARG A 406     -18.088   0.114  30.099  1.00 64.26           N1+
ATOM   3515  NH2 ARG A 406     -18.806   1.261  31.955  1.00 64.25           N  
ATOM   3516  HN  ARG A 406     -15.900   0.347  26.344  1.00  0.00           H  
ATOM   3517  HE  ARG A 406     -20.082   2.628  30.314  1.00  0.00           H  
ATOM   3518 1HH1 ARG A 406     -18.093  -0.017  29.087  1.00  0.00           H  
ATOM   3519 2HH1 ARG A 406     -17.529  -0.499  30.693  1.00  0.00           H  
ATOM   3520 1HH2 ARG A 406     -19.362   2.010  32.368  1.00  0.00           H  
ATOM   3521 2HH2 ARG A 406     -18.247   0.648  32.549  1.00  0.00           H  
ATOM   3522  N   PHE A 407     -13.882   2.510  27.756  1.00 30.65           N  
ATOM   3523  CA  PHE A 407     -12.758   3.168  28.409  1.00 26.79           C  
ATOM   3524  C   PHE A 407     -12.104   4.217  27.512  1.00 25.53           C  
ATOM   3525  O   PHE A 407     -11.386   5.091  28.003  1.00 26.17           O  
ATOM   3526  CB  PHE A 407     -11.713   2.141  28.849  1.00 24.57           C  
ATOM   3527  CG  PHE A 407     -10.465   2.757  29.421  1.00 24.78           C  
ATOM   3528  CD1 PHE A 407     -10.413   3.140  30.755  1.00 23.59           C  
ATOM   3529  CD2 PHE A 407      -9.337   2.945  28.625  1.00 23.87           C  
ATOM   3530  CE1 PHE A 407      -9.261   3.698  31.292  1.00 21.81           C  
ATOM   3531  CE2 PHE A 407      -8.185   3.501  29.150  1.00 22.10           C  
ATOM   3532  CZ  PHE A 407      -8.146   3.878  30.490  1.00 25.35           C  
ATOM   3533  HN  PHE A 407     -13.820   1.521  27.513  1.00  0.00           H  
ATOM   3534  N   PHE A 408     -12.345   4.126  26.205  1.00 22.93           N  
ATOM   3535  CA  PHE A 408     -11.863   5.127  25.252  1.00 22.02           C  
ATOM   3536  C   PHE A 408     -12.992   6.052  24.766  1.00 24.28           C  
ATOM   3537  O   PHE A 408     -12.852   6.740  23.751  1.00 25.96           O  
ATOM   3538  CB  PHE A 408     -11.225   4.450  24.029  1.00 22.25           C  
ATOM   3539  CG  PHE A 408      -9.948   3.710  24.322  1.00 19.74           C  
ATOM   3540  CD1 PHE A 408      -9.840   2.355  24.049  1.00 20.22           C  
ATOM   3541  CD2 PHE A 408      -8.851   4.366  24.849  1.00 19.73           C  
ATOM   3542  CE1 PHE A 408      -8.663   1.669  24.298  1.00 15.62           C  
ATOM   3543  CE2 PHE A 408      -7.672   3.684  25.098  1.00 18.28           C  
ATOM   3544  CZ  PHE A 408      -7.583   2.333  24.821  1.00 17.15           C  
ATOM   3545  HN  PHE A 408     -12.883   3.333  25.857  1.00  0.00           H  
ATOM   3546  N   ALA A 409     -14.112   6.063  25.479  1.00 25.61           N  
ATOM   3547  CA  ALA A 409     -15.259   6.880  25.082  1.00 27.56           C  
ATOM   3548  C   ALA A 409     -14.877   8.344  24.834  1.00 28.48           C  
ATOM   3549  O   ALA A 409     -14.010   8.896  25.519  1.00 31.45           O  
ATOM   3550  CB  ALA A 409     -16.345   6.798  26.153  1.00 25.92           C  
ATOM   3551  HN  ALA A 409     -14.174   5.490  26.321  1.00  0.00           H  
ATOM   3552  N   GLY A 410     -15.526   8.966  23.851  1.00 28.63           N  
ATOM   3553  CA  GLY A 410     -15.288  10.373  23.560  1.00 28.42           C  
ATOM   3554  C   GLY A 410     -14.187  10.656  22.545  1.00 28.87           C  
ATOM   3555  O   GLY A 410     -14.228  11.664  21.837  1.00 30.07           O  
ATOM   3556  HN  GLY A 410     -16.203   8.447  23.291  1.00  0.00           H  
ATOM   3557  N   ILE A 411     -13.203   9.768  22.468  1.00 26.97           N  
ATOM   3558  CA  ILE A 411     -12.033   9.989  21.626  1.00 26.80           C  
ATOM   3559  C   ILE A 411     -12.342   9.852  20.134  1.00 28.35           C  
ATOM   3560  O   ILE A 411     -12.995   8.904  19.698  1.00 28.37           O  
ATOM   3561  CB  ILE A 411     -10.901   8.993  21.978  1.00 24.61           C  
ATOM   3562  CG1 ILE A 411     -10.412   9.242  23.403  1.00 23.71           C  
ATOM   3563  CG2 ILE A 411      -9.763   9.119  20.979  1.00 24.04           C  
ATOM   3564  CD1 ILE A 411      -9.245   8.383  23.796  1.00 23.80           C  
ATOM   3565  HN  ILE A 411     -13.267   8.908  23.013  1.00  0.00           H  
ATOM   3566  N   VAL A 412     -11.865  10.808  19.351  1.00 27.59           N  
ATOM   3567  CA  VAL A 412     -11.937  10.698  17.905  1.00 27.47           C  
ATOM   3568  C   VAL A 412     -10.526  10.433  17.397  1.00 28.18           C  
ATOM   3569  O   VAL A 412      -9.599  11.192  17.672  1.00 29.12           O  
ATOM   3570  CB  VAL A 412     -12.531  11.991  17.293  1.00 26.89           C  
ATOM   3571  CG1 VAL A 412     -12.191  13.176  18.179  1.00 29.89           C  
ATOM   3572  CG2 VAL A 412     -11.990  12.210  15.898  1.00 26.27           C  
ATOM   3573  HN  VAL A 412     -11.440  11.635  19.771  1.00  0.00           H  
ATOM   3574  N   TRP A 413     -10.363   9.334  16.672  1.00 27.64           N  
ATOM   3575  CA  TRP A 413      -9.060   8.707  16.555  1.00 27.11           C  
ATOM   3576  C   TRP A 413      -8.157   9.355  15.522  1.00 29.79           C  
ATOM   3577  O   TRP A 413      -6.939   9.177  15.563  1.00 29.26           O  
ATOM   3578  CB  TRP A 413      -9.231   7.211  16.275  1.00 26.54           C  
ATOM   3579  CG  TRP A 413      -9.758   6.472  17.479  1.00 27.48           C  
ATOM   3580  CD1 TRP A 413     -11.066   6.309  17.831  1.00 25.77           C  
ATOM   3581  CD2 TRP A 413      -8.982   5.858  18.525  1.00 26.43           C  
ATOM   3582  CE2 TRP A 413      -9.890   5.352  19.475  1.00 25.09           C  
ATOM   3583  CE3 TRP A 413      -7.609   5.691  18.746  1.00 25.20           C  
ATOM   3584  NE1 TRP A 413     -11.154   5.639  19.029  1.00 26.93           N  
ATOM   3585  CZ2 TRP A 413      -9.472   4.692  20.629  1.00 26.46           C  
ATOM   3586  CZ3 TRP A 413      -7.195   5.036  19.890  1.00 25.13           C  
ATOM   3587  CH2 TRP A 413      -8.123   4.544  20.819  1.00 27.96           C  
ATOM   3588  HN  TRP A 413     -11.164   8.925  16.191  1.00  0.00           H  
ATOM   3589  HE1 TRP A 413     -12.021   5.395  19.508  1.00  0.00           H  
ATOM   3590  N   GLN A 414      -8.743  10.120  14.604  1.00 30.90           N  
ATOM   3591  CA  GLN A 414      -7.940  10.946  13.713  1.00 31.02           C  
ATOM   3592  C   GLN A 414      -7.169  11.971  14.536  1.00 29.83           C  
ATOM   3593  O   GLN A 414      -6.075  12.386  14.159  1.00 29.62           O  
ATOM   3594  CB  GLN A 414      -8.825  11.660  12.690  1.00 32.63           C  
ATOM   3595  CG  GLN A 414      -8.737  11.080  11.290  1.00 36.98           C  
ATOM   3596  CD  GLN A 414      -7.345  11.197  10.693  1.00 40.45           C  
ATOM   3597  NE2 GLN A 414      -6.804  10.074  10.228  1.00 40.35           N  
ATOM   3598  OE1 GLN A 414      -6.762  12.283  10.650  1.00 42.65           O  
ATOM   3599  HN  GLN A 414      -9.760  10.128  14.524  1.00  0.00           H  
ATOM   3600 1HE2 GLN A 414      -7.286   9.176  10.264  1.00  0.00           H  
ATOM   3601 2HE2 GLN A 414      -5.869  10.153   9.827  1.00  0.00           H  
ATOM   3602  N   HIS A 415      -7.742  12.367  15.668  1.00 29.05           N  
ATOM   3603  CA  HIS A 415      -7.066  13.277  16.591  1.00 30.81           C  
ATOM   3604  C   HIS A 415      -5.827  12.657  17.240  1.00 28.76           C  
ATOM   3605  O   HIS A 415      -4.792  13.312  17.341  1.00 29.56           O  
ATOM   3606  CB  HIS A 415      -8.038  13.748  17.679  1.00 32.46           C  
ATOM   3607  CG  HIS A 415      -9.132  14.633  17.165  1.00 37.13           C  
ATOM   3608  CD2 HIS A 415      -9.541  14.903  15.902  1.00 40.35           C  
ATOM   3609  ND1 HIS A 415      -9.950  15.367  17.997  1.00 39.58           N  
ATOM   3610  CE1 HIS A 415     -10.816  16.051  17.269  1.00 38.14           C  
ATOM   3611  NE2 HIS A 415     -10.590  15.787  15.996  1.00 40.54           N  
ATOM   3612  HN  HIS A 415      -8.676  12.028  15.898  1.00  0.00           H  
ATOM   3613  HD1 HIS A 415      -9.896  15.380  19.015  1.00  0.00           H  
ATOM   3614  HE2 HIS A 415     -11.109  16.176  15.209  1.00  0.00           H  
ATOM   3615  N   VAL A 416      -5.932  11.399  17.670  1.00 27.29           N  
ATOM   3616  CA  VAL A 416      -4.777  10.662  18.186  1.00 23.31           C  
ATOM   3617  C   VAL A 416      -3.691  10.547  17.119  1.00 22.70           C  
ATOM   3618  O   VAL A 416      -2.515  10.770  17.395  1.00 22.45           O  
ATOM   3619  CB  VAL A 416      -5.170   9.232  18.654  1.00 23.08           C  
ATOM   3620  CG1 VAL A 416      -3.929   8.462  19.116  1.00 20.71           C  
ATOM   3621  CG2 VAL A 416      -6.182   9.314  19.780  1.00 21.72           C  
ATOM   3622  HN  VAL A 416      -6.841  10.938  17.639  1.00  0.00           H  
ATOM   3623  N   TYR A 417      -4.090  10.213  15.898  1.00 23.38           N  
ATOM   3624  CA  TYR A 417      -3.148  10.156  14.779  1.00 25.84           C  
ATOM   3625  C   TYR A 417      -2.416  11.486  14.601  1.00 27.01           C  
ATOM   3626  O   TYR A 417      -1.209  11.518  14.359  1.00 25.17           O  
ATOM   3627  CB  TYR A 417      -3.883   9.821  13.480  1.00 24.93           C  
ATOM   3628  CG  TYR A 417      -2.953   9.613  12.314  1.00 26.41           C  
ATOM   3629  CD1 TYR A 417      -2.531   8.334  11.962  1.00 27.11           C  
ATOM   3630  CD2 TYR A 417      -2.454  10.691  11.591  1.00 24.85           C  
ATOM   3631  CE1 TYR A 417      -1.634   8.135  10.930  1.00 27.65           C  
ATOM   3632  CE2 TYR A 417      -1.549  10.501  10.556  1.00 26.53           C  
ATOM   3633  CZ  TYR A 417      -1.138   9.220  10.233  1.00 28.07           C  
ATOM   3634  OH  TYR A 417      -0.185   9.019   9.253  1.00 27.69           O  
ATOM   3635  HN  TYR A 417      -5.072   9.992  15.736  1.00  0.00           H  
ATOM   3636  HH  TYR A 417       0.156   9.765   8.774  1.00  0.00           H  
ATOM   3637  N   GLU A 418      -3.161  12.580  14.719  1.00 29.81           N  
ATOM   3638  CA  GLU A 418      -2.613  13.911  14.490  1.00 33.63           C  
ATOM   3639  C   GLU A 418      -1.855  14.431  15.709  1.00 32.17           C  
ATOM   3640  O   GLU A 418      -1.301  15.527  15.677  1.00 31.22           O  
ATOM   3641  CB  GLU A 418      -3.735  14.892  14.131  1.00 37.54           C  
ATOM   3642  CG  GLU A 418      -4.466  14.568  12.836  1.00 43.20           C  
ATOM   3643  CD  GLU A 418      -5.849  15.208  12.769  1.00 48.33           C  
ATOM   3644  OE1 GLU A 418      -6.471  15.411  13.839  1.00 50.38           O  
ATOM   3645  OE2 GLU A 418      -6.313  15.509  11.646  1.00 48.75           O1-
ATOM   3646  HN  GLU A 418      -4.143  12.486  14.977  1.00  0.00           H  
ATOM   3647  N   LYS A 419      -1.848  13.644  16.782  1.00 31.69           N  
ATOM   3648  CA  LYS A 419      -1.133  14.006  18.002  1.00 32.31           C  
ATOM   3649  C   LYS A 419      -1.807  15.159  18.749  1.00 32.10           C  
ATOM   3650  O   LYS A 419      -1.149  15.944  19.430  1.00 33.31           O  
ATOM   3651  CB  LYS A 419       0.318  14.376  17.675  1.00 30.20           C  
ATOM   3652  CG  LYS A 419       1.179  13.196  17.279  1.00 31.59           C  
ATOM   3653  CD  LYS A 419       2.456  13.636  16.574  1.00 32.87           C  
ATOM   3654  CE  LYS A 419       3.628  13.724  17.533  1.00 34.37           C  
ATOM   3655  NZ  LYS A 419       4.903  14.080  16.839  1.00 35.47           N1+
ATOM   3656  HN  LYS A 419      -2.358  12.761  16.751  1.00  0.00           H  
ATOM   3657  HZ1 LYS A 419       5.691  14.139  17.484  1.00  0.00           H  
ATOM   3658  HZ2 LYS A 419       4.802  14.941  16.301  1.00  0.00           H  
ATOM   3659  HZ3 LYS A 419       5.100  13.433  16.075  1.00  0.00           H  
ATOM   3660  N   LYS A 420      -3.124  15.253  18.622  1.00 30.77           N  
ATOM   3661  CA  LYS A 420      -3.876  16.278  19.324  1.00 32.23           C  
ATOM   3662  C   LYS A 420      -4.045  15.952  20.807  1.00 31.93           C  
ATOM   3663  O   LYS A 420      -4.623  16.740  21.558  1.00 30.77           O  
ATOM   3664  CB  LYS A 420      -5.254  16.463  18.675  1.00 32.53           C  
ATOM   3665  CG  LYS A 420      -5.210  17.197  17.346  1.00 34.96           C  
ATOM   3666  CD  LYS A 420      -6.605  17.393  16.764  1.00 40.15           C  
ATOM   3667  CE  LYS A 420      -6.567  18.259  15.509  1.00 38.84           C  
ATOM   3668  NZ  LYS A 420      -5.542  17.760  14.555  1.00 41.33           N1+
ATOM   3669  HN  LYS A 420      -3.617  14.593  18.020  1.00  0.00           H  
ATOM   3670  HZ1 LYS A 420      -5.517  18.339  13.716  1.00  0.00           H  
ATOM   3671  HZ2 LYS A 420      -5.683  16.775  14.330  1.00  0.00           H  
ATOM   3672  HZ3 LYS A 420      -4.623  17.688  14.992  1.00  0.00           H  
ATOM   3673  N   LEU A 421      -3.548  14.793  21.230  1.00 29.49           N  
ATOM   3674  CA  LEU A 421      -3.656  14.404  22.631  1.00 28.49           C  
ATOM   3675  C   LEU A 421      -2.560  15.024  23.482  1.00 29.19           C  
ATOM   3676  O   LEU A 421      -1.413  15.131  23.059  1.00 29.48           O  
ATOM   3677  CB  LEU A 421      -3.615  12.883  22.773  1.00 29.59           C  
ATOM   3678  CG  LEU A 421      -4.922  12.151  22.458  1.00 27.97           C  
ATOM   3679  CD1 LEU A 421      -4.733  10.661  22.624  1.00 27.65           C  
ATOM   3680  CD2 LEU A 421      -6.008  12.649  23.381  1.00 30.78           C  
ATOM   3681  HN  LEU A 421      -3.087  14.170  20.567  1.00  0.00           H  
ATOM   3682  N   SER A 422      -2.935  15.433  24.690  1.00 30.60           N  
ATOM   3683  CA  SER A 422      -2.017  16.084  25.615  1.00 31.04           C  
ATOM   3684  C   SER A 422      -1.111  15.064  26.299  1.00 31.47           C  
ATOM   3685  O   SER A 422      -1.584  14.180  27.022  1.00 32.65           O  
ATOM   3686  CB  SER A 422      -2.809  16.857  26.669  1.00 30.60           C  
ATOM   3687  OG  SER A 422      -1.940  17.594  27.506  1.00 33.91           O  
ATOM   3688  HN  SER A 422      -3.902  15.285  24.980  1.00  0.00           H  
ATOM   3689  HG  SER A 422      -2.432  18.075  28.161  1.00  0.00           H  
ATOM   3690  N   PRO A 423       0.207  15.169  26.067  1.00 29.87           N  
ATOM   3691  CA  PRO A 423       1.197  14.273  26.677  1.00 31.54           C  
ATOM   3692  C   PRO A 423       1.271  14.473  28.188  1.00 35.15           C  
ATOM   3693  O   PRO A 423       1.505  15.584  28.663  1.00 36.03           O  
ATOM   3694  CB  PRO A 423       2.510  14.660  25.988  1.00 28.25           C  
ATOM   3695  CG  PRO A 423       2.096  15.325  24.722  1.00 26.67           C  
ATOM   3696  CD  PRO A 423       0.813  16.037  25.044  1.00 28.23           C  
ATOM   3697  N   PRO A 424       1.068  13.397  28.963  1.00 37.69           N  
ATOM   3698  CA  PRO A 424       1.098  13.485  30.431  1.00 39.17           C  
ATOM   3699  C   PRO A 424       2.491  13.822  30.976  1.00 40.13           C  
ATOM   3700  O   PRO A 424       2.634  14.262  32.114  1.00 39.83           O  
ATOM   3701  CB  PRO A 424       0.634  12.100  30.888  1.00 37.11           C  
ATOM   3702  CG  PRO A 424      -0.056  11.511  29.702  1.00 39.01           C  
ATOM   3703  CD  PRO A 424       0.654  12.061  28.504  1.00 37.11           C  
ATOM   3704  N   PHE A 425       3.509  13.613  30.149  1.00 41.20           N  
ATOM   3705  CA  PHE A 425       4.896  13.659  30.594  1.00 44.17           C  
ATOM   3706  C   PHE A 425       5.759  14.256  29.482  1.00 46.00           C  
ATOM   3707  O   PHE A 425       5.882  13.674  28.405  1.00 45.61           O  
ATOM   3708  CB  PHE A 425       5.364  12.236  30.923  1.00 47.02           C  
ATOM   3709  CG  PHE A 425       6.726  12.162  31.558  1.00 51.21           C  
ATOM   3710  CD1 PHE A 425       6.872  12.260  32.936  1.00 52.52           C  
ATOM   3711  CD2 PHE A 425       7.859  11.959  30.781  1.00 52.77           C  
ATOM   3712  CE1 PHE A 425       8.122  12.156  33.528  1.00 54.09           C  
ATOM   3713  CE2 PHE A 425       9.113  11.854  31.366  1.00 53.76           C  
ATOM   3714  CZ  PHE A 425       9.244  11.952  32.740  1.00 54.94           C  
ATOM   3715  HN  PHE A 425       3.313  13.413  29.168  1.00  0.00           H  
ATOM   3716  N   LYS A 426       6.342  15.424  29.739  1.00 48.70           N  
ATOM   3717  CA  LYS A 426       7.236  16.060  28.776  1.00 51.94           C  
ATOM   3718  C   LYS A 426       8.685  15.727  29.098  1.00 53.04           C  
ATOM   3719  O   LYS A 426       9.205  16.128  30.138  1.00 53.46           O  
ATOM   3720  CB  LYS A 426       7.058  17.582  28.797  1.00 52.76           C  
ATOM   3721  CG  LYS A 426       5.703  18.065  28.302  1.00 54.32           C  
ATOM   3722  CD  LYS A 426       5.576  17.907  26.794  1.00 53.20           C  
ATOM   3723  CE  LYS A 426       4.165  18.212  26.317  1.00 50.12           C  
ATOM   3724  NZ  LYS A 426       4.028  17.937  24.863  1.00 48.43           N1+
ATOM   3725  HN  LYS A 426       6.160  15.886  30.630  1.00  0.00           H  
ATOM   3726  HZ1 LYS A 426       3.081  18.142  24.543  1.00  0.00           H  
ATOM   3727  HZ2 LYS A 426       4.307  16.984  24.631  1.00  0.00           H  
ATOM   3728  HZ3 LYS A 426       4.728  18.439  24.316  1.00  0.00           H  
ATOM   3729  N   PRO A 427       9.358  14.988  28.204  1.00 54.74           N  
ATOM   3730  CA  PRO A 427      10.781  14.696  28.404  1.00 55.55           C  
ATOM   3731  C   PRO A 427      11.581  15.990  28.448  1.00 56.36           C  
ATOM   3732  O   PRO A 427      11.251  16.955  27.760  1.00 55.43           O  
ATOM   3733  CB  PRO A 427      11.149  13.839  27.193  1.00 54.76           C  
ATOM   3734  CG  PRO A 427       9.852  13.264  26.729  1.00 54.66           C  
ATOM   3735  CD  PRO A 427       8.826  14.324  27.003  1.00 54.53           C  
ATOM   3736  N   GLN A 428      12.629  16.011  29.261  1.00 58.90           N  
ATOM   3737  CA  GLN A 428      13.479  17.189  29.352  1.00 61.85           C  
ATOM   3738  C   GLN A 428      14.576  17.100  28.296  1.00 63.27           C  
ATOM   3739  O   GLN A 428      15.694  16.677  28.585  1.00 63.42           O  
ATOM   3740  CB  GLN A 428      14.088  17.284  30.754  1.00 62.02           C  
ATOM   3741  CG  GLN A 428      13.103  16.940  31.867  1.00 63.15           C  
ATOM   3742  CD  GLN A 428      13.200  17.872  33.062  1.00 63.60           C  
ATOM   3743  NE2 GLN A 428      13.818  19.032  32.862  1.00 63.35           N  
ATOM   3744  OE1 GLN A 428      12.722  17.553  34.152  1.00 63.22           O  
ATOM   3745  HN  GLN A 428      12.842  15.191  29.830  1.00  0.00           H  
ATOM   3746 1HE2 GLN A 428      14.214  19.296  31.960  1.00  0.00           H  
ATOM   3747 2HE2 GLN A 428      13.883  19.658  33.665  1.00  0.00           H  
ATOM   3748  N   VAL A 429      14.240  17.493  27.068  1.00 65.86           N  
ATOM   3749  CA  VAL A 429      15.161  17.402  25.932  1.00 68.28           C  
ATOM   3750  C   VAL A 429      14.944  18.560  24.952  1.00 69.38           C  
ATOM   3751  O   VAL A 429      13.814  19.094  24.906  1.00 69.97           O  
ATOM   3752  CB  VAL A 429      14.965  16.067  25.159  1.00 68.50           C  
ATOM   3753  CG1 VAL A 429      15.902  16.009  23.959  1.00 69.06           C  
ATOM   3754  CG2 VAL A 429      15.215  14.883  26.084  1.00 69.55           C  
ATOM   3755  HN  VAL A 429      13.306  17.872  26.913  1.00  0.00           H  
CONECT    1    4    5
CONECT    2    7
CONECT    3    4    7    8
CONECT    4    1    3    9
CONECT    5    1    6   12
CONECT    6    5    7   22
CONECT    7    2    3    6
CONECT    8    3   11   24
CONECT    9    4   10
CONECT   10    9   11   26
CONECT   11    8   10
CONECT   12    5   13   17
CONECT   13   12   14
CONECT   14   13   15   18
CONECT   15   14   16   20
CONECT   16   15   17
CONECT   17   12   16
CONECT   18   14   19
CONECT   19   18
CONECT   20   15   21
CONECT   21   20
CONECT   22    6   23
CONECT   23   22
CONECT   24    8   25
CONECT   25   24
CONECT   26   10   27
CONECT   27   26
END
