# Supplementary material for: Network pharmacology and molecular docking elucidate potential mechanisms of Eucommia ulmoides in hepatic ischemia–reperfusion injury
Source: Sci Rep. 2023 Nov 24;13:20716. doi: 10.1038/s41598-023-47918-8 (PMC10673959; doi:10.1038/s41598-023-47918-8)
Supplement: Supplementary file 1 — Supplementary Information. [file 41598_2023_47918_MOESM1_ESM.zip › supplementary file/dock/AKT1/AKT1_mol98_dockbest.pdbqt]

REMARK  6 active torsions:
REMARK  status: ('A' for Active; 'I' for Inactive)
REMARK    1  A    between atoms: O_2  and  C_12 
REMARK    2  A    between atoms: O_3  and  C_14 
REMARK    3  A    between atoms: O_5  and  C_16 
REMARK    4  A    between atoms: O_6  and  C_20 
REMARK    5  A    between atoms: O_7  and  C_22 
REMARK    6  A    between atoms: C_10  and  C_11 
ROOT
HETATM    1  O   UNK     0       8.767  -4.463  13.392  0.00  0.00    -0.306 OA
HETATM    2  O   UNK     0       5.317  -6.585  12.943  0.00  0.00    -0.284 OA
HETATM    3  C   UNK     0       7.569  -6.559  13.643  0.00  0.00     0.084 A 
HETATM    4  C   UNK     0       8.717  -5.779  13.769  0.00  0.00     0.096 A 
HETATM    5  C   UNK     0       7.621  -3.879  12.876  0.00  0.00     0.123 A 
HETATM    6  C   UNK     0       6.452  -4.522  12.694  0.00  0.00     0.152 A 
HETATM    7  C   UNK     0       6.353  -5.949  13.083  0.00  0.00     0.223 A 
HETATM    8  C   UNK     0       7.578  -7.897  14.043  0.00  0.00     0.085 A 
HETATM    9  C   UNK     0       9.884  -6.336  14.295  0.00  0.00     0.075 A 
HETATM   10  C   UNK     0       9.896  -7.672  14.695  0.00  0.00     0.071 A 
HETATM   11  C   UNK     0       8.746  -8.451  14.569  0.00  0.00     0.074 A 
ENDROOT
BRANCH   5  12
HETATM   12  C   UNK     0       7.810  -2.463  12.512  0.00  0.00     0.004 A 
HETATM   13  C   UNK     0       8.434  -1.591  13.404  0.00  0.00     0.053 A 
HETATM   14  C   UNK     0       8.613  -0.251  13.059  0.00  0.00     0.099 A 
HETATM   15  C   UNK     0       8.167   0.216  11.822  0.00  0.00     0.098 A 
HETATM   16  C   UNK     0       7.544  -0.656  10.930  0.00  0.00     0.040 A 
HETATM   17  C   UNK     0       7.365  -1.996  11.275  0.00  0.00     0.017 A 
BRANCH  14  18
HETATM   18  O   UNK     0       9.222   0.592  13.938  0.00  0.00    -0.358 OA
HETATM   19  H   UNK     0       9.416   1.437  13.502  0.00  0.00     0.218 HD
ENDBRANCH  14  18
BRANCH  15  20
HETATM   20  O   UNK     0       8.339   1.522  11.473  0.00  0.00    -0.358 OA
HETATM   21  H   UNK     0       8.879   1.971  12.142  0.00  0.00     0.218 HD
ENDBRANCH  15  20
ENDBRANCH   5  12
BRANCH   6  22
HETATM   22  O   UNK     0       5.339  -3.921  12.147  0.00  0.00    -0.355 OA
HETATM   23  H   UNK     0       4.604  -4.554  12.116  0.00  0.00     0.218 HD
ENDBRANCH   6  22
BRANCH   8  24
HETATM   24  O   UNK     0       6.483  -8.702  13.941  0.00  0.00    -0.360 OA
HETATM   25  H   UNK     0       5.674  -8.172  13.901  0.00  0.00     0.217 HD
ENDBRANCH   8  24
BRANCH  10  26
HETATM   26  O   UNK     0      11.034  -8.216  15.209  0.00  0.00    -0.361 OA
HETATM   27  H   UNK     0      11.800  -7.850  14.735  0.00  0.00     0.217 HD
ENDBRANCH  10  26
TORSDOF 6
