# Supplementary material for: Network pharmacology and molecular docking elucidate potential mechanisms of Eucommia ulmoides in hepatic ischemia–reperfusion injury
Source: Sci Rep. 2023 Nov 24;13:20716. doi: 10.1038/s41598-023-47918-8 (PMC10673959; doi:10.1038/s41598-023-47918-8)
Supplement: Supplementary file 1 — Supplementary Information. [file 41598_2023_47918_MOESM1_ESM.zip › supplementary file/dock/AKT1/ATK1_mol358_dockbest.pdbqt]

REMARK  7 active torsions:
REMARK  status: ('A' for Active; 'I' for Inactive)
REMARK    1  A    between atoms: O_1  and  C_22 
REMARK    2  A    between atoms: C_6  and  C_13 
REMARK    3  A    between atoms: C_13  and  C_20 
REMARK    4  A    between atoms: C_20  and  C_24 
REMARK    5  A    between atoms: C_24  and  C_25 
REMARK    6  A    between atoms: C_25  and  C_26 
REMARK    7  A    between atoms: C_25  and  C_27 
ROOT
HETATM    1  O   UNK     0       7.393   3.161  10.881  0.00  0.00    -0.395 OA
HETATM    2  H   UNK     0       6.556   3.302  10.404  0.00  0.00     0.210 HD
ENDROOT
BRANCH   1   3
HETATM    3  C   UNK     0       7.705   1.774  10.795  0.00  0.00     0.122 C 
HETATM    4  C   UNK     0       6.468   0.998  10.352  0.00  0.00     0.066 C 
HETATM    5  C   UNK     0       6.693  -0.495  10.402  0.00  0.00    -0.072 C 
HETATM    6  C   UNK     0       7.267  -1.075  11.703  0.00  0.00    -0.017 C 
HETATM    7  C   UNK     0       6.401  -1.254   9.331  0.00  0.00    -0.023 C 
HETATM    8  C   UNK     0       7.788  -2.551  11.479  0.00  0.00     0.003 C 
HETATM    9  C   UNK     0       8.468  -0.198  12.165  0.00  0.00     0.016 C 
HETATM   10  C   UNK     0       6.154  -1.027  12.778  0.00  0.00     0.020 C 
HETATM   11  C   UNK     0       6.779  -3.392  10.644  0.00  0.00    -0.001 C 
HETATM   12  C   UNK     0       8.235  -3.270  12.782  0.00  0.00     0.007 C 
HETATM   13  C   UNK     0       7.309  -4.820  10.487  0.00  0.00    -0.001 C 
HETATM   14  C   UNK     0       6.557  -2.739   9.270  0.00  0.00     0.033 C 
HETATM   15  C   UNK     0       7.561  -5.528  11.833  0.00  0.00    -0.036 C 
HETATM   16  C   UNK     0       6.482  -5.829   9.697  0.00  0.00     0.006 C 
HETATM   17  C   UNK     0       8.012  -6.912  11.305  0.00  0.00    -0.002 C 
HETATM   18  C   UNK     0       8.649  -4.737  12.573  0.00  0.00     0.010 C 
HETATM   19  C   UNK     0       6.301  -5.653  12.726  0.00  0.00     0.016 C 
HETATM   20  C   UNK     0       7.032  -7.197  10.143  0.00  0.00     0.006 C 
HETATM   21  C   UNK     0       8.190   1.305  12.163  0.00  0.00     0.033 C 
BRANCH  17  22
HETATM   22  C   UNK     0       8.068  -8.043  12.322  0.00  0.00    -0.014 C 
HETATM   23  C   UNK     0       6.680  -8.668  12.492  0.00  0.00     0.010 C 
BRANCH  22  24
HETATM   24  C   UNK     0       8.636  -7.523  13.660  0.00  0.00     0.005 C 
BRANCH  24  25
HETATM   25  C   UNK     0       8.357  -8.388  14.900  0.00  0.00     0.005 C 
BRANCH  25  26
HETATM   26  C   UNK     0       8.968  -7.890  16.236  0.00  0.00    -0.012 C 
BRANCH  26  27
HETATM   27  C   UNK     0      10.232  -6.999  16.016  0.00  0.00    -0.019 C 
HETATM   28  C   UNK     0      11.514  -7.678  16.516  0.00  0.00     0.010 C 
HETATM   29  C   UNK     0      10.120  -5.600  16.630  0.00  0.00     0.010 C 
ENDBRANCH  26  27
BRANCH  26  30
HETATM   30  C   UNK     0       9.223  -9.079  17.194  0.00  0.00     0.000 C 
HETATM   31  C   UNK     0       8.223 -10.219  17.067  0.00  0.00     0.005 C 
ENDBRANCH  26  30
ENDBRANCH  25  26
ENDBRANCH  24  25
ENDBRANCH  22  24
ENDBRANCH  17  22
ENDBRANCH   1   3
TORSDOF 7
