# Supplementary material for: Network pharmacology and molecular docking elucidate potential mechanisms of Eucommia ulmoides in hepatic ischemia–reperfusion injury
Source: Sci Rep. 2023 Nov 24;13:20716. doi: 10.1038/s41598-023-47918-8 (PMC10673959; doi:10.1038/s41598-023-47918-8)
Supplement: Supplementary file 1 — Supplementary Information. [file 41598_2023_47918_MOESM1_ESM.zip › supplementary file/dock/AKT1/ATK1_mol422_dockbest.pdbqt]

REMARK  5 active torsions:
REMARK  status: ('A' for Active; 'I' for Inactive)
REMARK    1  A    between atoms: O_2  and  C_11 
REMARK    2  A    between atoms: O_3  and  C_13 
REMARK    3  A    between atoms: O_5  and  C_15 
REMARK    4  A    between atoms: O_6  and  C_21 
REMARK    5  A    between atoms: C_9  and  C_12 
ROOT
HETATM    1  O   UNK     0       7.293  -2.728  10.287  0.00  0.00    -0.306 OA
HETATM    2  O   UNK     0       5.418  -0.303   7.603  0.00  0.00    -0.284 OA
HETATM    3  C   UNK     0       6.242  -2.451   8.117  0.00  0.00     0.084 A 
HETATM    4  C   UNK     0       6.889  -3.227   9.076  0.00  0.00     0.096 A 
HETATM    5  C   UNK     0       7.034  -1.397  10.574  0.00  0.00     0.123 A 
HETATM    6  C   UNK     0       5.977  -1.035   8.409  0.00  0.00     0.223 A 
HETATM    7  C   UNK     0       6.427  -0.540   9.732  0.00  0.00     0.152 A 
HETATM    8  C   UNK     0       5.855  -3.015   6.898  0.00  0.00     0.085 A 
HETATM    9  C   UNK     0       7.154  -4.573   8.822  0.00  0.00     0.075 A 
HETATM   10  C   UNK     0       6.769  -5.140   7.608  0.00  0.00     0.071 A 
HETATM   11  C   UNK     0       6.120  -4.362   6.647  0.00  0.00     0.074 A 
ENDROOT
BRANCH   5  12
HETATM   12  C   UNK     0       7.518  -0.990  11.904  0.00  0.00     0.001 A 
HETATM   13  C   UNK     0       8.588  -0.101  12.015  0.00  0.00     0.017 A 
HETATM   14  C   UNK     0       9.046   0.285  13.275  0.00  0.00     0.037 A 
HETATM   15  C   UNK     0       8.436  -0.218  14.424  0.00  0.00     0.065 A 
HETATM   16  C   UNK     0       7.366  -1.107  14.313  0.00  0.00     0.037 A 
HETATM   17  C   UNK     0       6.907  -1.493  13.053  0.00  0.00     0.017 A 
BRANCH  15  18
HETATM   18  O   UNK     0       8.882   0.159  15.652  0.00  0.00    -0.361 OA
HETATM   19  H   UNK     0       9.092   1.108  15.634  0.00  0.00     0.217 HD
ENDBRANCH  15  18
ENDBRANCH   5  12
BRANCH   7  20
HETATM   20  O   UNK     0       6.214   0.788  10.034  0.00  0.00    -0.355 OA
HETATM   21  H   UNK     0       5.965   1.273   9.231  0.00  0.00     0.218 HD
ENDBRANCH   7  20
BRANCH   8  22
HETATM   22  O   UNK     0       5.221  -2.300   5.927  0.00  0.00    -0.360 OA
HETATM   23  H   UNK     0       5.667  -1.451   5.783  0.00  0.00     0.217 HD
ENDBRANCH   8  22
BRANCH  10  24
HETATM   24  O   UNK     0       7.026  -6.453   7.357  0.00  0.00    -0.361 OA
HETATM   25  H   UNK     0       7.392  -6.861   8.160  0.00  0.00     0.217 HD
ENDBRANCH  10  24
TORSDOF 5
