# Supplementary material for: Network pharmacology and molecular docking elucidate potential mechanisms of Eucommia ulmoides in hepatic ischemia–reperfusion injury
Source: Sci Rep. 2023 Nov 24;13:20716. doi: 10.1038/s41598-023-47918-8 (PMC10673959; doi:10.1038/s41598-023-47918-8)
Supplement: Supplementary file 1 — Supplementary Information. [file 41598_2023_47918_MOESM1_ESM.zip › supplementary file/dock/mol422.pdbqt]

REMARK  5 active torsions:
REMARK  status: ('A' for Active; 'I' for Inactive)
REMARK    1  A    between atoms: O_2  and  C_11 
REMARK    2  A    between atoms: O_3  and  C_13 
REMARK    3  A    between atoms: O_5  and  C_15 
REMARK    4  A    between atoms: O_6  and  C_21 
REMARK    5  A    between atoms: C_9  and  C_12 
ROOT
HETATM    1  O   UNK     0      -0.113  -0.891  -0.002  0.00  0.00    -0.306 OA
HETATM    2  O   UNK     0      -1.778   2.828  -0.005  0.00  0.00    -0.284 OA
HETATM    3  C   UNK     0      -2.107   0.493   0.001  0.00  0.00     0.084 A 
HETATM    4  C   UNK     0      -1.476  -0.749   0.000  0.00  0.00     0.096 A 
HETATM    5  C   UNK     0       0.671   0.252   0.010  0.00  0.00     0.123 A 
HETATM    6  C   UNK     0      -1.281   1.710   0.000  0.00  0.00     0.223 A 
HETATM    7  C   UNK     0       0.188   1.508   0.002  0.00  0.00     0.152 A 
HETATM    8  C   UNK     0      -3.502   0.576   0.002  0.00  0.00     0.085 A 
HETATM    9  C   UNK     0      -2.238  -1.918  -0.001  0.00  0.00     0.075 A 
HETATM   10  C   UNK     0      -3.630  -1.840   0.000  0.00  0.00     0.071 A 
HETATM   11  C   UNK     0      -4.261  -0.595   0.002  0.00  0.00     0.074 A 
ENDROOT
BRANCH   5  12
HETATM   12  C   UNK     0       2.115  -0.041   0.006  0.00  0.00     0.001 A 
HETATM   13  C   UNK     0       2.804  -0.170   1.212  0.00  0.00     0.017 A 
HETATM   14  C   UNK     0       4.171  -0.449   1.208  0.00  0.00     0.037 A 
HETATM   15  C   UNK     0       4.849  -0.597  -0.001  0.00  0.00     0.065 A 
HETATM   16  C   UNK     0       4.160  -0.468  -1.208  0.00  0.00     0.037 A 
HETATM   17  C   UNK     0       2.793  -0.190  -1.204  0.00  0.00     0.017 A 
BRANCH  15  18
HETATM   18  O   UNK     0       6.182  -0.869  -0.005  0.00  0.00    -0.361 OA
HETATM   19  H   UNK     0       6.495  -0.925   0.914  0.00  0.00     0.217 HD
ENDBRANCH  15  18
ENDBRANCH   5  12
BRANCH   7  20
HETATM   20  O   UNK     0       0.996   2.625  -0.019  0.00  0.00    -0.355 OA
HETATM   21  H   UNK     0       1.929   2.357  -0.019  0.00  0.00     0.218 HD
ENDBRANCH   7  20
BRANCH   8  22
HETATM   22  O   UNK     0      -4.167   1.765   0.002  0.00  0.00    -0.360 OA
HETATM   23  H   UNK     0      -3.541   2.505   0.007  0.00  0.00     0.217 HD
ENDBRANCH   8  22
BRANCH  10  24
HETATM   24  O   UNK     0      -4.376  -2.979  -0.001  0.00  0.00    -0.361 OA
HETATM   25  H   UNK     0      -5.318  -2.739   0.000  0.00  0.00     0.217 HD
ENDBRANCH  10  24
TORSDOF 5
