# Supplementary material for: Network pharmacology and molecular docking elucidate potential mechanisms of Eucommia ulmoides in hepatic ischemia–reperfusion injury
Source: Sci Rep. 2023 Nov 24;13:20716. doi: 10.1038/s41598-023-47918-8 (PMC10673959; doi:10.1038/s41598-023-47918-8)
Supplement: Supplementary file 1 — Supplementary Information. [file 41598_2023_47918_MOESM1_ESM.zip › supplementary file/dock/mol98.pdbqt]

REMARK  6 active torsions:
REMARK  status: ('A' for Active; 'I' for Inactive)
REMARK    1  A    between atoms: O_2  and  C_12 
REMARK    2  A    between atoms: O_3  and  C_14 
REMARK    3  A    between atoms: O_5  and  C_16 
REMARK    4  A    between atoms: O_6  and  C_20 
REMARK    5  A    between atoms: O_7  and  C_22 
REMARK    6  A    between atoms: C_10  and  C_11 
ROOT
HETATM    1  O   UNK     0      -0.326  -0.866  -0.125  0.00  0.00    -0.306 OA
HETATM    2  O   UNK     0      -2.040   2.825   0.085  0.00  0.00    -0.284 OA
HETATM    3  C   UNK     0      -2.336   0.486   0.023  0.00  0.00     0.084 A 
HETATM    4  C   UNK     0      -1.689  -0.746  -0.052  0.00  0.00     0.096 A 
HETATM    5  C   UNK     0       0.442   0.288  -0.110  0.00  0.00     0.123 A 
HETATM    6  C   UNK     0      -0.058   1.536  -0.049  0.00  0.00     0.152 A 
HETATM    7  C   UNK     0      -1.528   1.715   0.026  0.00  0.00     0.223 A 
HETATM    8  C   UNK     0      -3.730   0.547   0.094  0.00  0.00     0.085 A 
HETATM    9  C   UNK     0      -2.434  -1.926  -0.059  0.00  0.00     0.075 A 
HETATM   10  C   UNK     0      -3.826  -1.868   0.012  0.00  0.00     0.071 A 
HETATM   11  C   UNK     0      -4.472  -0.634   0.088  0.00  0.00     0.074 A 
ENDROOT
BRANCH   5  12
HETATM   12  C   UNK     0       1.888   0.018  -0.193  0.00  0.00     0.004 A 
HETATM   13  C   UNK     0       2.636  -0.144   0.973  0.00  0.00     0.053 A 
HETATM   14  C   UNK     0       4.005  -0.400   0.894  0.00  0.00     0.099 A 
HETATM   15  C   UNK     0       4.626  -0.494  -0.352  0.00  0.00     0.098 A 
HETATM   16  C   UNK     0       3.878  -0.333  -1.518  0.00  0.00     0.040 A 
HETATM   17  C   UNK     0       2.509  -0.077  -1.439  0.00  0.00     0.017 A 
BRANCH  14  18
HETATM   18  O   UNK     0       4.726  -0.554   2.039  0.00  0.00    -0.358 OA
HETATM   19  H   UNK     0       5.664  -0.375   1.863  0.00  0.00     0.218 HD
ENDBRANCH  14  18
BRANCH  15  20
HETATM   20  O   UNK     0       5.962  -0.746  -0.442  0.00  0.00    -0.358 OA
HETATM   21  H   UNK     0       6.271  -1.170   0.374  0.00  0.00     0.218 HD
ENDBRANCH  15  20
ENDBRANCH   5  12
BRANCH   6  22
HETATM   22  O   UNK     0       0.732   2.665  -0.069  0.00  0.00    -0.355 OA
HETATM   23  H   UNK     0       1.668   2.412  -0.123  0.00  0.00     0.218 HD
ENDBRANCH   6  22
BRANCH   8  24
HETATM   24  O   UNK     0      -4.411   1.725   0.169  0.00  0.00    -0.360 OA
HETATM   25  H   UNK     0      -3.796   2.474   0.170  0.00  0.00     0.217 HD
ENDBRANCH   8  24
BRANCH  10  26
HETATM   26  O   UNK     0      -4.554  -3.019   0.006  0.00  0.00    -0.361 OA
HETATM   27  H   UNK     0      -5.499  -2.794   0.060  0.00  0.00     0.217 HD
ENDBRANCH  10  26
TORSDOF 6
