# Supplementary material for: Network pharmacology and molecular docking elucidate potential mechanisms of Eucommia ulmoides in hepatic ischemia–reperfusion injury
Source: Sci Rep. 2023 Nov 24;13:20716. doi: 10.1038/s41598-023-47918-8 (PMC10673959; doi:10.1038/s41598-023-47918-8)
Supplement: Supplementary file 1 — Supplementary Information. [file 41598_2023_47918_MOESM1_ESM.zip › supplementary file/dock/RELA/RELA_mol358_complex.pdb]

HETATM    1  O   UNK     0      98.205  -5.134-226.365  0.00  0.00           O  
HETATM    2  H   UNK     0      99.146  -4.983-226.560  0.00  0.00           H  
HETATM    3  C   UNK     0      98.136  -5.976-225.218  0.00  0.00           C  
HETATM    4  C   UNK     0      98.589  -5.199-223.985  0.00  0.00           C  
HETATM    5  C   UNK     0      98.692  -6.087-222.767  0.00  0.00           C  
HETATM    6  C   UNK     0      99.489  -7.391-222.916  0.00  0.00           C  
HETATM    7  C   UNK     0      98.093  -5.725-221.619  0.00  0.00           C  
HETATM    8  C   UNK     0      99.199  -8.368-221.708  0.00  0.00           C  
HETATM    9  C   UNK     0      99.060  -8.103-224.233  0.00  0.00           C  
HETATM   10  C   UNK     0     100.991  -7.026-222.998  0.00  0.00           C  
HETATM   11  C   UNK     0      99.213  -7.612-220.347  0.00  0.00           C  
HETATM   12  C   UNK     0     100.088  -9.642-221.695  0.00  0.00           C  
HETATM   13  C   UNK     0      98.966  -8.605-219.207  0.00  0.00           C  
HETATM   14  C   UNK     0      98.146  -6.507-220.347  0.00  0.00           C  
HETATM   15  C   UNK     0     100.000  -9.747-219.159  0.00  0.00           C  
HETATM   16  C   UNK     0      98.932  -8.086-217.773  0.00  0.00           C  
HETATM   17  C   UNK     0      99.494 -10.487-217.897  0.00  0.00           C  
HETATM   18  C   UNK     0      99.872 -10.541-220.466  0.00  0.00           C  
HETATM   19  C   UNK     0     101.462  -9.267-218.976  0.00  0.00           C  
HETATM   20  C   UNK     0      99.154  -9.343-216.913  0.00  0.00           C  
HETATM   21  C   UNK     0      99.023  -7.192-225.460  0.00  0.00           C  
HETATM   22  C   UNK     0     100.429 -11.526-217.296  0.00  0.00           C  
HETATM   23  C   UNK     0     101.170 -12.275-218.409  0.00  0.00           C  
HETATM   24  C   UNK     0      99.637 -12.485-216.382  0.00  0.00           C  
HETATM   25  C   UNK     0     100.182 -12.674-214.957  0.00  0.00           C  
HETATM   26  C   UNK     0     101.350 -13.682-214.797  0.00  0.00           C  
HETATM   27  C   UNK     0     101.137 -14.651-213.590  0.00  0.00           C  
HETATM   28  C   UNK     0     101.959 -14.238-212.362  0.00  0.00           C  
HETATM   29  C   UNK     0     101.411 -16.122-213.919  0.00  0.00           C  
HETATM   30  C   UNK     0     102.707 -12.939-214.745  0.00  0.00           C  
HETATM   31  C   UNK     0     103.771 -13.501-215.678  0.00  0.00           C  
ATOM     32  N   PHE C  68      78.829 -29.399-222.010  1.00 60.86           N  
ATOM     33  CA  PHE C  68      79.167 -28.041-221.566  1.00 59.15           C  
ATOM     34  C   PHE C  68      79.624 -28.015-220.092  1.00 65.42           C  
ATOM     35  O   PHE C  68      78.810 -28.192-219.177  1.00 65.40           O  
ATOM     36  CB  PHE C  68      77.976 -27.098-221.754  1.00 46.70           C  
ATOM     37  CG  PHE C  68      77.577 -26.893-223.185  1.00 57.63           C  
ATOM     38  CD1 PHE C  68      78.530 -26.891-224.190  1.00 65.66           C  
ATOM     39  CD2 PHE C  68      76.249 -26.709-223.528  1.00 68.97           C  
ATOM     40  CE1 PHE C  68      78.165 -26.700-225.525  1.00 77.76           C  
ATOM     41  CE2 PHE C  68      75.874 -26.519-224.856  1.00 79.39           C  
ATOM     42  CZ  PHE C  68      76.835 -26.513-225.859  1.00 76.77           C  
ATOM     43  HN1 PHE C  68      78.527 -29.416-222.984  1.00  0.00           H  
ATOM     44  HN2 PHE C  68      78.134 -29.827-221.399  1.00  0.00           H  
ATOM     45  HN3 PHE C  68      79.602 -30.045-221.850  1.00  0.00           H  
ATOM     46  N   PRO C  69      80.919 -27.775-219.882  1.00 61.28           N  
ATOM     47  CA  PRO C  69      81.473 -27.795-218.520  1.00 51.14           C  
ATOM     48  C   PRO C  69      80.767 -26.822-217.584  1.00 47.68           C  
ATOM     49  O   PRO C  69      80.471 -25.682-217.949  1.00 45.99           O  
ATOM     50  CB  PRO C  69      82.939 -27.393-218.721  1.00 54.00           C  
ATOM     51  CG  PRO C  69      83.217 -27.526-220.178  1.00 56.26           C  
ATOM     52  CD  PRO C  69      81.914 -27.367-220.891  1.00 61.74           C  
ATOM     53  N   ARG C  70      80.513 -27.294-216.364  1.00 48.83           N  
ATOM     54  CA  ARG C  70      79.921 -26.509-215.287  1.00 55.55           C  
ATOM     55  C   ARG C  70      81.038 -25.928-214.423  1.00 60.40           C  
ATOM     56  O   ARG C  70      81.894 -26.669-213.924  1.00 57.80           O  
ATOM     57  CB  ARG C  70      78.990 -27.380-214.441  1.00 59.26           C  
ATOM     58  CG  ARG C  70      78.173 -26.625-213.395  1.00 71.82           C  
ATOM     59  CD  ARG C  70      77.450 -27.541-212.401  1.00 82.34           C  
ATOM     60  NE  ARG C  70      77.987 -27.378-211.048  1.00100.69           N  
ATOM     61  CZ  ARG C  70      77.386 -27.791-209.929  1.00105.49           C  
ATOM     62  NH1 ARG C  70      76.205 -28.400-209.983  1.00108.07           N1+
ATOM     63  NH2 ARG C  70      77.972 -27.585-208.749  1.00 98.60           N  
ATOM     64  HN  ARG C  70      80.748 -28.268-216.171  1.00  0.00           H  
ATOM     65  HE  ARG C  70      78.890 -26.913-210.953  1.00  0.00           H  
ATOM     66 1HH1 ARG C  70      75.746 -28.715-209.128  1.00  0.00           H  
ATOM     67 2HH1 ARG C  70      75.757 -28.558-210.886  1.00  0.00           H  
ATOM     68 1HH2 ARG C  70      77.513 -27.900-207.894  1.00  0.00           H  
ATOM     69 2HH2 ARG C  70      78.878 -27.118-208.708  1.00  0.00           H  
ATOM     70  N   VAL C  71      81.016 -24.610-214.234  1.00 60.46           N  
ATOM     71  CA  VAL C  71      82.105 -23.861-213.613  1.00 52.07           C  
ATOM     72  C   VAL C  71      81.541 -23.113-212.408  1.00 55.06           C  
ATOM     73  O   VAL C  71      80.566 -22.362-212.540  1.00 61.92           O  
ATOM     74  CB  VAL C  71      82.757 -22.903-214.625  1.00 64.90           C  
ATOM     75  CG1 VAL C  71      83.355 -21.685-213.951  1.00 66.83           C  
ATOM     76  CG2 VAL C  71      83.809 -23.640-215.414  1.00 68.30           C  
ATOM     77  HN  VAL C  71      80.191 -24.094-214.541  1.00  0.00           H  
ATOM     78  N   LYS C  72      82.138 -23.330-211.239  1.00 45.48           N  
ATOM     79  CA  LYS C  72      81.650 -22.757-209.990  1.00 50.13           C  
ATOM     80  C   LYS C  72      82.663 -21.776-209.408  1.00 49.20           C  
ATOM     81  O   LYS C  72      83.874 -22.001-209.480  1.00 42.80           O  
ATOM     82  CB  LYS C  72      81.358 -23.847-208.954  1.00 58.30           C  
ATOM     83  CG  LYS C  72      80.761 -23.302-207.667  1.00 57.05           C  
ATOM     84  CD  LYS C  72      80.233 -24.411-206.766  1.00 53.35           C  
ATOM     85  CE  LYS C  72      79.611 -23.799-205.521  1.00 57.67           C  
ATOM     86  NZ  LYS C  72      79.177 -24.801-204.512  1.00 65.62           N1+
ATOM     87  HN  LYS C  72      82.970 -23.920-211.215  1.00  0.00           H  
ATOM     88  HZ1 LYS C  72      78.760 -24.390-203.677  1.00  0.00           H  
ATOM     89  HZ2 LYS C  72      79.951 -25.417-204.261  1.00  0.00           H  
ATOM     90  HZ3 LYS C  72      78.545 -25.482-204.932  1.00  0.00           H  
ATOM     91  N   ASN C  73      82.158 -20.676-208.852  1.00 49.53           N  
ATOM     92  CA  ASN C  73      82.940 -19.790-208.004  1.00 59.38           C  
ATOM     93  C   ASN C  73      82.612 -20.153-206.561  1.00 64.45           C  
ATOM     94  O   ASN C  73      81.496 -19.907-206.092  1.00 73.41           O  
ATOM     95  CB  ASN C  73      82.639 -18.320-208.283  1.00 60.50           C  
ATOM     96  CG  ASN C  73      83.558 -17.379-207.497  1.00 67.41           C  
ATOM     97  ND2 ASN C  73      84.511 -16.771-208.191  1.00 66.39           N  
ATOM     98  OD1 ASN C  73      83.409 -17.208-206.285  1.00 61.28           O  
ATOM     99  HN  ASN C  73      81.180 -20.445-209.029  1.00  0.00           H  
ATOM    100 1HD2 ASN C  73      85.123 -16.145-207.668  1.00  0.00           H  
ATOM    101 2HD2 ASN C  73      84.634 -16.912-209.194  1.00  0.00           H  
ATOM    102  N   TRP C  74      83.588 -20.743-205.862  1.00 48.88           N  
ATOM    103  CA  TRP C  74      83.374 -21.225-204.502  1.00 50.45           C  
ATOM    104  C   TRP C  74      83.291 -20.112-203.468  1.00 61.24           C  
ATOM    105  O   TRP C  74      82.755 -20.351-202.383  1.00 64.79           O  
ATOM    106  CB  TRP C  74      84.482 -22.209-204.139  1.00 41.29           C  
ATOM    107  CG  TRP C  74      84.361 -23.467-204.954  1.00 50.08           C  
ATOM    108  CD1 TRP C  74      84.981 -23.743-206.148  1.00 53.56           C  
ATOM    109  CD2 TRP C  74      83.538 -24.601-204.659  1.00 51.35           C  
ATOM    110  CE2 TRP C  74      83.725 -25.538-205.701  1.00 53.37           C  
ATOM    111  CE3 TRP C  74      82.673 -24.925-203.610  1.00 56.63           C  
ATOM    112  NE1 TRP C  74      84.602 -24.988-206.600  1.00 53.50           N  
ATOM    113  CZ2 TRP C  74      83.079 -26.777-205.720  1.00 59.51           C  
ATOM    114  CZ3 TRP C  74      82.030 -26.162-203.630  1.00 63.15           C  
ATOM    115  CH2 TRP C  74      82.234 -27.067-204.679  1.00 61.51           C  
ATOM    116  HN  TRP C  74      84.506 -20.859-206.291  1.00  0.00           H  
ATOM    117  N   GLU C  75      83.797 -18.907-203.772  1.00 69.63           N  
ATOM    118  CA  GLU C  75      83.671 -17.795-202.828  1.00 73.35           C  
ATOM    119  C   GLU C  75      82.231 -17.296-202.730  1.00 69.17           C  
ATOM    120  O   GLU C  75      81.723 -17.064-201.624  1.00 70.73           O  
ATOM    121  CB  GLU C  75      84.603 -16.642-203.218  1.00 79.31           C  
ATOM    122  CG  GLU C  75      84.198 -15.313-202.567  1.00 94.28           C  
ATOM    123  CD  GLU C  75      85.334 -14.296-202.411  1.00 98.54           C  
ATOM    124  OE1 GLU C  75      86.399 -14.444-203.053  1.00 96.89           O  
ATOM    125  OE2 GLU C  75      85.144 -13.335-201.633  1.00 96.50           O1-
ATOM    126  HN  GLU C  75      84.271 -18.765-204.664  1.00  0.00           H  
ATOM    127  N   VAL C  76      81.559 -17.127-203.866  1.00 68.15           N  
ATOM    128  CA  VAL C  76      80.181 -16.646-203.878  1.00 72.16           C  
ATOM    129  C   VAL C  76      79.176 -17.787-204.015  1.00 71.81           C  
ATOM    130  O   VAL C  76      78.024 -17.638-203.576  1.00 64.43           O  
ATOM    131  CB  VAL C  76      79.980 -15.599-205.001  1.00 71.11           C  
ATOM    132  CG1 VAL C  76      78.570 -14.987-204.970  1.00 71.87           C  
ATOM    133  CG2 VAL C  76      81.054 -14.510-204.920  1.00 59.77           C  
ATOM    134  HN  VAL C  76      82.019 -17.339-204.751  1.00  0.00           H  
ATOM    135  N   GLY C  77      79.581 -18.926-204.574  1.00 78.59           N  
ATOM    136  CA  GLY C  77      78.653 -20.008-204.836  1.00 84.19           C  
ATOM    137  C   GLY C  77      77.826 -19.825-206.090  1.00 88.28           C  
ATOM    138  O   GLY C  77      76.669 -20.253-206.126  1.00 95.43           O  
ATOM    139  HN  GLY C  77      80.564 -19.039-204.823  1.00  0.00           H  
ATOM    140  N   SER C  78      78.379 -19.194-207.125  1.00 73.94           N  
ATOM    141  CA  SER C  78      77.672 -19.012-208.384  1.00 63.83           C  
ATOM    142  C   SER C  78      78.163 -20.012-209.426  1.00 59.74           C  
ATOM    143  O   SER C  78      79.329 -20.413-209.434  1.00 64.30           O  
ATOM    144  CB  SER C  78      77.842 -17.584-208.910  1.00 58.28           C  
ATOM    145  OG  SER C  78      79.142 -17.388-209.454  1.00 55.19           O  
ATOM    146  HN  SER C  78      79.326 -18.827-207.032  1.00  0.00           H  
ATOM    147  HG  SER C  78      79.247 -16.502-209.780  1.00  0.00           H  
ATOM    148  N   ILE C  79      77.258 -20.390-210.327  1.00 55.74           N  
ATOM    149  CA  ILE C  79      77.507 -21.412-211.336  1.00 57.39           C  
ATOM    150  C   ILE C  79      77.338 -20.790-212.717  1.00 58.82           C  
ATOM    151  O   ILE C  79      76.429 -19.981-212.928  1.00 62.29           O  
ATOM    152  CB  ILE C  79      76.532 -22.599-211.160  1.00 61.63           C  
ATOM    153  CG1 ILE C  79      76.636 -23.199-209.753  1.00 66.42           C  
ATOM    154  CG2 ILE C  79      76.757 -23.650-212.229  1.00 64.48           C  
ATOM    155  CD1 ILE C  79      77.816 -24.118-209.544  1.00 62.75           C  
ATOM    156  HN  ILE C  79      76.342 -19.941-210.310  1.00  0.00           H  
ATOM    157  N   THR C  80      78.211 -21.172-213.656  1.00 60.98           N  
ATOM    158  CA  THR C  80      78.030 -20.895-215.085  1.00 65.54           C  
ATOM    159  C   THR C  80      78.498 -22.103-215.901  1.00 57.93           C  
ATOM    160  O   THR C  80      79.249 -22.952-215.410  1.00 56.92           O  
ATOM    161  CB  THR C  80      78.794 -19.627-215.562  1.00 65.49           C  
ATOM    162  CG2 THR C  80      78.445 -18.402-214.717  1.00 67.48           C  
ATOM    163  OG1 THR C  80      80.209 -19.847-215.507  1.00 57.39           O  
ATOM    164  HN  THR C  80      79.045 -21.682-213.363  1.00  0.00           H  
ATOM    165  HG1 THR C  80      80.426 -20.608-216.032  1.00  0.00           H  
ATOM    166  N   TYR C  81      78.063 -22.163-217.163  1.00 56.25           N  
ATOM    167  CA  TYR C  81      78.460 -23.201-218.113  1.00 58.11           C  
ATOM    168  C   TYR C  81      79.254 -22.572-219.251  1.00 55.32           C  
ATOM    169  O   TYR C  81      78.830 -21.559-219.817  1.00 70.28           O  
ATOM    170  CB  TYR C  81      77.228 -23.945-218.673  1.00 62.84           C  
ATOM    171  CG  TYR C  81      76.456 -24.652-217.596  1.00 65.95           C  
ATOM    172  CD1 TYR C  81      75.466 -23.993-216.877  1.00 62.75           C  
ATOM    173  CD2 TYR C  81      76.743 -25.976-217.266  1.00 73.16           C  
ATOM    174  CE1 TYR C  81      74.773 -24.634-215.863  1.00 71.53           C  
ATOM    175  CE2 TYR C  81      76.055 -26.633-216.250  1.00 68.63           C  
ATOM    176  CZ  TYR C  81      75.075 -25.957-215.550  1.00 73.24           C  
ATOM    177  OH  TYR C  81      74.397 -26.603-214.542  1.00 77.47           O  
ATOM    178  HN  TYR C  81      77.416 -21.442-217.482  1.00  0.00           H  
ATOM    179  HH  TYR C  81      73.723 -26.138-214.060  1.00  0.00           H  
ATOM    180  N   ASP C  82      80.405 -23.160-219.582  1.00 53.84           N  
ATOM    181  CA  ASP C  82      81.264 -22.617-220.638  1.00 64.78           C  
ATOM    182  C   ASP C  82      80.879 -23.303-221.939  1.00 73.54           C  
ATOM    183  O   ASP C  82      81.315 -24.420-222.226  1.00 78.99           O  
ATOM    184  CB  ASP C  82      82.748 -22.791-220.319  1.00 55.93           C  
ATOM    185  CG  ASP C  82      83.655 -22.007-221.293  1.00 64.39           C  
ATOM    186  OD1 ASP C  82      83.509 -22.193-222.514  1.00 70.21           O  
ATOM    187  OD2 ASP C  82      84.507 -21.196-220.854  1.00 60.31           O1-
ATOM    188  HN  ASP C  82      80.693 -24.005-219.090  1.00  0.00           H  
ATOM    189  N   THR C  83      80.036 -22.633-222.720  1.00 65.97           N  
ATOM    190  CA  THR C  83      79.641 -23.114-224.031  1.00 63.97           C  
ATOM    191  C   THR C  83      80.590 -22.648-225.129  1.00 66.39           C  
ATOM    192  O   THR C  83      80.572 -23.212-226.226  1.00 71.69           O  
ATOM    193  CB  THR C  83      78.212 -22.655-224.336  1.00 62.19           C  
ATOM    194  CG2 THR C  83      77.270 -23.175-223.283  1.00 57.29           C  
ATOM    195  OG1 THR C  83      78.152 -21.224-224.335  1.00 69.26           O  
ATOM    196  HN  THR C  83      79.653 -21.749-222.385  1.00  0.00           H  
ATOM    197  HG1 THR C  83      78.746 -20.896-224.999  1.00  0.00           H  
ATOM    198  N   LEU C  84      81.428 -21.651-224.852  1.00 55.12           N  
ATOM    199  CA  LEU C  84      82.439 -21.253-225.820  1.00 52.06           C  
ATOM    200  C   LEU C  84      83.480 -22.344-226.027  1.00 61.25           C  
ATOM    201  O   LEU C  84      84.013 -22.483-227.134  1.00 63.92           O  
ATOM    202  CB  LEU C  84      83.102 -19.957-225.358  1.00 48.58           C  
ATOM    203  CG  LEU C  84      84.267 -19.426-226.188  1.00 50.66           C  
ATOM    204  CD1 LEU C  84      83.839 -19.215-227.634  1.00 45.14           C  
ATOM    205  CD2 LEU C  84      84.754 -18.128-225.565  1.00 50.43           C  
ATOM    206  HN  LEU C  84      81.361 -21.164-223.958  1.00  0.00           H  
ATOM    207  N   SER C  85      83.772 -23.133-224.986  1.00 61.62           N  
ATOM    208  CA  SER C  85      84.790 -24.180-225.096  1.00 61.66           C  
ATOM    209  C   SER C  85      84.467 -25.182-226.196  1.00 60.10           C  
ATOM    210  O   SER C  85      85.383 -25.698-226.845  1.00 63.21           O  
ATOM    211  CB  SER C  85      84.951 -24.912-223.762  1.00 54.65           C  
ATOM    212  OG  SER C  85      83.770 -25.609-223.425  1.00 62.81           O  
ATOM    213  HN  SER C  85      83.278 -23.003-224.103  1.00  0.00           H  
ATOM    214  HG  SER C  85      83.870 -26.063-222.597  1.00  0.00           H  
ATOM    215  N   ALA C  86      83.183 -25.467-226.430  1.00 61.81           N  
ATOM    216  CA  ALA C  86      82.813 -26.383-227.512  1.00 67.19           C  
ATOM    217  C   ALA C  86      83.279 -25.905-228.889  1.00 76.68           C  
ATOM    218  O   ALA C  86      83.241 -26.691-229.843  1.00 76.67           O  
ATOM    219  CB  ALA C  86      81.293 -26.619-227.519  1.00 51.00           C  
ATOM    220  HN  ALA C  86      82.456 -25.045-225.852  1.00  0.00           H  
ATOM    221  N   GLN C  87      83.740 -24.657-229.016  1.00 70.25           N  
ATOM    222  CA  GLN C  87      84.236 -24.114-230.273  1.00 60.48           C  
ATOM    223  C   GLN C  87      85.755 -24.152-230.373  1.00 62.57           C  
ATOM    224  O   GLN C  87      86.328 -23.460-231.221  1.00 54.94           O  
ATOM    225  CB  GLN C  87      83.760 -22.676-230.448  1.00 67.34           C  
ATOM    226  CG  GLN C  87      82.270 -22.479-230.309  1.00 82.23           C  
ATOM    227  CD  GLN C  87      81.766 -21.421-231.268  1.00104.87           C  
ATOM    228  NE2 GLN C  87      80.951 -21.837-232.239  1.00111.88           N  
ATOM    229  OE1 GLN C  87      82.129 -20.245-231.159  1.00109.94           O  
ATOM    230  HN  GLN C  87      83.745 -24.055-228.192  1.00  0.00           H  
ATOM    231 1HE2 GLN C  87      80.612 -21.124-232.885  1.00  0.00           H  
ATOM    232 2HE2 GLN C  87      80.651 -22.808-232.329  1.00  0.00           H  
ATOM    233  N   ALA C  88      86.422 -24.918-229.507  1.00 65.17           N  
ATOM    234  CA  ALA C  88      87.878 -24.872-229.435  1.00 72.12           C  
ATOM    235  C   ALA C  88      88.466 -25.431-230.719  1.00 73.70           C  
ATOM    236  O   ALA C  88      88.206 -26.585-231.077  1.00 54.11           O  
ATOM    237  CB  ALA C  88      88.389 -25.640-228.220  1.00 67.55           C  
ATOM    238  HN  ALA C  88      85.907 -25.544-228.888  1.00  0.00           H  
ATOM    239  N   GLN C  89      89.250 -24.603-231.416  1.00 89.72           N  
ATOM    240  CA  GLN C  89      89.777 -24.997-232.717  1.00102.92           C  
ATOM    241  C   GLN C  89      90.683 -26.215-232.593  1.00109.10           C  
ATOM    242  O   GLN C  89      90.389 -27.285-233.145  1.00115.27           O  
ATOM    243  CB  GLN C  89      90.522 -23.821-233.363  1.00101.80           C  
ATOM    244  CG  GLN C  89      89.656 -22.895-234.223  1.00106.82           C  
ATOM    245  CD  GLN C  89      88.854 -21.892-233.405  1.00113.66           C  
ATOM    246  NE2 GLN C  89      88.693 -20.683-233.936  1.00111.76           N  
ATOM    247  OE1 GLN C  89      88.394 -22.196-232.308  1.00119.27           O  
ATOM    248  HN  GLN C  89      89.482 -23.686-231.034  1.00  0.00           H  
ATOM    249 1HE2 GLN C  89      89.075 -20.430-234.847  1.00  0.00           H  
ATOM    250 2HE2 GLN C  89      88.156 -20.011-233.388  1.00  0.00           H  
ATOM    251  N   GLN C  90      91.777 -26.081-231.848  1.00105.76           N  
ATOM    252  CA  GLN C  90      92.825 -27.085-231.858  1.00101.66           C  
ATOM    253  C   GLN C  90      92.679 -28.046-230.677  1.00 91.99           C  
ATOM    254  O   GLN C  90      91.664 -28.076-229.970  1.00 84.49           O  
ATOM    255  CB  GLN C  90      94.196 -26.401-231.873  1.00 98.34           C  
ATOM    256  CG  GLN C  90      94.380 -25.382-233.006  1.00106.06           C  
ATOM    257  CD  GLN C  90      94.091 -25.941-234.401  1.00113.58           C  
ATOM    258  NE2 GLN C  90      95.121 -26.472-235.053  1.00114.32           N  
ATOM    259  OE1 GLN C  90      92.959 -25.879-234.888  1.00119.48           O  
ATOM    260  HN  GLN C  90      91.881 -25.256-231.258  1.00  0.00           H  
ATOM    261 1HE2 GLN C  90      94.928 -26.845-235.983  1.00  0.00           H  
ATOM    262 2HE2 GLN C  90      96.057 -26.523-234.650  1.00  0.00           H  
ATOM    263  N   ASP C  91      93.700 -28.866-230.479  1.00 83.52           N  
ATOM    264  CA  ASP C  91      93.741 -29.809-229.378  1.00 75.55           C  
ATOM    265  C   ASP C  91      94.926 -29.465-228.487  1.00 70.43           C  
ATOM    266  O   ASP C  91      96.055 -29.327-228.970  1.00 64.61           O  
ATOM    267  CB  ASP C  91      93.819 -31.250-229.898  1.00 78.31           C  
ATOM    268  CG  ASP C  91      92.560 -31.664-230.659  1.00 78.97           C  
ATOM    269  OD1 ASP C  91      91.703 -30.797-230.924  1.00 82.72           O  
ATOM    270  OD2 ASP C  91      92.415 -32.856-230.989  1.00 86.06           O1-
ATOM    271  HN  ASP C  91      94.488 -28.833-231.126  1.00  0.00           H  
ATOM    272  N   GLY C  92      94.655 -29.286-227.198  1.00 69.22           N  
ATOM    273  CA  GLY C  92      95.688 -29.112-226.208  1.00 72.28           C  
ATOM    274  C   GLY C  92      96.355 -30.420-225.799  1.00 62.34           C  
ATOM    275  O   GLY C  92      96.295 -31.430-226.503  1.00 53.30           O  
ATOM    276  HN  GLY C  92      93.680 -29.271-226.898  1.00  0.00           H  
ATOM    277  N   PRO C  93      97.017 -30.412-224.645  1.00 56.90           N  
ATOM    278  CA  PRO C  93      97.883 -31.548-224.295  1.00 55.00           C  
ATOM    279  C   PRO C  93      97.248 -32.596-223.387  1.00 50.77           C  
ATOM    280  O   PRO C  93      97.819 -33.679-223.229  1.00 53.33           O  
ATOM    281  CB  PRO C  93      99.064 -30.854-223.606  1.00 45.53           C  
ATOM    282  CG  PRO C  93      98.409 -29.632-222.924  1.00 44.20           C  
ATOM    283  CD  PRO C  93      97.205 -29.255-223.748  1.00 45.40           C  
ATOM    284  N   CYS C  94      96.092 -32.295-222.788  1.00 48.85           N  
ATOM    285  CA  CYS C  94      95.503 -33.129-221.739  1.00 51.15           C  
ATOM    286  C   CYS C  94      94.721 -34.299-222.336  1.00 47.90           C  
ATOM    287  O   CYS C  94      94.247 -34.240-223.471  1.00 50.72           O  
ATOM    288  CB  CYS C  94      94.569 -32.291-220.845  1.00 50.89           C  
ATOM    289  SG  CYS C  94      95.342 -31.048-219.669  1.00 45.33           S  
ATOM    290  HN  CYS C  94      95.599 -31.449-223.074  1.00  0.00           H  
ATOM    291  N   THR C  95      94.580 -35.366-221.559  1.00 54.65           N  
ATOM    292  CA  THR C  95      93.719 -36.482-221.930  1.00 51.97           C  
ATOM    293  C   THR C  95      92.928 -36.943-220.711  1.00 51.99           C  
ATOM    294  O   THR C  95      93.268 -36.597-219.570  1.00 55.11           O  
ATOM    295  CB  THR C  95      94.489 -37.671-222.540  1.00 49.59           C  
ATOM    296  CG2 THR C  95      95.515 -37.234-223.609  1.00 49.74           C  
ATOM    297  OG1 THR C  95      95.157 -38.415-221.519  1.00 50.02           O  
ATOM    298  HN  THR C  95      95.089 -35.406-220.676  1.00  0.00           H  
ATOM    299  HG1 THR C  95      95.631 -39.147-221.895  1.00  0.00           H  
ATOM    300  N   PRO C  96      91.860 -37.728-220.921  1.00 46.50           N  
ATOM    301  CA  PRO C  96      91.131 -38.285-219.770  1.00 42.80           C  
ATOM    302  C   PRO C  96      92.008 -39.122-218.868  1.00 46.38           C  
ATOM    303  O   PRO C  96      91.653 -39.332-217.704  1.00 50.70           O  
ATOM    304  CB  PRO C  96      90.032 -39.139-220.426  1.00 46.82           C  
ATOM    305  CG  PRO C  96      89.846 -38.542-221.780  1.00 44.75           C  
ATOM    306  CD  PRO C  96      91.198 -38.062-222.198  1.00 42.86           C  
ATOM    307  N   ARG C  97      93.153 -39.589-219.370  1.00 52.51           N  
ATOM    308  CA  ARG C  97      94.087 -40.365-218.563  1.00 55.01           C  
ATOM    309  C   ARG C  97      94.935 -39.489-217.644  1.00 51.53           C  
ATOM    310  O   ARG C  97      95.174 -39.862-216.485  1.00 50.72           O  
ATOM    311  CB  ARG C  97      94.988 -41.215-219.461  1.00 61.37           C  
ATOM    312  CG  ARG C  97      94.936 -42.706-219.141  1.00 76.97           C  
ATOM    313  CD  ARG C  97      95.690 -43.515-220.184  1.00 86.67           C  
ATOM    314  NE  ARG C  97      94.806 -44.464-220.856  1.00 96.12           N  
ATOM    315  CZ  ARG C  97      94.454 -45.634-220.336  1.00 99.75           C  
ATOM    316  NH1 ARG C  97      93.642 -46.448-221.001  1.00101.75           N1+
ATOM    317  NH2 ARG C  97      94.913 -45.987-219.142  1.00102.35           N  
ATOM    318  HN  ARG C  97      93.381 -39.398-220.346  1.00  0.00           H  
ATOM    319  HE  ARG C  97      94.439 -44.214-221.774  1.00  0.00           H  
ATOM    320 1HH1 ARG C  97      93.372 -47.347-220.602  1.00  0.00           H  
ATOM    321 2HH1 ARG C  97      93.289 -46.177-221.919  1.00  0.00           H  
ATOM    322 1HH2 ARG C  97      94.643 -46.886-218.743  1.00  0.00           H  
ATOM    323 2HH2 ARG C  97      95.537 -45.362-218.631  1.00  0.00           H  
ATOM    324  N   ARG C  98      95.420 -38.342-218.126  1.00 46.54           N  
ATOM    325  CA  ARG C  98      96.244 -37.491-217.274  1.00 40.53           C  
ATOM    326  C   ARG C  98      96.149 -36.046-217.736  1.00 41.16           C  
ATOM    327  O   ARG C  98      96.097 -35.778-218.941  1.00 43.26           O  
ATOM    328  CB  ARG C  98      97.713 -37.946-217.257  1.00 44.41           C  
ATOM    329  CG  ARG C  98      98.538 -37.661-218.505  1.00 37.77           C  
ATOM    330  CD  ARG C  98      98.057 -38.548-219.682  1.00 47.17           C  
ATOM    331  NE  ARG C  98      98.832 -38.355-220.908  1.00 46.20           N  
ATOM    332  CZ  ARG C  98      98.773 -37.270-221.676  1.00 52.05           C  
ATOM    333  NH1 ARG C  98      97.999 -36.245-221.336  1.00 43.17           N1+
ATOM    334  NH2 ARG C  98      99.490 -37.211-222.790  1.00 55.95           N  
ATOM    335  HN  ARG C  98      95.215 -38.062-219.085  1.00  0.00           H  
ATOM    336  HE  ARG C  98      99.462 -39.105-221.194  1.00  0.00           H  
ATOM    337 1HH1 ARG C  98      97.954 -35.413-221.925  1.00  0.00           H  
ATOM    338 2HH1 ARG C  98      97.448 -36.290-220.479  1.00  0.00           H  
ATOM    339 1HH2 ARG C  98      99.445 -36.379-223.379  1.00  0.00           H  
ATOM    340 2HH2 ARG C  98     100.084 -37.998-223.051  1.00  0.00           H  
ATOM    341  N   CYS C  99      96.112 -35.128-216.767  1.00 37.86           N  
ATOM    342  CA  CYS C  99      96.045 -33.689-217.038  1.00 46.98           C  
ATOM    343  C   CYS C  99      97.455 -33.107-217.126  1.00 49.89           C  
ATOM    344  O   CYS C  99      98.281 -33.314-216.222  1.00 49.21           O  
ATOM    345  CB  CYS C  99      95.246 -32.948-215.951  1.00 33.86           C  
ATOM    346  SG  CYS C  99      95.306 -31.129-216.046  1.00 42.24           S  
ATOM    347  HN  CYS C  99      96.131 -35.442-215.797  1.00  0.00           H  
ATOM    348  N   LEU C 100      97.726 -32.367-218.211  1.00 45.42           N  
ATOM    349  CA  LEU C 100      99.011 -31.697-218.401  1.00 44.55           C  
ATOM    350  C   LEU C 100      98.869 -30.171-218.417  1.00 48.99           C  
ATOM    351  O   LEU C 100      99.738 -29.475-218.954  1.00 48.60           O  
ATOM    352  CB  LEU C 100      99.688 -32.201-219.684  1.00 39.62           C  
ATOM    353  CG  LEU C 100     100.341 -33.599-219.668  1.00 50.50           C  
ATOM    354  CD1 LEU C 100     100.858 -33.994-221.060  1.00 45.12           C  
ATOM    355  CD2 LEU C 100     101.467 -33.685-218.620  1.00 56.49           C  
ATOM    356  HN  LEU C 100      97.009 -32.268-218.930  1.00  0.00           H  
ATOM    357  N   GLY C 101      97.809 -29.633-217.813  1.00 43.12           N  
ATOM    358  CA  GLY C 101      97.557 -28.202-217.807  1.00 48.68           C  
ATOM    359  C   GLY C 101      98.656 -27.360-217.182  1.00 51.98           C  
ATOM    360  O   GLY C 101      98.650 -26.132-217.352  1.00 57.64           O  
ATOM    361  HN  GLY C 101      97.150 -30.249-217.337  1.00  0.00           H  
ATOM    362  N   SER C 102      99.589 -27.965-216.471  1.00 52.02           N  
ATOM    363  CA  SER C 102     100.660 -27.185-215.873  1.00 52.84           C  
ATOM    364  C   SER C 102     101.893 -27.082-216.767  1.00 50.66           C  
ATOM    365  O   SER C 102     102.846 -26.402-216.394  1.00 41.76           O  
ATOM    366  CB  SER C 102     101.062 -27.785-214.516  1.00 46.77           C  
ATOM    367  OG  SER C 102     102.104 -28.732-214.672  1.00 46.27           O  
ATOM    368  HN  SER C 102      99.559 -28.976-216.342  1.00  0.00           H  
ATOM    369  HG  SER C 102     102.352 -29.103-213.833  1.00  0.00           H  
ATOM    370  N   LEU C 103     101.937 -27.757-217.911  1.00 55.26           N  
ATOM    371  CA  LEU C 103     103.104 -27.597-218.770  1.00 52.08           C  
ATOM    372  C   LEU C 103     103.110 -26.179-219.339  1.00 51.81           C  
ATOM    373  O   LEU C 103     102.051 -25.623-219.644  1.00 40.86           O  
ATOM    374  CB  LEU C 103     103.106 -28.652-219.885  1.00 41.11           C  
ATOM    375  CG  LEU C 103     103.857 -29.967-219.551  1.00 51.40           C  
ATOM    376  CD1 LEU C 103     103.424 -30.594-218.211  1.00 47.14           C  
ATOM    377  CD2 LEU C 103     103.758 -31.006-220.678  1.00 62.47           C  
ATOM    378  HN  LEU C 103     101.171 -28.374-218.182  1.00  0.00           H  
ATOM    379  N   VAL C 104     104.300 -25.567-219.415  1.00 50.34           N  
ATOM    380  CA  VAL C 104     104.410 -24.209-219.951  1.00 42.57           C  
ATOM    381  C   VAL C 104     104.188 -24.204-221.460  1.00 55.78           C  
ATOM    382  O   VAL C 104     103.348 -23.459-221.981  1.00 65.73           O  
ATOM    383  CB  VAL C 104     105.773 -23.591-219.603  1.00 42.51           C  
ATOM    384  CG1 VAL C 104     105.833 -22.161-220.161  1.00 47.48           C  
ATOM    385  CG2 VAL C 104     105.996 -23.590-218.115  1.00 44.19           C  
ATOM    386  HN  VAL C 104     105.138 -26.053-219.096  1.00  0.00           H  
ATOM    387  N   PHE C 105     104.975 -25.008-222.186  1.00 53.62           N  
ATOM    388  CA  PHE C 105     104.861 -25.159-223.631  1.00 57.25           C  
ATOM    389  C   PHE C 105     104.189 -26.485-223.950  1.00 67.40           C  
ATOM    390  O   PHE C 105     104.811 -27.541-223.752  1.00 56.58           O  
ATOM    391  CB  PHE C 105     106.241 -25.098-224.289  1.00 50.20           C  
ATOM    392  CG  PHE C 105     106.956 -23.793-224.081  1.00 53.76           C  
ATOM    393  CD1 PHE C 105     106.343 -22.600-224.401  1.00 60.78           C  
ATOM    394  CD2 PHE C 105     108.241 -23.764-223.571  1.00 49.06           C  
ATOM    395  CE1 PHE C 105     107.003 -21.385-224.208  1.00 69.14           C  
ATOM    396  CE2 PHE C 105     108.901 -22.563-223.373  1.00 59.43           C  
ATOM    397  CZ  PHE C 105     108.282 -21.368-223.697  1.00 60.80           C  
ATOM    398  HN  PHE C 105     105.694 -25.544-221.701  1.00  0.00           H  
ATOM    399  N   PRO C 106     102.926 -26.496-224.409  1.00 84.03           N  
ATOM    400  CA  PRO C 106     102.315 -27.707-224.981  1.00 91.58           C  
ATOM    401  C   PRO C 106     102.099 -27.636-226.501  1.00 93.58           C  
ATOM    402  O   PRO C 106     102.998 -27.903-227.305  1.00 93.16           O  
ATOM    403  CB  PRO C 106     100.978 -27.777-224.258  1.00 89.48           C  
ATOM    404  CG  PRO C 106     100.600 -26.322-224.073  1.00 85.09           C  
ATOM    405  CD  PRO C 106     101.903 -25.533-223.956  1.00 83.36           C  
ATOM    406  N   ALA C 119      99.376 -26.806-248.607  1.00 98.15           N  
ATOM    407  CA  ALA C 119      98.046 -27.207-248.158  1.00 93.89           C  
ATOM    408  C   ALA C 119      97.035 -26.105-248.441  1.00 92.89           C  
ATOM    409  O   ALA C 119      96.676 -25.343-247.530  1.00 87.99           O  
ATOM    410  CB  ALA C 119      98.057 -27.550-246.668  1.00 88.50           C  
ATOM    411  HN1 ALA C 119      99.369 -26.577-249.601  1.00  0.00           H  
ATOM    412  HN2 ALA C 119     100.078 -27.513-248.388  1.00  0.00           H  
ATOM    413  HN3 ALA C 119      99.749 -26.040-248.046  1.00  0.00           H  
ATOM    414  N   PRO C 120      96.583 -26.020-249.701  1.00 87.59           N  
ATOM    415  CA  PRO C 120      95.590 -24.991-250.054  1.00 79.24           C  
ATOM    416  C   PRO C 120      94.244 -25.231-249.403  1.00 82.35           C  
ATOM    417  O   PRO C 120      93.528 -24.264-249.111  1.00 75.31           O  
ATOM    418  CB  PRO C 120      95.488 -25.099-251.585  1.00 78.98           C  
ATOM    419  CG  PRO C 120      96.589 -26.045-252.011  1.00 80.64           C  
ATOM    420  CD  PRO C 120      96.890 -26.907-250.835  1.00 85.00           C  
ATOM    421  N   GLU C 121      93.894 -26.501-249.157  1.00 87.33           N  
ATOM    422  CA  GLU C 121      92.608 -26.845-248.555  1.00 84.64           C  
ATOM    423  C   GLU C 121      92.497 -26.310-247.128  1.00 74.66           C  
ATOM    424  O   GLU C 121      91.480 -25.712-246.759  1.00 72.94           O  
ATOM    425  CB  GLU C 121      92.405 -28.368-248.579  1.00 89.08           C  
ATOM    426  CG  GLU C 121      91.669 -28.914-249.807  1.00105.03           C  
ATOM    427  CD  GLU C 121      91.499 -30.443-249.771  1.00114.44           C  
ATOM    428  OE1 GLU C 121      92.259 -31.112-249.031  1.00115.71           O  
ATOM    429  OE2 GLU C 121      90.607 -30.976-250.474  1.00113.08           O1-
ATOM    430  HN  GLU C 121      94.544 -27.249-249.397  1.00  0.00           H  
ATOM    431  N   GLN C 122      93.527 -26.529-246.301  1.00 68.40           N  
ATOM    432  CA  GLN C 122      93.443 -26.114-244.905  1.00 63.04           C  
ATOM    433  C   GLN C 122      93.609 -24.605-244.741  1.00 62.98           C  
ATOM    434  O   GLN C 122      93.035 -24.018-243.814  1.00 68.43           O  
ATOM    435  CB  GLN C 122      94.481 -26.862-244.059  1.00 72.72           C  
ATOM    436  CG  GLN C 122      94.296 -26.682-242.537  1.00 88.89           C  
ATOM    437  CD  GLN C 122      94.277 -28.009-241.777  1.00105.00           C  
ATOM    438  NE2 GLN C 122      93.138 -28.327-241.165  1.00108.08           N  
ATOM    439  OE1 GLN C 122      95.276 -28.736-241.743  1.00107.99           O  
ATOM    440  HN  GLN C 122      94.371 -26.986-246.647  1.00  0.00           H  
ATOM    441 1HE2 GLN C 122      93.125 -29.212-240.658  1.00  0.00           H  
ATOM    442 2HE2 GLN C 122      92.314 -27.727-241.193  1.00  0.00           H  
ATOM    443  N   LEU C 123      94.373 -23.957-245.617  1.00 55.89           N  
ATOM    444  CA  LEU C 123      94.419 -22.501-245.587  1.00 56.75           C  
ATOM    445  C   LEU C 123      93.021 -21.917-245.751  1.00 54.66           C  
ATOM    446  O   LEU C 123      92.589 -21.076-244.953  1.00 58.41           O  
ATOM    447  CB  LEU C 123      95.371 -21.976-246.666  1.00 59.15           C  
ATOM    448  CG  LEU C 123      95.581 -20.465-246.596  1.00 62.06           C  
ATOM    449  CD1 LEU C 123      96.072 -20.148-245.230  1.00 53.57           C  
ATOM    450  CD2 LEU C 123      96.561 -19.965-247.646  1.00 70.92           C  
ATOM    451  HN  LEU C 123      94.922 -24.475-246.303  1.00  0.00           H  
ATOM    452  N   LEU C 124      92.284 -22.393-246.755  1.00 58.95           N  
ATOM    453  CA  LEU C 124      90.940 -21.888-247.032  1.00 61.85           C  
ATOM    454  C   LEU C 124      89.997 -22.109-245.858  1.00 64.37           C  
ATOM    455  O   LEU C 124      89.241 -21.209-245.482  1.00 61.29           O  
ATOM    456  CB  LEU C 124      90.382 -22.557-248.282  1.00 61.98           C  
ATOM    457  CG  LEU C 124      91.022 -22.083-249.578  1.00 70.27           C  
ATOM    458  CD1 LEU C 124      90.508 -22.903-250.751  1.00 79.20           C  
ATOM    459  CD2 LEU C 124      90.740 -20.608-249.780  1.00 64.95           C  
ATOM    460  HN  LEU C 124      92.668 -23.130-247.346  1.00  0.00           H  
ATOM    461  N   SER C 125      89.999 -23.320-245.298  1.00 54.97           N  
ATOM    462  CA  SER C 125      89.184 -23.615-244.123  1.00 70.55           C  
ATOM    463  C   SER C 125      89.389 -22.573-243.039  1.00 52.32           C  
ATOM    464  O   SER C 125      88.428 -21.976-242.548  1.00 69.68           O  
ATOM    465  CB  SER C 125      89.515 -25.008-243.570  1.00 67.11           C  
ATOM    466  OG  SER C 125      89.289 -26.014-244.533  1.00 96.09           O  
ATOM    467  HN  SER C 125      90.582 -24.055-245.699  1.00  0.00           H  
ATOM    468  HG  SER C 125      89.494 -26.876-244.191  1.00  0.00           H  
ATOM    469  N   GLN C 126      90.641 -22.368-242.632  1.00 51.41           N  
ATOM    470  CA  GLN C 126      90.925 -21.373-241.597  1.00 57.14           C  
ATOM    471  C   GLN C 126      90.613 -19.962-242.095  1.00 58.65           C  
ATOM    472  O   GLN C 126      90.103 -19.128-241.340  1.00 57.02           O  
ATOM    473  CB  GLN C 126      92.384 -21.453-241.150  1.00 49.13           C  
ATOM    474  CG  GLN C 126      92.839 -22.759-240.556  1.00 54.13           C  
ATOM    475  CD  GLN C 126      94.304 -22.686-240.150  1.00 74.36           C  
ATOM    476  NE2 GLN C 126      94.580 -22.021-239.027  1.00 78.00           N  
ATOM    477  OE1 GLN C 126      95.178 -23.196-240.850  1.00 84.00           O  
ATOM    478  HN  GLN C 126      91.404 -22.906-243.043  1.00  0.00           H  
ATOM    479 1HE2 GLN C 126      95.562 -21.972-238.755  1.00  0.00           H  
ATOM    480 2HE2 GLN C 126      93.855 -21.598-238.447  1.00  0.00           H  
ATOM    481  N   ALA C 127      90.938 -19.676-243.359  1.00 55.71           N  
ATOM    482  CA  ALA C 127      90.593 -18.380-243.941  1.00 61.59           C  
ATOM    483  C   ALA C 127      89.083 -18.144-243.906  1.00 61.98           C  
ATOM    484  O   ALA C 127      88.620 -17.067-243.518  1.00 59.79           O  
ATOM    485  CB  ALA C 127      91.127 -18.291-245.371  1.00 55.55           C  
ATOM    486  HN  ALA C 127      91.431 -20.368-243.923  1.00  0.00           H  
ATOM    487  N   ARG C 128      88.296 -19.156-244.267  1.00 64.82           N  
ATOM    488  CA  ARG C 128      86.847 -18.982-244.255  1.00 63.98           C  
ATOM    489  C   ARG C 128      86.310 -18.848-242.834  1.00 60.36           C  
ATOM    490  O   ARG C 128      85.400 -18.047-242.587  1.00 57.40           O  
ATOM    491  CB  ARG C 128      86.173 -20.134-244.994  1.00 55.89           C  
ATOM    492  CG  ARG C 128      86.559 -20.186-246.472  1.00 66.95           C  
ATOM    493  CD  ARG C 128      85.859 -21.311-247.217  1.00 62.08           C  
ATOM    494  NE  ARG C 128      84.442 -21.043-247.460  1.00 73.53           N  
ATOM    495  CZ  ARG C 128      83.967 -20.387-248.522  1.00 84.57           C  
ATOM    496  NH1 ARG C 128      84.798 -19.908-249.444  1.00 87.54           N1+
ATOM    497  NH2 ARG C 128      82.656 -20.206-248.660  1.00 80.28           N  
ATOM    498  HN  ARG C 128      88.703 -20.047-244.550  1.00  0.00           H  
ATOM    499  HE  ARG C 128      83.770 -21.380-246.771  1.00  0.00           H  
ATOM    500 1HH1 ARG C 128      84.435 -19.407-250.255  1.00  0.00           H  
ATOM    501 2HH1 ARG C 128      85.803 -20.047-249.338  1.00  0.00           H  
ATOM    502 1HH2 ARG C 128      82.293 -19.705-249.471  1.00  0.00           H  
ATOM    503 2HH2 ARG C 128      82.019 -20.573-247.953  1.00  0.00           H  
ATOM    504  N   ASP C 129      86.870 -19.613-241.887  1.00 58.13           N  
ATOM    505  CA  ASP C 129      86.438 -19.526-240.491  1.00 56.83           C  
ATOM    506  C   ASP C 129      86.624 -18.123-239.926  1.00 54.35           C  
ATOM    507  O   ASP C 129      85.752 -17.614-239.213  1.00 53.39           O  
ATOM    508  CB  ASP C 129      87.194 -20.545-239.632  1.00 52.78           C  
ATOM    509  CG  ASP C 129      86.674 -21.948-239.828  1.00 84.85           C  
ATOM    510  OD1 ASP C 129      85.760 -22.118-240.676  1.00 95.42           O  
ATOM    511  OD2 ASP C 129      87.168 -22.875-239.138  1.00 96.63           O1-
ATOM    512  HN  ASP C 129      87.610 -20.267-242.143  1.00  0.00           H  
ATOM    513  N   PHE C 130      87.751 -17.483-240.226  1.00 56.53           N  
ATOM    514  CA  PHE C 130      87.986 -16.150-239.688  1.00 57.66           C  
ATOM    515  C   PHE C 130      87.157 -15.077-240.401  1.00 56.88           C  
ATOM    516  O   PHE C 130      86.830 -14.058-239.784  1.00 52.75           O  
ATOM    517  CB  PHE C 130      89.472 -15.804-239.753  1.00 64.16           C  
ATOM    518  CG  PHE C 130      89.773 -14.375-239.382  1.00 64.62           C  
ATOM    519  CD1 PHE C 130      89.839 -13.992-238.048  1.00 60.27           C  
ATOM    520  CD2 PHE C 130      89.968 -13.409-240.371  1.00 70.94           C  
ATOM    521  CE1 PHE C 130      90.102 -12.671-237.703  1.00 66.15           C  
ATOM    522  CE2 PHE C 130      90.236 -12.073-240.026  1.00 68.87           C  
ATOM    523  CZ  PHE C 130      90.299 -11.717-238.684  1.00 61.78           C  
ATOM    524  HN  PHE C 130      88.446 -17.923-240.829  1.00  0.00           H  
ATOM    525  N   ILE C 131      86.799 -15.277-241.675  1.00 55.96           N  
ATOM    526  CA  ILE C 131      85.931 -14.309-242.345  1.00 53.51           C  
ATOM    527  C   ILE C 131      84.521 -14.385-241.785  1.00 53.69           C  
ATOM    528  O   ILE C 131      83.855 -13.362-241.590  1.00 67.59           O  
ATOM    529  CB  ILE C 131      85.944 -14.513-243.872  1.00 69.94           C  
ATOM    530  CG1 ILE C 131      87.328 -14.222-244.440  1.00 74.21           C  
ATOM    531  CG2 ILE C 131      84.936 -13.573-244.544  1.00 67.00           C  
ATOM    532  CD1 ILE C 131      87.822 -12.807-244.140  1.00 78.80           C  
ATOM    533  HN  ILE C 131      87.130 -16.101-242.177  1.00  0.00           H  
ATOM    534  N   ASN C 132      84.057 -15.590-241.474  1.00 68.32           N  
ATOM    535  CA  ASN C 132      82.738 -15.725-240.873  1.00 65.27           C  
ATOM    536  C   ASN C 132      82.694 -15.098-239.486  1.00 68.95           C  
ATOM    537  O   ASN C 132      81.695 -14.467-239.125  1.00 72.67           O  
ATOM    538  CB  ASN C 132      82.351 -17.201-240.853  1.00 53.67           C  
ATOM    539  CG  ASN C 132      82.219 -17.767-242.254  1.00 57.88           C  
ATOM    540  ND2 ASN C 132      82.657 -18.999-242.447  1.00 60.55           N  
ATOM    541  OD1 ASN C 132      81.747 -17.080-243.164  1.00 63.96           O  
ATOM    542  HN  ASN C 132      84.623 -16.419-241.656  1.00  0.00           H  
ATOM    543 1HD2 ASN C 132      83.047 -19.567-241.695  1.00  0.00           H  
ATOM    544 2HD2 ASN C 132      82.568 -19.380-243.389  1.00  0.00           H  
ATOM    545  N   GLN C 133      83.774 -15.242-238.706  1.00 60.84           N  
ATOM    546  CA  GLN C 133      83.841 -14.618-237.388  1.00 63.02           C  
ATOM    547  C   GLN C 133      83.694 -13.104-237.503  1.00 66.23           C  
ATOM    548  O   GLN C 133      82.844 -12.485-236.849  1.00 71.81           O  
ATOM    549  CB  GLN C 133      85.173 -14.945-236.692  1.00 68.36           C  
ATOM    550  CG  GLN C 133      85.471 -16.405-236.357  1.00 78.17           C  
ATOM    551  CD  GLN C 133      86.830 -16.557-235.660  1.00 78.79           C  
ATOM    552  NE2 GLN C 133      87.662 -17.470-236.163  1.00 68.83           N  
ATOM    553  OE1 GLN C 133      87.126 -15.847-234.691  1.00 79.75           O  
ATOM    554  HN  GLN C 133      84.563 -15.797-239.039  1.00  0.00           H  
ATOM    555 1HE2 GLN C 133      88.565 -17.571-235.700  1.00  0.00           H  
ATOM    556 2HE2 GLN C 133      87.418 -18.055-236.962  1.00  0.00           H  
ATOM    557  N   TYR C 134      84.567 -12.490-238.300  1.00 57.25           N  
ATOM    558  CA  TYR C 134      84.546 -11.049-238.502  1.00 53.65           C  
ATOM    559  C   TYR C 134      83.145 -10.547-238.831  1.00 56.80           C  
ATOM    560  O   TYR C 134      82.620  -9.661-238.152  1.00 56.37           O  
ATOM    561  CB  TYR C 134      85.532 -10.683-239.610  1.00 55.62           C  
ATOM    562  CG  TYR C 134      85.681  -9.194-239.823  1.00 70.90           C  
ATOM    563  CD1 TYR C 134      86.444  -8.433-238.955  1.00 69.34           C  
ATOM    564  CD2 TYR C 134      85.075  -8.555-240.904  1.00 73.79           C  
ATOM    565  CE1 TYR C 134      86.602  -7.084-239.142  1.00 73.37           C  
ATOM    566  CE2 TYR C 134      85.227  -7.200-241.094  1.00 69.72           C  
ATOM    567  CZ  TYR C 134      85.995  -6.470-240.202  1.00 73.48           C  
ATOM    568  OH  TYR C 134      86.163  -5.119-240.356  1.00 73.36           O  
ATOM    569  HN  TYR C 134      85.272 -13.047-238.783  1.00  0.00           H  
ATOM    570  HH  TYR C 134      86.690  -4.618-239.744  1.00  0.00           H  
ATOM    571  N   TYR C 135      82.504 -11.126-239.852  1.00 60.80           N  
ATOM    572  CA  TYR C 135      81.264 -10.518-240.325  1.00 69.00           C  
ATOM    573  C   TYR C 135      80.110 -10.704-239.347  1.00 71.12           C  
ATOM    574  O   TYR C 135      79.257  -9.822-239.235  1.00 79.16           O  
ATOM    575  CB  TYR C 135      80.906 -11.033-241.724  1.00 75.49           C  
ATOM    576  CG  TYR C 135      81.622 -10.212-242.766  1.00 69.52           C  
ATOM    577  CD1 TYR C 135      81.160  -8.954-243.122  1.00 73.10           C  
ATOM    578  CD2 TYR C 135      82.807 -10.657-243.327  1.00 64.56           C  
ATOM    579  CE1 TYR C 135      81.836  -8.178-244.052  1.00 72.82           C  
ATOM    580  CE2 TYR C 135      83.493  -9.894-244.254  1.00 60.14           C  
ATOM    581  CZ  TYR C 135      83.002  -8.656-244.610  1.00 67.07           C  
ATOM    582  OH  TYR C 135      83.689  -7.905-245.522  1.00 60.97           O  
ATOM    583  HN  TYR C 135      82.872 -11.971-240.289  1.00  0.00           H  
ATOM    584  HH  TYR C 135      83.351  -7.052-245.767  1.00  0.00           H  
ATOM    585  N   SER C 136      80.073 -11.804-238.605  1.00 71.85           N  
ATOM    586  CA  SER C 136      79.044 -11.924-237.575  1.00 73.16           C  
ATOM    587  C   SER C 136      79.332 -11.012-236.384  1.00 69.49           C  
ATOM    588  O   SER C 136      78.404 -10.563-235.696  1.00 70.53           O  
ATOM    589  CB  SER C 136      78.944 -13.373-237.128  1.00 71.39           C  
ATOM    590  OG  SER C 136      80.239 -13.807-236.783  1.00 71.55           O  
ATOM    591  HN  SER C 136      80.751 -12.552-238.751  1.00  0.00           H  
ATOM    592  HG  SER C 136      80.176 -14.713-236.504  1.00  0.00           H  
ATOM    593  N   SER C 137      80.602 -10.729-236.123  1.00 59.69           N  
ATOM    594  CA  SER C 137      80.974  -9.799-235.069  1.00 65.84           C  
ATOM    595  C   SER C 137      80.671  -8.344-235.435  1.00 67.95           C  
ATOM    596  O   SER C 137      80.681  -7.480-234.558  1.00 63.39           O  
ATOM    597  CB  SER C 137      82.460  -9.965-234.737  1.00 66.62           C  
ATOM    598  OG  SER C 137      83.230  -8.917-235.302  1.00 85.08           O  
ATOM    599  HN  SER C 137      81.335 -11.175-236.675  1.00  0.00           H  
ATOM    600  HG  SER C 137      84.152  -9.020-235.096  1.00  0.00           H  
ATOM    601  N   ILE C 138      80.385  -8.049-236.694  1.00 64.52           N  
ATOM    602  CA  ILE C 138      79.942  -6.717-237.072  1.00 70.09           C  
ATOM    603  C   ILE C 138      78.506  -6.751-237.591  1.00 73.33           C  
ATOM    604  O   ILE C 138      78.063  -5.811-238.231  1.00 71.49           O  
ATOM    605  CB  ILE C 138      80.901  -6.074-238.090  1.00 61.70           C  
ATOM    606  CG1 ILE C 138      80.950  -6.920-239.365  1.00 63.20           C  
ATOM    607  CG2 ILE C 138      82.299  -5.947-237.497  1.00 63.38           C  
ATOM    608  CD1 ILE C 138      81.882  -6.406-240.437  1.00 61.38           C  
ATOM    609  HN  ILE C 138      80.477  -8.769-237.411  1.00  0.00           H  
ATOM    610  N   LYS C 139      77.775  -7.838-237.319  1.00 74.82           N  
ATOM    611  CA  LYS C 139      76.353  -7.945-237.662  1.00 78.04           C  
ATOM    612  C   LYS C 139      76.117  -7.803-239.166  1.00 80.34           C  
ATOM    613  O   LYS C 139      75.148  -7.179-239.606  1.00 85.61           O  
ATOM    614  CB  LYS C 139      75.520  -6.929-236.882  1.00 79.82           C  
ATOM    615  CG  LYS C 139      75.355  -7.272-235.413  1.00 86.07           C  
ATOM    616  CD  LYS C 139      75.305  -6.015-234.562  1.00 92.60           C  
ATOM    617  CE  LYS C 139      76.517  -5.142-234.844  1.00 98.14           C  
ATOM    618  NZ  LYS C 139      76.816  -4.174-233.743  1.00103.18           N1+
ATOM    619  HN  LYS C 139      78.226  -8.626-236.853  1.00  0.00           H  
ATOM    620  HZ1 LYS C 139      77.629  -3.588-233.932  1.00  0.00           H  
ATOM    621  HZ2 LYS C 139      76.918  -4.659-232.851  1.00  0.00           H  
ATOM    622  HZ3 LYS C 139      75.998  -3.602-233.531  1.00  0.00           H  
ATOM    623  N   ARG C 140      77.009  -8.402-239.967  1.00 76.65           N  
ATOM    624  CA  ARG C 140      76.971  -8.280-241.418  1.00 76.42           C  
ATOM    625  C   ARG C 140      77.304  -9.603-242.093  1.00 85.76           C  
ATOM    626  O   ARG C 140      77.884  -9.614-243.182  1.00 94.46           O  
ATOM    627  CB  ARG C 140      77.943  -7.204-241.922  1.00 74.55           C  
ATOM    628  CG  ARG C 140      77.788  -5.808-241.304  1.00 69.36           C  
ATOM    629  CD  ARG C 140      76.897  -4.919-242.156  1.00 90.53           C  
ATOM    630  NE  ARG C 140      75.529  -5.430-242.238  1.00103.19           N  
ATOM    631  CZ  ARG C 140      74.702  -5.207-243.260  1.00111.93           C  
ATOM    632  NH1 ARG C 140      75.100  -4.487-244.306  1.00111.14           N1+
ATOM    633  NH2 ARG C 140      73.476  -5.713-243.244  1.00112.66           N  
ATOM    634  HN  ARG C 140      77.745  -8.967-239.543  1.00  0.00           H  
ATOM    635  HE  ARG C 140      75.185  -5.995-241.462  1.00  0.00           H  
ATOM    636 1HH1 ARG C 140      74.467  -4.316-245.088  1.00  0.00           H  
ATOM    637 2HH1 ARG C 140      76.043  -4.098-244.318  1.00  0.00           H  
ATOM    638 1HH2 ARG C 140      72.843  -5.542-244.026  1.00  0.00           H  
ATOM    639 2HH2 ARG C 140      73.171  -6.265-242.442  1.00  0.00           H  
ATOM    640  N   SER C 141      76.963 -10.725-241.461  1.00 86.78           N  
ATOM    641  CA  SER C 141      77.160 -12.035-242.069  1.00 94.21           C  
ATOM    642  C   SER C 141      75.906 -12.438-242.834  1.00 98.00           C  
ATOM    643  O   SER C 141      74.785 -12.211-242.374  1.00101.98           O  
ATOM    644  CB  SER C 141      77.508 -13.093-241.017  1.00 91.56           C  
ATOM    645  OG  SER C 141      76.497 -13.210-240.033  1.00 85.72           O  
ATOM    646  HN  SER C 141      76.554 -10.666-240.529  1.00  0.00           H  
ATOM    647  HG  SER C 141      76.713 -13.866-239.381  1.00  0.00           H  
ATOM    648  N   GLY C 142      76.098 -13.023-244.014  1.00100.48           N  
ATOM    649  CA  GLY C 142      74.996 -13.231-244.930  1.00101.28           C  
ATOM    650  C   GLY C 142      74.728 -11.958-245.707  1.00107.55           C  
ATOM    651  O   GLY C 142      74.504 -11.987-246.918  1.00106.56           O  
ATOM    652  HN  GLY C 142      77.035 -13.329-244.277  1.00  0.00           H  
ATOM    653  N   SER C 143      74.738 -10.830-245.001  1.00114.86           N  
ATOM    654  CA  SER C 143      74.793  -9.518-245.634  1.00112.21           C  
ATOM    655  C   SER C 143      75.985  -9.467-246.585  1.00101.97           C  
ATOM    656  O   SER C 143      77.139  -9.560-246.154  1.00 95.00           O  
ATOM    657  CB  SER C 143      74.904  -8.435-244.559  1.00114.52           C  
ATOM    658  OG  SER C 143      74.199  -8.792-243.370  1.00102.97           O  
ATOM    659  HN  SER C 143      74.706 -10.885-243.983  1.00  0.00           H  
ATOM    660  HG  SER C 143      74.268  -8.120-242.703  1.00  0.00           H  
ATOM    661  N   GLN C 144      75.706  -9.267-247.872  1.00101.80           N  
ATOM    662  CA  GLN C 144      76.535  -9.818-248.935  1.00101.27           C  
ATOM    663  C   GLN C 144      77.790  -8.978-249.289  1.00 85.60           C  
ATOM    664  O   GLN C 144      78.373  -9.204-250.357  1.00 73.64           O  
ATOM    665  CB  GLN C 144      75.659 -10.079-250.174  1.00115.85           C  
ATOM    666  CG  GLN C 144      74.349 -10.847-249.823  1.00123.11           C  
ATOM    667  CD  GLN C 144      73.800 -11.754-250.937  1.00123.17           C  
ATOM    668  NE2 GLN C 144      73.155 -12.857-250.541  1.00124.71           N  
ATOM    669  OE1 GLN C 144      73.944 -11.465-252.125  1.00119.56           O  
ATOM    670  HN  GLN C 144      74.887  -8.711-248.120  1.00  0.00           H  
ATOM    671 1HE2 GLN C 144      73.036 -13.096-249.557  1.00  0.00           H  
ATOM    672 2HE2 GLN C 144      72.791 -13.459-251.280  1.00  0.00           H  
ATOM    673  N   ALA C 145      78.250  -8.061-248.431  1.00 81.47           N  
ATOM    674  CA  ALA C 145      79.689  -7.781-248.392  1.00 83.08           C  
ATOM    675  C   ALA C 145      80.461  -8.955-247.793  1.00 79.82           C  
ATOM    676  O   ALA C 145      81.680  -9.044-247.977  1.00 68.51           O  
ATOM    677  CB  ALA C 145      80.001  -6.517-247.587  1.00 81.20           C  
ATOM    678  HN  ALA C 145      77.609  -7.564-247.813  1.00  0.00           H  
ATOM    679  N   HIS C 146      79.762  -9.836-247.071  1.00 80.98           N  
ATOM    680  CA  HIS C 146      80.332 -11.087-246.571  1.00 80.94           C  
ATOM    681  C   HIS C 146      80.799 -11.974-247.723  1.00 79.54           C  
ATOM    682  O   HIS C 146      81.939 -12.456-247.732  1.00 70.55           O  
ATOM    683  CB  HIS C 146      79.263 -11.798-245.723  1.00 76.12           C  
ATOM    684  CG  HIS C 146      79.743 -12.996-244.959  1.00 79.45           C  
ATOM    685  CD2 HIS C 146      80.985 -13.488-244.734  1.00 73.33           C  
ATOM    686  ND1 HIS C 146      78.874 -13.838-244.295  1.00 76.24           N  
ATOM    687  CE1 HIS C 146      79.557 -14.803-243.706  1.00 80.15           C  
ATOM    688  NE2 HIS C 146      80.840 -14.615-243.956  1.00 80.32           N  
ATOM    689  HN  HIS C 146      78.787  -9.627-246.859  1.00  0.00           H  
ATOM    690  N   GLU C 147      79.934 -12.172-248.726  1.00 80.60           N  
ATOM    691  CA  GLU C 147      80.229 -13.118-249.802  1.00 83.24           C  
ATOM    692  C   GLU C 147      81.298 -12.576-250.741  1.00 75.15           C  
ATOM    693  O   GLU C 147      82.134 -13.332-251.247  1.00 73.47           O  
ATOM    694  CB  GLU C 147      78.955 -13.453-250.582  1.00 92.50           C  
ATOM    695  CG  GLU C 147      77.995 -14.396-249.877  1.00114.49           C  
ATOM    696  CD  GLU C 147      77.324 -13.783-248.652  1.00133.91           C  
ATOM    697  OE1 GLU C 147      77.617 -12.615-248.314  1.00137.98           O  
ATOM    698  OE2 GLU C 147      76.495 -14.480-248.022  1.00139.27           O1-
ATOM    699  HN  GLU C 147      79.055 -11.655-248.740  1.00  0.00           H  
ATOM    700  N   GLN C 148      81.268 -11.277-251.013  1.00 74.23           N  
ATOM    701  CA  GLN C 148      82.327 -10.678-251.813  1.00 74.07           C  
ATOM    702  C   GLN C 148      83.694 -10.973-251.203  1.00 69.42           C  
ATOM    703  O   GLN C 148      84.625 -11.389-251.901  1.00 69.95           O  
ATOM    704  CB  GLN C 148      82.084  -9.170-251.939  1.00 81.68           C  
ATOM    705  CG  GLN C 148      83.102  -8.394-252.779  1.00 95.42           C  
ATOM    706  CD  GLN C 148      84.356  -7.933-252.009  1.00106.67           C  
ATOM    707  NE2 GLN C 148      85.334  -7.443-252.763  1.00114.48           N  
ATOM    708  OE1 GLN C 148      84.446  -8.011-250.768  1.00100.32           O  
ATOM    709  HN  GLN C 148      80.504 -10.699-250.662  1.00  0.00           H  
ATOM    710 1HE2 GLN C 148      85.260  -7.379-253.778  1.00  0.00           H  
ATOM    711 2HE2 GLN C 148      86.163  -7.138-252.254  1.00  0.00           H  
ATOM    712  N   ARG C 149      83.823 -10.778-249.894  1.00 65.35           N  
ATOM    713  CA  ARG C 149      85.085 -11.052-249.217  1.00 74.26           C  
ATOM    714  C   ARG C 149      85.469 -12.526-249.355  1.00 73.44           C  
ATOM    715  O   ARG C 149      86.605 -12.853-249.714  1.00 73.72           O  
ATOM    716  CB  ARG C 149      84.975 -10.630-247.749  1.00 61.83           C  
ATOM    717  CG  ARG C 149      86.276 -10.655-246.977  1.00 60.10           C  
ATOM    718  CD  ARG C 149      87.351  -9.816-247.668  1.00 60.81           C  
ATOM    719  NE  ARG C 149      88.637  -9.972-247.005  1.00 63.60           N  
ATOM    720  CZ  ARG C 149      89.804 -10.050-247.638  1.00 70.33           C  
ATOM    721  NH1 ARG C 149      89.853  -9.991-248.968  1.00 61.53           N1+
ATOM    722  NH2 ARG C 149      90.927 -10.205-246.934  1.00 58.33           N  
ATOM    723  HN  ARG C 149      83.028 -10.432-249.356  1.00  0.00           H  
ATOM    724  HE  ARG C 149      88.644 -10.025-245.986  1.00  0.00           H  
ATOM    725 1HH1 ARG C 149      88.995  -9.873-249.506  1.00  0.00           H  
ATOM    726 2HH1 ARG C 149      90.748 -10.051-249.453  1.00  0.00           H  
ATOM    727 1HH2 ARG C 149      90.889 -10.250-245.916  1.00  0.00           H  
ATOM    728 2HH2 ARG C 149      91.822 -10.265-247.419  1.00  0.00           H  
ATOM    729  N   LEU C 150      84.516 -13.430-249.106  1.00 62.97           N  
ATOM    730  CA  LEU C 150      84.763 -14.866-249.248  1.00 72.84           C  
ATOM    731  C   LEU C 150      85.303 -15.241-250.626  1.00 74.23           C  
ATOM    732  O   LEU C 150      86.170 -16.115-250.747  1.00 63.78           O  
ATOM    733  CB  LEU C 150      83.472 -15.634-248.979  1.00 62.91           C  
ATOM    734  CG  LEU C 150      82.911 -15.548-247.569  1.00 67.94           C  
ATOM    735  CD1 LEU C 150      81.523 -16.186-247.484  1.00 77.79           C  
ATOM    736  CD2 LEU C 150      83.874 -16.250-246.636  1.00 64.58           C  
ATOM    737  HN  LEU C 150      83.594 -13.111-248.810  1.00  0.00           H  
ATOM    738  N   GLN C 151      84.790 -14.608-251.685  1.00 74.17           N  
ATOM    739  CA  GLN C 151      85.233 -14.995-253.019  1.00 77.22           C  
ATOM    740  C   GLN C 151      86.582 -14.372-253.349  1.00 72.80           C  
ATOM    741  O   GLN C 151      87.394 -14.991-254.041  1.00 68.30           O  
ATOM    742  CB  GLN C 151      84.179 -14.629-254.071  1.00 83.38           C  
ATOM    743  CG  GLN C 151      82.736 -15.179-253.848  1.00 99.43           C  
ATOM    744  CD  GLN C 151      82.640 -16.401-252.903  1.00108.78           C  
ATOM    745  NE2 GLN C 151      81.869 -16.254-251.821  1.00103.60           N  
ATOM    746  OE1 GLN C 151      83.230 -17.456-253.156  1.00110.84           O  
ATOM    747  HN  GLN C 151      84.100 -13.867-251.562  1.00  0.00           H  
ATOM    748 1HE2 GLN C 151      81.382 -15.383-251.612  1.00  0.00           H  
ATOM    749 2HE2 GLN C 151      81.806 -17.059-251.198  1.00  0.00           H  
ATOM    750  N   GLU C 152      86.843 -13.163-252.848  1.00 77.38           N  
ATOM    751  CA  GLU C 152      88.166 -12.569-253.009  1.00 74.90           C  
ATOM    752  C   GLU C 152      89.248 -13.481-252.445  1.00 65.59           C  
ATOM    753  O   GLU C 152      90.289 -13.697-253.074  1.00 66.18           O  
ATOM    754  CB  GLU C 152      88.218 -11.207-252.320  1.00 70.47           C  
ATOM    755  CG  GLU C 152      87.600 -10.090-253.093  1.00 72.23           C  
ATOM    756  CD  GLU C 152      88.103  -8.743-252.610  1.00 84.51           C  
ATOM    757  OE1 GLU C 152      88.331  -8.620-251.381  1.00 76.60           O  
ATOM    758  OE2 GLU C 152      88.289  -7.827-253.459  1.00 94.74           O1-
ATOM    759  HN  GLU C 152      86.114 -12.652-252.350  1.00  0.00           H  
ATOM    760  N   VAL C 153      89.016 -14.035-251.258  1.00 65.36           N  
ATOM    761  CA  VAL C 153      90.024 -14.906-250.662  1.00 62.40           C  
ATOM    762  C   VAL C 153      90.204 -16.160-251.501  1.00 74.84           C  
ATOM    763  O   VAL C 153      91.336 -16.581-251.769  1.00 73.52           O  
ATOM    764  CB  VAL C 153      89.652 -15.218-249.210  1.00 60.40           C  
ATOM    765  CG1 VAL C 153      90.536 -16.335-248.678  1.00 73.79           C  
ATOM    766  CG2 VAL C 153      89.792 -13.955-248.382  1.00 59.48           C  
ATOM    767  HN  VAL C 153      88.140 -13.852-250.768  1.00  0.00           H  
ATOM    768  N   GLU C 154      89.094 -16.751-251.953  1.00 64.25           N  
ATOM    769  CA  GLU C 154      89.155 -17.942-252.794  1.00 81.84           C  
ATOM    770  C   GLU C 154      90.054 -17.716-254.003  1.00 79.39           C  
ATOM    771  O   GLU C 154      90.948 -18.518-254.286  1.00 75.25           O  
ATOM    772  CB  GLU C 154      87.746 -18.340-253.243  1.00 66.47           C  
ATOM    773  CG  GLU C 154      86.912 -18.987-252.151  1.00 86.35           C  
ATOM    774  CD  GLU C 154      87.049 -20.500-252.137  1.00 94.83           C  
ATOM    775  OE1 GLU C 154      86.037 -21.181-251.869  1.00104.23           O  
ATOM    776  OE2 GLU C 154      88.161 -21.007-252.408  1.00 96.33           O1-
ATOM    777  HN  GLU C 154      88.185 -16.361-251.705  1.00  0.00           H  
ATOM    778  N   ALA C 155      89.842 -16.604-254.714  1.00 68.24           N  
ATOM    779  CA  ALA C 155      90.626 -16.323-255.915  1.00 70.00           C  
ATOM    780  C   ALA C 155      92.085 -16.022-255.579  1.00 69.24           C  
ATOM    781  O   ALA C 155      92.992 -16.421-256.323  1.00 70.27           O  
ATOM    782  CB  ALA C 155      90.008 -15.164-256.700  1.00 71.62           C  
ATOM    783  HN  ALA C 155      89.124 -15.944-254.415  1.00  0.00           H  
ATOM    784  N   GLU C 156      92.334 -15.311-254.470  1.00 67.56           N  
ATOM    785  CA  GLU C 156      93.706 -14.930-254.122  1.00 73.56           C  
ATOM    786  C   GLU C 156      94.566 -16.147-253.811  1.00 74.14           C  
ATOM    787  O   GLU C 156      95.708 -16.244-254.280  1.00 74.12           O  
ATOM    788  CB  GLU C 156      93.728 -13.959-252.938  1.00 67.64           C  
ATOM    789  CG  GLU C 156      94.839 -12.891-253.036  1.00 80.53           C  
ATOM    790  CD  GLU C 156      94.848 -11.902-251.867  1.00 94.30           C  
ATOM    791  OE1 GLU C 156      93.755 -11.527-251.383  1.00 97.46           O  
ATOM    792  OE2 GLU C 156      95.953 -11.509-251.420  1.00 97.32           O1-
ATOM    793  HN  GLU C 156      91.562 -15.033-253.864  1.00  0.00           H  
ATOM    794  N   VAL C 157      94.032 -17.101-253.040  1.00 64.88           N  
ATOM    795  CA  VAL C 157      94.819 -18.290-252.741  1.00 64.28           C  
ATOM    796  C   VAL C 157      94.914 -19.203-253.960  1.00 66.14           C  
ATOM    797  O   VAL C 157      95.923 -19.888-254.149  1.00 66.45           O  
ATOM    798  CB  VAL C 157      94.248 -19.006-251.501  1.00 86.61           C  
ATOM    799  CG1 VAL C 157      95.005 -20.307-251.231  1.00 86.79           C  
ATOM    800  CG2 VAL C 157      94.329 -18.079-250.283  1.00 60.64           C  
ATOM    801  HN  VAL C 157      93.088 -16.997-252.667  1.00  0.00           H  
ATOM    802  N   ALA C 158      93.900 -19.211-254.829  1.00 67.55           N  
ATOM    803  CA  ALA C 158      94.028 -19.975-256.071  1.00 75.59           C  
ATOM    804  C   ALA C 158      95.092 -19.374-256.986  1.00 78.78           C  
ATOM    805  O   ALA C 158      95.821 -20.113-257.655  1.00 85.71           O  
ATOM    806  CB  ALA C 158      92.681 -20.052-256.803  1.00 70.83           C  
ATOM    807  HN  ALA C 158      93.046 -18.691-254.629  1.00  0.00           H  
ATOM    808  N   ALA C 159      95.207 -18.044-257.012  1.00 74.04           N  
ATOM    809  CA  ALA C 159      96.178 -17.371-257.863  1.00 77.52           C  
ATOM    810  C   ALA C 159      97.582 -17.331-257.269  1.00 78.10           C  
ATOM    811  O   ALA C 159      98.548 -17.216-258.031  1.00 82.46           O  
ATOM    812  CB  ALA C 159      95.720 -15.942-258.147  1.00 73.33           C  
ATOM    813  HN  ALA C 159      94.597 -17.483-256.418  1.00  0.00           H  
ATOM    814  N   THR C 160      97.728 -17.420-255.939  1.00 69.59           N  
ATOM    815  CA  THR C 160      99.037 -17.211-255.329  1.00 87.04           C  
ATOM    816  C   THR C 160      99.320 -18.062-254.086  1.00 84.00           C  
ATOM    817  O   THR C 160     100.372 -17.878-253.457  1.00 82.64           O  
ATOM    818  CB  THR C 160      99.209 -15.723-254.979  1.00 89.88           C  
ATOM    819  CG2 THR C 160      98.645 -15.426-253.584  1.00 66.13           C  
ATOM    820  OG1 THR C 160     100.600 -15.376-255.030  1.00 99.71           O  
ATOM    821  HN  THR C 160      96.922 -17.634-255.352  1.00  0.00           H  
ATOM    822  HG1 THR C 160     100.949 -15.560-255.894  1.00  0.00           H  
ATOM    823  N   GLY C 161      98.440 -18.992-253.713  1.00 81.30           N  
ATOM    824  CA  GLY C 161      98.645 -19.823-252.540  1.00 64.18           C  
ATOM    825  C   GLY C 161      98.434 -19.132-251.215  1.00 66.16           C  
ATOM    826  O   GLY C 161      98.541 -19.791-250.169  1.00 66.77           O  
ATOM    827  HN  GLY C 161      97.596 -19.124-254.270  1.00  0.00           H  
ATOM    828  N   THR C 162      98.164 -17.822-251.213  1.00 62.12           N  
ATOM    829  CA  THR C 162      97.936 -17.071-249.981  1.00 62.71           C  
ATOM    830  C   THR C 162      96.971 -15.926-250.286  1.00 64.80           C  
ATOM    831  O   THR C 162      96.535 -15.743-251.429  1.00 64.29           O  
ATOM    832  CB  THR C 162      99.270 -16.584-249.375  1.00 69.12           C  
ATOM    833  CG2 THR C 162      99.936 -15.506-250.249  1.00 76.57           C  
ATOM    834  OG1 THR C 162      99.040 -16.057-248.065  1.00 67.27           O  
ATOM    835  HN  THR C 162      98.116 -17.329-252.105  1.00  0.00           H  
ATOM    836  HG1 THR C 162      98.629 -16.722-247.526  1.00  0.00           H  
ATOM    837  N   TYR C 163      96.612 -15.166-249.248  1.00 66.69           N  
ATOM    838  CA  TYR C 163      95.751 -14.000-249.413  1.00 71.24           C  
ATOM    839  C   TYR C 163      96.218 -12.890-248.479  1.00 71.36           C  
ATOM    840  O   TYR C 163      97.013 -13.116-247.562  1.00 57.43           O  
ATOM    841  CB  TYR C 163      94.270 -14.332-249.163  1.00 59.53           C  
ATOM    842  CG  TYR C 163      93.945 -14.621-247.721  1.00 69.32           C  
ATOM    843  CD1 TYR C 163      94.360 -15.811-247.123  1.00 56.42           C  
ATOM    844  CD2 TYR C 163      93.205 -13.723-246.956  1.00 65.92           C  
ATOM    845  CE1 TYR C 163      94.056 -16.102-245.806  1.00 57.44           C  
ATOM    846  CE2 TYR C 163      92.907 -14.006-245.611  1.00 65.96           C  
ATOM    847  CZ  TYR C 163      93.334 -15.203-245.048  1.00 61.35           C  
ATOM    848  OH  TYR C 163      93.067 -15.519-243.732  1.00 52.25           O  
ATOM    849  HN  TYR C 163      96.949 -15.407-248.316  1.00  0.00           H  
ATOM    850  HH  TYR C 163      93.359 -16.337-243.347  1.00  0.00           H  
ATOM    851  N   GLN C 164      95.712 -11.678-248.723  1.00 72.32           N  
ATOM    852  CA  GLN C 164      96.041 -10.511-247.916  1.00 75.16           C  
ATOM    853  C   GLN C 164      94.869 -10.124-247.021  1.00 73.71           C  
ATOM    854  O   GLN C 164      93.711 -10.163-247.448  1.00 58.42           O  
ATOM    855  CB  GLN C 164      96.439  -9.322-248.799  1.00 66.79           C  
ATOM    856  CG  GLN C 164      97.728  -9.566-249.574  1.00 80.00           C  
ATOM    857  CD  GLN C 164      98.939  -9.686-248.661  1.00 89.04           C  
ATOM    858  NE2 GLN C 164      99.947 -10.428-249.106  1.00 81.27           N  
ATOM    859  OE1 GLN C 164      98.967  -9.114-247.568  1.00100.91           O  
ATOM    860  HN  GLN C 164      95.069 -11.565-249.507  1.00  0.00           H  
ATOM    861 1HE2 GLN C 164     100.759 -10.508-248.494  1.00  0.00           H  
ATOM    862 2HE2 GLN C 164      99.924 -10.901-250.009  1.00  0.00           H  
ATOM    863  N   LEU C 165      95.182  -9.777-245.766  1.00 62.75           N  
ATOM    864  CA  LEU C 165      94.185  -9.283-244.827  1.00 59.07           C  
ATOM    865  C   LEU C 165      93.845  -7.829-245.121  1.00 67.43           C  
ATOM    866  O   LEU C 165      94.732  -7.011-245.367  1.00 78.04           O  
ATOM    867  CB  LEU C 165      94.692  -9.402-243.395  1.00 54.99           C  
ATOM    868  CG  LEU C 165      94.553 -10.799-242.799  1.00 53.97           C  
ATOM    869  CD1 LEU C 165      95.177 -10.878-241.411  1.00 50.19           C  
ATOM    870  CD2 LEU C 165      93.072 -11.184-242.777  1.00 52.66           C  
ATOM    871  HN  LEU C 165      96.151  -9.862-245.458  1.00  0.00           H  
ATOM    872  N   ARG C 166      92.556  -7.509-245.088  1.00 56.62           N  
ATOM    873  CA  ARG C 166      92.147  -6.116-245.059  1.00 57.40           C  
ATOM    874  C   ARG C 166      92.522  -5.520-243.713  1.00 78.13           C  
ATOM    875  O   ARG C 166      92.600  -6.229-242.702  1.00 59.40           O  
ATOM    876  CB  ARG C 166      90.653  -5.993-245.312  1.00 67.58           C  
ATOM    877  CG  ARG C 166      90.229  -6.752-246.558  1.00 63.76           C  
ATOM    878  CD  ARG C 166      89.452  -5.907-247.508  1.00 68.08           C  
ATOM    879  NE  ARG C 166      88.024  -5.986-247.249  1.00 72.46           N  
ATOM    880  CZ  ARG C 166      87.121  -6.240-248.184  1.00 69.67           C  
ATOM    881  NH1 ARG C 166      87.514  -6.416-249.444  1.00 68.08           N1+
ATOM    882  NH2 ARG C 166      85.829  -6.302-247.872  1.00 75.75           N  
ATOM    883  HN  ARG C 166      91.850  -8.245-245.083  1.00  0.00           H  
ATOM    884  HE  ARG C 166      87.699  -5.838-246.294  1.00  0.00           H  
ATOM    885 1HH1 ARG C 166      88.504  -6.368-249.683  1.00  0.00           H  
ATOM    886 2HH1 ARG C 166      86.819  -6.612-250.164  1.00  0.00           H  
ATOM    887 1HH2 ARG C 166      85.528  -6.167-246.907  1.00  0.00           H  
ATOM    888 2HH2 ARG C 166      85.134  -6.498-248.592  1.00  0.00           H  
ATOM    889  N   GLU C 167      92.786  -4.207-243.713  1.00 72.68           N  
ATOM    890  CA  GLU C 167      93.349  -3.573-242.526  1.00 64.36           C  
ATOM    891  C   GLU C 167      92.399  -3.683-241.343  1.00 54.14           C  
ATOM    892  O   GLU C 167      92.841  -3.862-240.204  1.00 56.29           O  
ATOM    893  CB  GLU C 167      93.691  -2.113-242.811  1.00 74.81           C  
ATOM    894  CG  GLU C 167      94.837  -1.541-241.963  1.00 77.08           C  
ATOM    895  CD  GLU C 167      95.245  -0.144-242.429  1.00108.26           C  
ATOM    896  OE1 GLU C 167      94.410   0.786-242.332  1.00115.04           O  
ATOM    897  OE2 GLU C 167      96.390   0.026-242.906  1.00116.37           O1-
ATOM    898  HN  GLU C 167      92.593  -3.649-244.545  1.00  0.00           H  
ATOM    899  N   SER C 168      91.090  -3.608-241.593  1.00 68.82           N  
ATOM    900  CA  SER C 168      90.119  -3.810-240.517  1.00 53.88           C  
ATOM    901  C   SER C 168      90.167  -5.245-239.978  1.00 62.20           C  
ATOM    902  O   SER C 168      90.250  -5.449-238.761  1.00 61.24           O  
ATOM    903  CB  SER C 168      88.726  -3.447-241.009  1.00 55.28           C  
ATOM    904  OG  SER C 168      88.501  -4.043-242.274  1.00 74.42           O  
ATOM    905  HN  SER C 168      90.765  -3.409-242.539  1.00  0.00           H  
ATOM    906  HG  SER C 168      87.631  -3.816-242.581  1.00  0.00           H  
ATOM    907  N   GLU C 169      90.112  -6.255-240.867  1.00 60.53           N  
ATOM    908  CA  GLU C 169      90.247  -7.658-240.451  1.00 57.28           C  
ATOM    909  C   GLU C 169      91.501  -7.884-239.609  1.00 57.24           C  
ATOM    910  O   GLU C 169      91.495  -8.684-238.669  1.00 57.13           O  
ATOM    911  CB  GLU C 169      90.299  -8.580-241.674  1.00 55.28           C  
ATOM    912  CG  GLU C 169      89.104  -8.524-242.590  1.00 64.83           C  
ATOM    913  CD  GLU C 169      89.427  -9.007-244.008  1.00 70.14           C  
ATOM    914  OE1 GLU C 169      90.632  -9.111-244.339  1.00 68.81           O  
ATOM    915  OE2 GLU C 169      88.477  -9.280-244.784  1.00 65.19           O1-
ATOM    916  HN  GLU C 169      89.973  -6.041-241.855  1.00  0.00           H  
ATOM    917  N   LEU C 170      92.595  -7.198-239.949  1.00 57.24           N  
ATOM    918  CA  LEU C 170      93.834  -7.357-239.204  1.00 56.31           C  
ATOM    919  C   LEU C 170      93.705  -6.755-237.812  1.00 52.98           C  
ATOM    920  O   LEU C 170      94.145  -7.358-236.831  1.00 50.87           O  
ATOM    921  CB  LEU C 170      94.982  -6.713-239.984  1.00 62.55           C  
ATOM    922  CG  LEU C 170      96.319  -6.473-239.281  1.00 62.01           C  
ATOM    923  CD1 LEU C 170      97.185  -7.735-239.253  1.00 48.70           C  
ATOM    924  CD2 LEU C 170      97.030  -5.316-239.978  1.00 53.65           C  
ATOM    925  HN  LEU C 170      92.561  -6.555-240.740  1.00  0.00           H  
ATOM    926  N   VAL C 171      93.079  -5.574-237.711  1.00 50.93           N  
ATOM    927  CA  VAL C 171      92.782  -4.983-236.408  1.00 50.54           C  
ATOM    928  C   VAL C 171      91.925  -5.927-235.576  1.00 57.33           C  
ATOM    929  O   VAL C 171      92.263  -6.252-234.433  1.00 60.31           O  
ATOM    930  CB  VAL C 171      92.109  -3.610-236.591  1.00 60.04           C  
ATOM    931  CG1 VAL C 171      91.678  -3.022-235.247  1.00 55.25           C  
ATOM    932  CG2 VAL C 171      93.064  -2.653-237.299  1.00 53.84           C  
ATOM    933  HN  VAL C 171      92.805  -5.079-238.559  1.00  0.00           H  
ATOM    934  N   PHE C 172      90.815  -6.405-236.143  1.00 57.56           N  
ATOM    935  CA  PHE C 172      89.949  -7.342-235.424  1.00 55.21           C  
ATOM    936  C   PHE C 172      90.700  -8.601-234.980  1.00 56.47           C  
ATOM    937  O   PHE C 172      90.500  -9.091-233.861  1.00 60.44           O  
ATOM    938  CB  PHE C 172      88.762  -7.697-236.305  1.00 58.51           C  
ATOM    939  CG  PHE C 172      87.925  -8.828-235.800  1.00 63.19           C  
ATOM    940  CD1 PHE C 172      86.878  -8.596-234.923  1.00 62.85           C  
ATOM    941  CD2 PHE C 172      88.144 -10.127-236.251  1.00 61.91           C  
ATOM    942  CE1 PHE C 172      86.080  -9.645-234.486  1.00 60.56           C  
ATOM    943  CE2 PHE C 172      87.354 -11.170-235.820  1.00 56.95           C  
ATOM    944  CZ  PHE C 172      86.320 -10.930-234.940  1.00 59.39           C  
ATOM    945  HN  PHE C 172      90.567  -6.114-237.089  1.00  0.00           H  
ATOM    946  N   GLY C 173      91.580  -9.132-235.832  1.00 53.75           N  
ATOM    947  CA  GLY C 173      92.302 -10.345-235.489  1.00 44.55           C  
ATOM    948  C   GLY C 173      93.366 -10.182-234.420  1.00 52.43           C  
ATOM    949  O   GLY C 173      93.617 -11.117-233.647  1.00 44.03           O  
ATOM    950  HN  GLY C 173      91.747  -8.682-236.732  1.00  0.00           H  
ATOM    951  N   ALA C 174      94.032  -9.023-234.373  1.00 51.88           N  
ATOM    952  CA  ALA C 174      94.963  -8.770-233.290  1.00 48.21           C  
ATOM    953  C   ALA C 174      94.227  -8.678-231.959  1.00 54.45           C  
ATOM    954  O   ALA C 174      94.690  -9.232-230.956  1.00 48.98           O  
ATOM    955  CB  ALA C 174      95.765  -7.500-233.569  1.00 56.58           C  
ATOM    956  HN  ALA C 174      93.886  -8.319-235.097  1.00  0.00           H  
ATOM    957  N   LYS C 175      93.054  -8.027-231.937  1.00 52.59           N  
ATOM    958  CA  LYS C 175      92.289  -7.927-230.693  1.00 50.02           C  
ATOM    959  C   LYS C 175      91.755  -9.290-230.253  1.00 51.82           C  
ATOM    960  O   LYS C 175      91.926  -9.685-229.090  1.00 51.50           O  
ATOM    961  CB  LYS C 175      91.141  -6.933-230.841  1.00 42.14           C  
ATOM    962  CG  LYS C 175      91.592  -5.469-230.912  1.00 52.41           C  
ATOM    963  CD  LYS C 175      90.389  -4.585-231.215  1.00 49.36           C  
ATOM    964  CE  LYS C 175      90.730  -3.125-231.194  1.00 66.27           C  
ATOM    965  NZ  LYS C 175      89.477  -2.326-231.240  1.00 74.78           N1+
ATOM    966  HN  LYS C 175      92.694  -7.600-232.790  1.00  0.00           H  
ATOM    967  HZ1 LYS C 175      89.709  -1.333-231.226  1.00  0.00           H  
ATOM    968  HZ2 LYS C 175      88.828  -2.582-230.496  1.00  0.00           H  
ATOM    969  HZ3 LYS C 175      88.890  -2.574-232.036  1.00  0.00           H  
ATOM    970  N   GLN C 176      91.079 -10.006-231.159  1.00 42.47           N  
ATOM    971  CA  GLN C 176      90.568 -11.335-230.817  1.00 48.11           C  
ATOM    972  C   GLN C 176      91.659 -12.235-230.261  1.00 39.49           C  
ATOM    973  O   GLN C 176      91.422 -13.011-229.333  1.00 49.96           O  
ATOM    974  CB  GLN C 176      89.928 -12.004-232.046  1.00 41.76           C  
ATOM    975  CG  GLN C 176      88.571 -11.487-232.402  1.00 58.52           C  
ATOM    976  CD  GLN C 176      87.573 -11.641-231.282  1.00 58.44           C  
ATOM    977  NE2 GLN C 176      87.269 -12.888-230.923  1.00 55.15           N  
ATOM    978  OE1 GLN C 176      87.058 -10.647-230.759  1.00 65.07           O  
ATOM    979  HN  GLN C 176      90.919  -9.625-232.091  1.00  0.00           H  
ATOM    980 1HE2 GLN C 176      86.594 -12.992-230.165  1.00  0.00           H  
ATOM    981 2HE2 GLN C 176      87.694 -13.709-231.355  1.00  0.00           H  
ATOM    982  N   ALA C 177      92.865 -12.147-230.824  1.00 44.86           N  
ATOM    983  CA  ALA C 177      93.947 -13.009-230.377  1.00 42.26           C  
ATOM    984  C   ALA C 177      94.359 -12.667-228.952  1.00 44.21           C  
ATOM    985  O   ALA C 177      94.702 -13.555-228.169  1.00 39.03           O  
ATOM    986  CB  ALA C 177      95.129 -12.891-231.336  1.00 42.71           C  
ATOM    987  HN  ALA C 177      93.029 -11.472-231.571  1.00  0.00           H  
ATOM    988  N   TRP C 178      94.332 -11.375-228.599  1.00 44.63           N  
ATOM    989  CA  TRP C 178      94.524 -10.987-227.204  1.00 38.13           C  
ATOM    990  C   TRP C 178      93.341 -11.439-226.352  1.00 36.15           C  
ATOM    991  O   TRP C 178      93.524 -11.995-225.266  1.00 35.56           O  
ATOM    992  CB  TRP C 178      94.725  -9.463-227.118  1.00 39.08           C  
ATOM    993  CG  TRP C 178      94.923  -8.910-225.743  1.00 41.39           C  
ATOM    994  CD1 TRP C 178      95.171  -9.613-224.583  1.00 48.32           C  
ATOM    995  CD2 TRP C 178      94.911  -7.525-225.370  1.00 41.29           C  
ATOM    996  CE2 TRP C 178      95.143  -7.458-223.984  1.00 48.29           C  
ATOM    997  CE3 TRP C 178      94.718  -6.335-226.074  1.00 42.07           C  
ATOM    998  NE1 TRP C 178      95.296  -8.744-223.524  1.00 45.87           N  
ATOM    999  CZ2 TRP C 178      95.188  -6.241-223.298  1.00 54.74           C  
ATOM   1000  CZ3 TRP C 178      94.769  -5.134-225.383  1.00 47.88           C  
ATOM   1001  CH2 TRP C 178      95.006  -5.093-224.019  1.00 45.84           C  
ATOM   1002  HN  TRP C 178      94.177 -10.658-229.308  1.00  0.00           H  
ATOM   1003  N   ARG C 179      92.118 -11.229-226.843  1.00 40.03           N  
ATOM   1004  CA  ARG C 179      90.927 -11.658-226.116  1.00 41.85           C  
ATOM   1005  C   ARG C 179      90.976 -13.154-225.779  1.00 48.29           C  
ATOM   1006  O   ARG C 179      90.472 -13.587-224.727  1.00 38.23           O  
ATOM   1007  CB  ARG C 179      89.707 -11.329-226.962  1.00 51.91           C  
ATOM   1008  CG  ARG C 179      88.381 -11.652-226.360  1.00 54.44           C  
ATOM   1009  CD  ARG C 179      87.271 -11.329-227.378  1.00 46.90           C  
ATOM   1010  NE  ARG C 179      85.965 -11.317-226.728  1.00 53.65           N  
ATOM   1011  CZ  ARG C 179      84.803 -11.241-227.354  1.00 51.71           C  
ATOM   1012  NH1 ARG C 179      84.756 -11.151-228.676  1.00 53.30           N1+
ATOM   1013  NH2 ARG C 179      83.680 -11.249-226.649  1.00 49.48           N  
ATOM   1014  HN  ARG C 179      92.013 -10.760-227.743  1.00  0.00           H  
ATOM   1015  HE  ARG C 179      85.947 -11.372-225.710  1.00  0.00           H  
ATOM   1016 1HH1 ARG C 179      83.860 -11.092-229.159  1.00  0.00           H  
ATOM   1017 2HH1 ARG C 179      85.620 -11.145-229.218  1.00  0.00           H  
ATOM   1018 1HH2 ARG C 179      82.784 -11.190-227.132  1.00  0.00           H  
ATOM   1019 2HH2 ARG C 179      83.716 -11.318-225.632  1.00  0.00           H  
ATOM   1020  N   ASN C 180      91.618 -13.942-226.626  1.00 42.65           N  
ATOM   1021  CA  ASN C 180      91.603 -15.390-226.460  1.00 51.88           C  
ATOM   1022  C   ASN C 180      92.799 -15.927-225.704  1.00 50.22           C  
ATOM   1023  O   ASN C 180      92.875 -17.134-225.526  1.00 45.40           O  
ATOM   1024  CB  ASN C 180      91.556 -16.100-227.819  1.00 39.77           C  
ATOM   1025  CG  ASN C 180      90.290 -15.826-228.584  1.00 44.92           C  
ATOM   1026  ND2 ASN C 180      90.377 -15.910-229.909  1.00 40.32           N  
ATOM   1027  OD1 ASN C 180      89.241 -15.538-227.997  1.00 51.17           O  
ATOM   1028  HN  ASN C 180      92.131 -13.530-227.406  1.00  0.00           H  
ATOM   1029 1HD2 ASN C 180      91.243 -16.148-230.393  1.00  0.00           H  
ATOM   1030 2HD2 ASN C 180      89.519 -15.724-230.428  1.00  0.00           H  
ATOM   1031  N   ALA C 181      93.752 -15.091-225.318  1.00 49.34           N  
ATOM   1032  CA  ALA C 181      94.993 -15.578-224.726  1.00 48.11           C  
ATOM   1033  C   ALA C 181      94.725 -16.086-223.314  1.00 49.09           C  
ATOM   1034  O   ALA C 181      94.592 -15.292-222.377  1.00 44.07           O  
ATOM   1035  CB  ALA C 181      96.073 -14.479-224.719  1.00 41.73           C  
ATOM   1036  HN  ALA C 181      93.615 -14.087-225.437  1.00  0.00           H  
ATOM   1037  N   PRO C 182      94.684 -17.402-223.122  1.00 49.28           N  
ATOM   1038  CA  PRO C 182      94.189 -17.956-221.843  1.00 43.51           C  
ATOM   1039  C   PRO C 182      94.962 -17.486-220.609  1.00 45.53           C  
ATOM   1040  O   PRO C 182      94.380 -17.370-219.528  1.00 46.33           O  
ATOM   1041  CB  PRO C 182      94.331 -19.478-222.052  1.00 37.80           C  
ATOM   1042  CG  PRO C 182      94.339 -19.638-223.587  1.00 43.43           C  
ATOM   1043  CD  PRO C 182      95.074 -18.441-224.092  1.00 46.84           C  
ATOM   1044  N   ARG C 183      96.247 -17.215-220.734  1.00 44.46           N  
ATOM   1045  CA  ARG C 183      97.058 -16.876-219.579  1.00 43.46           C  
ATOM   1046  C   ARG C 183      97.146 -15.382-219.309  1.00 43.93           C  
ATOM   1047  O   ARG C 183      97.801 -15.004-218.335  1.00 50.66           O  
ATOM   1048  CB  ARG C 183      98.472 -17.443-219.732  1.00 30.12           C  
ATOM   1049  CG  ARG C 183      98.507 -18.973-219.855  1.00 38.07           C  
ATOM   1050  CD  ARG C 183      99.842 -19.479-220.340  1.00 34.92           C  
ATOM   1051  NE  ARG C 183      99.917 -20.924-220.131  1.00 42.72           N  
ATOM   1052  CZ  ARG C 183     100.900 -21.701-220.575  1.00 42.57           C  
ATOM   1053  NH1 ARG C 183     101.904 -21.188-221.265  1.00 36.94           N1+
ATOM   1054  NH2 ARG C 183     100.875 -23.002-220.320  1.00 51.00           N  
ATOM   1055  HN  ARG C 183      96.678 -17.244-221.658  1.00  0.00           H  
ATOM   1056  HE  ARG C 183      99.162 -21.367-219.608  1.00  0.00           H  
ATOM   1057 1HH1 ARG C 183     101.923 -20.187-221.461  1.00  0.00           H  
ATOM   1058 2HH1 ARG C 183     102.658 -21.784-221.606  1.00  0.00           H  
ATOM   1059 1HH2 ARG C 183     100.100 -23.398-219.788  1.00  0.00           H  
ATOM   1060 2HH2 ARG C 183     101.629 -23.598-220.661  1.00  0.00           H  
ATOM   1061  N   CYS C 184      96.508 -14.522-220.108  1.00 36.86           N  
ATOM   1062  CA  CYS C 184      96.602 -13.079-219.878  1.00 36.59           C  
ATOM   1063  C   CYS C 184      95.551 -12.643-218.866  1.00 35.31           C  
ATOM   1064  O   CYS C 184      94.355 -12.783-219.119  1.00 34.27           O  
ATOM   1065  CB  CYS C 184      96.442 -12.264-221.166  1.00 31.82           C  
ATOM   1066  SG  CYS C 184      96.508 -10.446-220.844  1.00 40.09           S  
ATOM   1067  HN  CYS C 184      95.950 -14.874-220.886  1.00  0.00           H  
ATOM   1068  N   VAL C 185      95.997 -12.050-217.749  1.00 43.23           N  
ATOM   1069  CA  VAL C 185      95.072 -11.492-216.760  1.00 42.88           C  
ATOM   1070  C   VAL C 185      94.654 -10.065-217.107  1.00 40.38           C  
ATOM   1071  O   VAL C 185      93.746  -9.518-216.461  1.00 43.31           O  
ATOM   1072  CB  VAL C 185      95.695 -11.563-215.343  1.00 38.22           C  
ATOM   1073  CG1 VAL C 185      96.782 -10.447-215.123  1.00 35.82           C  
ATOM   1074  CG2 VAL C 185      94.611 -11.521-214.258  1.00 34.11           C  
ATOM   1075  HN  VAL C 185      97.002 -11.986-217.585  1.00  0.00           H  
ATOM   1076  N   GLY C 186      95.249  -9.463-218.136  1.00 34.60           N  
ATOM   1077  CA  GLY C 186      94.971  -8.077-218.477  1.00 38.35           C  
ATOM   1078  C   GLY C 186      93.880  -7.878-219.511  1.00 43.34           C  
ATOM   1079  O   GLY C 186      93.736  -6.787-220.078  1.00 46.68           O  
ATOM   1080  HN  GLY C 186      95.917  -9.988-218.700  1.00  0.00           H  
ATOM   1081  N   ARG C 187      93.089  -8.919-219.752  1.00 45.46           N  
ATOM   1082  CA  ARG C 187      92.201  -8.939-220.905  1.00 48.39           C  
ATOM   1083  C   ARG C 187      90.957  -8.080-220.748  1.00 45.46           C  
ATOM   1084  O   ARG C 187      90.193  -7.981-221.714  1.00 41.74           O  
ATOM   1085  CB  ARG C 187      91.759 -10.373-221.210  1.00 40.97           C  
ATOM   1086  CG  ARG C 187      92.744 -11.164-222.027  1.00 43.07           C  
ATOM   1087  CD  ARG C 187      92.215 -12.554-222.281  1.00 43.45           C  
ATOM   1088  NE  ARG C 187      92.326 -13.437-221.128  1.00 50.82           N  
ATOM   1089  CZ  ARG C 187      91.934 -14.709-221.158  1.00 49.26           C  
ATOM   1090  NH1 ARG C 187      91.409 -15.188-222.277  1.00 40.31           N1+
ATOM   1091  NH2 ARG C 187      92.069 -15.494-220.099  1.00 46.25           N  
ATOM   1092  HN  ARG C 187      93.105  -9.718-219.118  1.00  0.00           H  
ATOM   1093  HE  ARG C 187      92.720 -13.066-220.263  1.00  0.00           H  
ATOM   1094 1HH1 ARG C 187      91.305 -14.584-223.092  1.00  0.00           H  
ATOM   1095 2HH1 ARG C 187      91.109 -16.163-222.300  1.00  0.00           H  
ATOM   1096 1HH2 ARG C 187      92.473 -15.125-219.238  1.00  0.00           H  
ATOM   1097 2HH2 ARG C 187      91.769 -16.469-220.122  1.00  0.00           H  
ATOM   1098  N   ILE C 188      90.690  -7.510-219.570  1.00 37.74           N  
ATOM   1099  CA  ILE C 188      89.586  -6.553-219.487  1.00 39.88           C  
ATOM   1100  C   ILE C 188      89.775  -5.478-220.555  1.00 45.22           C  
ATOM   1101  O   ILE C 188      88.799  -4.991-221.139  1.00 45.50           O  
ATOM   1102  CB  ILE C 188      89.484  -5.954-218.061  1.00 42.49           C  
ATOM   1103  CG1 ILE C 188      88.153  -5.251-217.828  1.00 41.16           C  
ATOM   1104  CG2 ILE C 188      90.668  -4.974-217.727  1.00 38.48           C  
ATOM   1105  CD1 ILE C 188      86.994  -6.149-217.683  1.00 45.62           C  
ATOM   1106  HN  ILE C 188      91.245  -7.737-218.745  1.00  0.00           H  
ATOM   1107  N   GLN C 189      91.039  -5.189-220.904  1.00 45.87           N  
ATOM   1108  CA  GLN C 189      91.482  -4.124-221.803  1.00 55.47           C  
ATOM   1109  C   GLN C 189      91.467  -4.496-223.288  1.00 58.31           C  
ATOM   1110  O   GLN C 189      91.915  -3.679-224.102  1.00 41.68           O  
ATOM   1111  CB  GLN C 189      92.915  -3.710-221.447  1.00 53.92           C  
ATOM   1112  CG  GLN C 189      93.031  -2.762-220.296  1.00 52.73           C  
ATOM   1113  CD  GLN C 189      92.469  -1.424-220.648  1.00 65.51           C  
ATOM   1114  NE2 GLN C 189      92.868  -0.886-221.819  1.00 54.34           N  
ATOM   1115  OE1 GLN C 189      91.678  -0.870-219.895  1.00 80.81           O  
ATOM   1116  HN  GLN C 189      91.769  -5.775-220.499  1.00  0.00           H  
ATOM   1117 1HE2 GLN C 189      92.484   0.028-222.059  1.00  0.00           H  
ATOM   1118 2HE2 GLN C 189      93.527  -1.347-222.446  1.00  0.00           H  
ATOM   1119  N   TRP C 190      90.996  -5.698-223.657  1.00 54.25           N  
ATOM   1120  CA  TRP C 190      91.247  -6.231-224.994  1.00 53.39           C  
ATOM   1121  C   TRP C 190      90.651  -5.364-226.101  1.00 52.44           C  
ATOM   1122  O   TRP C 190      91.128  -5.424-227.236  1.00 54.04           O  
ATOM   1123  CB  TRP C 190      90.706  -7.684-225.114  1.00 47.54           C  
ATOM   1124  CG  TRP C 190      89.199  -7.770-225.207  1.00 45.91           C  
ATOM   1125  CD1 TRP C 190      88.307  -7.832-224.170  1.00 44.88           C  
ATOM   1126  CD2 TRP C 190      88.416  -7.774-226.404  1.00 48.77           C  
ATOM   1127  CE2 TRP C 190      87.065  -7.845-226.021  1.00 45.68           C  
ATOM   1128  CE3 TRP C 190      88.729  -7.733-227.762  1.00 54.92           C  
ATOM   1129  NE1 TRP C 190      87.025  -7.886-224.654  1.00 50.35           N  
ATOM   1130  CZ2 TRP C 190      86.028  -7.866-226.950  1.00 44.48           C  
ATOM   1131  CZ3 TRP C 190      87.695  -7.752-228.684  1.00 58.41           C  
ATOM   1132  CH2 TRP C 190      86.361  -7.813-228.272  1.00 45.18           C  
ATOM   1133  HN  TRP C 190      90.453  -6.249-222.992  1.00  0.00           H  
ATOM   1134  N   GLY C 191      89.630  -4.560-225.808  1.00 57.16           N  
ATOM   1135  CA  GLY C 191      89.071  -3.708-226.839  1.00 65.33           C  
ATOM   1136  C   GLY C 191      89.896  -2.464-227.142  1.00 69.92           C  
ATOM   1137  O   GLY C 191      89.729  -1.869-228.210  1.00 70.59           O  
ATOM   1138  HN  GLY C 191      89.244  -4.544-224.864  1.00  0.00           H  
ATOM   1139  N   LYS C 192      90.774  -2.058-226.239  1.00 67.46           N  
ATOM   1140  CA  LYS C 192      91.568  -0.848-226.411  1.00 65.43           C  
ATOM   1141  C   LYS C 192      93.005  -1.279-226.709  1.00 65.31           C  
ATOM   1142  O   LYS C 192      93.835  -1.415-225.809  1.00 71.84           O  
ATOM   1143  CB  LYS C 192      91.470   0.059-225.173  1.00 60.89           C  
ATOM   1144  CG  LYS C 192      90.034   0.470-224.799  1.00 73.13           C  
ATOM   1145  CD  LYS C 192      89.689   0.063-223.355  1.00 92.73           C  
ATOM   1146  CE  LYS C 192      88.351  -0.706-223.266  1.00100.22           C  
ATOM   1147  NZ  LYS C 192      88.159  -1.448-221.966  1.00 96.54           N1+
ATOM   1148  HN  LYS C 192      90.900  -2.612-225.392  1.00  0.00           H  
ATOM   1149  HZ1 LYS C 192      87.276  -1.955-221.907  1.00  0.00           H  
ATOM   1150  HZ2 LYS C 192      88.263  -0.815-221.173  1.00  0.00           H  
ATOM   1151  HZ3 LYS C 192      88.945  -2.074-221.790  1.00  0.00           H  
ATOM   1152  N   LEU C 193      93.288  -1.479-227.993  1.00 54.20           N  
ATOM   1153  CA  LEU C 193      94.589  -1.891-228.498  1.00 51.87           C  
ATOM   1154  C   LEU C 193      94.892  -1.069-229.744  1.00 61.73           C  
ATOM   1155  O   LEU C 193      93.998  -0.831-230.560  1.00 60.34           O  
ATOM   1156  CB  LEU C 193      94.592  -3.405-228.823  1.00 57.33           C  
ATOM   1157  CG  LEU C 193      95.774  -4.000-229.587  1.00 49.34           C  
ATOM   1158  CD1 LEU C 193      97.073  -3.934-228.777  1.00 47.62           C  
ATOM   1159  CD2 LEU C 193      95.432  -5.426-229.970  1.00 53.31           C  
ATOM   1160  HN  LEU C 193      92.540  -1.333-228.672  1.00  0.00           H  
ATOM   1161  N   GLN C 194      96.141  -0.619-229.891  1.00 65.63           N  
ATOM   1162  CA  GLN C 194      96.548   0.157-231.061  1.00 68.52           C  
ATOM   1163  C   GLN C 194      97.321  -0.741-232.017  1.00 76.38           C  
ATOM   1164  O   GLN C 194      98.340  -1.327-231.639  1.00 81.93           O  
ATOM   1165  CB  GLN C 194      97.397   1.368-230.687  1.00 60.55           C  
ATOM   1166  CG  GLN C 194      97.966   2.086-231.919  1.00 53.53           C  
ATOM   1167  CD  GLN C 194      96.898   2.829-232.695  1.00 65.98           C  
ATOM   1168  NE2 GLN C 194      96.974   2.763-234.023  1.00 72.07           N  
ATOM   1169  OE1 GLN C 194      96.004   3.450-232.110  1.00 68.03           O  
ATOM   1170  HN  GLN C 194      96.830  -0.822-229.167  1.00  0.00           H  
ATOM   1171 1HE2 GLN C 194      96.255   3.263-234.545  1.00  0.00           H  
ATOM   1172 2HE2 GLN C 194      97.712   2.250-234.506  1.00  0.00           H  
ATOM   1173  N   VAL C 195      96.853  -0.826-233.261  1.00 69.72           N  
ATOM   1174  CA  VAL C 195      97.412  -1.749-234.240  1.00 63.68           C  
ATOM   1175  C   VAL C 195      98.193  -0.966-235.275  1.00 64.98           C  
ATOM   1176  O   VAL C 195      97.618  -0.172-236.031  1.00 65.33           O  
ATOM   1177  CB  VAL C 195      96.325  -2.588-234.914  1.00 54.88           C  
ATOM   1178  CG1 VAL C 195      96.957  -3.515-235.953  1.00 48.20           C  
ATOM   1179  CG2 VAL C 195      95.544  -3.350-233.865  1.00 46.47           C  
ATOM   1180  HN  VAL C 195      96.077  -0.225-233.538  1.00  0.00           H  
ATOM   1181  N   PHE C 196      99.492  -1.228-235.340  1.00 61.53           N  
ATOM   1182  CA  PHE C 196     100.373  -0.601-236.316  1.00 64.87           C  
ATOM   1183  C   PHE C 196     100.608  -1.585-237.461  1.00 57.14           C  
ATOM   1184  O   PHE C 196     101.183  -2.665-237.264  1.00 49.89           O  
ATOM   1185  CB  PHE C 196     101.680  -0.176-235.656  1.00 69.73           C  
ATOM   1186  CG  PHE C 196     101.525   0.994-234.730  1.00 73.84           C  
ATOM   1187  CD1 PHE C 196     101.217   2.257-235.225  1.00 71.65           C  
ATOM   1188  CD2 PHE C 196     101.686   0.838-233.367  1.00 65.77           C  
ATOM   1189  CE1 PHE C 196     101.075   3.341-234.370  1.00 62.53           C  
ATOM   1190  CE2 PHE C 196     101.544   1.930-232.504  1.00 66.16           C  
ATOM   1191  CZ  PHE C 196     101.242   3.181-233.010  1.00 56.88           C  
ATOM   1192  HN  PHE C 196      99.890  -1.896-234.680  1.00  0.00           H  
ATOM   1193  N   ASP C 197     100.148  -1.223-238.652  1.00 57.61           N  
ATOM   1194  CA  ASP C 197     100.351  -2.064-239.823  1.00 55.18           C  
ATOM   1195  C   ASP C 197     101.723  -1.754-240.404  1.00 58.68           C  
ATOM   1196  O   ASP C 197     101.922  -0.721-241.052  1.00 65.42           O  
ATOM   1197  CB  ASP C 197      99.241  -1.840-240.837  1.00 60.99           C  
ATOM   1198  CG  ASP C 197      99.407  -2.694-242.065  1.00 71.24           C  
ATOM   1199  OD1 ASP C 197     100.357  -3.505-242.107  1.00 65.31           O  
ATOM   1200  OD2 ASP C 197      98.596  -2.555-243.000  1.00 78.85           O1-
ATOM   1201  HN  ASP C 197      99.644  -0.341-238.749  1.00  0.00           H  
ATOM   1202  N   ALA C 198     102.680  -2.656-240.165  1.00 58.13           N  
ATOM   1203  CA  ALA C 198     104.014  -2.584-240.749  1.00 61.78           C  
ATOM   1204  C   ALA C 198     104.221  -3.625-241.848  1.00 67.88           C  
ATOM   1205  O   ALA C 198     105.365  -3.993-242.139  1.00 64.44           O  
ATOM   1206  CB  ALA C 198     105.078  -2.745-239.657  1.00 62.91           C  
ATOM   1207  HN  ALA C 198     102.466  -3.435-239.542  1.00  0.00           H  
ATOM   1208  N   ARG C 199     103.135  -4.103-242.474  1.00 69.81           N  
ATOM   1209  CA  ARG C 199     103.242  -5.166-243.468  1.00 75.55           C  
ATOM   1210  C   ARG C 199     103.930  -4.714-244.746  1.00 81.10           C  
ATOM   1211  O   ARG C 199     104.252  -5.559-245.587  1.00 85.99           O  
ATOM   1212  CB  ARG C 199     101.858  -5.739-243.790  1.00 67.60           C  
ATOM   1213  CG  ARG C 199     101.298  -6.619-242.671  1.00 70.66           C  
ATOM   1214  CD  ARG C 199      99.859  -7.017-242.939  1.00 68.26           C  
ATOM   1215  NE  ARG C 199      98.997  -5.859-243.167  1.00 70.86           N  
ATOM   1216  CZ  ARG C 199      97.793  -5.936-243.722  1.00 69.62           C  
ATOM   1217  NH1 ARG C 199      97.314  -7.112-244.116  1.00 70.74           N1+
ATOM   1218  NH2 ARG C 199      97.065  -4.844-243.887  1.00 64.96           N  
ATOM   1219  HN  ARG C 199     102.218  -3.716-242.251  1.00  0.00           H  
ATOM   1220  HE  ARG C 199      99.339  -4.941-242.884  1.00  0.00           H  
ATOM   1221 1HH1 ARG C 199      97.875  -7.954-243.989  1.00  0.00           H  
ATOM   1222 2HH1 ARG C 199      96.389  -7.171-244.542  1.00  0.00           H  
ATOM   1223 1HH2 ARG C 199      97.432  -3.942-243.585  1.00  0.00           H  
ATOM   1224 2HH2 ARG C 199      96.140  -4.903-244.313  1.00  0.00           H  
ATOM   1225  N   ASP C 200     104.173  -3.421-244.916  1.00 78.58           N  
ATOM   1226  CA  ASP C 200     104.996  -2.955-246.024  1.00 95.65           C  
ATOM   1227  C   ASP C 200     106.471  -2.825-245.641  1.00 96.44           C  
ATOM   1228  O   ASP C 200     107.219  -2.120-246.328  1.00 86.05           O  
ATOM   1229  CB  ASP C 200     104.458  -1.625-246.571  1.00106.04           C  
ATOM   1230  CG  ASP C 200     103.949  -0.689-245.475  1.00115.49           C  
ATOM   1231  OD1 ASP C 200     103.296  -1.178-244.520  1.00113.51           O  
ATOM   1232  OD2 ASP C 200     104.191   0.537-245.584  1.00119.90           O1-
ATOM   1233  HN  ASP C 200     103.779  -2.744-244.263  1.00  0.00           H  
ATOM   1234  N   CYS C 201     106.908  -3.503-244.576  1.00 96.95           N  
ATOM   1235  CA  CYS C 201     108.281  -3.356-244.110  1.00 91.29           C  
ATOM   1236  C   CYS C 201     109.251  -4.093-245.026  1.00 90.73           C  
ATOM   1237  O   CYS C 201     108.998  -5.224-245.447  1.00 83.92           O  
ATOM   1238  CB  CYS C 201     108.419  -3.868-242.683  1.00 84.98           C  
ATOM   1239  SG  CYS C 201     109.992  -3.428-241.914  1.00 81.30           S  
ATOM   1240  HN  CYS C 201     106.273  -4.131-244.083  1.00  0.00           H  
ATOM   1241  N   ARG C 202     110.381  -3.444-245.321  1.00 96.10           N  
ATOM   1242  CA  ARG C 202     111.269  -3.862-246.397  1.00 99.32           C  
ATOM   1243  C   ARG C 202     112.598  -4.448-245.941  1.00 95.82           C  
ATOM   1244  O   ARG C 202     113.154  -5.281-246.656  1.00 94.73           O  
ATOM   1245  CB  ARG C 202     111.560  -2.675-247.325  1.00107.79           C  
ATOM   1246  CG  ARG C 202     110.316  -1.991-247.868  1.00113.00           C  
ATOM   1247  CD  ARG C 202     109.973  -2.485-249.265  1.00117.30           C  
ATOM   1248  NE  ARG C 202     110.323  -1.499-250.286  1.00121.58           N  
ATOM   1249  CZ  ARG C 202     109.480  -0.589-250.771  1.00121.40           C  
ATOM   1250  NH1 ARG C 202     108.228  -0.537-250.329  1.00121.01           N1+
ATOM   1251  NH2 ARG C 202     109.887   0.271-251.698  1.00121.39           N  
ATOM   1252  HN  ARG C 202     110.632  -2.623-244.770  1.00  0.00           H  
ATOM   1253  HE  ARG C 202     111.275  -1.509-250.651  1.00  0.00           H  
ATOM   1254 1HH1 ARG C 202     107.582   0.160-250.700  1.00  0.00           H  
ATOM   1255 2HH1 ARG C 202     107.915  -1.197-249.617  1.00  0.00           H  
ATOM   1256 1HH2 ARG C 202     109.241   0.968-252.069  1.00  0.00           H  
ATOM   1257 2HH2 ARG C 202     110.848   0.231-252.037  1.00  0.00           H  
ATOM   1258  N   SER C 203     113.138  -4.023-244.800  1.00 98.98           N  
ATOM   1259  CA  SER C 203     114.432  -4.509-244.330  1.00101.05           C  
ATOM   1260  C   SER C 203     114.576  -4.183-242.847  1.00 95.28           C  
ATOM   1261  O   SER C 203     113.721  -3.526-242.246  1.00 90.23           O  
ATOM   1262  CB  SER C 203     115.590  -3.904-245.132  1.00105.70           C  
ATOM   1263  OG  SER C 203     116.055  -2.702-244.533  1.00101.13           O  
ATOM   1264  HN  SER C 203     112.633  -3.338-244.238  1.00  0.00           H  
ATOM   1265  HG  SER C 203     116.773  -2.327-245.030  1.00  0.00           H  
ATOM   1266  N   ALA C 204     115.699  -4.625-242.268  1.00 94.52           N  
ATOM   1267  CA  ALA C 204     115.905  -4.505-240.824  1.00 91.71           C  
ATOM   1268  C   ALA C 204     116.039  -3.057-240.352  1.00 83.44           C  
ATOM   1269  O   ALA C 204     115.882  -2.803-239.153  1.00 69.57           O  
ATOM   1270  CB  ALA C 204     117.137  -5.308-240.397  1.00 90.47           C  
ATOM   1271  HN  ALA C 204     116.424  -5.053-242.844  1.00  0.00           H  
ATOM   1272  N   GLN C 205     116.324  -2.108-241.255  1.00 84.54           N  
ATOM   1273  CA  GLN C 205     116.341  -0.697-240.869  1.00 83.92           C  
ATOM   1274  C   GLN C 205     114.921  -0.156-240.734  1.00 77.88           C  
ATOM   1275  O   GLN C 205     114.594   0.502-239.742  1.00 75.65           O  
ATOM   1276  CB  GLN C 205     117.144   0.133-241.882  1.00 86.93           C  
ATOM   1277  CG  GLN C 205     117.562   1.536-241.384  1.00 91.52           C  
ATOM   1278  CD  GLN C 205     118.773   1.505-240.455  1.00101.20           C  
ATOM   1279  NE2 GLN C 205     118.847   2.467-239.537  1.00 91.07           N  
ATOM   1280  OE1 GLN C 205     119.629   0.621-240.560  1.00114.32           O  
ATOM   1281  HN  GLN C 205     116.531  -2.372-242.218  1.00  0.00           H  
ATOM   1282 1HE2 GLN C 205     119.656   2.446-238.916  1.00  0.00           H  
ATOM   1283 2HE2 GLN C 205     118.140   3.197-239.450  1.00  0.00           H  
ATOM   1284  N   GLU C 206     114.065  -0.420-241.727  1.00 79.85           N  
ATOM   1285  CA  GLU C 206     112.657  -0.048-241.612  1.00 78.62           C  
ATOM   1286  C   GLU C 206     112.023  -0.708-240.397  1.00 71.94           C  
ATOM   1287  O   GLU C 206     111.361  -0.044-239.587  1.00 71.24           O  
ATOM   1288  CB  GLU C 206     111.900  -0.440-242.878  1.00 86.86           C  
ATOM   1289  CG  GLU C 206     112.685  -0.218-244.147  1.00100.14           C  
ATOM   1290  CD  GLU C 206     111.782   0.063-245.323  1.00109.50           C  
ATOM   1291  OE1 GLU C 206     112.300   0.405-246.409  1.00110.49           O  
ATOM   1292  OE2 GLU C 206     110.548  -0.053-245.157  1.00112.94           O1-
ATOM   1293  HN  GLU C 206     114.398  -0.885-242.572  1.00  0.00           H  
ATOM   1294  N   MET C 207     112.209  -2.024-240.265  1.00 69.45           N  
ATOM   1295  CA  MET C 207     111.826  -2.747-239.057  1.00 73.07           C  
ATOM   1296  C   MET C 207     112.209  -1.959-237.817  1.00 65.85           C  
ATOM   1297  O   MET C 207     111.354  -1.593-237.004  1.00 71.44           O  
ATOM   1298  CB  MET C 207     112.484  -4.134-239.055  1.00 85.03           C  
ATOM   1299  CG  MET C 207     112.316  -4.931-237.766  1.00101.03           C  
ATOM   1300  SD  MET C 207     112.351  -6.728-238.007  1.00110.34           S  
ATOM   1301  CE  MET C 207     113.727  -6.912-239.137  1.00109.14           C  
ATOM   1302  HN  MET C 207     112.633  -2.541-241.035  1.00  0.00           H  
ATOM   1303  N   PHE C 208     113.498  -1.630-237.704  1.00 71.78           N  
ATOM   1304  CA  PHE C 208     113.983  -0.875-236.551  1.00 72.65           C  
ATOM   1305  C   PHE C 208     113.236   0.444-236.379  1.00 72.51           C  
ATOM   1306  O   PHE C 208     112.946   0.842-235.246  1.00 64.72           O  
ATOM   1307  CB  PHE C 208     115.488  -0.644-236.685  1.00 73.17           C  
ATOM   1308  CG  PHE C 208     116.091   0.103-235.539  1.00 79.30           C  
ATOM   1309  CD1 PHE C 208     116.269  -0.511-234.311  1.00 76.80           C  
ATOM   1310  CD2 PHE C 208     116.494   1.422-235.692  1.00 87.72           C  
ATOM   1311  CE1 PHE C 208     116.829   0.176-233.248  1.00 81.67           C  
ATOM   1312  CE2 PHE C 208     117.057   2.115-234.634  1.00 89.53           C  
ATOM   1313  CZ  PHE C 208     117.224   1.489-233.411  1.00 89.45           C  
ATOM   1314  HN  PHE C 208     114.154  -1.910-238.433  1.00  0.00           H  
ATOM   1315  N   THR C 209     112.893   1.124-237.479  1.00 74.38           N  
ATOM   1316  CA  THR C 209     112.132   2.365-237.344  1.00 72.01           C  
ATOM   1317  C   THR C 209     110.721   2.101-236.833  1.00 76.79           C  
ATOM   1318  O   THR C 209     110.211   2.845-235.987  1.00 74.96           O  
ATOM   1319  CB  THR C 209     112.067   3.118-238.671  1.00 66.35           C  
ATOM   1320  CG2 THR C 209     111.731   4.574-238.412  1.00 60.16           C  
ATOM   1321  OG1 THR C 209     113.333   3.042-239.332  1.00 65.27           O  
ATOM   1322  HN  THR C 209     113.160   0.780-238.402  1.00  0.00           H  
ATOM   1323  HG1 THR C 209     113.543   2.130-239.494  1.00  0.00           H  
ATOM   1324  N   TYR C 210     110.066   1.057-237.347  1.00 69.44           N  
ATOM   1325  CA  TYR C 210     108.741   0.712-236.847  1.00 66.19           C  
ATOM   1326  C   TYR C 210     108.775   0.404-235.348  1.00 61.95           C  
ATOM   1327  O   TYR C 210     107.910   0.858-234.585  1.00 57.16           O  
ATOM   1328  CB  TYR C 210     108.197  -0.474-237.629  1.00 69.87           C  
ATOM   1329  CG  TYR C 210     107.469  -0.136-238.910  1.00 67.88           C  
ATOM   1330  CD1 TYR C 210     106.298   0.606-238.889  1.00 62.94           C  
ATOM   1331  CD2 TYR C 210     107.920  -0.617-240.138  1.00 75.72           C  
ATOM   1332  CE1 TYR C 210     105.607   0.886-240.062  1.00 68.02           C  
ATOM   1333  CE2 TYR C 210     107.235  -0.352-241.311  1.00 74.91           C  
ATOM   1334  CZ  TYR C 210     106.079   0.400-241.263  1.00 72.72           C  
ATOM   1335  OH  TYR C 210     105.392   0.669-242.414  1.00 74.56           O  
ATOM   1336  HN  TYR C 210     110.492   0.502-238.089  1.00  0.00           H  
ATOM   1337  HH  TYR C 210     104.596   1.187-242.381  1.00  0.00           H  
ATOM   1338  N   ILE C 211     109.778  -0.349-234.900  1.00 56.51           N  
ATOM   1339  CA  ILE C 211     109.839  -0.728-233.492  1.00 54.13           C  
ATOM   1340  C   ILE C 211     109.900   0.515-232.610  1.00 65.82           C  
ATOM   1341  O   ILE C 211     109.168   0.634-231.621  1.00 65.79           O  
ATOM   1342  CB  ILE C 211     111.028  -1.669-233.246  1.00 59.01           C  
ATOM   1343  CG1 ILE C 211     110.829  -2.970-234.025  1.00 70.22           C  
ATOM   1344  CG2 ILE C 211     111.192  -1.948-231.767  1.00 51.39           C  
ATOM   1345  CD1 ILE C 211     111.789  -4.068-233.629  1.00 71.59           C  
ATOM   1346  HN  ILE C 211     110.506  -0.662-235.543  1.00  0.00           H  
ATOM   1347  N   CYS C 212     110.742   1.484-232.989  1.00 70.31           N  
ATOM   1348  CA  CYS C 212     110.926   2.687-232.183  1.00 72.42           C  
ATOM   1349  C   CYS C 212     109.674   3.560-232.156  1.00 69.94           C  
ATOM   1350  O   CYS C 212     109.413   4.236-231.153  1.00 67.67           O  
ATOM   1351  CB  CYS C 212     112.127   3.485-232.704  1.00 83.04           C  
ATOM   1352  SG  CYS C 212     113.741   2.619-232.571  1.00 81.41           S  
ATOM   1353  HN  CYS C 212     111.265   1.380-233.858  1.00  0.00           H  
ATOM   1354  N   ASN C 213     108.893   3.569-233.239  1.00 69.20           N  
ATOM   1355  CA  ASN C 213     107.605   4.256-233.200  1.00 70.12           C  
ATOM   1356  C   ASN C 213     106.655   3.582-232.219  1.00 65.59           C  
ATOM   1357  O   ASN C 213     105.954   4.255-231.450  1.00 61.61           O  
ATOM   1358  CB  ASN C 213     106.994   4.306-234.602  1.00 76.51           C  
ATOM   1359  CG  ASN C 213     107.567   5.430-235.426  1.00 80.04           C  
ATOM   1360  ND2 ASN C 213     108.348   5.092-236.449  1.00 77.30           N  
ATOM   1361  OD1 ASN C 213     107.326   6.598-235.132  1.00 81.67           O  
ATOM   1362  HN  ASN C 213     109.195   3.097-234.091  1.00  0.00           H  
ATOM   1363 1HD2 ASN C 213     108.736   5.853-237.007  1.00  0.00           H  
ATOM   1364 2HD2 ASN C 213     108.548   4.122-236.693  1.00  0.00           H  
ATOM   1365  N   HIS C 214     106.621   2.248-232.229  1.00 65.30           N  
ATOM   1366  CA  HIS C 214     105.826   1.513-231.252  1.00 57.20           C  
ATOM   1367  C   HIS C 214     106.228   1.895-229.831  1.00 51.05           C  
ATOM   1368  O   HIS C 214     105.399   2.340-229.027  1.00 49.09           O  
ATOM   1369  CB  HIS C 214     106.003   0.017-231.487  1.00 54.15           C  
ATOM   1370  CG  HIS C 214     105.255  -0.848-230.517  1.00 57.78           C  
ATOM   1371  CD2 HIS C 214     105.314  -0.943-229.168  1.00 59.43           C  
ATOM   1372  ND1 HIS C 214     104.334  -1.788-230.925  1.00 56.74           N  
ATOM   1373  CE1 HIS C 214     103.850  -2.417-229.870  1.00 59.44           C  
ATOM   1374  NE2 HIS C 214     104.426  -1.924-228.790  1.00 53.01           N  
ATOM   1375  HN  HIS C 214     107.158   1.736-232.929  1.00  0.00           H  
ATOM   1376  N   ILE C 215     107.513   1.726-229.515  1.00 55.84           N  
ATOM   1377  CA  ILE C 215     108.014   2.017-228.169  1.00 57.35           C  
ATOM   1378  C   ILE C 215     107.671   3.448-227.758  1.00 59.11           C  
ATOM   1379  O   ILE C 215     107.174   3.686-226.650  1.00 59.62           O  
ATOM   1380  CB  ILE C 215     109.530   1.751-228.100  1.00 55.11           C  
ATOM   1381  CG1 ILE C 215     109.828   0.263-228.344  1.00 56.63           C  
ATOM   1382  CG2 ILE C 215     110.107   2.226-226.774  1.00 50.94           C  
ATOM   1383  CD1 ILE C 215     111.304  -0.108-228.159  1.00 50.99           C  
ATOM   1384  HN  ILE C 215     108.161   1.387-230.226  1.00  0.00           H  
ATOM   1385  N   LYS C 216     107.887   4.415-228.661  1.00 56.14           N  
ATOM   1386  CA  LYS C 216     107.540   5.807-228.380  1.00 54.90           C  
ATOM   1387  C   LYS C 216     106.050   5.960-228.084  1.00 51.42           C  
ATOM   1388  O   LYS C 216     105.667   6.592-227.092  1.00 57.96           O  
ATOM   1389  CB  LYS C 216     107.952   6.695-229.560  1.00 67.45           C  
ATOM   1390  CG  LYS C 216     107.450   8.146-229.509  1.00 85.91           C  
ATOM   1391  CD  LYS C 216     108.448   9.092-228.820  1.00 98.66           C  
ATOM   1392  CE  LYS C 216     108.142  10.578-229.100  1.00 99.32           C  
ATOM   1393  NZ  LYS C 216     108.832  11.518-228.147  1.00 99.04           N1+
ATOM   1394  HN  LYS C 216     108.301   4.175-229.562  1.00  0.00           H  
ATOM   1395  HZ1 LYS C 216     108.630  12.500-228.332  1.00  0.00           H  
ATOM   1396  HZ2 LYS C 216     109.838  11.351-228.138  1.00  0.00           H  
ATOM   1397  HZ3 LYS C 216     108.613  11.279-227.180  1.00  0.00           H  
ATOM   1398  N   TYR C 217     105.187   5.381-228.932  1.00 50.80           N  
ATOM   1399  CA  TYR C 217     103.750   5.583-228.755  1.00 47.46           C  
ATOM   1400  C   TYR C 217     103.225   4.860-227.515  1.00 56.68           C  
ATOM   1401  O   TYR C 217     102.308   5.355-226.845  1.00 52.19           O  
ATOM   1402  CB  TYR C 217     102.990   5.111-230.003  1.00 57.61           C  
ATOM   1403  CG  TYR C 217     101.502   4.922-229.755  1.00 60.55           C  
ATOM   1404  CD1 TYR C 217     101.007   3.722-229.223  1.00 52.04           C  
ATOM   1405  CD2 TYR C 217     100.593   5.939-230.042  1.00 52.29           C  
ATOM   1406  CE1 TYR C 217      99.656   3.557-228.985  1.00 58.84           C  
ATOM   1407  CE2 TYR C 217      99.228   5.773-229.809  1.00 57.19           C  
ATOM   1408  CZ  TYR C 217      98.770   4.582-229.277  1.00 66.49           C  
ATOM   1409  OH  TYR C 217      97.421   4.394-229.037  1.00 78.81           O  
ATOM   1410  HN  TYR C 217     105.532   4.802-229.697  1.00  0.00           H  
ATOM   1411  HH  TYR C 217      96.814   5.097-229.237  1.00  0.00           H  
ATOM   1412  N   ALA C 218     103.750   3.660-227.234  1.00 54.74           N  
ATOM   1413  CA  ALA C 218     103.247   2.869-226.111  1.00 61.52           C  
ATOM   1414  C   ALA C 218     103.740   3.410-224.775  1.00 60.66           C  
ATOM   1415  O   ALA C 218     103.002   3.381-223.784  1.00 53.49           O  
ATOM   1416  CB  ALA C 218     103.653   1.399-226.260  1.00 57.46           C  
ATOM   1417  HN  ALA C 218     104.509   3.294-227.809  1.00  0.00           H  
ATOM   1418  N   THR C 219     104.981   3.902-224.731  1.00 59.85           N  
ATOM   1419  CA  THR C 219     105.498   4.482-223.493  1.00 58.49           C  
ATOM   1420  C   THR C 219     104.734   5.752-223.123  1.00 55.42           C  
ATOM   1421  O   THR C 219     104.272   5.886-221.981  1.00 50.55           O  
ATOM   1422  CB  THR C 219     107.003   4.745-223.610  1.00 56.46           C  
ATOM   1423  CG2 THR C 219     107.511   5.588-222.406  1.00 52.24           C  
ATOM   1424  OG1 THR C 219     107.706   3.485-223.651  1.00 54.66           O  
ATOM   1425  HN  THR C 219     105.569   3.873-225.564  1.00  0.00           H  
ATOM   1426  HG1 THR C 219     107.396   2.970-224.387  1.00  0.00           H  
ATOM   1427  N   ASN C 220     104.577   6.684-224.085  1.00 55.97           N  
ATOM   1428  CA  ASN C 220     103.715   7.870-223.942  1.00 45.74           C  
ATOM   1429  C   ASN C 220     104.009   8.602-222.630  1.00 56.99           C  
ATOM   1430  O   ASN C 220     103.111   8.927-221.846  1.00 57.34           O  
ATOM   1431  CB  ASN C 220     102.238   7.477-224.050  1.00 55.64           C  
ATOM   1432  CG  ASN C 220     101.294   8.657-223.960  1.00 57.44           C  
ATOM   1433  ND2 ASN C 220     100.206   8.479-223.223  1.00 62.69           N  
ATOM   1434  OD1 ASN C 220     101.534   9.710-224.534  1.00 68.55           O  
ATOM   1435  HN  ASN C 220     105.084   6.561-224.961  1.00  0.00           H  
ATOM   1436 1HD2 ASN C 220      99.570   9.274-223.162  1.00  0.00           H  
ATOM   1437 2HD2 ASN C 220     100.006   7.601-222.744  1.00  0.00           H  
ATOM   1438  N   ARG C 221     105.304   8.812-222.377  1.00 57.72           N  
ATOM   1439  CA  ARG C 221     105.781   9.517-221.190  1.00 61.94           C  
ATOM   1440  C   ARG C 221     105.349   8.827-219.895  1.00 62.01           C  
ATOM   1441  O   ARG C 221     105.098   9.489-218.881  1.00 57.82           O  
ATOM   1442  CB  ARG C 221     105.320  10.983-221.186  1.00 64.69           C  
ATOM   1443  CG  ARG C 221     105.881  11.853-222.295  1.00 74.73           C  
ATOM   1444  CD  ARG C 221     105.978  13.319-221.801  1.00 83.41           C  
ATOM   1445  NE  ARG C 221     105.438  14.287-222.751  1.00 90.61           N  
ATOM   1446  CZ  ARG C 221     106.072  15.394-223.139  1.00 99.33           C  
ATOM   1447  NH1 ARG C 221     107.277  15.677-222.652  1.00103.75           N1+
ATOM   1448  NH2 ARG C 221     105.498  16.228-224.004  1.00 99.20           N  
ATOM   1449  HN  ARG C 221     105.992   8.463-223.044  1.00  0.00           H  
ATOM   1450  HE  ARG C 221     104.515  14.104-223.144  1.00  0.00           H  
ATOM   1451 1HH1 ARG C 221     107.762  16.524-222.949  1.00  0.00           H  
ATOM   1452 2HH1 ARG C 221     107.717  15.038-221.989  1.00  0.00           H  
ATOM   1453 1HH2 ARG C 221     105.983  17.075-224.301  1.00  0.00           H  
ATOM   1454 2HH2 ARG C 221     104.574  16.011-224.377  1.00  0.00           H  
ATOM   1455  N   GLY C 222     105.268   7.493-219.900  1.00 67.02           N  
ATOM   1456  CA  GLY C 222     104.889   6.756-218.713  1.00 57.03           C  
ATOM   1457  C   GLY C 222     103.405   6.492-218.576  1.00 63.81           C  
ATOM   1458  O   GLY C 222     103.006   5.670-217.735  1.00 68.48           O  
ATOM   1459  HN  GLY C 222     105.478   6.983-220.758  1.00  0.00           H  
ATOM   1460  N   ASN C 223     102.572   7.155-219.373  1.00 58.11           N  
ATOM   1461  CA  ASN C 223     101.143   6.862-219.408  1.00 57.50           C  
ATOM   1462  C   ASN C 223     100.934   5.791-220.479  1.00 49.10           C  
ATOM   1463  O   ASN C 223     100.655   6.067-221.644  1.00 48.60           O  
ATOM   1464  CB  ASN C 223     100.355   8.139-219.671  1.00 55.85           C  
ATOM   1465  CG  ASN C 223      98.864   7.956-219.490  1.00 64.69           C  
ATOM   1466  ND2 ASN C 223      98.105   9.005-219.811  1.00 58.46           N  
ATOM   1467  OD1 ASN C 223      98.391   6.884-219.075  1.00 60.14           O  
ATOM   1468  HN  ASN C 223     102.942   7.889-219.977  1.00  0.00           H  
ATOM   1469 1HD2 ASN C 223      97.100   8.882-219.689  1.00  0.00           H  
ATOM   1470 2HD2 ASN C 223      98.493   9.885-220.152  1.00  0.00           H  
ATOM   1471  N   LEU C 224     101.098   4.531-220.078  1.00 52.14           N  
ATOM   1472  CA  LEU C 224     101.294   3.477-221.069  1.00 47.16           C  
ATOM   1473  C   LEU C 224      99.999   3.167-221.808  1.00 47.53           C  
ATOM   1474  O   LEU C 224      98.904   3.245-221.245  1.00 47.55           O  
ATOM   1475  CB  LEU C 224     101.851   2.223-220.407  1.00 51.34           C  
ATOM   1476  CG  LEU C 224     103.201   2.456-219.724  1.00 56.42           C  
ATOM   1477  CD1 LEU C 224     103.687   1.187-219.078  1.00 51.01           C  
ATOM   1478  CD2 LEU C 224     104.219   2.933-220.715  1.00 61.25           C  
ATOM   1479  HN  LEU C 224     101.087   4.304-219.084  1.00  0.00           H  
ATOM   1480  N   ARG C 225     100.139   2.852-223.101  1.00 48.90           N  
ATOM   1481  CA  ARG C 225      99.039   2.465-223.982  1.00 42.50           C  
ATOM   1482  C   ARG C 225      99.367   1.136-224.652  1.00 49.39           C  
ATOM   1483  O   ARG C 225     100.500   0.906-225.088  1.00 54.63           O  
ATOM   1484  CB  ARG C 225      98.761   3.547-225.071  1.00 42.58           C  
ATOM   1485  CG  ARG C 225      98.385   4.900-224.502  1.00 46.56           C  
ATOM   1486  CD  ARG C 225      98.226   6.001-225.574  1.00 56.31           C  
ATOM   1487  NE  ARG C 225      99.499   6.393-226.164  1.00 45.96           N  
ATOM   1488  CZ  ARG C 225      99.674   7.516-226.871  1.00 66.18           C  
ATOM   1489  NH1 ARG C 225      98.648   8.337-227.085  1.00 58.78           N1+
ATOM   1490  NH2 ARG C 225     100.868   7.836-227.366  1.00 48.31           N  
ATOM   1491  HN  ARG C 225     101.078   2.884-223.499  1.00  0.00           H  
ATOM   1492  HE  ARG C 225     100.301   5.778-226.031  1.00  0.00           H  
ATOM   1493 1HH1 ARG C 225      98.781   9.193-227.624  1.00  0.00           H  
ATOM   1494 2HH1 ARG C 225      97.733   8.092-226.706  1.00  0.00           H  
ATOM   1495 1HH2 ARG C 225     101.001   8.692-227.905  1.00  0.00           H  
ATOM   1496 2HH2 ARG C 225     101.654   7.207-227.202  1.00  0.00           H  
ATOM   1497  N   SER C 226      98.376   0.256-224.730  1.00 50.14           N  
ATOM   1498  CA  SER C 226      98.592  -1.041-225.363  1.00 57.09           C  
ATOM   1499  C   SER C 226      98.701  -0.885-226.879  1.00 58.63           C  
ATOM   1500  O   SER C 226      98.006  -0.061-227.483  1.00 61.10           O  
ATOM   1501  CB  SER C 226      97.462  -1.987-224.992  1.00 49.95           C  
ATOM   1502  OG  SER C 226      97.230  -1.913-223.606  1.00 55.51           O  
ATOM   1503  HN  SER C 226      97.460   0.487-224.346  1.00  0.00           H  
ATOM   1504  HG  SER C 226      96.524  -2.504-223.374  1.00  0.00           H  
ATOM   1505  N   ALA C 227      99.597  -1.664-227.493  1.00 57.27           N  
ATOM   1506  CA  ALA C 227      99.821  -1.559-228.933  1.00 58.94           C  
ATOM   1507  C   ALA C 227     100.479  -2.821-229.478  1.00 51.62           C  
ATOM   1508  O   ALA C 227     101.237  -3.494-228.779  1.00 52.53           O  
ATOM   1509  CB  ALA C 227     100.689  -0.342-229.282  1.00 53.42           C  
ATOM   1510  HN  ALA C 227     100.132  -2.341-226.949  1.00  0.00           H  
ATOM   1511  N   ILE C 228     100.207  -3.110-230.751  1.00 48.40           N  
ATOM   1512  CA  ILE C 228     100.890  -4.172-231.482  1.00 53.73           C  
ATOM   1513  C   ILE C 228     101.317  -3.633-232.846  1.00 55.43           C  
ATOM   1514  O   ILE C 228     100.596  -2.851-233.472  1.00 48.83           O  
ATOM   1515  CB  ILE C 228     100.013  -5.444-231.630  1.00 43.86           C  
ATOM   1516  CG1 ILE C 228     100.808  -6.577-232.284  1.00 49.05           C  
ATOM   1517  CG2 ILE C 228      98.736  -5.192-232.439  1.00 42.70           C  
ATOM   1518  CD1 ILE C 228     100.157  -7.963-232.107  1.00 42.59           C  
ATOM   1519  HN  ILE C 228      99.492  -2.566-231.234  1.00  0.00           H  
ATOM   1520  N   THR C 229     102.502  -4.037-233.294  1.00 52.33           N  
ATOM   1521  CA  THR C 229     102.973  -3.744-234.641  1.00 58.32           C  
ATOM   1522  C   THR C 229     103.107  -5.058-235.395  1.00 70.07           C  
ATOM   1523  O   THR C 229     103.702  -6.014-234.884  1.00 73.13           O  
ATOM   1524  CB  THR C 229     104.310  -3.003-234.627  1.00 54.76           C  
ATOM   1525  CG2 THR C 229     104.750  -2.676-236.040  1.00 48.55           C  
ATOM   1526  OG1 THR C 229     104.197  -1.798-233.854  1.00 56.01           O  
ATOM   1527  HN  THR C 229     103.105  -4.573-232.670  1.00  0.00           H  
ATOM   1528  HG1 THR C 229     103.921  -2.003-232.968  1.00  0.00           H  
ATOM   1529  N   VAL C 230     102.550  -5.106-236.600  1.00 68.53           N  
ATOM   1530  CA  VAL C 230     102.432  -6.336-237.369  1.00 64.49           C  
ATOM   1531  C   VAL C 230     103.313  -6.226-238.600  1.00 61.58           C  
ATOM   1532  O   VAL C 230     103.076  -5.380-239.473  1.00 52.40           O  
ATOM   1533  CB  VAL C 230     100.976  -6.624-237.757  1.00 61.26           C  
ATOM   1534  CG1 VAL C 230     100.906  -7.851-238.647  1.00 52.06           C  
ATOM   1535  CG2 VAL C 230     100.152  -6.825-236.507  1.00 55.69           C  
ATOM   1536  HN  VAL C 230     102.189  -4.242-237.004  1.00  0.00           H  
ATOM   1537  N   PHE C 231     104.304  -7.101-238.673  1.00 68.66           N  
ATOM   1538  CA  PHE C 231     105.247  -7.172-239.776  1.00 68.96           C  
ATOM   1539  C   PHE C 231     104.734  -8.140-240.826  1.00 64.90           C  
ATOM   1540  O   PHE C 231     103.739  -8.832-240.612  1.00 66.16           O  
ATOM   1541  CB  PHE C 231     106.612  -7.575-239.233  1.00 68.03           C  
ATOM   1542  CG  PHE C 231     107.296  -6.469-238.483  1.00 66.57           C  
ATOM   1543  CD1 PHE C 231     107.676  -5.310-239.144  1.00 73.84           C  
ATOM   1544  CD2 PHE C 231     107.545  -6.581-237.125  1.00 53.45           C  
ATOM   1545  CE1 PHE C 231     108.299  -4.281-238.462  1.00 75.31           C  
ATOM   1546  CE2 PHE C 231     108.167  -5.561-236.445  1.00 64.62           C  
ATOM   1547  CZ  PHE C 231     108.545  -4.408-237.118  1.00 72.00           C  
ATOM   1548  HN  PHE C 231     104.412  -7.766-237.908  1.00  0.00           H  
ATOM   1549  N   PRO C 232     105.359  -8.191-242.006  1.00 65.66           N  
ATOM   1550  CA  PRO C 232     104.785  -9.009-243.082  1.00 63.85           C  
ATOM   1551  C   PRO C 232     104.743 -10.483-242.714  1.00 59.82           C  
ATOM   1552  O   PRO C 232     105.593 -10.999-241.985  1.00 55.91           O  
ATOM   1553  CB  PRO C 232     105.715  -8.747-244.272  1.00 64.23           C  
ATOM   1554  CG  PRO C 232     106.336  -7.432-243.979  1.00 64.15           C  
ATOM   1555  CD  PRO C 232     106.515  -7.410-242.486  1.00 58.76           C  
ATOM   1556  N   GLN C 233     103.715 -11.155-243.219  1.00 61.91           N  
ATOM   1557  CA  GLN C 233     103.453 -12.531-242.837  1.00 61.62           C  
ATOM   1558  C   GLN C 233     104.459 -13.476-243.479  1.00 60.21           C  
ATOM   1559  O   GLN C 233     105.016 -13.200-244.545  1.00 64.29           O  
ATOM   1560  CB  GLN C 233     102.044 -12.927-243.261  1.00 62.94           C  
ATOM   1561  CG  GLN C 233     101.860 -12.871-244.756  1.00 67.42           C  
ATOM   1562  CD  GLN C 233     100.523 -12.293-245.148  1.00 73.84           C  
ATOM   1563  NE2 GLN C 233      99.852 -12.937-246.103  1.00 63.12           N  
ATOM   1564  OE1 GLN C 233     100.083 -11.283-244.588  1.00 75.77           O  
ATOM   1565  HN  GLN C 233     103.097 -10.696-243.888  1.00  0.00           H  
ATOM   1566 1HE2 GLN C 233      98.948 -12.546-246.368  1.00  0.00           H  
ATOM   1567 2HE2 GLN C 233     100.215 -13.771-246.565  1.00  0.00           H  
ATOM   1568  N   ARG C 234     104.683 -14.611-242.823  1.00 54.12           N  
ATOM   1569  CA  ARG C 234     105.430 -15.682-243.466  1.00 68.96           C  
ATOM   1570  C   ARG C 234     104.752 -16.046-244.785  1.00 78.01           C  
ATOM   1571  O   ARG C 234     103.528 -16.190-244.850  1.00 76.87           O  
ATOM   1572  CB  ARG C 234     105.512 -16.897-242.544  1.00 65.74           C  
ATOM   1573  CG  ARG C 234     105.863 -18.209-243.248  1.00 65.19           C  
ATOM   1574  CD  ARG C 234     105.839 -19.336-242.232  1.00 78.32           C  
ATOM   1575  NE  ARG C 234     106.638 -19.009-241.056  1.00 82.98           N  
ATOM   1576  CZ  ARG C 234     106.298 -19.338-239.815  1.00 78.87           C  
ATOM   1577  NH1 ARG C 234     105.164 -19.989-239.589  1.00 76.17           N1+
ATOM   1578  NH2 ARG C 234     107.081 -19.004-238.802  1.00 76.41           N  
ATOM   1579  HN  ARG C 234     104.333 -14.731-241.873  1.00  0.00           H  
ATOM   1580  HE  ARG C 234     107.509 -18.497-241.195  1.00  0.00           H  
ATOM   1581 1HH1 ARG C 234     104.560 -20.246-240.370  1.00  0.00           H  
ATOM   1582 2HH1 ARG C 234     104.903 -20.242-238.636  1.00  0.00           H  
ATOM   1583 1HH2 ARG C 234     107.953 -18.504-238.976  1.00  0.00           H  
ATOM   1584 2HH2 ARG C 234     106.820 -19.257-237.849  1.00  0.00           H  
ATOM   1585  N   CYS C 235     105.547 -16.175-245.835  1.00 86.59           N  
ATOM   1586  CA  CYS C 235     105.018 -16.367-247.169  1.00104.07           C  
ATOM   1587  C   CYS C 235     105.438 -17.719-247.724  1.00114.01           C  
ATOM   1588  O   CYS C 235     106.484 -18.257-247.342  1.00108.89           O  
ATOM   1589  CB  CYS C 235     105.473 -15.234-248.099  1.00110.91           C  
ATOM   1590  SG  CYS C 235     104.049 -14.299-248.693  1.00118.00           S  
ATOM   1591  HN  CYS C 235     106.558 -16.138-245.701  1.00  0.00           H  
ATOM   1592  N   PRO C 236     104.646 -18.288-248.651  1.00123.70           N  
ATOM   1593  CA  PRO C 236     104.811 -19.713-248.998  1.00119.51           C  
ATOM   1594  C   PRO C 236     106.179 -20.072-249.548  1.00114.21           C  
ATOM   1595  O   PRO C 236     106.605 -21.226-249.416  1.00109.08           O  
ATOM   1596  CB  PRO C 236     103.710 -19.941-250.048  1.00122.97           C  
ATOM   1597  CG  PRO C 236     103.442 -18.582-250.624  1.00125.62           C  
ATOM   1598  CD  PRO C 236     103.580 -17.654-249.456  1.00126.90           C  
ATOM   1599  N   GLY C 237     106.883 -19.128-250.159  1.00111.43           N  
ATOM   1600  CA  GLY C 237     108.174 -19.444-250.725  1.00110.86           C  
ATOM   1601  C   GLY C 237     109.278 -18.531-250.245  1.00111.27           C  
ATOM   1602  O   GLY C 237     109.468 -17.444-250.798  1.00110.63           O  
ATOM   1603  HN  GLY C 237     106.513 -18.180-250.229  1.00  0.00           H  
ATOM   1604  N   ARG C 238     109.999 -18.967-249.207  1.00116.27           N  
ATOM   1605  CA  ARG C 238     111.198 -18.297-248.707  1.00116.84           C  
ATOM   1606  C   ARG C 238     110.897 -16.915-248.128  1.00114.51           C  
ATOM   1607  O   ARG C 238     110.453 -16.012-248.844  1.00116.04           O  
ATOM   1608  CB  ARG C 238     112.249 -18.192-249.822  1.00117.57           C  
ATOM   1609  CG  ARG C 238     113.582 -18.883-249.539  1.00112.89           C  
ATOM   1610  CD  ARG C 238     113.576 -20.337-249.974  1.00110.27           C  
ATOM   1611  NE  ARG C 238     113.033 -20.490-251.318  1.00117.81           N  
ATOM   1612  CZ  ARG C 238     113.731 -20.321-252.435  1.00124.90           C  
ATOM   1613  NH1 ARG C 238     113.138 -20.479-253.609  1.00115.18           N1+
ATOM   1614  NH2 ARG C 238     115.013 -19.992-252.380  1.00138.59           N  
ATOM   1615  HN  ARG C 238     109.694 -19.819-248.736  1.00  0.00           H  
ATOM   1616  HE  ARG C 238     112.049 -20.744-251.407  1.00  0.00           H  
ATOM   1617 1HH1 ARG C 238     112.151 -20.732-253.651  1.00  0.00           H  
ATOM   1618 2HH1 ARG C 238     113.674 -20.349-254.467  1.00  0.00           H  
ATOM   1619 1HH2 ARG C 238     115.470 -19.870-251.476  1.00  0.00           H  
ATOM   1620 2HH2 ARG C 238     115.549 -19.862-253.238  1.00  0.00           H  
ATOM   1621  N   GLY C 239     111.141 -16.730-246.833  1.00107.89           N  
ATOM   1622  CA  GLY C 239     111.070 -15.396-246.270  1.00107.36           C  
ATOM   1623  C   GLY C 239     110.432 -15.328-244.902  1.00103.87           C  
ATOM   1624  O   GLY C 239     109.313 -15.817-244.708  1.00102.54           O  
ATOM   1625  HN  GLY C 239     111.377 -17.524-246.238  1.00  0.00           H  
ATOM   1626  N   ASP C 240     111.131 -14.713-243.947  1.00 99.10           N  
ATOM   1627  CA  ASP C 240     110.630 -14.620-242.574  1.00 93.45           C  
ATOM   1628  C   ASP C 240     111.304 -13.469-241.845  1.00 81.33           C  
ATOM   1629  O   ASP C 240     112.522 -13.501-241.627  1.00 73.98           O  
ATOM   1630  CB  ASP C 240     110.854 -15.932-241.823  1.00 95.95           C  
ATOM   1631  CG  ASP C 240     109.559 -16.613-241.464  1.00 99.67           C  
ATOM   1632  OD1 ASP C 240     108.587 -15.878-241.228  1.00100.81           O  
ATOM   1633  OD2 ASP C 240     109.498 -17.861-241.441  1.00101.22           O1-
ATOM   1634  HN  ASP C 240     112.034 -14.299-244.178  1.00  0.00           H  
ATOM   1635  N   PHE C 241     110.517 -12.460-241.471  1.00 73.49           N  
ATOM   1636  CA  PHE C 241     110.943 -11.523-240.443  1.00 62.84           C  
ATOM   1637  C   PHE C 241     110.886 -12.189-239.075  1.00 73.56           C  
ATOM   1638  O   PHE C 241     109.933 -12.909-238.758  1.00 68.29           O  
ATOM   1639  CB  PHE C 241     110.052 -10.285-240.425  1.00 57.79           C  
ATOM   1640  CG  PHE C 241     110.236  -9.374-241.605  1.00 58.54           C  
ATOM   1641  CD1 PHE C 241     109.548  -9.601-242.785  1.00 58.97           C  
ATOM   1642  CD2 PHE C 241     111.073  -8.272-241.520  1.00 65.44           C  
ATOM   1643  CE1 PHE C 241     109.708  -8.753-243.871  1.00 65.34           C  
ATOM   1644  CE2 PHE C 241     111.240  -7.415-242.604  1.00 66.13           C  
ATOM   1645  CZ  PHE C 241     110.556  -7.662-243.778  1.00 65.72           C  
ATOM   1646  HN  PHE C 241     109.604 -12.343-241.911  1.00  0.00           H  
ATOM   1647  N   ARG C 242     111.911 -11.938-238.260  1.00 75.71           N  
ATOM   1648  CA  ARG C 242     111.976 -12.417-236.886  1.00 63.23           C  
ATOM   1649  C   ARG C 242     112.614 -11.337-236.033  1.00 69.72           C  
ATOM   1650  O   ARG C 242     113.426 -10.545-236.518  1.00 71.74           O  
ATOM   1651  CB  ARG C 242     112.799 -13.710-236.742  1.00 59.96           C  
ATOM   1652  CG  ARG C 242     112.152 -14.970-237.323  1.00 64.55           C  
ATOM   1653  CD  ARG C 242     110.825 -15.281-236.653  1.00 66.71           C  
ATOM   1654  NE  ARG C 242     111.015 -15.628-235.252  1.00 68.61           N  
ATOM   1655  CZ  ARG C 242     111.195 -16.875-234.826  1.00 69.42           C  
ATOM   1656  NH1 ARG C 242     111.204 -17.872-235.708  1.00 72.78           N1+
ATOM   1657  NH2 ARG C 242     111.366 -17.122-233.526  1.00 52.18           N  
ATOM   1658  HN  ARG C 242     112.689 -11.383-238.617  1.00  0.00           H  
ATOM   1659  HE  ARG C 242     111.010 -14.877-234.562  1.00  0.00           H  
ATOM   1660 1HH1 ARG C 242     111.342 -18.828-235.381  1.00  0.00           H  
ATOM   1661 2HH1 ARG C 242     111.073 -17.683-236.702  1.00  0.00           H  
ATOM   1662 1HH2 ARG C 242     111.504 -18.078-233.199  1.00  0.00           H  
ATOM   1663 2HH2 ARG C 242     111.359 -16.358-232.850  1.00  0.00           H  
ATOM   1664  N   ILE C 243     112.231 -11.305-234.763  1.00 69.14           N  
ATOM   1665  CA  ILE C 243     112.925 -10.519-233.751  1.00 63.00           C  
ATOM   1666  C   ILE C 243     113.557 -11.516-232.794  1.00 58.35           C  
ATOM   1667  O   ILE C 243     112.849 -12.251-232.100  1.00 63.07           O  
ATOM   1668  CB  ILE C 243     111.977  -9.552-233.028  1.00 61.46           C  
ATOM   1669  CG1 ILE C 243     111.291  -8.656-234.061  1.00 63.88           C  
ATOM   1670  CG2 ILE C 243     112.741  -8.717-232.000  1.00 57.08           C  
ATOM   1671  CD1 ILE C 243     110.339  -7.635-233.480  1.00 63.01           C  
ATOM   1672  HN  ILE C 243     111.417 -11.853-234.484  1.00  0.00           H  
ATOM   1673  N   TRP C 244     114.885 -11.576-232.793  1.00 63.52           N  
ATOM   1674  CA  TRP C 244     115.586 -12.552-231.973  1.00 71.88           C  
ATOM   1675  C   TRP C 244     115.469 -12.257-230.480  1.00 68.13           C  
ATOM   1676  O   TRP C 244     115.586 -13.181-229.670  1.00 72.67           O  
ATOM   1677  CB  TRP C 244     117.059 -12.615-232.378  1.00 73.76           C  
ATOM   1678  CG  TRP C 244     117.284 -13.253-233.704  1.00 67.89           C  
ATOM   1679  CD1 TRP C 244     116.461 -13.205-234.788  1.00 72.10           C  
ATOM   1680  CD2 TRP C 244     118.396 -14.059-234.080  1.00 71.28           C  
ATOM   1681  CE2 TRP C 244     118.188 -14.465-235.414  1.00 74.79           C  
ATOM   1682  CE3 TRP C 244     119.555 -14.476-233.422  1.00 75.09           C  
ATOM   1683  NE1 TRP C 244     116.996 -13.932-235.823  1.00 74.28           N  
ATOM   1684  CZ2 TRP C 244     119.092 -15.266-236.099  1.00 77.89           C  
ATOM   1685  CZ3 TRP C 244     120.453 -15.272-234.102  1.00 82.09           C  
ATOM   1686  CH2 TRP C 244     120.218 -15.658-235.428  1.00 84.39           C  
ATOM   1687  HN  TRP C 244     115.419 -10.930-233.374  1.00  0.00           H  
ATOM   1688  N   ASN C 245     115.238 -11.004-230.099  1.00 50.26           N  
ATOM   1689  CA  ASN C 245     115.050 -10.690-228.693  1.00 59.55           C  
ATOM   1690  C   ASN C 245     113.674 -11.163-228.242  1.00 61.22           C  
ATOM   1691  O   ASN C 245     112.691 -11.061-228.984  1.00 60.04           O  
ATOM   1692  CB  ASN C 245     115.210  -9.183-228.456  1.00 62.22           C  
ATOM   1693  CG  ASN C 245     116.619  -8.685-228.765  1.00 59.24           C  
ATOM   1694  ND2 ASN C 245     117.399  -8.411-227.727  1.00 55.91           N  
ATOM   1695  OD1 ASN C 245     116.991  -8.543-229.922  1.00 60.29           O  
ATOM   1696  HN  ASN C 245     115.193 -10.261-230.796  1.00  0.00           H  
ATOM   1697 1HD2 ASN C 245     118.341  -8.078-227.934  1.00  0.00           H  
ATOM   1698 2HD2 ASN C 245     117.089  -8.529-226.763  1.00  0.00           H  
ATOM   1699  N   SER C 246     113.603 -11.707-227.025  1.00 52.14           N  
ATOM   1700  CA  SER C 246     112.305 -12.149-226.528  1.00 50.50           C  
ATOM   1701  C   SER C 246     111.461 -10.969-226.075  1.00 52.60           C  
ATOM   1702  O   SER C 246     110.234 -11.076-225.996  1.00 48.36           O  
ATOM   1703  CB  SER C 246     112.479 -13.146-225.387  1.00 47.05           C  
ATOM   1704  OG  SER C 246     113.091 -12.522-224.269  1.00 54.00           O  
ATOM   1705  HN  SER C 246     114.441 -11.812-226.453  1.00  0.00           H  
ATOM   1706  HG  SER C 246     113.199 -13.143-223.558  1.00  0.00           H  
ATOM   1707  N   GLN C 247     112.098  -9.853-225.755  1.00 57.29           N  
ATOM   1708  CA  GLN C 247     111.399  -8.604-225.517  1.00 54.60           C  
ATOM   1709  C   GLN C 247     112.216  -7.473-226.123  1.00 54.63           C  
ATOM   1710  O   GLN C 247     113.440  -7.575-226.264  1.00 51.10           O  
ATOM   1711  CB  GLN C 247     111.161  -8.349-224.019  1.00 56.31           C  
ATOM   1712  CG  GLN C 247     110.057  -9.169-223.396  1.00 43.58           C  
ATOM   1713  CD  GLN C 247     109.934  -8.929-221.896  1.00 56.41           C  
ATOM   1714  NE2 GLN C 247     109.549  -9.971-221.162  1.00 52.78           N  
ATOM   1715  OE1 GLN C 247     110.177  -7.825-221.402  1.00 52.36           O  
ATOM   1716  HN  GLN C 247     113.115  -9.872-225.673  1.00  0.00           H  
ATOM   1717 1HE2 GLN C 247     109.348 -10.884-221.570  1.00  0.00           H  
ATOM   1718 2HE2 GLN C 247     109.467  -9.810-220.158  1.00  0.00           H  
ATOM   1719  N   LEU C 248     111.520  -6.397-226.497  1.00 51.77           N  
ATOM   1720  CA  LEU C 248     112.208  -5.238-227.044  1.00 56.55           C  
ATOM   1721  C   LEU C 248     113.178  -4.653-226.033  1.00 58.78           C  
ATOM   1722  O   LEU C 248     114.268  -4.203-226.405  1.00 54.62           O  
ATOM   1723  CB  LEU C 248     111.177  -4.198-227.485  1.00 53.78           C  
ATOM   1724  CG  LEU C 248     110.185  -4.773-228.512  1.00 48.49           C  
ATOM   1725  CD1 LEU C 248     109.088  -3.774-228.879  1.00 45.45           C  
ATOM   1726  CD2 LEU C 248     110.911  -5.255-229.767  1.00 48.70           C  
ATOM   1727  HN  LEU C 248     110.505  -6.388-226.399  1.00  0.00           H  
ATOM   1728  N   VAL C 249     112.813  -4.680-224.754  1.00 59.16           N  
ATOM   1729  CA  VAL C 249     113.678  -4.246-223.663  1.00 60.72           C  
ATOM   1730  C   VAL C 249     114.062  -5.479-222.852  1.00 59.06           C  
ATOM   1731  O   VAL C 249     113.190  -6.217-222.388  1.00 64.68           O  
ATOM   1732  CB  VAL C 249     112.989  -3.176-222.793  1.00 52.06           C  
ATOM   1733  CG1 VAL C 249     113.989  -2.469-221.954  1.00 50.81           C  
ATOM   1734  CG2 VAL C 249     112.279  -2.175-223.658  1.00 55.15           C  
ATOM   1735  HN  VAL C 249     111.880  -5.022-224.525  1.00  0.00           H  
ATOM   1736  N   ARG C 250     115.366  -5.717-222.718  1.00 58.60           N  
ATOM   1737  CA  ARG C 250     115.912  -6.825-221.940  1.00 57.36           C  
ATOM   1738  C   ARG C 250     117.256  -6.392-221.375  1.00 60.51           C  
ATOM   1739  O   ARG C 250     118.054  -5.778-222.092  1.00 74.71           O  
ATOM   1740  CB  ARG C 250     116.108  -8.080-222.800  1.00 64.04           C  
ATOM   1741  CG  ARG C 250     114.834  -8.762-223.279  1.00 60.65           C  
ATOM   1742  CD  ARG C 250     114.437  -9.885-222.353  1.00 55.09           C  
ATOM   1743  NE  ARG C 250     113.788  -9.387-221.151  1.00 50.53           N  
ATOM   1744  CZ  ARG C 250     113.309 -10.169-220.189  1.00 68.38           C  
ATOM   1745  NH1 ARG C 250     113.415 -11.488-220.299  1.00 69.32           N1+
ATOM   1746  NH2 ARG C 250     112.730  -9.634-219.116  1.00 76.33           N  
ATOM   1747  HN  ARG C 250     116.020  -5.089-223.186  1.00  0.00           H  
ATOM   1748  HE  ARG C 250     113.695  -8.377-221.039  1.00  0.00           H  
ATOM   1749 1HH1 ARG C 250     113.859 -11.898-221.121  1.00  0.00           H  
ATOM   1750 2HH1 ARG C 250     113.047 -12.088-219.561  1.00  0.00           H  
ATOM   1751 1HH2 ARG C 250     112.649  -8.621-219.032  1.00  0.00           H  
ATOM   1752 2HH2 ARG C 250     112.362 -10.234-218.378  1.00  0.00           H  
ATOM   1753  N   TYR C 251     117.513  -6.708-220.109  1.00 49.09           N  
ATOM   1754  CA  TYR C 251     118.835  -6.468-219.556  1.00 55.10           C  
ATOM   1755  C   TYR C 251     119.777  -7.614-219.911  1.00 64.69           C  
ATOM   1756  O   TYR C 251     119.353  -8.737-220.203  1.00 67.60           O  
ATOM   1757  CB  TYR C 251     118.776  -6.291-218.040  1.00 46.15           C  
ATOM   1758  CG  TYR C 251     117.976  -5.098-217.601  1.00 48.50           C  
ATOM   1759  CD1 TYR C 251     118.244  -3.833-218.109  1.00 42.45           C  
ATOM   1760  CD2 TYR C 251     116.935  -5.239-216.694  1.00 50.14           C  
ATOM   1761  CE1 TYR C 251     117.503  -2.734-217.704  1.00 52.44           C  
ATOM   1762  CE2 TYR C 251     116.196  -4.155-216.285  1.00 56.49           C  
ATOM   1763  CZ  TYR C 251     116.485  -2.904-216.791  1.00 57.28           C  
ATOM   1764  OH  TYR C 251     115.730  -1.839-216.374  1.00 60.60           O  
ATOM   1765  HN  TYR C 251     116.783  -7.118-219.527  1.00  0.00           H  
ATOM   1766  HH  TYR C 251     115.929  -0.978-216.722  1.00  0.00           H  
ATOM   1767  N   ALA C 252     121.076  -7.320-219.872  1.00 66.34           N  
ATOM   1768  CA  ALA C 252     122.058  -8.307-220.287  1.00 61.99           C  
ATOM   1769  C   ALA C 252     122.365  -9.290-219.162  1.00 57.02           C  
ATOM   1770  O   ALA C 252     122.054  -9.068-217.990  1.00 57.10           O  
ATOM   1771  CB  ALA C 252     123.347  -7.632-220.745  1.00 64.36           C  
ATOM   1772  HN  ALA C 252     121.381  -6.401-219.551  1.00  0.00           H  
ATOM   1773  N   GLY C 253     122.990 -10.389-219.537  1.00 57.36           N  
ATOM   1774  CA  GLY C 253     123.379 -11.386-218.569  1.00 63.58           C  
ATOM   1775  C   GLY C 253     124.736 -11.951-218.922  1.00 73.24           C  
ATOM   1776  O   GLY C 253     124.879 -12.678-219.913  1.00 80.78           O  
ATOM   1777  HN  GLY C 253     123.201 -10.536-220.524  1.00  0.00           H  
ATOM   1778  N   TYR C 254     125.737 -11.613-218.125  1.00 79.81           N  
ATOM   1779  CA  TYR C 254     127.116 -11.986-218.381  1.00 85.91           C  
ATOM   1780  C   TYR C 254     127.507 -13.119-217.447  1.00 87.12           C  
ATOM   1781  O   TYR C 254     127.191 -13.082-216.257  1.00 92.50           O  
ATOM   1782  CB  TYR C 254     128.050 -10.789-218.176  1.00 82.38           C  
ATOM   1783  CG  TYR C 254     127.549  -9.493-218.798  1.00 84.71           C  
ATOM   1784  CD1 TYR C 254     127.645  -9.271-220.170  1.00 84.18           C  
ATOM   1785  CD2 TYR C 254     126.998  -8.487-218.012  1.00 82.59           C  
ATOM   1786  CE1 TYR C 254     127.199  -8.092-220.739  1.00 79.06           C  
ATOM   1787  CE2 TYR C 254     126.548  -7.305-218.576  1.00 81.16           C  
ATOM   1788  CZ  TYR C 254     126.654  -7.116-219.940  1.00 78.90           C  
ATOM   1789  OH  TYR C 254     126.204  -5.945-220.507  1.00 79.33           O  
ATOM   1790  HN  TYR C 254     125.529 -11.064-217.291  1.00  0.00           H  
ATOM   1791  HH  TYR C 254     125.827  -5.270-219.955  1.00  0.00           H  
ATOM   1792  N   ARG C 255     128.181 -14.130-217.985  1.00 81.89           N  
ATOM   1793  CA  ARG C 255     128.665 -15.227-217.160  1.00 81.51           C  
ATOM   1794  C   ARG C 255     130.082 -14.937-216.687  1.00 82.26           C  
ATOM   1795  O   ARG C 255     130.899 -14.396-217.436  1.00 80.62           O  
ATOM   1796  CB  ARG C 255     128.628 -16.545-217.925  1.00 79.79           C  
ATOM   1797  CG  ARG C 255     128.522 -17.762-217.024  1.00 76.86           C  
ATOM   1798  CD  ARG C 255     127.538 -18.728-217.615  1.00 84.05           C  
ATOM   1799  NE  ARG C 255     127.535 -18.624-219.074  1.00 96.30           N  
ATOM   1800  CZ  ARG C 255     126.910 -19.471-219.888  1.00109.46           C  
ATOM   1801  NH1 ARG C 255     126.233 -20.503-219.394  1.00114.45           N1+
ATOM   1802  NH2 ARG C 255     126.963 -19.293-221.204  1.00110.32           N  
ATOM   1803  HN  ARG C 255     128.361 -14.137-218.989  1.00  0.00           H  
ATOM   1804  HE  ARG C 255     128.047 -17.849-219.496  1.00  0.00           H  
ATOM   1805 1HH1 ARG C 255     126.192 -20.640-218.384  1.00  0.00           H  
ATOM   1806 2HH1 ARG C 255     125.754 -21.152-220.018  1.00  0.00           H  
ATOM   1807 1HH2 ARG C 255     127.482 -18.501-221.583  1.00  0.00           H  
ATOM   1808 2HH2 ARG C 255     126.484 -19.942-221.828  1.00  0.00           H  
ATOM   1809  N   GLN C 256     130.367 -15.300-215.439  1.00 90.27           N  
ATOM   1810  CA  GLN C 256     131.659 -15.041-214.817  1.00102.08           C  
ATOM   1811  C   GLN C 256     132.419 -16.350-214.612  1.00111.22           C  
ATOM   1812  O   GLN C 256     131.890 -17.443-214.847  1.00112.87           O  
ATOM   1813  CB  GLN C 256     131.471 -14.303-213.488  1.00 95.59           C  
ATOM   1814  CG  GLN C 256     130.351 -13.265-213.510  1.00 88.60           C  
ATOM   1815  CD  GLN C 256     130.675 -12.036-214.357  1.00 86.77           C  
ATOM   1816  NE2 GLN C 256     130.081 -11.966-215.546  1.00 84.21           N  
ATOM   1817  OE1 GLN C 256     131.430 -11.155-213.936  1.00 86.39           O  
ATOM   1818  HN  GLN C 256     129.650 -15.780-214.894  1.00  0.00           H  
ATOM   1819 1HE2 GLN C 256     129.457 -12.694-215.894  1.00  0.00           H  
ATOM   1820 2HE2 GLN C 256     130.297 -11.145-216.112  1.00  0.00           H  
ATOM   1821  N   GLN C 257     133.687 -16.231-214.183  1.00110.26           N  
ATOM   1822  CA  GLN C 257     134.487 -17.434-213.957  1.00109.09           C  
ATOM   1823  C   GLN C 257     134.019 -18.185-212.723  1.00109.58           C  
ATOM   1824  O   GLN C 257     134.189 -19.408-212.648  1.00113.46           O  
ATOM   1825  CB  GLN C 257     135.982 -17.107-213.828  1.00111.94           C  
ATOM   1826  CG  GLN C 257     136.933 -18.319-214.070  1.00113.89           C  
ATOM   1827  CD  GLN C 257     137.266 -19.134-212.813  1.00105.10           C  
ATOM   1828  NE2 GLN C 257     137.653 -20.388-213.015  1.00 89.97           N  
ATOM   1829  OE1 GLN C 257     137.179 -18.640-211.688  1.00106.13           O  
ATOM   1830  HN  GLN C 257     134.088 -15.308-214.016  1.00  0.00           H  
ATOM   1831 1HE2 GLN C 257     137.725 -20.797-213.947  1.00  0.00           H  
ATOM   1832 2HE2 GLN C 257     137.874 -20.930-212.180  1.00  0.00           H  
ATOM   1833  N   ASP C 258     133.420 -17.493-211.754  1.00111.18           N  
ATOM   1834  CA  ASP C 258     132.881 -18.180-210.585  1.00120.73           C  
ATOM   1835  C   ASP C 258     131.561 -18.905-210.882  1.00123.01           C  
ATOM   1836  O   ASP C 258     130.922 -19.408-209.951  1.00127.46           O  
ATOM   1837  CB  ASP C 258     132.721 -17.198-209.406  1.00124.05           C  
ATOM   1838  CG  ASP C 258     131.416 -16.397-209.450  1.00125.68           C  
ATOM   1839  OD1 ASP C 258     130.957 -16.035-210.558  1.00126.58           O  
ATOM   1840  OD2 ASP C 258     130.855 -16.114-208.362  1.00124.34           O1-
ATOM   1841  HN  ASP C 258     133.338 -16.479-211.830  1.00  0.00           H  
ATOM   1842  N   GLY C 259     131.161 -18.986-212.156  1.00115.83           N  
ATOM   1843  CA  GLY C 259     129.939 -19.651-212.552  1.00110.02           C  
ATOM   1844  C   GLY C 259     128.684 -18.813-212.449  1.00101.78           C  
ATOM   1845  O   GLY C 259     127.681 -19.142-213.097  1.00 95.79           O  
ATOM   1846  HN  GLY C 259     131.742 -18.561-212.879  1.00  0.00           H  
ATOM   1847  N   SER C 260     128.705 -17.742-211.658  1.00 99.54           N  
ATOM   1848  CA  SER C 260     127.535 -16.903-211.473  1.00 94.49           C  
ATOM   1849  C   SER C 260     127.318 -16.012-212.694  1.00 94.43           C  
ATOM   1850  O   SER C 260     128.152 -15.933-213.603  1.00 97.05           O  
ATOM   1851  CB  SER C 260     127.678 -16.059-210.206  1.00 91.38           C  
ATOM   1852  OG  SER C 260     128.757 -15.148-210.312  1.00 90.72           O  
ATOM   1853  HN  SER C 260     129.568 -17.504-211.168  1.00  0.00           H  
ATOM   1854  HG  SER C 260     128.846 -14.624-209.525  1.00  0.00           H  
ATOM   1855  N   VAL C 261     126.172 -15.337-212.705  1.00 88.88           N  
ATOM   1856  CA  VAL C 261     125.785 -14.440-213.786  1.00 85.13           C  
ATOM   1857  C   VAL C 261     125.588 -13.043-213.214  1.00 81.87           C  
ATOM   1858  O   VAL C 261     124.977 -12.880-212.151  1.00 76.31           O  
ATOM   1859  CB  VAL C 261     124.506 -14.930-214.504  1.00 75.96           C  
ATOM   1860  CG1 VAL C 261     123.815 -13.791-215.211  1.00 75.40           C  
ATOM   1861  CG2 VAL C 261     124.842 -16.033-215.501  1.00 73.82           C  
ATOM   1862  HN  VAL C 261     125.533 -15.453-211.918  1.00  0.00           H  
ATOM   1863  N   ARG C 262     126.135 -12.042-213.909  1.00 81.43           N  
ATOM   1864  CA  ARG C 262     125.874 -10.633-213.636  1.00 78.16           C  
ATOM   1865  C   ARG C 262     124.831 -10.134-214.629  1.00 73.40           C  
ATOM   1866  O   ARG C 262     124.949 -10.380-215.834  1.00 70.53           O  
ATOM   1867  CB  ARG C 262     127.156  -9.802-213.744  1.00 83.07           C  
ATOM   1868  CG  ARG C 262     127.147  -8.534-212.905  1.00 81.74           C  
ATOM   1869  CD  ARG C 262     128.560  -8.021-212.626  1.00 87.59           C  
ATOM   1870  NE  ARG C 262     128.616  -7.188-211.422  1.00 93.09           N  
ATOM   1871  CZ  ARG C 262     128.266  -5.902-211.374  1.00 98.73           C  
ATOM   1872  NH1 ARG C 262     127.825  -5.287-212.469  1.00100.26           N1+
ATOM   1873  NH2 ARG C 262     128.352  -5.228-210.232  1.00 96.97           N  
ATOM   1874  HN  ARG C 262     126.770 -12.276-214.672  1.00  0.00           H  
ATOM   1875  HE  ARG C 262     128.946  -7.622-210.560  1.00  0.00           H  
ATOM   1876 1HH1 ARG C 262     127.759  -5.804-213.346  1.00  0.00           H  
ATOM   1877 2HH1 ARG C 262     127.557  -4.303-212.432  1.00  0.00           H  
ATOM   1878 1HH2 ARG C 262     128.690  -5.699-209.393  1.00  0.00           H  
ATOM   1879 2HH2 ARG C 262     128.084  -4.244-210.195  1.00  0.00           H  
ATOM   1880  N   GLY C 263     123.812  -9.441-214.127  1.00 68.26           N  
ATOM   1881  CA  GLY C 263     122.677  -9.100-214.960  1.00 62.77           C  
ATOM   1882  C   GLY C 263     121.598 -10.168-214.917  1.00 66.26           C  
ATOM   1883  O   GLY C 263     121.450 -10.873-213.916  1.00 67.61           O  
ATOM   1884  HN  GLY C 263     123.830  -9.148-213.150  1.00  0.00           H  
ATOM   1885  N   ASP C 264     120.845 -10.320-216.001  1.00 63.97           N  
ATOM   1886  CA  ASP C 264     119.645 -11.143-215.968  1.00 67.29           C  
ATOM   1887  C   ASP C 264     119.961 -12.559-216.449  1.00 65.59           C  
ATOM   1888  O   ASP C 264     120.298 -12.738-217.628  1.00 67.60           O  
ATOM   1889  CB  ASP C 264     118.556 -10.514-216.825  1.00 63.26           C  
ATOM   1890  CG  ASP C 264     117.195 -11.149-216.599  1.00 54.60           C  
ATOM   1891  OD1 ASP C 264     117.144 -12.281-216.057  1.00 49.75           O  
ATOM   1892  OD2 ASP C 264     116.180 -10.515-216.961  1.00 54.48           O1-
ATOM   1893  HN  ASP C 264     121.111  -9.854-216.868  1.00  0.00           H  
ATOM   1894  N   PRO C 265     119.851 -13.583-215.595  1.00 60.11           N  
ATOM   1895  CA  PRO C 265     120.124 -14.957-216.056  1.00 63.37           C  
ATOM   1896  C   PRO C 265     119.238 -15.402-217.200  1.00 60.77           C  
ATOM   1897  O   PRO C 265     119.661 -16.242-218.004  1.00 61.09           O  
ATOM   1898  CB  PRO C 265     119.874 -15.807-214.802  1.00 62.54           C  
ATOM   1899  CG  PRO C 265     120.059 -14.860-213.663  1.00 63.52           C  
ATOM   1900  CD  PRO C 265     119.529 -13.545-214.159  1.00 59.22           C  
ATOM   1901  N   ALA C 266     118.028 -14.850-217.311  1.00 60.37           N  
ATOM   1902  CA  ALA C 266     117.112 -15.258-218.372  1.00 57.74           C  
ATOM   1903  C   ALA C 266     117.615 -14.875-219.754  1.00 58.67           C  
ATOM   1904  O   ALA C 266     117.112 -15.392-220.752  1.00 58.44           O  
ATOM   1905  CB  ALA C 266     115.731 -14.644-218.130  1.00 53.34           C  
ATOM   1906  HN  ALA C 266     117.739 -14.133-216.645  1.00  0.00           H  
ATOM   1907  N   ASN C 267     118.599 -13.993-219.840  1.00 66.90           N  
ATOM   1908  CA  ASN C 267     119.040 -13.450-221.117  1.00 69.43           C  
ATOM   1909  C   ASN C 267     120.503 -13.778-221.399  1.00 72.09           C  
ATOM   1910  O   ASN C 267     121.172 -13.057-222.143  1.00 65.84           O  
ATOM   1911  CB  ASN C 267     118.818 -11.939-221.152  1.00 71.72           C  
ATOM   1912  CG  ASN C 267     117.362 -11.549-220.948  1.00 68.56           C  
ATOM   1913  ND2 ASN C 267     117.140 -10.505-220.151  1.00 61.73           N  
ATOM   1914  OD1 ASN C 267     116.450 -12.170-221.502  1.00 68.88           O  
ATOM   1915  HN  ASN C 267     119.062 -13.684-218.985  1.00  0.00           H  
ATOM   1916 1HD2 ASN C 267     117.893  -9.992-219.693  1.00  0.00           H  
ATOM   1917 2HD2 ASN C 267     116.164 -10.243-220.014  1.00  0.00           H  
ATOM   1918  N   VAL C 268     121.019 -14.864-220.809  1.00 73.52           N  
ATOM   1919  CA  VAL C 268     122.423 -15.210-221.021  1.00 78.14           C  
ATOM   1920  C   VAL C 268     122.664 -15.558-222.481  1.00 80.12           C  
ATOM   1921  O   VAL C 268     123.718 -15.230-223.042  1.00 87.18           O  
ATOM   1922  CB  VAL C 268     122.853 -16.361-220.087  1.00 80.07           C  
ATOM   1923  CG1 VAL C 268     124.284 -16.774-220.373  1.00 81.53           C  
ATOM   1924  CG2 VAL C 268     122.723 -15.942-218.638  1.00 84.04           C  
ATOM   1925  HN  VAL C 268     120.433 -15.449-220.213  1.00  0.00           H  
ATOM   1926  N   GLU C 269     121.679 -16.181-223.131  1.00 70.63           N  
ATOM   1927  CA  GLU C 269     121.863 -16.650-224.498  1.00 76.44           C  
ATOM   1928  C   GLU C 269     121.878 -15.487-225.486  1.00 76.02           C  
ATOM   1929  O   GLU C 269     122.760 -15.399-226.351  1.00 75.54           O  
ATOM   1930  CB  GLU C 269     120.761 -17.650-224.851  1.00 82.74           C  
ATOM   1931  CG  GLU C 269     121.196 -18.738-225.807  1.00 94.30           C  
ATOM   1932  CD  GLU C 269     120.046 -19.636-226.211  1.00106.97           C  
ATOM   1933  OE1 GLU C 269     118.925 -19.425-225.702  1.00110.06           O  
ATOM   1934  OE2 GLU C 269     120.261 -20.551-227.036  1.00111.01           O1-
ATOM   1935  HN  GLU C 269     120.785 -16.331-222.664  1.00  0.00           H  
ATOM   1936  N   ILE C 270     120.909 -14.579-225.368  1.00 73.18           N  
ATOM   1937  CA  ILE C 270     120.800 -13.469-226.309  1.00 67.83           C  
ATOM   1938  C   ILE C 270     121.880 -12.422-226.056  1.00 75.39           C  
ATOM   1939  O   ILE C 270     122.272 -11.684-226.975  1.00 77.19           O  
ATOM   1940  CB  ILE C 270     119.391 -12.873-226.224  1.00 57.76           C  
ATOM   1941  CG1 ILE C 270     119.187 -11.790-227.288  1.00 71.78           C  
ATOM   1942  CG2 ILE C 270     119.108 -12.401-224.794  1.00 44.22           C  
ATOM   1943  CD1 ILE C 270     119.251 -12.323-228.712  1.00 68.53           C  
ATOM   1944  HN  ILE C 270     120.233 -14.661-224.608  1.00  0.00           H  
ATOM   1945  N   THR C 271     122.374 -12.328-224.824  1.00 74.15           N  
ATOM   1946  CA  THR C 271     123.516 -11.463-224.569  1.00 78.21           C  
ATOM   1947  C   THR C 271     124.720 -11.945-225.363  1.00 80.22           C  
ATOM   1948  O   THR C 271     125.408 -11.152-226.017  1.00 72.08           O  
ATOM   1949  CB  THR C 271     123.821 -11.422-223.072  1.00 80.92           C  
ATOM   1950  CG2 THR C 271     125.054 -10.565-222.795  1.00 83.31           C  
ATOM   1951  OG1 THR C 271     122.700 -10.873-222.369  1.00 78.99           O  
ATOM   1952  HN  THR C 271     121.954 -12.860-224.062  1.00  0.00           H  
ATOM   1953  HG1 THR C 271     122.890 -10.848-221.438  1.00  0.00           H  
ATOM   1954  N   GLU C 272     124.959 -13.259-225.352  1.00 86.88           N  
ATOM   1955  CA  GLU C 272     126.106 -13.817-226.064  1.00 94.74           C  
ATOM   1956  C   GLU C 272     125.977 -13.625-227.569  1.00 92.51           C  
ATOM   1957  O   GLU C 272     126.970 -13.351-228.256  1.00 92.68           O  
ATOM   1958  CB  GLU C 272     126.263 -15.297-225.722  1.00100.86           C  
ATOM   1959  CG  GLU C 272     126.634 -15.537-224.273  1.00107.15           C  
ATOM   1960  CD  GLU C 272     127.573 -16.705-224.106  1.00112.27           C  
ATOM   1961  OE1 GLU C 272     127.269 -17.604-223.294  1.00111.08           O  
ATOM   1962  OE2 GLU C 272     128.617 -16.723-224.797  1.00117.09           O1-
ATOM   1963  HN  GLU C 272     124.333 -13.881-224.840  1.00  0.00           H  
ATOM   1964  N   LEU C 273     124.766 -13.778-228.106  1.00 90.90           N  
ATOM   1965  CA  LEU C 273     124.555 -13.481-229.518  1.00 87.50           C  
ATOM   1966  C   LEU C 273     124.873 -12.028-229.821  1.00 85.76           C  
ATOM   1967  O   LEU C 273     125.502 -11.722-230.840  1.00 87.17           O  
ATOM   1968  CB  LEU C 273     123.116 -13.799-229.920  1.00 81.56           C  
ATOM   1969  CG  LEU C 273     122.800 -15.281-230.046  1.00 77.65           C  
ATOM   1970  CD1 LEU C 273     121.374 -15.487-230.531  1.00 79.46           C  
ATOM   1971  CD2 LEU C 273     123.804 -15.923-230.984  1.00 75.34           C  
ATOM   1972  HN  LEU C 273     123.989 -14.102-227.530  1.00  0.00           H  
ATOM   1973  N   CYS C 274     124.449 -11.115-228.949  1.00 84.70           N  
ATOM   1974  CA  CYS C 274     124.642  -9.703-229.249  1.00 89.36           C  
ATOM   1975  C   CYS C 274     126.120  -9.348-229.317  1.00 88.45           C  
ATOM   1976  O   CYS C 274     126.515  -8.512-230.136  1.00 95.28           O  
ATOM   1977  CB  CYS C 274     123.905  -8.841-228.224  1.00 91.95           C  
ATOM   1978  SG  CYS C 274     122.133  -8.671-228.594  1.00 94.46           S  
ATOM   1979  HN  CYS C 274     123.995 -11.401-228.082  1.00  0.00           H  
ATOM   1980  N   ILE C 275     126.952 -10.002-228.503  1.00 88.09           N  
ATOM   1981  CA  ILE C 275     128.393  -9.758-228.558  1.00 89.88           C  
ATOM   1982  C   ILE C 275     128.947 -10.170-229.918  1.00 95.28           C  
ATOM   1983  O   ILE C 275     129.622  -9.387-230.601  1.00 96.98           O  
ATOM   1984  CB  ILE C 275     129.121 -10.498-227.417  1.00 82.15           C  
ATOM   1985  CG1 ILE C 275     128.354 -10.390-226.100  1.00 73.83           C  
ATOM   1986  CG2 ILE C 275     130.523  -9.943-227.233  1.00 84.39           C  
ATOM   1987  CD1 ILE C 275     128.206  -8.990-225.590  1.00 78.37           C  
ATOM   1988  HN  ILE C 275     126.579 -10.678-227.837  1.00  0.00           H  
ATOM   1989  N   GLN C 276     128.661 -11.406-230.331  1.00 99.48           N  
ATOM   1990  CA  GLN C 276     129.240 -11.938-231.560  1.00106.72           C  
ATOM   1991  C   GLN C 276     128.872 -11.089-232.768  1.00111.82           C  
ATOM   1992  O   GLN C 276     129.693 -10.893-233.670  1.00116.34           O  
ATOM   1993  CB  GLN C 276     128.787 -13.380-231.772  1.00109.80           C  
ATOM   1994  CG  GLN C 276     129.018 -14.287-230.575  1.00113.14           C  
ATOM   1995  CD  GLN C 276     128.471 -15.684-230.794  1.00116.97           C  
ATOM   1996  NE2 GLN C 276     128.633 -16.551-229.794  1.00117.11           N  
ATOM   1997  OE1 GLN C 276     127.908 -15.984-231.851  1.00116.62           O  
ATOM   1998  HN  GLN C 276     128.029 -11.987-229.780  1.00  0.00           H  
ATOM   1999 1HE2 GLN C 276     129.098 -16.303-228.921  1.00  0.00           H  
ATOM   2000 2HE2 GLN C 276     128.265 -17.491-229.941  1.00  0.00           H  
ATOM   2001  N   HIS C 277     127.646 -10.568-232.802  1.00114.47           N  
ATOM   2002  CA  HIS C 277     127.195  -9.767-233.934  1.00114.39           C  
ATOM   2003  C   HIS C 277     127.580  -8.306-233.740  1.00110.02           C  
ATOM   2004  O   HIS C 277     126.915  -7.407-234.265  1.00112.78           O  
ATOM   2005  CB  HIS C 277     125.682  -9.892-234.129  1.00113.88           C  
ATOM   2006  CG  HIS C 277     125.234 -11.249-234.584  1.00115.46           C  
ATOM   2007  CD2 HIS C 277     124.267 -11.622-235.457  1.00116.18           C  
ATOM   2008  ND1 HIS C 277     125.796 -12.416-234.115  1.00116.55           N  
ATOM   2009  CE1 HIS C 277     125.198 -13.449-234.680  1.00115.60           C  
ATOM   2010  NE2 HIS C 277     124.267 -12.995-235.499  1.00115.46           N  
ATOM   2011  HN  HIS C 277     127.011 -10.733-232.021  1.00  0.00           H  
ATOM   2012  N   GLY C 278     128.634  -8.060-232.973  1.00100.76           N  
ATOM   2013  CA  GLY C 278     129.196  -6.730-232.896  1.00 97.01           C  
ATOM   2014  C   GLY C 278     129.199  -6.064-231.537  1.00 90.14           C  
ATOM   2015  O   GLY C 278     130.197  -5.441-231.172  1.00 87.28           O  
ATOM   2016  HN  GLY C 278     129.052  -8.817-232.432  1.00  0.00           H  
ATOM   2017  N   TRP C 279     128.113  -6.196-230.776  1.00 88.94           N  
ATOM   2018  CA  TRP C 279     127.869  -5.301-229.648  1.00 94.59           C  
ATOM   2019  C   TRP C 279     128.935  -5.427-228.565  1.00 98.14           C  
ATOM   2020  O   TRP C 279     129.378  -6.526-228.220  1.00100.87           O  
ATOM   2021  CB  TRP C 279     126.494  -5.574-229.046  1.00 94.56           C  
ATOM   2022  CG  TRP C 279     126.208  -4.761-227.824  1.00 91.56           C  
ATOM   2023  CD1 TRP C 279     126.113  -3.409-227.750  1.00 90.80           C  
ATOM   2024  CD2 TRP C 279     125.964  -5.254-226.505  1.00 90.27           C  
ATOM   2025  CE2 TRP C 279     125.732  -4.140-225.681  1.00 90.47           C  
ATOM   2026  CE3 TRP C 279     125.919  -6.532-225.940  1.00 91.96           C  
ATOM   2027  NE1 TRP C 279     125.830  -3.024-226.466  1.00 88.88           N  
ATOM   2028  CZ2 TRP C 279     125.461  -4.261-224.320  1.00 93.99           C  
ATOM   2029  CZ3 TRP C 279     125.652  -6.654-224.591  1.00 92.46           C  
ATOM   2030  CH2 TRP C 279     125.425  -5.524-223.795  1.00 94.88           C  
ATOM   2031  HN  TRP C 279     127.441  -6.934-230.985  1.00  0.00           H  
ATOM   2032  N   THR C 280     129.325  -4.281-228.008  1.00 94.33           N  
ATOM   2033  CA  THR C 280     130.336  -4.248-226.961  1.00 90.11           C  
ATOM   2034  C   THR C 280     129.685  -4.485-225.607  1.00 83.25           C  
ATOM   2035  O   THR C 280     128.835  -3.683-225.191  1.00 78.15           O  
ATOM   2036  CB  THR C 280     131.070  -2.917-226.961  1.00 88.66           C  
ATOM   2037  CG2 THR C 280     131.938  -2.785-225.708  1.00 89.85           C  
ATOM   2038  OG1 THR C 280     131.897  -2.834-228.130  1.00 85.12           O  
ATOM   2039  HN  THR C 280     128.905  -3.406-228.323  1.00  0.00           H  
ATOM   2040  HG1 THR C 280     132.356  -2.002-228.130  1.00  0.00           H  
ATOM   2041  N   PRO C 281     130.046  -5.548-224.891  1.00 86.05           N  
ATOM   2042  CA  PRO C 281     129.366  -5.846-223.625  1.00 86.83           C  
ATOM   2043  C   PRO C 281     129.574  -4.748-222.594  1.00 90.50           C  
ATOM   2044  O   PRO C 281     130.564  -4.010-222.626  1.00102.75           O  
ATOM   2045  CB  PRO C 281     130.008  -7.164-223.173  1.00 86.11           C  
ATOM   2046  CG  PRO C 281     131.291  -7.261-223.937  1.00 88.73           C  
ATOM   2047  CD  PRO C 281     131.059  -6.557-225.239  1.00 88.13           C  
ATOM   2048  N   GLY C 282     128.610  -4.640-221.682  1.00 86.12           N  
ATOM   2049  CA  GLY C 282     128.740  -3.804-220.514  1.00 89.42           C  
ATOM   2050  C   GLY C 282     129.170  -4.611-219.297  1.00 86.17           C  
ATOM   2051  O   GLY C 282     129.450  -5.807-219.363  1.00 81.33           O  
ATOM   2052  HN  GLY C 282     127.747  -5.168-221.814  1.00  0.00           H  
ATOM   2053  N   ASN C 283     129.226  -3.918-218.161  1.00 89.09           N  
ATOM   2054  CA  ASN C 283     129.577  -4.546-216.893  1.00 98.57           C  
ATOM   2055  C   ASN C 283     128.491  -4.382-215.833  1.00 96.21           C  
ATOM   2056  O   ASN C 283     128.695  -4.794-214.684  1.00 99.01           O  
ATOM   2057  CB  ASN C 283     130.915  -4.002-216.376  1.00107.83           C  
ATOM   2058  CG  ASN C 283     130.910  -2.486-216.192  1.00110.03           C  
ATOM   2059  ND2 ASN C 283     132.093  -1.908-215.997  1.00108.03           N  
ATOM   2060  OD1 ASN C 283     129.854  -1.848-216.221  1.00113.15           O  
ATOM   2061  HN  ASN C 283     129.017  -2.920-218.179  1.00  0.00           H  
ATOM   2062 1HD2 ASN C 283     132.090  -0.895-215.874  1.00  0.00           H  
ATOM   2063 2HD2 ASN C 283     132.966  -2.435-215.973  1.00  0.00           H  
ATOM   2064  N   GLY C 284     127.333  -3.797-216.194  1.00 85.51           N  
ATOM   2065  CA  GLY C 284     126.310  -3.471-215.223  1.00 79.65           C  
ATOM   2066  C   GLY C 284     125.345  -4.612-214.954  1.00 83.89           C  
ATOM   2067  O   GLY C 284     125.283  -5.602-215.685  1.00 82.13           O  
ATOM   2068  HN  GLY C 284     127.173  -3.578-217.177  1.00  0.00           H  
ATOM   2069  N   ARG C 285     124.592  -4.464-213.858  1.00 83.43           N  
ATOM   2070  CA  ARG C 285     123.516  -5.397-213.546  1.00 72.03           C  
ATOM   2071  C   ARG C 285     122.275  -5.155-214.391  1.00 71.07           C  
ATOM   2072  O   ARG C 285     121.393  -6.022-214.441  1.00 65.26           O  
ATOM   2073  CB  ARG C 285     123.130  -5.310-212.066  1.00 64.65           C  
ATOM   2074  CG  ARG C 285     124.263  -5.608-211.114  1.00 79.32           C  
ATOM   2075  CD  ARG C 285     123.793  -6.468-209.955  1.00 91.28           C  
ATOM   2076  NE  ARG C 285     123.079  -5.718-208.922  1.00100.88           N  
ATOM   2077  CZ  ARG C 285     122.235  -6.272-208.051  1.00106.50           C  
ATOM   2078  NH1 ARG C 285     121.986  -7.577-208.104  1.00102.43           N1+
ATOM   2079  NH2 ARG C 285     121.629  -5.523-207.134  1.00109.98           N  
ATOM   2080  HN  ARG C 285     124.774  -3.683-213.228  1.00  0.00           H  
ATOM   2081  HE  ARG C 285     123.236  -4.712-208.865  1.00  0.00           H  
ATOM   2082 1HH1 ARG C 285     121.340  -8.001-207.438  1.00  0.00           H  
ATOM   2083 2HH1 ARG C 285     122.451  -8.151-208.807  1.00  0.00           H  
ATOM   2084 1HH2 ARG C 285     120.983  -5.947-206.468  1.00  0.00           H  
ATOM   2085 2HH2 ARG C 285     121.820  -4.522-207.093  1.00  0.00           H  
ATOM   2086  N   PHE C 286     122.192  -4.000-215.053  1.00 67.80           N  
ATOM   2087  CA  PHE C 286     121.004  -3.601-215.791  1.00 63.67           C  
ATOM   2088  C   PHE C 286     121.398  -2.923-217.103  1.00 70.75           C  
ATOM   2089  O   PHE C 286     120.999  -1.804-217.399  1.00 71.59           O  
ATOM   2090  CB  PHE C 286     120.136  -2.675-214.942  1.00 51.56           C  
ATOM   2091  CG  PHE C 286     119.678  -3.294-213.670  1.00 60.56           C  
ATOM   2092  CD1 PHE C 286     118.689  -4.278-213.677  1.00 61.60           C  
ATOM   2093  CD2 PHE C 286     120.240  -2.926-212.466  1.00 64.90           C  
ATOM   2094  CE1 PHE C 286     118.264  -4.853-212.514  1.00 57.34           C  
ATOM   2095  CE2 PHE C 286     119.817  -3.513-211.292  1.00 65.53           C  
ATOM   2096  CZ  PHE C 286     118.831  -4.481-211.320  1.00 60.18           C  
ATOM   2097  HN  PHE C 286     122.995  -3.371-215.041  1.00  0.00           H  
ATOM   2098  N   ASP C 287     122.194  -3.612-217.915  1.00 67.05           N  
ATOM   2099  CA  ASP C 287     122.587  -3.092-219.219  1.00 68.64           C  
ATOM   2100  C   ASP C 287     121.532  -3.503-220.244  1.00 65.67           C  
ATOM   2101  O   ASP C 287     121.407  -4.685-220.569  1.00 61.03           O  
ATOM   2102  CB  ASP C 287     123.974  -3.597-219.613  1.00 68.39           C  
ATOM   2103  CG  ASP C 287     125.069  -3.141-218.649  1.00 70.89           C  
ATOM   2104  OD1 ASP C 287     124.856  -2.143-217.905  1.00 67.36           O  
ATOM   2105  OD2 ASP C 287     126.145  -3.788-218.641  1.00 61.66           O1-
ATOM   2106  HN  ASP C 287     122.538  -4.526-217.619  1.00  0.00           H  
ATOM   2107  N   VAL C 288     120.774  -2.522-220.752  1.00 73.11           N  
ATOM   2108  CA  VAL C 288     119.762  -2.797-221.771  1.00 73.60           C  
ATOM   2109  C   VAL C 288     120.426  -3.383-223.008  1.00 70.12           C  
ATOM   2110  O   VAL C 288     121.464  -2.895-223.469  1.00 73.83           O  
ATOM   2111  CB  VAL C 288     118.977  -1.518-222.110  1.00 73.04           C  
ATOM   2112  CG1 VAL C 288     117.923  -1.807-223.180  1.00 69.87           C  
ATOM   2113  CG2 VAL C 288     118.332  -0.941-220.848  1.00 65.96           C  
ATOM   2114  HN  VAL C 288     120.905  -1.566-220.422  1.00  0.00           H  
ATOM   2115  N   LEU C 289     119.836  -4.436-223.548  1.00 64.27           N  
ATOM   2116  CA  LEU C 289     120.424  -5.112-224.694  1.00 67.80           C  
ATOM   2117  C   LEU C 289     120.141  -4.355-225.985  1.00 68.99           C  
ATOM   2118  O   LEU C 289     119.230  -3.525-226.044  1.00 61.29           O  
ATOM   2119  CB  LEU C 289     119.882  -6.534-224.807  1.00 68.32           C  
ATOM   2120  CG  LEU C 289     120.503  -7.575-223.881  1.00 64.31           C  
ATOM   2121  CD1 LEU C 289     119.810  -8.907-224.062  1.00 65.45           C  
ATOM   2122  CD2 LEU C 289     121.987  -7.687-224.183  1.00 65.68           C  
ATOM   2123  HN  LEU C 289     118.958  -4.778-223.156  1.00  0.00           H  
ATOM   2124  N   PRO C 290     120.931  -4.610-227.030  1.00 69.56           N  
ATOM   2125  CA  PRO C 290     120.550  -4.190-228.378  1.00 70.28           C  
ATOM   2126  C   PRO C 290     119.553  -5.158-229.002  1.00 66.94           C  
ATOM   2127  O   PRO C 290     119.370  -6.288-228.549  1.00 68.95           O  
ATOM   2128  CB  PRO C 290     121.879  -4.225-229.137  1.00 70.15           C  
ATOM   2129  CG  PRO C 290     122.654  -5.283-228.458  1.00 63.37           C  
ATOM   2130  CD  PRO C 290     122.300  -5.161-227.000  1.00 66.30           C  
ATOM   2131  N   LEU C 291     118.925  -4.696-230.082  1.00 68.04           N  
ATOM   2132  CA  LEU C 291     117.967  -5.502-230.834  1.00 74.13           C  
ATOM   2133  C   LEU C 291     118.664  -6.230-231.977  1.00 89.85           C  
ATOM   2134  O   LEU C 291     119.444  -5.627-232.719  1.00 93.38           O  
ATOM   2135  CB  LEU C 291     116.843  -4.634-231.389  1.00 65.93           C  
ATOM   2136  CG  LEU C 291     115.869  -4.104-230.350  1.00 65.38           C  
ATOM   2137  CD1 LEU C 291     114.834  -3.248-231.037  1.00 66.60           C  
ATOM   2138  CD2 LEU C 291     115.221  -5.247-229.592  1.00 69.17           C  
ATOM   2139  HN  LEU C 291     119.120  -3.745-230.395  1.00  0.00           H  
ATOM   2140  N   LEU C 292     118.370  -7.525-232.118  1.00 92.57           N  
ATOM   2141  CA  LEU C 292     118.918  -8.364-233.187  1.00 93.75           C  
ATOM   2142  C   LEU C 292     117.792  -8.681-234.166  1.00 88.09           C  
ATOM   2143  O   LEU C 292     117.127  -9.713-234.060  1.00 83.61           O  
ATOM   2144  CB  LEU C 292     119.543  -9.638-232.629  1.00 94.79           C  
ATOM   2145  CG  LEU C 292     120.855  -9.421-231.882  1.00 99.59           C  
ATOM   2146  CD1 LEU C 292     121.572 -10.738-231.615  1.00 94.69           C  
ATOM   2147  CD2 LEU C 292     121.730  -8.466-232.679  1.00108.09           C  
ATOM   2148  HN  LEU C 292     117.731  -7.952-231.447  1.00  0.00           H  
ATOM   2149  N   LEU C 293     117.594  -7.788-235.132  1.00 82.75           N  
ATOM   2150  CA  LEU C 293     116.489  -7.888-236.073  1.00 77.56           C  
ATOM   2151  C   LEU C 293     116.942  -8.570-237.356  1.00 84.35           C  
ATOM   2152  O   LEU C 293     117.993  -8.239-237.912  1.00 89.69           O  
ATOM   2153  CB  LEU C 293     115.940  -6.495-236.398  1.00 74.11           C  
ATOM   2154  CG  LEU C 293     115.799  -5.501-235.248  1.00 62.73           C  
ATOM   2155  CD1 LEU C 293     115.178  -4.212-235.771  1.00 56.36           C  
ATOM   2156  CD2 LEU C 293     114.971  -6.091-234.106  1.00 55.46           C  
ATOM   2157  HN  LEU C 293     118.241  -7.004-235.216  1.00  0.00           H  
ATOM   2158  N   GLN C 294     116.126  -9.502-237.846  1.00 87.59           N  
ATOM   2159  CA  GLN C 294     116.480 -10.319-239.004  1.00 86.36           C  
ATOM   2160  C   GLN C 294     115.438 -10.130-240.100  1.00 94.51           C  
ATOM   2161  O   GLN C 294     114.279 -10.535-239.936  1.00 90.53           O  
ATOM   2162  CB  GLN C 294     116.595 -11.789-238.611  1.00 72.60           C  
ATOM   2163  CG  GLN C 294     116.998 -12.690-239.750  1.00 77.30           C  
ATOM   2164  CD  GLN C 294     116.466 -14.111-239.600  1.00 84.49           C  
ATOM   2165  NE2 GLN C 294     116.340 -14.808-240.726  1.00 98.04           N  
ATOM   2166  OE1 GLN C 294     116.163 -14.572-238.496  1.00 70.28           O  
ATOM   2167  HN  GLN C 294     115.222  -9.650-237.397  1.00  0.00           H  
ATOM   2168 1HE2 GLN C 294     116.590 -14.427-241.638  1.00  0.00           H  
ATOM   2169 2HE2 GLN C 294     115.984 -15.759-240.626  1.00  0.00           H  
ATOM   2170  N   ALA C 295     115.853  -9.524-241.219  1.00100.81           N  
ATOM   2171  CA  ALA C 295     115.026  -9.398-242.412  1.00100.67           C  
ATOM   2172  C   ALA C 295     115.065 -10.698-243.214  1.00100.31           C  
ATOM   2173  O   ALA C 295     115.978 -11.509-243.046  1.00103.92           O  
ATOM   2174  CB  ALA C 295     115.510  -8.227-243.266  1.00 98.36           C  
ATOM   2175  HN  ALA C 295     116.794  -9.131-241.237  1.00  0.00           H  
ATOM   2176  N   PRO C 296     114.066 -10.931-244.090  1.00 95.90           N  
ATOM   2177  CA  PRO C 296     113.985 -12.220-244.799  1.00 92.27           C  
ATOM   2178  C   PRO C 296     115.287 -12.662-245.447  1.00 91.23           C  
ATOM   2179  O   PRO C 296     115.867 -11.941-246.266  1.00 86.44           O  
ATOM   2180  CB  PRO C 296     112.901 -11.967-245.852  1.00 89.85           C  
ATOM   2181  CG  PRO C 296     112.005 -10.985-245.205  1.00 89.98           C  
ATOM   2182  CD  PRO C 296     112.894 -10.084-244.376  1.00 91.44           C  
ATOM   2183  N   ASP C 297     115.756 -13.841-245.036  1.00 98.34           N  
ATOM   2184  CA  ASP C 297     116.925 -14.519-245.589  1.00109.63           C  
ATOM   2185  C   ASP C 297     118.231 -13.866-245.144  1.00120.40           C  
ATOM   2186  O   ASP C 297     119.202 -14.564-244.833  1.00120.78           O  
ATOM   2187  CB  ASP C 297     116.831 -14.590-247.117  1.00106.43           C  
ATOM   2188  CG  ASP C 297     115.598 -15.348-247.586  1.00106.43           C  
ATOM   2189  OD1 ASP C 297     115.293 -16.415-247.008  1.00104.20           O  
ATOM   2190  OD2 ASP C 297     114.929 -14.876-248.530  1.00106.62           O1-
ATOM   2191  HN  ASP C 297     115.259 -14.305-244.276  1.00  0.00           H  
ATOM   2192  N   GLU C 298     118.265 -12.537-245.090  1.00129.52           N  
ATOM   2193  CA  GLU C 298     119.472 -11.855-244.655  1.00133.14           C  
ATOM   2194  C   GLU C 298     119.775 -12.206-243.198  1.00127.42           C  
ATOM   2195  O   GLU C 298     118.864 -12.498-242.419  1.00128.22           O  
ATOM   2196  CB  GLU C 298     119.326 -10.341-244.810  1.00138.72           C  
ATOM   2197  CG  GLU C 298     118.291  -9.900-245.846  1.00145.64           C  
ATOM   2198  CD  GLU C 298     118.696 -10.220-247.277  1.00153.44           C  
ATOM   2199  OE1 GLU C 298     119.896 -10.463-247.521  1.00156.30           O  
ATOM   2200  OE2 GLU C 298     117.810 -10.218-248.160  1.00155.21           O1-
ATOM   2201  HN  GLU C 298     117.442 -11.996-245.355  1.00  0.00           H  
ATOM   2202  N   PRO C 299     121.047 -12.212-242.814  1.00120.80           N  
ATOM   2203  CA  PRO C 299     121.405 -12.384-241.398  1.00115.36           C  
ATOM   2204  C   PRO C 299     120.861 -11.244-240.550  1.00105.68           C  
ATOM   2205  O   PRO C 299     120.280 -10.285-241.081  1.00109.37           O  
ATOM   2206  CB  PRO C 299     122.945 -12.392-241.423  1.00117.66           C  
ATOM   2207  CG  PRO C 299     123.337 -11.913-242.784  1.00120.37           C  
ATOM   2208  CD  PRO C 299     122.222 -12.286-243.695  1.00121.88           C  
ATOM   2209  N   PRO C 300     121.001 -11.313-239.226  1.00 90.03           N  
ATOM   2210  CA  PRO C 300     120.427 -10.258-238.384  1.00 92.52           C  
ATOM   2211  C   PRO C 300     121.395  -9.121-238.084  1.00102.59           C  
ATOM   2212  O   PRO C 300     122.552  -9.357-237.719  1.00106.14           O  
ATOM   2213  CB  PRO C 300     120.048 -11.013-237.109  1.00 84.98           C  
ATOM   2214  CG  PRO C 300     121.108 -12.057-236.999  1.00 84.55           C  
ATOM   2215  CD  PRO C 300     121.495 -12.439-238.413  1.00 85.98           C  
ATOM   2216  N   GLU C 301     120.915  -7.886-238.216  1.00104.92           N  
ATOM   2217  CA  GLU C 301     121.722  -6.698-237.975  1.00 99.76           C  
ATOM   2218  C   GLU C 301     121.537  -6.215-236.540  1.00 89.93           C  
ATOM   2219  O   GLU C 301     120.439  -6.284-235.981  1.00 79.15           O  
ATOM   2220  CB  GLU C 301     121.351  -5.584-238.964  1.00101.71           C  
ATOM   2221  CG  GLU C 301     121.366  -6.017-240.438  1.00105.92           C  
ATOM   2222  CD  GLU C 301     121.041  -4.879-241.404  1.00114.68           C  
ATOM   2223  OE1 GLU C 301     120.324  -5.124-242.401  1.00116.20           O  
ATOM   2224  OE2 GLU C 301     121.508  -3.743-241.173  1.00118.13           O1-
ATOM   2225  HN  GLU C 301     119.942  -7.767-238.498  1.00  0.00           H  
ATOM   2226  N   LEU C 302     122.625  -5.728-235.948  1.00 92.55           N  
ATOM   2227  CA  LEU C 302     122.600  -5.251-234.573  1.00 84.94           C  
ATOM   2228  C   LEU C 302     122.138  -3.800-234.540  1.00 79.91           C  
ATOM   2229  O   LEU C 302     122.536  -2.993-235.381  1.00 88.64           O  
ATOM   2230  CB  LEU C 302     123.991  -5.387-233.948  1.00 88.97           C  
ATOM   2231  CG  LEU C 302     124.233  -4.979-232.493  1.00 91.91           C  
ATOM   2232  CD1 LEU C 302     124.123  -6.191-231.587  1.00 96.60           C  
ATOM   2233  CD2 LEU C 302     125.594  -4.296-232.334  1.00 90.76           C  
ATOM   2234  HN  LEU C 302     123.499  -5.688-236.472  1.00  0.00           H  
ATOM   2235  N   PHE C 303     121.289  -3.474-233.569  1.00 73.86           N  
ATOM   2236  CA  PHE C 303     120.723  -2.141-233.435  1.00 74.92           C  
ATOM   2237  C   PHE C 303     120.719  -1.726-231.974  1.00 92.58           C  
ATOM   2238  O   PHE C 303     120.336  -2.514-231.104  1.00103.04           O  
ATOM   2239  CB  PHE C 303     119.293  -2.080-233.966  1.00 69.07           C  
ATOM   2240  CG  PHE C 303     119.201  -2.171-235.448  1.00 69.60           C  
ATOM   2241  CD1 PHE C 303     119.198  -1.019-236.225  1.00 70.38           C  
ATOM   2242  CD2 PHE C 303     119.118  -3.406-236.077  1.00 69.27           C  
ATOM   2243  CE1 PHE C 303     119.117  -1.093-237.613  1.00 72.56           C  
ATOM   2244  CE2 PHE C 303     119.038  -3.487-237.463  1.00 74.71           C  
ATOM   2245  CZ  PHE C 303     119.038  -2.326-238.234  1.00 71.92           C  
ATOM   2246  HN  PHE C 303     121.024  -4.188-232.891  1.00  0.00           H  
ATOM   2247  N   LEU C 304     121.124  -0.485-231.710  1.00 96.13           N  
ATOM   2248  CA  LEU C 304     121.133   0.069-230.360  1.00 93.08           C  
ATOM   2249  C   LEU C 304     119.879   0.910-230.138  1.00 83.95           C  
ATOM   2250  O   LEU C 304     119.574   1.800-230.937  1.00 70.60           O  
ATOM   2251  CB  LEU C 304     122.389   0.918-230.118  1.00 90.39           C  
ATOM   2252  CG  LEU C 304     123.752   0.216-230.090  1.00 84.92           C  
ATOM   2253  CD1 LEU C 304     124.825   1.130-229.513  1.00 83.66           C  
ATOM   2254  CD2 LEU C 304     123.695  -1.092-229.316  1.00 82.87           C  
ATOM   2255  HN  LEU C 304     121.440   0.102-232.482  1.00  0.00           H  
ATOM   2256  N   LEU C 305     119.158   0.626-229.059  1.00 85.98           N  
ATOM   2257  CA  LEU C 305     118.000   1.445-228.722  1.00 86.69           C  
ATOM   2258  C   LEU C 305     118.459   2.769-228.119  1.00 93.29           C  
ATOM   2259  O   LEU C 305     119.264   2.767-227.181  1.00 94.36           O  
ATOM   2260  CB  LEU C 305     117.093   0.713-227.744  1.00 77.79           C  
ATOM   2261  CG  LEU C 305     116.226  -0.403-228.328  1.00 68.84           C  
ATOM   2262  CD1 LEU C 305     115.815  -1.359-227.241  1.00 52.15           C  
ATOM   2263  CD2 LEU C 305     115.000   0.191-228.996  1.00 68.58           C  
ATOM   2264  HN  LEU C 305     119.414  -0.164-228.467  1.00  0.00           H  
ATOM   2265  N   PRO C 306     117.979   3.906-228.626  1.00 96.33           N  
ATOM   2266  CA  PRO C 306     118.324   5.210-228.023  1.00100.98           C  
ATOM   2267  C   PRO C 306     117.839   5.290-226.587  1.00107.47           C  
ATOM   2268  O   PRO C 306     116.632   5.158-226.325  1.00109.56           O  
ATOM   2269  CB  PRO C 306     117.590   6.223-228.913  1.00 96.01           C  
ATOM   2270  CG  PRO C 306     117.329   5.490-230.197  1.00 99.90           C  
ATOM   2271  CD  PRO C 306     117.125   4.053-229.815  1.00 97.94           C  
ATOM   2272  N   PRO C 307     118.746   5.515-225.631  1.00104.23           N  
ATOM   2273  CA  PRO C 307     118.357   5.441-224.209  1.00101.14           C  
ATOM   2274  C   PRO C 307     117.206   6.360-223.834  1.00 98.23           C  
ATOM   2275  O   PRO C 307     116.474   6.073-222.873  1.00 90.68           O  
ATOM   2276  CB  PRO C 307     119.654   5.824-223.480  1.00101.49           C  
ATOM   2277  CG  PRO C 307     120.746   5.463-224.450  1.00103.68           C  
ATOM   2278  CD  PRO C 307     120.186   5.782-225.805  1.00103.16           C  
ATOM   2279  N   GLU C 308     117.018   7.454-224.577  1.00102.22           N  
ATOM   2280  CA  GLU C 308     115.856   8.314-224.386  1.00 99.41           C  
ATOM   2281  C   GLU C 308     114.552   7.584-224.688  1.00 80.59           C  
ATOM   2282  O   GLU C 308     113.501   7.956-224.157  1.00 69.04           O  
ATOM   2283  CB  GLU C 308     115.990   9.557-225.273  1.00105.19           C  
ATOM   2284  CG  GLU C 308     114.978  10.660-225.000  1.00114.32           C  
ATOM   2285  CD  GLU C 308     114.559  11.388-226.273  1.00127.34           C  
ATOM   2286  OE1 GLU C 308     113.948  10.738-227.156  1.00129.37           O  
ATOM   2287  OE2 GLU C 308     114.848  12.603-226.396  1.00131.32           O1-
ATOM   2288  HN  GLU C 308     117.703   7.693-225.294  1.00  0.00           H  
ATOM   2289  N   LEU C 309     114.598   6.547-225.521  1.00 74.39           N  
ATOM   2290  CA  LEU C 309     113.379   5.830-225.861  1.00 73.33           C  
ATOM   2291  C   LEU C 309     112.971   4.847-224.773  1.00 71.73           C  
ATOM   2292  O   LEU C 309     111.778   4.571-224.620  1.00 66.31           O  
ATOM   2293  CB  LEU C 309     113.561   5.097-227.188  1.00 79.53           C  
ATOM   2294  CG  LEU C 309     112.362   5.063-228.140  1.00 87.27           C  
ATOM   2295  CD1 LEU C 309     112.101   6.425-228.762  1.00 85.85           C  
ATOM   2296  CD2 LEU C 309     112.580   4.014-229.213  1.00 87.98           C  
ATOM   2297  HN  LEU C 309     115.489   6.255-225.922  1.00  0.00           H  
ATOM   2298  N   VAL C 310     113.929   4.334-223.999  1.00 69.97           N  
ATOM   2299  CA  VAL C 310     113.692   3.240-223.060  1.00 67.92           C  
ATOM   2300  C   VAL C 310     113.534   3.841-221.666  1.00 58.11           C  
ATOM   2301  O   VAL C 310     114.522   4.081-220.963  1.00 51.41           O  
ATOM   2302  CB  VAL C 310     114.817   2.200-223.102  1.00 68.76           C  
ATOM   2303  CG1 VAL C 310     114.476   1.024-222.212  1.00 64.94           C  
ATOM   2304  CG2 VAL C 310     115.058   1.727-224.526  1.00 65.92           C  
ATOM   2305  HN  VAL C 310     114.869   4.723-224.066  1.00  0.00           H  
ATOM   2306  N   LEU C 311     112.280   4.059-221.261  1.00 60.35           N  
ATOM   2307  CA  LEU C 311     111.966   4.528-219.917  1.00 61.67           C  
ATOM   2308  C   LEU C 311     112.271   3.450-218.881  1.00 64.00           C  
ATOM   2309  O   LEU C 311     111.815   2.309-219.000  1.00 71.56           O  
ATOM   2310  CB  LEU C 311     110.491   4.937-219.833  1.00 58.01           C  
ATOM   2311  CG  LEU C 311     110.008   5.556-218.521  1.00 56.36           C  
ATOM   2312  CD1 LEU C 311     110.961   6.667-218.095  1.00 62.61           C  
ATOM   2313  CD2 LEU C 311     108.586   6.088-218.659  1.00 53.84           C  
ATOM   2314  HN  LEU C 311     111.515   3.891-221.915  1.00  0.00           H  
ATOM   2315  N   GLU C 312     113.040   3.816-217.859  1.00 54.96           N  
ATOM   2316  CA  GLU C 312     113.364   2.944-216.740  1.00 53.14           C  
ATOM   2317  C   GLU C 312     112.953   3.612-215.436  1.00 51.67           C  
ATOM   2318  O   GLU C 312     112.840   4.846-215.352  1.00 47.85           O  
ATOM   2319  CB  GLU C 312     114.855   2.619-216.685  1.00 62.48           C  
ATOM   2320  CG  GLU C 312     115.332   1.494-217.575  1.00 66.60           C  
ATOM   2321  CD  GLU C 312     116.832   1.298-217.438  1.00 78.37           C  
ATOM   2322  OE1 GLU C 312     117.594   2.156-217.939  1.00 84.89           O  
ATOM   2323  OE2 GLU C 312     117.254   0.317-216.794  1.00 78.23           O1-
ATOM   2324  HN  GLU C 312     113.424   4.761-217.860  1.00  0.00           H  
ATOM   2325  N   VAL C 313     112.770   2.782-214.402  1.00 41.00           N  
ATOM   2326  CA  VAL C 313     112.319   3.236-213.096  1.00 45.48           C  
ATOM   2327  C   VAL C 313     113.295   2.782-212.015  1.00 53.75           C  
ATOM   2328  O   VAL C 313     113.429   1.580-211.769  1.00 60.56           O  
ATOM   2329  CB  VAL C 313     110.903   2.740-212.753  1.00 48.18           C  
ATOM   2330  CG1 VAL C 313     110.547   3.144-211.315  1.00 46.75           C  
ATOM   2331  CG2 VAL C 313     109.906   3.269-213.732  1.00 44.86           C  
ATOM   2332  HN  VAL C 313     112.955   1.788-214.536  1.00  0.00           H  
ATOM   2333  N   PRO C 314     113.969   3.696-211.327  1.00 47.63           N  
ATOM   2334  CA  PRO C 314     114.752   3.308-210.150  1.00 45.17           C  
ATOM   2335  C   PRO C 314     113.821   2.889-209.028  1.00 48.78           C  
ATOM   2336  O   PRO C 314     112.779   3.507-208.804  1.00 51.57           O  
ATOM   2337  CB  PRO C 314     115.532   4.586-209.786  1.00 46.00           C  
ATOM   2338  CG  PRO C 314     115.313   5.534-210.921  1.00 46.71           C  
ATOM   2339  CD  PRO C 314     114.039   5.136-211.609  1.00 47.08           C  
ATOM   2340  N   LEU C 315     114.194   1.827-208.323  1.00 37.32           N  
ATOM   2341  CA  LEU C 315     113.328   1.263-207.298  1.00 41.99           C  
ATOM   2342  C   LEU C 315     113.722   1.796-205.926  1.00 48.94           C  
ATOM   2343  O   LEU C 315     114.873   1.655-205.501  1.00 47.60           O  
ATOM   2344  CB  LEU C 315     113.365  -0.270-207.322  1.00 41.25           C  
ATOM   2345  CG  LEU C 315     112.906  -0.860-208.660  1.00 48.37           C  
ATOM   2346  CD1 LEU C 315     112.675  -2.352-208.565  1.00 54.12           C  
ATOM   2347  CD2 LEU C 315     111.650  -0.147-209.166  1.00 44.77           C  
ATOM   2348  HN  LEU C 315     115.102   1.400-208.503  1.00  0.00           H  
ATOM   2349  N   GLU C 316     112.763   2.416-205.248  1.00 48.31           N  
ATOM   2350  CA AGLU C 316     112.923   2.883-203.881  0.60 44.99           C  
ATOM   2351  CA BGLU C 316     112.933   2.872-203.882  0.40 44.95           C  
ATOM   2352  C   GLU C 316     111.742   2.387-203.064  1.00 42.81           C  
ATOM   2353  O   GLU C 316     110.715   1.961-203.610  1.00 41.17           O  
ATOM   2354  CB AGLU C 316     112.995   4.426-203.794  0.60 47.48           C  
ATOM   2355  CB BGLU C 316     113.076   4.416-203.808  0.40 47.18           C  
ATOM   2356  CG AGLU C 316     111.628   5.112-203.702  0.60 50.39           C  
ATOM   2357  CG BGLU C 316     114.135   4.993-204.776  0.40 47.23           C  
ATOM   2358  CD AGLU C 316     111.721   6.640-203.600  0.60 65.25           C  
ATOM   2359  CD BGLU C 316     114.311   6.526-204.684  0.40 47.86           C  
ATOM   2360  OE1AGLU C 316     112.146   7.297-204.583  0.60 53.62           O  
ATOM   2361  OE1BGLU C 316     114.176   7.100-203.581  0.40 49.67           O  
ATOM   2362  OE2AGLU C 316     111.367   7.180-202.528  0.60 75.24           O1-
ATOM   2363  OE2BGLU C 316     114.601   7.154-205.722  0.40 39.06           O1-
ATOM   2364  N   HIS C 317     111.893   2.439-201.746  1.00 47.00           N  
ATOM   2365  CA  HIS C 317     110.856   2.014-200.822  1.00 45.86           C  
ATOM   2366  C   HIS C 317     110.361   3.210-200.013  1.00 51.21           C  
ATOM   2367  O   HIS C 317     111.169   4.047-199.605  1.00 49.96           O  
ATOM   2368  CB  HIS C 317     111.395   0.938-199.882  1.00 42.65           C  
ATOM   2369  CG  HIS C 317     110.342   0.247-199.068  1.00 43.83           C  
ATOM   2370  CD2 HIS C 317     109.723  -0.944-199.240  1.00 42.66           C  
ATOM   2371  ND1 HIS C 317     109.822   0.782-197.908  1.00 45.28           N  
ATOM   2372  CE1 HIS C 317     108.923  -0.042-197.404  1.00 44.36           C  
ATOM   2373  NE2 HIS C 317     108.842  -1.099-198.195  1.00 43.87           N  
ATOM   2374  HN  HIS C 317     112.772   2.791-201.367  1.00  0.00           H  
ATOM   2375  N   PRO C 318     109.056   3.311-199.747  1.00 53.58           N  
ATOM   2376  CA  PRO C 318     108.541   4.501-199.040  1.00 46.18           C  
ATOM   2377  C   PRO C 318     109.069   4.674-197.624  1.00 56.75           C  
ATOM   2378  O   PRO C 318     109.000   5.788-197.096  1.00 60.61           O  
ATOM   2379  CB  PRO C 318     107.021   4.273-199.034  1.00 52.91           C  
ATOM   2380  CG  PRO C 318     106.873   2.752-199.128  1.00 48.54           C  
ATOM   2381  CD  PRO C 318     107.990   2.335-200.053  1.00 46.22           C  
ATOM   2382  N   THR C 319     109.577   3.630-196.973  1.00 52.58           N  
ATOM   2383  CA  THR C 319     110.039   3.777-195.598  1.00 59.39           C  
ATOM   2384  C   THR C 319     111.388   3.129-195.299  1.00 65.02           C  
ATOM   2385  O   THR C 319     112.063   3.572-194.364  1.00 69.40           O  
ATOM   2386  CB  THR C 319     108.991   3.231-194.611  1.00 56.51           C  
ATOM   2387  CG2 THR C 319     107.673   3.972-194.777  1.00 55.14           C  
ATOM   2388  OG1 THR C 319     108.767   1.838-194.865  1.00 67.41           O  
ATOM   2389  HN  THR C 319     109.643   2.724-197.438  1.00  0.00           H  
ATOM   2390  HG1 THR C 319     109.590   1.375-194.761  1.00  0.00           H  
ATOM   2391  N   LEU C 320     111.807   2.110-196.044  1.00 66.81           N  
ATOM   2392  CA  LEU C 320     113.147   1.542-195.902  1.00 58.17           C  
ATOM   2393  C   LEU C 320     114.081   2.374-196.773  1.00 50.62           C  
ATOM   2394  O   LEU C 320     114.200   2.139-197.976  1.00 47.37           O  
ATOM   2395  CB  LEU C 320     113.165   0.070-196.302  1.00 49.33           C  
ATOM   2396  CG  LEU C 320     112.199  -0.870-195.574  1.00 52.02           C  
ATOM   2397  CD1 LEU C 320     112.074  -2.201-196.328  1.00 49.54           C  
ATOM   2398  CD2 LEU C 320     112.647  -1.112-194.126  1.00 39.65           C  
ATOM   2399  HN  LEU C 320     111.173   1.712-196.737  1.00  0.00           H  
ATOM   2400  N   GLU C 321     114.749   3.357-196.166  1.00 53.21           N  
ATOM   2401  CA  GLU C 321     115.559   4.288-196.943  1.00 50.99           C  
ATOM   2402  C   GLU C 321     116.768   3.617-197.581  1.00 44.61           C  
ATOM   2403  O   GLU C 321     117.294   4.133-198.573  1.00 52.58           O  
ATOM   2404  CB  GLU C 321     116.020   5.447-196.063  1.00 63.27           C  
ATOM   2405  CG  GLU C 321     115.020   6.585-195.900  1.00 88.81           C  
ATOM   2406  CD  GLU C 321     115.617   7.773-195.128  1.00106.95           C  
ATOM   2407  OE1 GLU C 321     115.741   7.687-193.882  1.00112.54           O  
ATOM   2408  OE2 GLU C 321     115.977   8.787-195.771  1.00112.37           O1-
ATOM   2409  HN  GLU C 321     114.693   3.458-195.153  1.00  0.00           H  
ATOM   2410  N   TRP C 322     117.235   2.496-197.027  1.00 40.99           N  
ATOM   2411  CA  TRP C 322     118.349   1.766-197.628  1.00 46.76           C  
ATOM   2412  C   TRP C 322     117.973   1.025-198.926  1.00 43.41           C  
ATOM   2413  O   TRP C 322     118.877   0.644-199.679  1.00 47.85           O  
ATOM   2414  CB  TRP C 322     118.931   0.771-196.611  1.00 44.14           C  
ATOM   2415  CG  TRP C 322     117.901  -0.110-195.995  1.00 43.01           C  
ATOM   2416  CD1 TRP C 322     117.353   0.029-194.756  1.00 50.38           C  
ATOM   2417  CD2 TRP C 322     117.267  -1.273-196.587  1.00 48.03           C  
ATOM   2418  CE2 TRP C 322     116.355  -1.777-195.636  1.00 54.21           C  
ATOM   2419  CE3 TRP C 322     117.389  -1.936-197.821  1.00 40.17           C  
ATOM   2420  NE1 TRP C 322     116.428  -0.965-194.533  1.00 53.08           N  
ATOM   2421  CZ2 TRP C 322     115.570  -2.923-195.871  1.00 52.49           C  
ATOM   2422  CZ3 TRP C 322     116.598  -3.058-198.060  1.00 51.81           C  
ATOM   2423  CH2 TRP C 322     115.706  -3.540-197.083  1.00 48.30           C  
ATOM   2424  HN  TRP C 322     116.808   2.143-196.171  1.00  0.00           H  
ATOM   2425  N   PHE C 323     116.679   0.829-199.225  1.00 46.78           N  
ATOM   2426  CA  PHE C 323     116.293   0.078-200.433  1.00 42.43           C  
ATOM   2427  C   PHE C 323     116.823   0.732-201.703  1.00 52.60           C  
ATOM   2428  O   PHE C 323     117.188   0.032-202.660  1.00 49.03           O  
ATOM   2429  CB  PHE C 323     114.767  -0.066-200.535  1.00 48.21           C  
ATOM   2430  CG  PHE C 323     114.305  -1.214-201.430  1.00 54.01           C  
ATOM   2431  CD1 PHE C 323     114.218  -1.057-202.814  1.00 51.54           C  
ATOM   2432  CD2 PHE C 323     113.939  -2.435-200.880  1.00 59.37           C  
ATOM   2433  CE1 PHE C 323     113.795  -2.106-203.625  1.00 51.49           C  
ATOM   2434  CE2 PHE C 323     113.505  -3.511-201.690  1.00 49.48           C  
ATOM   2435  CZ  PHE C 323     113.431  -3.342-203.053  1.00 44.58           C  
ATOM   2436  HN  PHE C 323     115.956   1.203-198.610  1.00  0.00           H  
ATOM   2437  N   ALA C 324     116.870   2.074-201.737  1.00 41.23           N  
ATOM   2438  CA  ALA C 324     117.375   2.758-202.924  1.00 42.08           C  
ATOM   2439  C   ALA C 324     118.817   2.362-203.228  1.00 43.12           C  
ATOM   2440  O   ALA C 324     119.194   2.206-204.395  1.00 44.91           O  
ATOM   2441  CB  ALA C 324     117.266   4.281-202.743  1.00 43.96           C  
ATOM   2442  HN  ALA C 324     116.553   2.616-200.933  1.00  0.00           H  
ATOM   2443  N   ALA C 325     119.637   2.180-202.190  1.00 49.34           N  
ATOM   2444  CA  ALA C 325     121.066   1.953-202.388  1.00 50.02           C  
ATOM   2445  C   ALA C 325     121.394   0.561-202.951  1.00 53.18           C  
ATOM   2446  O   ALA C 325     122.547   0.323-203.350  1.00 45.56           O  
ATOM   2447  CB  ALA C 325     121.806   2.204-201.067  1.00 38.83           C  
ATOM   2448  HN  ALA C 325     119.259   2.200-201.243  1.00  0.00           H  
ATOM   2449  N   LEU C 326     120.413  -0.351-203.034  1.00 46.95           N  
ATOM   2450  CA  LEU C 326     120.665  -1.609-203.722  1.00 47.51           C  
ATOM   2451  C   LEU C 326     120.842  -1.422-205.223  1.00 51.52           C  
ATOM   2452  O   LEU C 326     121.315  -2.353-205.892  1.00 46.32           O  
ATOM   2453  CB  LEU C 326     119.529  -2.612-203.461  1.00 53.70           C  
ATOM   2454  CG  LEU C 326     119.197  -3.011-202.015  1.00 49.72           C  
ATOM   2455  CD1 LEU C 326     117.937  -3.895-201.973  1.00 46.81           C  
ATOM   2456  CD2 LEU C 326     120.353  -3.736-201.362  1.00 44.46           C  
ATOM   2457  HN  LEU C 326     119.500  -0.165-202.619  1.00  0.00           H  
ATOM   2458  N   GLY C 327     120.488  -0.252-205.763  1.00 52.70           N  
ATOM   2459  CA  GLY C 327     120.673   0.020-207.185  1.00 47.81           C  
ATOM   2460  C   GLY C 327     119.726  -0.715-208.114  1.00 49.18           C  
ATOM   2461  O   GLY C 327     120.052  -0.926-209.291  1.00 52.55           O  
ATOM   2462  HN  GLY C 327     120.079   0.468-205.167  1.00  0.00           H  
ATOM   2463  N   LEU C 328     118.554  -1.098-207.626  1.00 41.92           N  
ATOM   2464  CA  LEU C 328     117.637  -1.876-208.442  1.00 53.44           C  
ATOM   2465  C   LEU C 328     116.837  -0.968-209.370  1.00 55.04           C  
ATOM   2466  O   LEU C 328     116.492   0.168-209.027  1.00 48.37           O  
ATOM   2467  CB  LEU C 328     116.690  -2.698-207.558  1.00 44.47           C  
ATOM   2468  CG  LEU C 328     117.294  -3.705-206.578  1.00 47.54           C  
ATOM   2469  CD1 LEU C 328     116.226  -4.377-205.732  1.00 52.76           C  
ATOM   2470  CD2 LEU C 328     118.112  -4.767-207.281  1.00 36.03           C  
ATOM   2471  HN  LEU C 328     118.295  -0.845-206.672  1.00  0.00           H  
ATOM   2472  N   ARG C 329     116.550  -1.484-210.567  1.00 58.52           N  
ATOM   2473  CA  ARG C 329     115.777  -0.772-211.575  1.00 53.62           C  
ATOM   2474  C   ARG C 329     114.894  -1.766-212.310  1.00 52.30           C  
ATOM   2475  O   ARG C 329     115.138  -2.977-212.283  1.00 50.23           O  
ATOM   2476  CB  ARG C 329     116.675  -0.046-212.601  1.00 61.65           C  
ATOM   2477  CG  ARG C 329     118.136   0.158-212.192  1.00 65.46           C  
ATOM   2478  CD  ARG C 329     118.956   0.719-213.352  1.00 70.42           C  
ATOM   2479  NE  ARG C 329     118.317   1.885-213.961  1.00 83.12           N  
ATOM   2480  CZ  ARG C 329     118.323   3.113-213.438  1.00 92.30           C  
ATOM   2481  NH1 ARG C 329     118.928   3.358-212.274  1.00 95.32           N1+
ATOM   2482  NH2 ARG C 329     117.708   4.102-214.074  1.00 89.61           N  
ATOM   2483  HN  ARG C 329     116.888  -2.421-210.786  1.00  0.00           H  
ATOM   2484  HE  ARG C 329     117.832   1.750-214.848  1.00  0.00           H  
ATOM   2485 1HH1 ARG C 329     118.933   4.296-211.874  1.00  0.00           H  
ATOM   2486 2HH1 ARG C 329     119.401   2.598-211.785  1.00  0.00           H  
ATOM   2487 1HH2 ARG C 329     117.713   5.040-213.674  1.00  0.00           H  
ATOM   2488 2HH2 ARG C 329     117.246   3.915-214.964  1.00  0.00           H  
ATOM   2489  N   TRP C 330     113.856  -1.246-212.971  1.00 43.56           N  
ATOM   2490  CA  TRP C 330     113.204  -2.004-214.032  1.00 50.55           C  
ATOM   2491  C   TRP C 330     112.675  -1.032-215.080  1.00 53.19           C  
ATOM   2492  O   TRP C 330     112.565   0.173-214.840  1.00 42.49           O  
ATOM   2493  CB  TRP C 330     112.078  -2.908-213.500  1.00 55.49           C  
ATOM   2494  CG  TRP C 330     111.885  -4.119-214.379  1.00 50.73           C  
ATOM   2495  CD1 TRP C 330     110.889  -4.325-215.295  1.00 39.18           C  
ATOM   2496  CD2 TRP C 330     112.742  -5.269-214.451  1.00 44.85           C  
ATOM   2497  CE2 TRP C 330     112.201  -6.132-215.425  1.00 38.90           C  
ATOM   2498  CE3 TRP C 330     113.921  -5.646-213.793  1.00 41.17           C  
ATOM   2499  NE1 TRP C 330     111.071  -5.536-215.922  1.00 46.01           N  
ATOM   2500  CZ2 TRP C 330     112.791  -7.357-215.750  1.00 44.07           C  
ATOM   2501  CZ3 TRP C 330     114.511  -6.873-214.120  1.00 42.21           C  
ATOM   2502  CH2 TRP C 330     113.948  -7.704-215.089  1.00 41.15           C  
ATOM   2503  HN  TRP C 330     113.518  -0.314-212.732  1.00  0.00           H  
ATOM   2504  N   TYR C 331     112.356  -1.574-216.253  1.00 46.88           N  
ATOM   2505  CA  TYR C 331     111.885  -0.788-217.382  1.00 50.03           C  
ATOM   2506  C   TYR C 331     110.361  -0.732-217.406  1.00 52.85           C  
ATOM   2507  O   TYR C 331     109.682  -1.646-216.932  1.00 51.10           O  
ATOM   2508  CB  TYR C 331     112.416  -1.365-218.690  1.00 37.19           C  
ATOM   2509  CG  TYR C 331     112.173  -2.840-218.853  1.00 49.93           C  
ATOM   2510  CD1 TYR C 331     110.951  -3.318-219.312  1.00 56.40           C  
ATOM   2511  CD2 TYR C 331     113.175  -3.756-218.576  1.00 49.52           C  
ATOM   2512  CE1 TYR C 331     110.721  -4.673-219.477  1.00 51.06           C  
ATOM   2513  CE2 TYR C 331     112.956  -5.117-218.733  1.00 64.62           C  
ATOM   2514  CZ  TYR C 331     111.729  -5.567-219.186  1.00 61.21           C  
ATOM   2515  OH  TYR C 331     111.523  -6.916-219.338  1.00 70.41           O  
ATOM   2516  HN  TYR C 331     112.446  -2.584-216.365  1.00  0.00           H  
ATOM   2517  HH  TYR C 331     112.218  -7.532-219.137  1.00  0.00           H  
ATOM   2518  N   ALA C 332     109.827   0.356-217.977  1.00 44.88           N  
ATOM   2519  CA  ALA C 332     108.388   0.611-217.906  1.00 50.42           C  
ATOM   2520  C   ALA C 332     107.567  -0.306-218.817  1.00 50.38           C  
ATOM   2521  O   ALA C 332     106.440  -0.684-218.459  1.00 58.61           O  
ATOM   2522  CB  ALA C 332     108.102   2.076-218.252  1.00 53.83           C  
ATOM   2523  HN  ALA C 332     110.431   1.015-218.468  1.00  0.00           H  
ATOM   2524  N   LEU C 333     108.117  -0.706-219.964  1.00 50.43           N  
ATOM   2525  CA  LEU C 333     107.335  -1.251-221.071  1.00 47.40           C  
ATOM   2526  C   LEU C 333     107.525  -2.756-221.241  1.00 46.92           C  
ATOM   2527  O   LEU C 333     108.562  -3.185-221.775  1.00 46.40           O  
ATOM   2528  CB  LEU C 333     107.717  -0.527-222.364  1.00 48.65           C  
ATOM   2529  CG  LEU C 333     106.724  -0.816-223.476  1.00 44.57           C  
ATOM   2530  CD1 LEU C 333     105.359  -0.310-223.058  1.00 43.81           C  
ATOM   2531  CD2 LEU C 333     107.156  -0.152-224.747  1.00 53.34           C  
ATOM   2532  HN  LEU C 333     109.128  -0.628-220.073  1.00  0.00           H  
ATOM   2533  N   PRO C 334     106.556  -3.602-220.825  1.00 38.79           N  
ATOM   2534  CA  PRO C 334     106.624  -5.044-221.122  1.00 43.60           C  
ATOM   2535  C   PRO C 334     106.189  -5.284-222.557  1.00 37.62           C  
ATOM   2536  O   PRO C 334     105.022  -5.081-222.906  1.00 50.57           O  
ATOM   2537  CB  PRO C 334     105.633  -5.650-220.116  1.00 40.64           C  
ATOM   2538  CG  PRO C 334     104.595  -4.549-219.903  1.00 42.41           C  
ATOM   2539  CD  PRO C 334     105.271  -3.222-220.200  1.00 42.89           C  
ATOM   2540  N   ALA C 335     107.133  -5.689-223.408  1.00 48.05           N  
ATOM   2541  CA  ALA C 335     106.892  -5.725-224.858  1.00 53.01           C  
ATOM   2542  C   ALA C 335     107.502  -6.999-225.427  1.00 57.54           C  
ATOM   2543  O   ALA C 335     108.707  -7.051-225.704  1.00 58.83           O  
ATOM   2544  CB  ALA C 335     107.455  -4.493-225.552  1.00 58.87           C  
ATOM   2545  HN  ALA C 335     108.041  -5.980-223.045  1.00  0.00           H  
ATOM   2546  N   VAL C 336     106.647  -7.992-225.651  1.00 48.73           N  
ATOM   2547  CA  VAL C 336     107.054  -9.336-226.039  1.00 47.27           C  
ATOM   2548  C   VAL C 336     107.162  -9.423-227.555  1.00 52.90           C  
ATOM   2549  O   VAL C 336     106.248  -9.006-228.275  1.00 54.50           O  
ATOM   2550  CB  VAL C 336     106.056 -10.362-225.482  1.00 43.37           C  
ATOM   2551  CG1 VAL C 336     106.211 -11.708-226.153  1.00 43.38           C  
ATOM   2552  CG2 VAL C 336     106.269 -10.446-223.989  1.00 43.95           C  
ATOM   2553  HN  VAL C 336     105.650  -7.802-225.545  1.00  0.00           H  
ATOM   2554  N   SER C 337     108.279  -9.988-228.041  1.00 56.55           N  
ATOM   2555  CA  SER C 337     108.659  -9.902-229.447  1.00 57.91           C  
ATOM   2556  C   SER C 337     109.146 -11.231-230.011  1.00 62.38           C  
ATOM   2557  O   SER C 337     109.828 -11.245-231.036  1.00 70.55           O  
ATOM   2558  CB  SER C 337     109.742  -8.836-229.648  1.00 55.85           C  
ATOM   2559  OG  SER C 337     110.925  -9.164-228.930  1.00 58.32           O  
ATOM   2560  HN  SER C 337     108.887 -10.498-227.401  1.00  0.00           H  
ATOM   2561  HG  SER C 337     111.596  -8.503-229.055  1.00  0.00           H  
ATOM   2562  N   ASN C 338     108.819 -12.352-229.384  1.00 61.63           N  
ATOM   2563  CA  ASN C 338     109.246 -13.640-229.919  1.00 63.93           C  
ATOM   2564  C   ASN C 338     108.075 -14.581-230.159  1.00 64.68           C  
ATOM   2565  O   ASN C 338     108.288 -15.773-230.385  1.00 65.98           O  
ATOM   2566  CB  ASN C 338     110.277 -14.297-229.005  1.00 55.39           C  
ATOM   2567  CG  ASN C 338     109.691 -14.716-227.689  1.00 55.83           C  
ATOM   2568  ND2 ASN C 338     110.478 -15.433-226.895  1.00 69.86           N  
ATOM   2569  OD1 ASN C 338     108.549 -14.395-227.374  1.00 60.00           O  
ATOM   2570  HN  ASN C 338     108.268 -12.314-228.526  1.00  0.00           H  
ATOM   2571 1HD2 ASN C 338     111.427 -15.700-227.157  1.00  0.00           H  
ATOM   2572 2HD2 ASN C 338     110.080 -15.718-226.000  1.00  0.00           H  
ATOM   2573  N   MET C 339     106.845 -14.070-230.116  1.00 61.78           N  
ATOM   2574  CA  MET C 339     105.655 -14.871-230.355  1.00 49.48           C  
ATOM   2575  C   MET C 339     105.112 -14.644-231.758  1.00 52.42           C  
ATOM   2576  O   MET C 339     105.255 -13.569-232.349  1.00 60.00           O  
ATOM   2577  CB  MET C 339     104.559 -14.563-229.340  1.00 42.55           C  
ATOM   2578  CG  MET C 339     104.949 -14.939-227.915  1.00 43.36           C  
ATOM   2579  SD  MET C 339     103.548 -14.926-226.777  1.00 56.50           S  
ATOM   2580  CE  MET C 339     102.520 -16.279-227.356  1.00 50.04           C  
ATOM   2581  HN  MET C 339     106.734 -13.078-229.907  1.00  0.00           H  
ATOM   2582  N   LEU C 340     104.456 -15.672-232.267  1.00 58.50           N  
ATOM   2583  CA  LEU C 340     103.895 -15.680-233.607  1.00 51.26           C  
ATOM   2584  C   LEU C 340     102.401 -15.397-233.524  1.00 53.32           C  
ATOM   2585  O   LEU C 340     101.681 -16.064-232.776  1.00 48.97           O  
ATOM   2586  CB  LEU C 340     104.173 -17.029-234.270  1.00 42.76           C  
ATOM   2587  CG  LEU C 340     103.709 -17.318-235.701  1.00 50.25           C  
ATOM   2588  CD1 LEU C 340     104.670 -18.299-236.364  1.00 51.55           C  
ATOM   2589  CD2 LEU C 340     102.312 -17.903-235.680  1.00 58.26           C  
ATOM   2590  HN  LEU C 340     104.337 -16.504-231.689  1.00  0.00           H  
ATOM   2591  N   LEU C 341     101.945 -14.393-234.268  1.00 50.42           N  
ATOM   2592  CA  LEU C 341     100.522 -14.086-234.364  1.00 54.75           C  
ATOM   2593  C   LEU C 341      99.914 -14.878-235.511  1.00 51.82           C  
ATOM   2594  O   LEU C 341     100.475 -14.900-236.610  1.00 47.95           O  
ATOM   2595  CB  LEU C 341     100.300 -12.589-234.588  1.00 54.26           C  
ATOM   2596  CG  LEU C 341      98.912 -12.148-235.066  1.00 48.63           C  
ATOM   2597  CD1 LEU C 341      97.817 -12.543-234.068  1.00 46.37           C  
ATOM   2598  CD2 LEU C 341      98.903 -10.636-235.294  1.00 49.10           C  
ATOM   2599  HN  LEU C 341     102.611 -13.820-234.787  1.00  0.00           H  
ATOM   2600  N   GLU C 342      98.775 -15.528-235.252  1.00 44.68           N  
ATOM   2601  CA  GLU C 342      98.087 -16.347-236.248  1.00 46.42           C  
ATOM   2602  C   GLU C 342      96.646 -15.877-236.399  1.00 46.23           C  
ATOM   2603  O   GLU C 342      95.903 -15.818-235.414  1.00 45.64           O  
ATOM   2604  CB  GLU C 342      98.110 -17.836-235.880  1.00 58.67           C  
ATOM   2605  CG  GLU C 342      97.560 -18.779-236.982  1.00 78.73           C  
ATOM   2606  CD  GLU C 342      96.097 -19.184-236.772  1.00 89.37           C  
ATOM   2607  OE1 GLU C 342      95.246 -18.890-237.645  1.00 90.29           O  
ATOM   2608  OE2 GLU C 342      95.799 -19.817-235.736  1.00 91.95           O1-
ATOM   2609  HN  GLU C 342      98.369 -15.449-234.320  1.00  0.00           H  
ATOM   2610  N   ILE C 343      96.260 -15.552-237.636  1.00 51.69           N  
ATOM   2611  CA  ILE C 343      94.953 -14.992-237.977  1.00 55.85           C  
ATOM   2612  C   ILE C 343      94.490 -15.626-239.280  1.00 58.61           C  
ATOM   2613  O   ILE C 343      95.162 -15.492-240.308  1.00 58.59           O  
ATOM   2614  CB  ILE C 343      94.988 -13.461-238.159  1.00 60.90           C  
ATOM   2615  CG1 ILE C 343      95.568 -12.730-236.943  1.00 59.30           C  
ATOM   2616  CG2 ILE C 343      93.610 -12.933-238.502  1.00 51.71           C  
ATOM   2617  CD1 ILE C 343      95.762 -11.237-237.231  1.00 60.91           C  
ATOM   2618  HN  ILE C 343      96.923 -15.705-238.396  1.00  0.00           H  
ATOM   2619  N   GLY C 344      93.331 -16.273-239.251  1.00 51.74           N  
ATOM   2620  CA  GLY C 344      92.732 -16.781-240.484  1.00 50.54           C  
ATOM   2621  C   GLY C 344      93.623 -17.684-241.302  1.00 48.99           C  
ATOM   2622  O   GLY C 344      93.540 -17.679-242.536  1.00 53.54           O  
ATOM   2623  HN  GLY C 344      92.854 -16.417-238.361  1.00  0.00           H  
ATOM   2624  N   GLY C 345      94.466 -18.474-240.646  1.00 51.30           N  
ATOM   2625  CA  GLY C 345      95.427 -19.311-241.332  1.00 53.72           C  
ATOM   2626  C   GLY C 345      96.703 -18.615-241.762  1.00 66.48           C  
ATOM   2627  O   GLY C 345      97.595 -19.286-242.297  1.00 70.15           O  
ATOM   2628  HN  GLY C 345      94.435 -18.491-239.627  1.00  0.00           H  
ATOM   2629  N   LEU C 346      96.812 -17.294-241.573  1.00 67.16           N  
ATOM   2630  CA  LEU C 346      98.031 -16.540-241.846  1.00 56.72           C  
ATOM   2631  C   LEU C 346      98.882 -16.440-240.581  1.00 58.64           C  
ATOM   2632  O   LEU C 346      98.368 -16.427-239.460  1.00 63.51           O  
ATOM   2633  CB  LEU C 346      97.702 -15.137-242.380  1.00 52.42           C  
ATOM   2634  CG  LEU C 346      96.889 -15.010-243.682  1.00 57.74           C  
ATOM   2635  CD1 LEU C 346      96.840 -13.559-244.195  1.00 66.01           C  
ATOM   2636  CD2 LEU C 346      97.383 -15.954-244.781  1.00 53.15           C  
ATOM   2637  HN  LEU C 346      96.000 -16.788-241.219  1.00  0.00           H  
ATOM   2638  N   GLU C 347     100.199 -16.392-240.773  1.00 58.98           N  
ATOM   2639  CA  GLU C 347     101.161 -16.405-239.678  1.00 58.55           C  
ATOM   2640  C   GLU C 347     102.065 -15.183-239.772  1.00 54.54           C  
ATOM   2641  O   GLU C 347     102.664 -14.921-240.819  1.00 53.12           O  
ATOM   2642  CB  GLU C 347     101.997 -17.686-239.690  1.00 63.34           C  
ATOM   2643  CG  GLU C 347     101.147 -18.950-239.737  1.00 81.88           C  
ATOM   2644  CD  GLU C 347     101.971 -20.220-239.755  1.00 97.51           C  
ATOM   2645  OE1 GLU C 347     101.779 -21.053-238.843  1.00105.51           O  
ATOM   2646  OE2 GLU C 347     102.809 -20.383-240.672  1.00 99.29           O1-
ATOM   2647  HN  GLU C 347     100.550 -16.344-241.729  1.00  0.00           H  
ATOM   2648  N   PHE C 348     102.151 -14.436-238.682  1.00 49.19           N  
ATOM   2649  CA  PHE C 348     103.038 -13.287-238.585  1.00 56.68           C  
ATOM   2650  C   PHE C 348     104.097 -13.604-237.538  1.00 53.04           C  
ATOM   2651  O   PHE C 348     103.853 -13.459-236.332  1.00 52.22           O  
ATOM   2652  CB  PHE C 348     102.247 -12.024-238.228  1.00 65.85           C  
ATOM   2653  CG  PHE C 348     101.146 -11.719-239.225  1.00 67.57           C  
ATOM   2654  CD1 PHE C 348     101.379 -10.874-240.312  1.00 69.02           C  
ATOM   2655  CD2 PHE C 348      99.902 -12.340-239.117  1.00 57.04           C  
ATOM   2656  CE1 PHE C 348     100.376 -10.627-241.261  1.00 56.53           C  
ATOM   2657  CE2 PHE C 348      98.902 -12.098-240.054  1.00 56.38           C  
ATOM   2658  CZ  PHE C 348      99.139 -11.242-241.124  1.00 57.82           C  
ATOM   2659  HN  PHE C 348     101.572 -14.676-237.878  1.00  0.00           H  
ATOM   2660  N   PRO C 349     105.260 -14.113-237.943  1.00 56.63           N  
ATOM   2661  CA  PRO C 349     106.279 -14.500-236.961  1.00 58.23           C  
ATOM   2662  C   PRO C 349     106.898 -13.314-236.247  1.00 61.53           C  
ATOM   2663  O   PRO C 349     107.669 -13.525-235.304  1.00 63.92           O  
ATOM   2664  CB  PRO C 349     107.322 -15.244-237.809  1.00 56.39           C  
ATOM   2665  CG  PRO C 349     106.604 -15.592-239.079  1.00 64.96           C  
ATOM   2666  CD  PRO C 349     105.635 -14.490-239.314  1.00 62.42           C  
ATOM   2667  N   ALA C 350     106.591 -12.089-236.668  1.00 53.85           N  
ATOM   2668  CA  ALA C 350     107.094 -10.898-236.002  1.00 51.58           C  
ATOM   2669  C   ALA C 350     105.934  -9.927-235.829  1.00 61.60           C  
ATOM   2670  O   ALA C 350     105.480  -9.304-236.798  1.00 67.59           O  
ATOM   2671  CB  ALA C 350     108.250 -10.283-236.787  1.00 47.20           C  
ATOM   2672  HN  ALA C 350     105.985 -11.983-237.482  1.00  0.00           H  
ATOM   2673  N   ALA C 351     105.446  -9.808-234.592  1.00 60.05           N  
ATOM   2674  CA  ALA C 351     104.314  -8.938-234.275  1.00 54.13           C  
ATOM   2675  C   ALA C 351     104.445  -8.478-232.831  1.00 52.44           C  
ATOM   2676  O   ALA C 351     103.648  -8.851-231.967  1.00 49.37           O  
ATOM   2677  CB  ALA C 351     102.986  -9.656-234.508  1.00 44.27           C  
ATOM   2678  HN  ALA C 351     105.879 -10.344-233.840  1.00  0.00           H  
ATOM   2679  N   PRO C 352     105.438  -7.641-232.536  1.00 57.24           N  
ATOM   2680  CA  PRO C 352     105.644  -7.211-231.145  1.00 54.07           C  
ATOM   2681  C   PRO C 352     104.394  -6.533-230.598  1.00 54.46           C  
ATOM   2682  O   PRO C 352     103.784  -5.696-231.263  1.00 73.72           O  
ATOM   2683  CB  PRO C 352     106.831  -6.237-231.245  1.00 58.79           C  
ATOM   2684  CG  PRO C 352     106.808  -5.746-232.656  1.00 55.70           C  
ATOM   2685  CD  PRO C 352     106.333  -6.934-233.470  1.00 53.90           C  
ATOM   2686  N   PHE C 353     104.005  -6.920-229.387  1.00 53.02           N  
ATOM   2687  CA  PHE C 353     102.878  -6.330-228.679  1.00 48.39           C  
ATOM   2688  C   PHE C 353     103.308  -5.977-227.260  1.00 51.61           C  
ATOM   2689  O   PHE C 353     104.197  -6.614-226.691  1.00 45.68           O  
ATOM   2690  CB  PHE C 353     101.674  -7.274-228.651  1.00 50.58           C  
ATOM   2691  CG  PHE C 353     101.990  -8.668-228.140  1.00 51.84           C  
ATOM   2692  CD1 PHE C 353     101.890  -8.969-226.795  1.00 45.88           C  
ATOM   2693  CD2 PHE C 353     102.365  -9.676-229.013  1.00 61.44           C  
ATOM   2694  CE1 PHE C 353     102.155 -10.250-226.322  1.00 50.84           C  
ATOM   2695  CE2 PHE C 353     102.635 -10.962-228.545  1.00 63.43           C  
ATOM   2696  CZ  PHE C 353     102.531 -11.247-227.199  1.00 56.71           C  
ATOM   2697  HN  PHE C 353     104.524  -7.670-228.930  1.00  0.00           H  
ATOM   2698  N   SER C 354     102.682  -4.942-226.699  1.00 52.80           N  
ATOM   2699  CA  SER C 354     103.063  -4.429-225.391  1.00 44.24           C  
ATOM   2700  C   SER C 354     101.816  -3.964-224.651  1.00 41.59           C  
ATOM   2701  O   SER C 354     100.826  -3.546-225.266  1.00 47.97           O  
ATOM   2702  CB  SER C 354     104.079  -3.272-225.513  1.00 47.87           C  
ATOM   2703  OG  SER C 354     103.417  -2.024-225.689  1.00 50.25           O  
ATOM   2704  HN  SER C 354     101.914  -4.497-227.201  1.00  0.00           H  
ATOM   2705  HG  SER C 354     104.042  -1.312-225.764  1.00  0.00           H  
ATOM   2706  N   GLY C 355     101.873  -4.036-223.323  1.00 43.06           N  
ATOM   2707  CA  GLY C 355     100.843  -3.451-222.484  1.00 42.33           C  
ATOM   2708  C   GLY C 355     101.446  -2.638-221.360  1.00 51.42           C  
ATOM   2709  O   GLY C 355     102.281  -1.756-221.592  1.00 58.17           O  
ATOM   2710  HN  GLY C 355     102.660  -4.514-222.884  1.00  0.00           H  
ATOM   2711  N   TRP C 356     101.033  -2.916-220.136  1.00 49.40           N  
ATOM   2712  CA  TRP C 356     101.744  -2.409-218.975  1.00 40.38           C  
ATOM   2713  C   TRP C 356     101.824  -3.524-217.941  1.00 44.00           C  
ATOM   2714  O   TRP C 356     101.118  -4.528-218.039  1.00 49.69           O  
ATOM   2715  CB  TRP C 356     101.065  -1.179-218.392  1.00 41.40           C  
ATOM   2716  CG  TRP C 356      99.603  -1.354-218.067  1.00 41.53           C  
ATOM   2717  CD1 TRP C 356      99.077  -1.924-216.930  1.00 44.76           C  
ATOM   2718  CD2 TRP C 356      98.480  -0.902-218.846  1.00 35.93           C  
ATOM   2719  CE2 TRP C 356      97.313  -1.227-218.120  1.00 43.26           C  
ATOM   2720  CE3 TRP C 356      98.347  -0.232-220.083  1.00 36.43           C  
ATOM   2721  NE1 TRP C 356      97.708  -1.853-216.961  1.00 47.86           N  
ATOM   2722  CZ2 TRP C 356      96.031  -0.947-218.599  1.00 47.33           C  
ATOM   2723  CZ3 TRP C 356      97.078   0.062-220.548  1.00 38.67           C  
ATOM   2724  CH2 TRP C 356      95.931  -0.293-219.806  1.00 48.18           C  
ATOM   2725  HN  TRP C 356     100.203  -3.495-220.004  1.00  0.00           H  
ATOM   2726  N   TYR C 357     102.660  -3.320-216.925  1.00 43.95           N  
ATOM   2727  CA  TYR C 357     103.041  -4.389-216.009  1.00 44.74           C  
ATOM   2728  C   TYR C 357     102.012  -4.630-214.908  1.00 46.14           C  
ATOM   2729  O   TYR C 357     101.307  -3.717-214.466  1.00 41.86           O  
ATOM   2730  CB  TYR C 357     104.381  -4.083-215.360  1.00 43.30           C  
ATOM   2731  CG  TYR C 357     105.568  -4.726-216.033  1.00 45.91           C  
ATOM   2732  CD1 TYR C 357     105.695  -6.107-216.087  1.00 40.72           C  
ATOM   2733  CD2 TYR C 357     106.580  -3.948-216.600  1.00 41.38           C  
ATOM   2734  CE1 TYR C 357     106.790  -6.696-216.682  1.00 40.86           C  
ATOM   2735  CE2 TYR C 357     107.682  -4.528-217.203  1.00 38.76           C  
ATOM   2736  CZ  TYR C 357     107.782  -5.899-217.245  1.00 40.73           C  
ATOM   2737  OH  TYR C 357     108.877  -6.469-217.843  1.00 40.49           O  
ATOM   2738  HN  TYR C 357     103.046  -2.387-216.783  1.00  0.00           H  
ATOM   2739  HH  TYR C 357     108.946  -7.416-217.872  1.00  0.00           H  
ATOM   2740  N   MET C 358     101.928  -5.892-214.469  1.00 40.89           N  
ATOM   2741  CA  MET C 358     101.394  -6.206-213.149  1.00 41.63           C  
ATOM   2742  C   MET C 358     102.565  -6.188-212.169  1.00 32.49           C  
ATOM   2743  O   MET C 358     103.636  -6.724-212.467  1.00 42.21           O  
ATOM   2744  CB  MET C 358     100.682  -7.566-213.157  1.00 50.08           C  
ATOM   2745  CG  MET C 358      99.805  -7.794-211.934  1.00 57.05           C  
ATOM   2746  SD  MET C 358      98.706  -9.235-211.949  1.00 58.61           S  
ATOM   2747  CE  MET C 358      99.897 -10.571-212.069  1.00 52.00           C  
ATOM   2748  HN  MET C 358     102.245  -6.651-215.072  1.00  0.00           H  
ATOM   2749  N   SER C 359     102.383  -5.550-211.009  1.00 40.19           N  
ATOM   2750  CA  SER C 359     103.543  -5.358-210.128  1.00 39.26           C  
ATOM   2751  C   SER C 359     104.172  -6.673-209.661  1.00 42.25           C  
ATOM   2752  O   SER C 359     105.376  -6.698-209.364  1.00 43.21           O  
ATOM   2753  CB  SER C 359     103.183  -4.499-208.913  1.00 38.19           C  
ATOM   2754  OG  SER C 359     102.018  -4.959-208.263  1.00 38.33           O  
ATOM   2755  HN  SER C 359     101.461  -5.205-210.742  1.00  0.00           H  
ATOM   2756  HG  SER C 359     101.795  -4.426-207.509  1.00  0.00           H  
ATOM   2757  N   THR C 360     103.416  -7.769-209.601  1.00 38.91           N  
ATOM   2758  CA  THR C 360     104.068  -9.012-209.194  1.00 35.25           C  
ATOM   2759  C   THR C 360     104.980  -9.576-210.280  1.00 35.30           C  
ATOM   2760  O   THR C 360     105.887 -10.342-209.952  1.00 38.73           O  
ATOM   2761  CB  THR C 360     103.049 -10.081-208.748  1.00 33.01           C  
ATOM   2762  CG2 THR C 360     102.482  -9.787-207.376  1.00 31.99           C  
ATOM   2763  OG1 THR C 360     101.965 -10.177-209.669  1.00 42.09           O  
ATOM   2764  HN  THR C 360     102.422  -7.741-209.830  1.00  0.00           H  
ATOM   2765  HG1 THR C 360     102.321 -10.362-210.530  1.00  0.00           H  
ATOM   2766  N   GLU C 361     104.809  -9.204-211.553  1.00 37.90           N  
ATOM   2767  CA  GLU C 361     105.753  -9.719-212.546  1.00 35.87           C  
ATOM   2768  C   GLU C 361     107.143  -9.176-212.298  1.00 39.52           C  
ATOM   2769  O   GLU C 361     108.139  -9.880-212.488  1.00 50.28           O  
ATOM   2770  CB  GLU C 361     105.330  -9.373-213.972  1.00 29.21           C  
ATOM   2771  CG  GLU C 361     103.881  -9.623-214.274  1.00 36.52           C  
ATOM   2772  CD  GLU C 361     103.497  -9.220-215.704  1.00 47.01           C  
ATOM   2773  OE1 GLU C 361     103.911  -9.917-216.664  1.00 44.71           O  
ATOM   2774  OE2 GLU C 361     102.781  -8.204-215.846  1.00 44.03           O1-
ATOM   2775  HN  GLU C 361     104.047  -8.582-211.823  1.00  0.00           H  
ATOM   2776  N   ILE C 362     107.230  -7.919-211.888  1.00 41.86           N  
ATOM   2777  CA  ILE C 362     108.526  -7.324-211.613  1.00 33.15           C  
ATOM   2778  C   ILE C 362     109.027  -7.746-210.247  1.00 36.18           C  
ATOM   2779  O   ILE C 362     110.165  -8.201-210.099  1.00 48.14           O  
ATOM   2780  CB  ILE C 362     108.443  -5.788-211.696  1.00 33.94           C  
ATOM   2781  CG1 ILE C 362     107.959  -5.321-213.061  1.00 33.25           C  
ATOM   2782  CG2 ILE C 362     109.834  -5.203-211.409  1.00 39.82           C  
ATOM   2783  CD1 ILE C 362     107.728  -3.800-213.145  1.00 31.20           C  
ATOM   2784  HN  ILE C 362     106.382  -7.366-211.765  1.00  0.00           H  
ATOM   2785  N   GLY C 363     108.205  -7.531-209.219  1.00 38.80           N  
ATOM   2786  CA  GLY C 363     108.704  -7.636-207.861  1.00 45.72           C  
ATOM   2787  C   GLY C 363     108.946  -9.074-207.457  1.00 54.20           C  
ATOM   2788  O   GLY C 363     109.974  -9.399-206.862  1.00 57.02           O  
ATOM   2789  HN  GLY C 363     107.227  -7.293-209.387  1.00  0.00           H  
ATOM   2790  N   THR C 364     108.017  -9.958-207.794  1.00 56.54           N  
ATOM   2791  CA  THR C 364     108.134 -11.350-207.390  1.00 49.72           C  
ATOM   2792  C   THR C 364     108.886 -12.161-208.437  1.00 51.14           C  
ATOM   2793  O   THR C 364     109.933 -12.741-208.142  1.00 53.38           O  
ATOM   2794  CB  THR C 364     106.744 -11.926-207.140  1.00 46.86           C  
ATOM   2795  CG2 THR C 364     106.849 -13.311-206.467  1.00 37.45           C  
ATOM   2796  OG1 THR C 364     106.014 -11.024-206.296  1.00 45.03           O  
ATOM   2797  HN  THR C 364     107.211  -9.658-208.343  1.00  0.00           H  
ATOM   2798  HG1 THR C 364     105.148 -11.383-206.140  1.00  0.00           H  
ATOM   2799  N   ARG C 365     108.398 -12.182-209.676  1.00 49.02           N  
ATOM   2800  CA  ARG C 365     108.983 -13.113-210.631  1.00 44.47           C  
ATOM   2801  C   ARG C 365     110.366 -12.645-211.084  1.00 39.72           C  
ATOM   2802  O   ARG C 365     111.351 -13.379-210.949  1.00 41.97           O  
ATOM   2803  CB  ARG C 365     108.021 -13.328-211.804  1.00 33.49           C  
ATOM   2804  CG  ARG C 365     106.647 -13.867-211.344  1.00 35.54           C  
ATOM   2805  CD  ARG C 365     106.737 -15.179-210.514  1.00 33.49           C  
ATOM   2806  NE  ARG C 365     107.622 -16.154-211.143  1.00 35.54           N  
ATOM   2807  CZ  ARG C 365     107.348 -16.801-212.276  1.00 49.09           C  
ATOM   2808  NH1 ARG C 365     106.196 -16.596-212.902  1.00 53.10           N1+
ATOM   2809  NH2 ARG C 365     108.227 -17.661-212.785  1.00 44.83           N  
ATOM   2810  HN  ARG C 365     107.635 -11.563-209.949  1.00  0.00           H  
ATOM   2811  HE  ARG C 365     108.511 -16.354-210.685  1.00  0.00           H  
ATOM   2812 1HH1 ARG C 365     105.522 -15.937-212.512  1.00  0.00           H  
ATOM   2813 2HH1 ARG C 365     105.986 -17.091-213.769  1.00  0.00           H  
ATOM   2814 1HH2 ARG C 365     109.112 -17.819-212.304  1.00  0.00           H  
ATOM   2815 2HH2 ARG C 365     108.017 -18.156-213.652  1.00  0.00           H  
ATOM   2816  N   ASN C 366     110.481 -11.407-211.572  1.00 44.82           N  
ATOM   2817  CA  ASN C 366     111.741 -10.997-212.194  1.00 41.05           C  
ATOM   2818  C   ASN C 366     112.847 -10.766-211.166  1.00 47.14           C  
ATOM   2819  O   ASN C 366     114.007 -11.121-211.405  1.00 52.17           O  
ATOM   2820  CB  ASN C 366     111.530  -9.751-213.045  1.00 50.02           C  
ATOM   2821  CG  ASN C 366     110.750 -10.041-214.313  1.00 61.14           C  
ATOM   2822  ND2 ASN C 366     110.099  -9.014-214.845  1.00 62.17           N  
ATOM   2823  OD1 ASN C 366     110.745 -11.167-214.819  1.00 61.84           O  
ATOM   2824  HN  ASN C 366     109.699 -10.754-211.512  1.00  0.00           H  
ATOM   2825 1HD2 ASN C 366     110.103  -8.084-214.427  1.00  0.00           H  
ATOM   2826 2HD2 ASN C 366     109.574  -9.209-215.698  1.00  0.00           H  
ATOM   2827  N   LEU C 367     112.522 -10.178-210.021  1.00 44.80           N  
ATOM   2828  CA  LEU C 367     113.570  -9.896-209.050  1.00 41.77           C  
ATOM   2829  C   LEU C 367     113.768 -11.016-208.043  1.00 45.03           C  
ATOM   2830  O   LEU C 367     114.885 -11.174-207.538  1.00 54.20           O  
ATOM   2831  CB  LEU C 367     113.283  -8.588-208.310  1.00 36.55           C  
ATOM   2832  CG  LEU C 367     113.239  -7.319-209.169  1.00 45.94           C  
ATOM   2833  CD1 LEU C 367     112.850  -6.121-208.326  1.00 41.84           C  
ATOM   2834  CD2 LEU C 367     114.576  -7.066-209.833  1.00 47.06           C  
ATOM   2835  HN  LEU C 367     111.553  -9.928-209.824  1.00  0.00           H  
ATOM   2836  N   CYS C 368     112.724 -11.796-207.722  1.00 45.05           N  
ATOM   2837  CA  CYS C 368     112.850 -12.795-206.666  1.00 47.52           C  
ATOM   2838  C   CYS C 368     112.985 -14.234-207.137  1.00 50.83           C  
ATOM   2839  O   CYS C 368     113.355 -15.077-206.317  1.00 44.54           O  
ATOM   2840  CB  CYS C 368     111.647 -12.744-205.711  1.00 48.55           C  
ATOM   2841  SG  CYS C 368     111.426 -11.161-204.912  1.00 56.57           S  
ATOM   2842  HN  CYS C 368     111.839 -11.690-208.218  1.00  0.00           H  
ATOM   2843  N   ASP C 369     112.671 -14.562-208.393  1.00 50.18           N  
ATOM   2844  CA  ASP C 369     112.807 -15.958-208.801  1.00 48.93           C  
ATOM   2845  C   ASP C 369     114.248 -16.404-208.582  1.00 54.90           C  
ATOM   2846  O   ASP C 369     115.179 -15.619-208.812  1.00 50.25           O  
ATOM   2847  CB  ASP C 369     112.430 -16.181-210.266  1.00 48.02           C  
ATOM   2848  CG  ASP C 369     110.952 -16.503-210.453  1.00 52.49           C  
ATOM   2849  OD1 ASP C 369     110.248 -16.733-209.440  1.00 48.15           O  
ATOM   2850  OD2 ASP C 369     110.496 -16.527-211.617  1.00 50.54           O1-
ATOM   2851  HN  ASP C 369     112.344 -13.855-209.051  1.00  0.00           H  
ATOM   2852  N   PRO C 370     114.463 -17.636-208.115  1.00 52.31           N  
ATOM   2853  CA  PRO C 370     115.835 -18.113-207.880  1.00 49.93           C  
ATOM   2854  C   PRO C 370     116.707 -18.112-209.117  1.00 50.85           C  
ATOM   2855  O   PRO C 370     117.930 -17.958-208.997  1.00 44.20           O  
ATOM   2856  CB  PRO C 370     115.618 -19.550-207.364  1.00 51.02           C  
ATOM   2857  CG  PRO C 370     114.228 -19.901-207.767  1.00 54.59           C  
ATOM   2858  CD  PRO C 370     113.463 -18.621-207.674  1.00 53.00           C  
ATOM   2859  N   HIS C 371     116.124 -18.324-210.297  1.00 49.32           N  
ATOM   2860  CA  HIS C 371     116.867 -18.375-211.549  1.00 49.41           C  
ATOM   2861  C   HIS C 371     116.829 -17.047-212.298  1.00 51.03           C  
ATOM   2862  O   HIS C 371     117.128 -17.005-213.494  1.00 59.32           O  
ATOM   2863  CB  HIS C 371     116.326 -19.503-212.430  1.00 56.28           C  
ATOM   2864  CG  HIS C 371     114.841 -19.449-212.645  1.00 59.28           C  
ATOM   2865  CD2 HIS C 371     114.108 -19.209-213.759  1.00 59.18           C  
ATOM   2866  ND1 HIS C 371     113.930 -19.657-211.627  1.00 55.83           N  
ATOM   2867  CE1 HIS C 371     112.704 -19.534-212.104  1.00 53.82           C  
ATOM   2868  NE2 HIS C 371     112.784 -19.271-213.397  1.00 55.53           N  
ATOM   2869  HN  HIS C 371     115.113 -18.456-210.324  1.00  0.00           H  
ATOM   2870  N   ARG C 372     116.444 -15.966-211.620  1.00 52.96           N  
ATOM   2871  CA  ARG C 372     116.483 -14.630-212.206  1.00 46.42           C  
ATOM   2872  C   ARG C 372     117.416 -13.769-211.366  1.00 55.22           C  
ATOM   2873  O   ARG C 372     118.515 -14.218-211.025  1.00 53.00           O  
ATOM   2874  CB  ARG C 372     115.085 -14.035-212.282  1.00 41.19           C  
ATOM   2875  CG  ARG C 372     114.143 -14.779-213.189  1.00 51.54           C  
ATOM   2876  CD  ARG C 372     114.639 -14.771-214.633  1.00 59.13           C  
ATOM   2877  NE  ARG C 372     114.632 -13.439-215.243  1.00 53.38           N  
ATOM   2878  CZ  ARG C 372     113.532 -12.773-215.572  1.00 51.28           C  
ATOM   2879  NH1 ARG C 372     112.347 -13.299-215.330  1.00 44.32           N1+
ATOM   2880  NH2 ARG C 372     113.615 -11.570-216.134  1.00 45.57           N  
ATOM   2881  HN  ARG C 372     116.112 -16.076-210.662  1.00  0.00           H  
ATOM   2882  HE  ARG C 372     115.531 -12.994-215.427  1.00  0.00           H  
ATOM   2883 1HH1 ARG C 372     112.283 -14.221-214.899  1.00  0.00           H  
ATOM   2884 2HH1 ARG C 372     111.502 -12.787-215.583  1.00  0.00           H  
ATOM   2885 1HH2 ARG C 372     114.531 -11.163-216.321  1.00  0.00           H  
ATOM   2886 2HH2 ARG C 372     112.770 -11.058-216.387  1.00  0.00           H  
ATOM   2887  N   TYR C 373     116.993 -12.551-211.000  1.00 47.37           N  
ATOM   2888  CA  TYR C 373     117.872 -11.707-210.190  1.00 48.59           C  
ATOM   2889  C   TYR C 373     118.084 -12.281-208.793  1.00 49.11           C  
ATOM   2890  O   TYR C 373     119.176 -12.127-208.232  1.00 49.38           O  
ATOM   2891  CB  TYR C 373     117.343 -10.268-210.143  1.00 41.46           C  
ATOM   2892  CG  TYR C 373     117.748  -9.549-211.390  1.00 44.16           C  
ATOM   2893  CD1 TYR C 373     116.998  -9.671-212.550  1.00 35.28           C  
ATOM   2894  CD2 TYR C 373     118.922  -8.789-211.436  1.00 51.66           C  
ATOM   2895  CE1 TYR C 373     117.380  -9.043-213.714  1.00 50.20           C  
ATOM   2896  CE2 TYR C 373     119.309  -8.138-212.600  1.00 51.85           C  
ATOM   2897  CZ  TYR C 373     118.528  -8.272-213.742  1.00 55.78           C  
ATOM   2898  OH  TYR C 373     118.885  -7.648-214.920  1.00 56.95           O  
ATOM   2899  HN  TYR C 373     116.071 -12.217-211.282  1.00  0.00           H  
ATOM   2900  HH  TYR C 373     119.673  -7.118-214.939  1.00  0.00           H  
ATOM   2901  N   ASN C 374     117.078 -12.955-208.225  1.00 51.49           N  
ATOM   2902  CA  ASN C 374     117.274 -13.788-207.038  1.00 38.64           C  
ATOM   2903  C   ASN C 374     117.734 -12.967-205.828  1.00 39.77           C  
ATOM   2904  O   ASN C 374     118.666 -13.342-205.107  1.00 39.67           O  
ATOM   2905  CB  ASN C 374     118.266 -14.915-207.350  1.00 36.21           C  
ATOM   2906  CG  ASN C 374     118.432 -15.886-206.190  1.00 44.17           C  
ATOM   2907  ND2 ASN C 374     119.586 -16.550-206.117  1.00 39.52           N  
ATOM   2908  OD1 ASN C 374     117.535 -16.009-205.352  1.00 41.31           O  
ATOM   2909  HN  ASN C 374     116.145 -12.886-208.632  1.00  0.00           H  
ATOM   2910 1HD2 ASN C 374     120.328 -16.448-206.810  1.00  0.00           H  
ATOM   2911 2HD2 ASN C 374     119.697 -17.201-205.340  1.00  0.00           H  
ATOM   2912  N   ILE C 375     117.040 -11.847-205.575  1.00 45.89           N  
ATOM   2913  CA  ILE C 375     117.478 -10.858-204.575  1.00 48.07           C  
ATOM   2914  C   ILE C 375     116.802 -11.020-203.223  1.00 52.56           C  
ATOM   2915  O   ILE C 375     117.059 -10.200-202.324  1.00 43.40           O  
ATOM   2916  CB  ILE C 375     117.224  -9.408-205.030  1.00 42.77           C  
ATOM   2917  CG1 ILE C 375     115.726  -9.100-204.873  1.00 32.81           C  
ATOM   2918  CG2 ILE C 375     117.752  -9.159-206.442  1.00 41.58           C  
ATOM   2919  CD1 ILE C 375     115.324  -7.737-205.333  1.00 47.02           C  
ATOM   2920  HN  ILE C 375     116.179 -11.674-206.093  1.00  0.00           H  
ATOM   2921  N   LEU C 376     115.918 -12.013-203.059  1.00 47.53           N  
ATOM   2922  CA  LEU C 376     115.148 -12.152-201.823  1.00 44.54           C  
ATOM   2923  C   LEU C 376     116.032 -12.089-200.578  1.00 41.53           C  
ATOM   2924  O   LEU C 376     115.779 -11.303-199.655  1.00 46.54           O  
ATOM   2925  CB  LEU C 376     114.376 -13.476-201.854  1.00 46.28           C  
ATOM   2926  CG  LEU C 376     113.003 -13.438-201.207  1.00 52.61           C  
ATOM   2927  CD1 LEU C 376     112.218 -12.219-201.688  1.00 40.18           C  
ATOM   2928  CD2 LEU C 376     112.255 -14.730-201.562  1.00 64.47           C  
ATOM   2929  HN  LEU C 376     115.779 -12.687-203.812  1.00  0.00           H  
ATOM   2930  N   GLU C 377     117.074 -12.920-200.534  1.00 44.82           N  
ATOM   2931  CA  GLU C 377     117.915 -12.982-199.343  1.00 48.11           C  
ATOM   2932  C   GLU C 377     118.631 -11.650-199.094  1.00 44.30           C  
ATOM   2933  O   GLU C 377     118.805 -11.234-197.937  1.00 47.97           O  
ATOM   2934  CB  GLU C 377     118.921 -14.120-199.470  1.00 46.07           C  
ATOM   2935  CG  GLU C 377     119.370 -14.689-198.131  1.00 68.25           C  
ATOM   2936  CD  GLU C 377     120.660 -15.493-198.225  1.00 91.40           C  
ATOM   2937  OE1 GLU C 377     121.722 -14.960-197.827  1.00103.91           O  
ATOM   2938  OE2 GLU C 377     120.614 -16.653-198.697  1.00 92.82           O1-
ATOM   2939  HN  GLU C 377     117.284 -13.515-201.336  1.00  0.00           H  
ATOM   2940  N   ASP C 378     119.061 -10.972-200.159  1.00 41.74           N  
ATOM   2941  CA  ASP C 378     119.711  -9.668-199.986  1.00 53.65           C  
ATOM   2942  C   ASP C 378     118.796  -8.675-199.282  1.00 48.94           C  
ATOM   2943  O   ASP C 378     119.213  -8.014-198.325  1.00 41.80           O  
ATOM   2944  CB  ASP C 378     120.160  -9.119-201.336  1.00 52.55           C  
ATOM   2945  CG  ASP C 378     121.292  -9.923-201.929  1.00 59.04           C  
ATOM   2946  OD1 ASP C 378     122.208 -10.307-201.173  1.00 56.00           O  
ATOM   2947  OD2 ASP C 378     121.267 -10.190-203.147  1.00 64.28           O1-
ATOM   2948  HN  ASP C 378     118.938 -11.360-201.094  1.00  0.00           H  
ATOM   2949  N   VAL C 379     117.529  -8.605-199.705  1.00 42.36           N  
ATOM   2950  CA  VAL C 379     116.551  -7.732-199.056  1.00 45.90           C  
ATOM   2951  C   VAL C 379     116.292  -8.176-197.615  1.00 48.97           C  
ATOM   2952  O   VAL C 379     116.302  -7.359-196.683  1.00 40.57           O  
ATOM   2953  CB  VAL C 379     115.258  -7.685-199.892  1.00 35.85           C  
ATOM   2954  CG1 VAL C 379     114.128  -6.939-199.178  1.00 35.30           C  
ATOM   2955  CG2 VAL C 379     115.560  -7.052-201.226  1.00 35.00           C  
ATOM   2956  HN  VAL C 379     117.238  -9.174-200.500  1.00  0.00           H  
ATOM   2957  N   ALA C 380     116.063  -9.477-197.410  1.00 39.81           N  
ATOM   2958  CA  ALA C 380     115.838  -9.988-196.059  1.00 32.66           C  
ATOM   2959  C   ALA C 380     116.984  -9.620-195.116  1.00 43.95           C  
ATOM   2960  O   ALA C 380     116.758  -9.261-193.956  1.00 43.41           O  
ATOM   2961  CB  ALA C 380     115.669 -11.500-196.088  1.00 40.97           C  
ATOM   2962  HN  ALA C 380     116.045 -10.118-198.203  1.00  0.00           H  
ATOM   2963  N   VAL C 381     118.228  -9.747-195.589  1.00 46.63           N  
ATOM   2964  CA  VAL C 381     119.395  -9.389-194.773  1.00 52.69           C  
ATOM   2965  C   VAL C 381     119.374  -7.901-194.393  1.00 50.55           C  
ATOM   2966  O   VAL C 381     119.657  -7.529-193.254  1.00 48.78           O  
ATOM   2967  CB  VAL C 381     120.692  -9.761-195.513  1.00 46.45           C  
ATOM   2968  CG1 VAL C 381     121.867  -8.919-194.990  1.00 40.79           C  
ATOM   2969  CG2 VAL C 381     120.950 -11.275-195.385  1.00 40.06           C  
ATOM   2970  HN  VAL C 381     118.369 -10.100-196.536  1.00  0.00           H  
ATOM   2971  N   CYS C 382     119.034  -7.028-195.341  1.00 48.28           N  
ATOM   2972  CA  CYS C 382     118.937  -5.607-195.017  1.00 53.79           C  
ATOM   2973  C   CYS C 382     117.777  -5.315-194.078  1.00 56.57           C  
ATOM   2974  O   CYS C 382     117.785  -4.282-193.405  1.00 51.70           O  
ATOM   2975  CB  CYS C 382     118.781  -4.774-196.280  1.00 48.48           C  
ATOM   2976  SG  CYS C 382     120.128  -4.922-197.432  1.00 51.96           S  
ATOM   2977  HN  CYS C 382     118.842  -7.351-196.289  1.00  0.00           H  
ATOM   2978  N   MET C 383     116.753  -6.170-194.056  1.00 51.75           N  
ATOM   2979  CA  MET C 383     115.649  -5.983-193.125  1.00 48.42           C  
ATOM   2980  C   MET C 383     115.938  -6.589-191.757  1.00 51.54           C  
ATOM   2981  O   MET C 383     115.068  -6.540-190.878  1.00 54.04           O  
ATOM   2982  CB  MET C 383     114.359  -6.589-193.685  1.00 52.13           C  
ATOM   2983  CG  MET C 383     113.880  -6.004-194.988  1.00 54.81           C  
ATOM   2984  SD  MET C 383     112.382  -6.816-195.626  1.00 56.67           S  
ATOM   2985  CE  MET C 383     111.179  -6.429-194.342  1.00 50.31           C  
ATOM   2986  HN  MET C 383     116.743  -6.963-194.698  1.00  0.00           H  
ATOM   2987  N   ASP C 384     117.127  -7.163-191.571  1.00 40.79           N  
ATOM   2988  CA  ASP C 384     117.520  -7.825-190.329  1.00 54.60           C  
ATOM   2989  C   ASP C 384     116.524  -8.918-189.929  1.00 57.24           C  
ATOM   2990  O   ASP C 384     116.067  -8.997-188.790  1.00 61.75           O  
ATOM   2991  CB  ASP C 384     117.722  -6.799-189.216  1.00 66.10           C  
ATOM   2992  CG  ASP C 384     118.990  -5.984-189.424  1.00 80.68           C  
ATOM   2993  OD1 ASP C 384     120.034  -6.604-189.748  1.00 85.66           O  
ATOM   2994  OD2 ASP C 384     118.942  -4.738-189.297  1.00 85.68           O1-
ATOM   2995  HN  ASP C 384     117.799  -7.139-192.338  1.00  0.00           H  
ATOM   2996  N   LEU C 385     116.192  -9.772-190.889  1.00 53.69           N  
ATOM   2997  CA  LEU C 385     115.284 -10.885-190.650  1.00 52.11           C  
ATOM   2998  C   LEU C 385     116.088 -12.139-190.312  1.00 53.76           C  
ATOM   2999  O   LEU C 385     117.235 -12.291-190.733  1.00 53.47           O  
ATOM   3000  CB  LEU C 385     114.391 -11.114-191.873  1.00 35.86           C  
ATOM   3001  CG  LEU C 385     113.469  -9.959-192.286  1.00 42.61           C  
ATOM   3002  CD1 LEU C 385     112.654 -10.239-193.568  1.00 37.27           C  
ATOM   3003  CD2 LEU C 385     112.540  -9.589-191.158  1.00 43.35           C  
ATOM   3004  HN  LEU C 385     116.584  -9.645-191.822  1.00  0.00           H  
ATOM   3005  N   ASP C 386     115.495 -13.034-189.527  1.00 57.37           N  
ATOM   3006  CA  ASP C 386     116.214 -14.260-189.176  1.00 63.06           C  
ATOM   3007  C   ASP C 386     116.147 -15.204-190.374  1.00 57.08           C  
ATOM   3008  O   ASP C 386     115.143 -15.886-190.589  1.00 68.01           O  
ATOM   3009  CB  ASP C 386     115.632 -14.889-187.913  1.00 75.53           C  
ATOM   3010  CG  ASP C 386     116.371 -16.161-187.472  1.00 79.99           C  
ATOM   3011  OD1 ASP C 386     117.353 -16.599-188.121  1.00 74.59           O  
ATOM   3012  OD2 ASP C 386     115.949 -16.732-186.446  1.00 87.24           O1-
ATOM   3013  HN  ASP C 386     114.552 -12.868-189.174  1.00  0.00           H  
ATOM   3014  N   THR C 387     117.223 -15.274-191.157  1.00 51.30           N  
ATOM   3015  CA  THR C 387     117.187 -16.082-192.369  1.00 56.91           C  
ATOM   3016  C   THR C 387     117.667 -17.511-192.162  1.00 58.82           C  
ATOM   3017  O   THR C 387     117.770 -18.255-193.147  1.00 58.74           O  
ATOM   3018  CB  THR C 387     118.026 -15.448-193.476  1.00 53.43           C  
ATOM   3019  CG2 THR C 387     117.613 -14.002-193.687  1.00 53.64           C  
ATOM   3020  OG1 THR C 387     119.410 -15.530-193.111  1.00 58.73           O  
ATOM   3021  HN  THR C 387     118.070 -14.763-190.908  1.00  0.00           H  
ATOM   3022  HG1 THR C 387     119.932 -15.136-193.800  1.00  0.00           H  
ATOM   3023  N   ARG C 388     117.975 -17.914-190.929  1.00 55.57           N  
ATOM   3024  CA  ARG C 388     118.466 -19.269-190.711  1.00 69.39           C  
ATOM   3025  C   ARG C 388     117.343 -20.297-190.704  1.00 78.25           C  
ATOM   3026  O   ARG C 388     117.606 -21.483-190.920  1.00 81.53           O  
ATOM   3027  CB  ARG C 388     119.252 -19.354-189.396  1.00 74.54           C  
ATOM   3028  CG  ARG C 388     120.706 -18.842-189.453  1.00 77.80           C  
ATOM   3029  CD  ARG C 388     121.390 -19.036-188.087  1.00 79.33           C  
ATOM   3030  NE  ARG C 388     122.745 -18.486-188.015  1.00 77.44           N  
ATOM   3031  CZ  ARG C 388     123.027 -17.221-187.708  1.00 68.28           C  
ATOM   3032  NH1 ARG C 388     122.041 -16.370-187.463  1.00 62.85           N1+
ATOM   3033  NH2 ARG C 388     124.293 -16.813-187.646  1.00 63.23           N  
ATOM   3034  HN  ARG C 388     117.867 -17.276-190.141  1.00  0.00           H  
ATOM   3035  HE  ARG C 388     123.525 -19.113-188.213  1.00  0.00           H  
ATOM   3036 1HH1 ARG C 388     121.071 -16.683-187.510  1.00  0.00           H  
ATOM   3037 2HH1 ARG C 388     122.257 -15.401-187.228  1.00  0.00           H  
ATOM   3038 1HH2 ARG C 388     125.052 -17.468-187.835  1.00  0.00           H  
ATOM   3039 2HH2 ARG C 388     124.509 -15.844-187.411  1.00  0.00           H  
ATOM   3040  N   THR C 389     116.099 -19.865-190.494  1.00 79.48           N  
ATOM   3041  CA  THR C 389     114.956 -20.759-190.359  1.00 76.38           C  
ATOM   3042  C   THR C 389     113.819 -20.316-191.279  1.00 77.65           C  
ATOM   3043  O   THR C 389     113.450 -19.138-191.290  1.00 76.78           O  
ATOM   3044  CB  THR C 389     114.486 -20.795-188.897  1.00 74.47           C  
ATOM   3045  CG2 THR C 389     114.681 -19.436-188.226  1.00 68.91           C  
ATOM   3046  OG1 THR C 389     113.105 -21.168-188.844  1.00 83.30           O  
ATOM   3047  HN  THR C 389     115.940 -18.860-190.424  1.00  0.00           H  
ATOM   3048  HG1 THR C 389     112.984 -22.013-189.261  1.00  0.00           H  
ATOM   3049  N   THR C 390     113.253 -21.265-192.041  1.00 70.64           N  
ATOM   3050  CA  THR C 390     112.125 -20.949-192.915  1.00 52.01           C  
ATOM   3051  C   THR C 390     110.883 -20.498-192.155  1.00 41.04           C  
ATOM   3052  O   THR C 390     110.045 -19.810-192.739  1.00 48.47           O  
ATOM   3053  CB  THR C 390     111.719 -22.151-193.783  1.00 55.99           C  
ATOM   3054  CG2 THR C 390     112.869 -22.648-194.647  1.00 59.04           C  
ATOM   3055  OG1 THR C 390     111.246 -23.215-192.945  1.00 54.49           O  
ATOM   3056  HN  THR C 390     113.614 -22.218-192.010  1.00  0.00           H  
ATOM   3057  HG1 THR C 390     110.528 -22.905-192.406  1.00  0.00           H  
ATOM   3058  N   SER C 391     110.711 -20.881-190.887  1.00 42.95           N  
ATOM   3059  CA  SER C 391     109.452 -20.560-190.216  1.00 45.39           C  
ATOM   3060  C   SER C 391     109.388 -19.127-189.707  1.00 46.22           C  
ATOM   3061  O   SER C 391     108.363 -18.747-189.138  1.00 54.44           O  
ATOM   3062  CB  SER C 391     109.169 -21.538-189.055  1.00 44.94           C  
ATOM   3063  OG  SER C 391     110.212 -21.536-188.104  1.00 45.52           O  
ATOM   3064  HN  SER C 391     111.446 -21.389-190.395  1.00  0.00           H  
ATOM   3065  HG  SER C 391     110.038 -22.138-187.390  1.00  0.00           H  
ATOM   3066  N   SER C 392     110.422 -18.310-189.914  1.00 47.87           N  
ATOM   3067  CA  SER C 392     110.249 -16.876-189.687  1.00 49.68           C  
ATOM   3068  C   SER C 392     109.472 -16.203-190.804  1.00 51.57           C  
ATOM   3069  O   SER C 392     109.117 -15.029-190.664  1.00 53.10           O  
ATOM   3070  CB  SER C 392     111.601 -16.174-189.546  1.00 43.11           C  
ATOM   3071  OG  SER C 392     112.258 -16.108-190.803  1.00 48.43           O  
ATOM   3072  HN  SER C 392     111.320 -18.680-190.226  1.00  0.00           H  
ATOM   3073  HG  SER C 392     113.098 -15.672-190.715  1.00  0.00           H  
ATOM   3074  N   LEU C 393     109.206 -16.921-191.898  1.00 47.67           N  
ATOM   3075  CA  LEU C 393     108.601 -16.361-193.110  1.00 48.46           C  
ATOM   3076  C   LEU C 393     109.388 -15.149-193.617  1.00 46.84           C  
ATOM   3077  O   LEU C 393     108.816 -14.201-194.169  1.00 46.48           O  
ATOM   3078  CB  LEU C 393     107.113 -16.029-192.890  1.00 38.83           C  
ATOM   3079  CG  LEU C 393     106.367 -17.239-192.288  1.00 42.72           C  
ATOM   3080  CD1 LEU C 393     104.873 -17.032-192.157  1.00 41.58           C  
ATOM   3081  CD2 LEU C 393     106.644 -18.471-193.113  1.00 34.66           C  
ATOM   3082  HN  LEU C 393     109.437 -17.915-191.890  1.00  0.00           H  
ATOM   3083  N   TRP C 394     110.721 -15.188-193.467  1.00 45.16           N  
ATOM   3084  CA  TRP C 394     111.550 -14.094-193.973  1.00 42.67           C  
ATOM   3085  C   TRP C 394     111.428 -13.942-195.482  1.00 44.94           C  
ATOM   3086  O   TRP C 394     111.570 -12.828-196.001  1.00 43.10           O  
ATOM   3087  CB  TRP C 394     113.019 -14.295-193.592  1.00 35.01           C  
ATOM   3088  CG  TRP C 394     113.669 -15.536-194.138  1.00 36.49           C  
ATOM   3089  CD1 TRP C 394     113.729 -16.764-193.525  1.00 39.81           C  
ATOM   3090  CD2 TRP C 394     114.394 -15.678-195.379  1.00 36.94           C  
ATOM   3091  CE2 TRP C 394     114.832 -17.027-195.456  1.00 36.47           C  
ATOM   3092  CE3 TRP C 394     114.711 -14.805-196.426  1.00 40.39           C  
ATOM   3093  NE1 TRP C 394     114.410 -17.661-194.322  1.00 34.44           N  
ATOM   3094  CZ2 TRP C 394     115.561 -17.519-196.541  1.00 37.73           C  
ATOM   3095  CZ3 TRP C 394     115.441 -15.294-197.503  1.00 38.32           C  
ATOM   3096  CH2 TRP C 394     115.861 -16.637-197.551  1.00 40.82           C  
ATOM   3097  HN  TRP C 394     111.157 -15.982-192.999  1.00  0.00           H  
ATOM   3098  N   LYS C 395     111.169 -15.038-196.203  1.00 33.41           N  
ATOM   3099  CA  LYS C 395     110.979 -14.929-197.644  1.00 39.95           C  
ATOM   3100  C   LYS C 395     109.691 -14.186-197.971  1.00 39.67           C  
ATOM   3101  O   LYS C 395     109.639 -13.410-198.938  1.00 38.83           O  
ATOM   3102  CB  LYS C 395     110.959 -16.317-198.288  1.00 44.88           C  
ATOM   3103  CG  LYS C 395     112.270 -17.085-198.262  1.00 47.39           C  
ATOM   3104  CD  LYS C 395     112.064 -18.425-199.002  1.00 58.18           C  
ATOM   3105  CE  LYS C 395     113.310 -19.305-199.020  1.00 61.19           C  
ATOM   3106  NZ  LYS C 395     113.434 -20.002-200.331  1.00 63.71           N1+
ATOM   3107  HN  LYS C 395     111.105 -15.948-195.746  1.00  0.00           H  
ATOM   3108  HZ1 LYS C 395     114.267 -20.590-200.343  1.00  0.00           H  
ATOM   3109  HZ2 LYS C 395     113.420 -19.347-201.113  1.00  0.00           H  
ATOM   3110  HZ3 LYS C 395     112.592 -20.530-200.562  1.00  0.00           H  
ATOM   3111  N   ASP C 396     108.632 -14.442-197.192  1.00 35.45           N  
ATOM   3112  CA  ASP C 396     107.343 -13.792-197.419  1.00 27.37           C  
ATOM   3113  C   ASP C 396     107.405 -12.315-197.061  1.00 41.30           C  
ATOM   3114  O   ASP C 396     106.853 -11.475-197.778  1.00 40.68           O  
ATOM   3115  CB  ASP C 396     106.262 -14.471-196.591  1.00 35.96           C  
ATOM   3116  CG  ASP C 396     106.328 -15.993-196.691  1.00 53.36           C  
ATOM   3117  OD1 ASP C 396     107.302 -16.588-196.172  1.00 54.98           O  
ATOM   3118  OD2 ASP C 396     105.408 -16.583-197.289  1.00 61.97           O1-
ATOM   3119  HN  ASP C 396     108.727 -15.105-196.423  1.00  0.00           H  
ATOM   3120  N   LYS C 397     108.061 -11.983-195.948  1.00 37.47           N  
ATOM   3121  CA  LYS C 397     108.143 -10.584-195.540  1.00 40.77           C  
ATOM   3122  C   LYS C 397     108.968  -9.758-196.530  1.00 37.56           C  
ATOM   3123  O   LYS C 397     108.563  -8.646-196.900  1.00 44.70           O  
ATOM   3124  CB  LYS C 397     108.717 -10.500-194.129  1.00 35.54           C  
ATOM   3125  CG  LYS C 397     107.913 -11.277-193.072  1.00 43.49           C  
ATOM   3126  CD  LYS C 397     108.453 -11.075-191.652  1.00 47.70           C  
ATOM   3127  CE  LYS C 397     108.094  -9.683-191.120  1.00 66.34           C  
ATOM   3128  NZ  LYS C 397     108.655  -9.373-189.770  1.00 76.19           N1+
ATOM   3129  HN  LYS C 397     108.505 -12.706-195.382  1.00  0.00           H  
ATOM   3130  HZ1 LYS C 397     108.416  -8.447-189.416  1.00  0.00           H  
ATOM   3131  HZ2 LYS C 397     109.666  -9.505-189.767  1.00  0.00           H  
ATOM   3132  HZ3 LYS C 397     108.383 -10.091-189.099  1.00  0.00           H  
ATOM   3133  N   ALA C 398     110.100 -10.297-197.001  1.00 37.64           N  
ATOM   3134  CA  ALA C 398     110.923  -9.596-197.984  1.00 39.30           C  
ATOM   3135  C   ALA C 398     110.180  -9.401-199.305  1.00 44.20           C  
ATOM   3136  O   ALA C 398     110.172  -8.296-199.867  1.00 47.03           O  
ATOM   3137  CB  ALA C 398     112.233 -10.351-198.216  1.00 37.38           C  
ATOM   3138  HN  ALA C 398     110.393 -11.215-196.667  1.00  0.00           H  
ATOM   3139  N   ALA C 399     109.542 -10.466-199.807  1.00 36.69           N  
ATOM   3140  CA  ALA C 399     108.825 -10.395-201.077  1.00 31.77           C  
ATOM   3141  C   ALA C 399     107.762  -9.306-201.060  1.00 34.80           C  
ATOM   3142  O   ALA C 399     107.671  -8.503-201.991  1.00 32.67           O  
ATOM   3143  CB  ALA C 399     108.193 -11.761-201.395  1.00 31.56           C  
ATOM   3144  HN  ALA C 399     109.557 -11.346-199.291  1.00  0.00           H  
ATOM   3145  N   VAL C 400     106.948  -9.265-200.008  1.00 36.25           N  
ATOM   3146  CA  VAL C 400     105.910  -8.247-199.903  1.00 36.90           C  
ATOM   3147  C   VAL C 400     106.521  -6.847-199.952  1.00 47.06           C  
ATOM   3148  O   VAL C 400     105.990  -5.945-200.616  1.00 49.69           O  
ATOM   3149  CB  VAL C 400     105.097  -8.457-198.613  1.00 43.61           C  
ATOM   3150  CG1 VAL C 400     104.398  -7.149-198.177  1.00 27.02           C  
ATOM   3151  CG2 VAL C 400     104.090  -9.605-198.782  1.00 42.67           C  
ATOM   3152  HN  VAL C 400     107.052  -9.956-199.265  1.00  0.00           H  
ATOM   3153  N   GLU C 401     107.637  -6.638-199.249  1.00 41.13           N  
ATOM   3154  CA  GLU C 401     108.223  -5.307-199.245  1.00 43.33           C  
ATOM   3155  C   GLU C 401     108.867  -4.976-200.586  1.00 46.30           C  
ATOM   3156  O   GLU C 401     108.919  -3.800-200.965  1.00 41.75           O  
ATOM   3157  CB  GLU C 401     109.247  -5.153-198.128  1.00 39.71           C  
ATOM   3158  CG  GLU C 401     108.688  -5.122-196.720  1.00 45.42           C  
ATOM   3159  CD  GLU C 401     107.450  -4.234-196.498  1.00 50.07           C  
ATOM   3160  OE1 GLU C 401     107.267  -3.170-197.137  1.00 47.41           O  
ATOM   3161  OE2 GLU C 401     106.648  -4.616-195.614  1.00 53.65           O1-
ATOM   3162  HN  GLU C 401     108.070  -7.398-198.725  1.00  0.00           H  
ATOM   3163  N   ILE C 402     109.366  -5.986-201.310  1.00 36.20           N  
ATOM   3164  CA  ILE C 402     109.918  -5.735-202.637  1.00 38.43           C  
ATOM   3165  C   ILE C 402     108.815  -5.316-203.595  1.00 50.53           C  
ATOM   3166  O   ILE C 402     109.005  -4.427-204.431  1.00 65.55           O  
ATOM   3167  CB  ILE C 402     110.668  -6.981-203.133  1.00 39.31           C  
ATOM   3168  CG1 ILE C 402     111.895  -7.231-202.258  1.00 44.13           C  
ATOM   3169  CG2 ILE C 402     111.125  -6.837-204.571  1.00 28.72           C  
ATOM   3170  CD1 ILE C 402     112.555  -8.574-202.563  1.00 38.23           C  
ATOM   3171  HN  ILE C 402     109.360  -6.934-200.933  1.00  0.00           H  
ATOM   3172  N   ASN C 403     107.640  -5.940-203.475  1.00 47.06           N  
ATOM   3173  CA  ASN C 403     106.485  -5.564-204.276  1.00 38.04           C  
ATOM   3174  C   ASN C 403     105.958  -4.186-203.890  1.00 28.33           C  
ATOM   3175  O   ASN C 403     105.493  -3.444-204.755  1.00 44.63           O  
ATOM   3176  CB  ASN C 403     105.379  -6.614-204.137  1.00 34.93           C  
ATOM   3177  CG  ASN C 403     105.584  -7.787-205.078  1.00 45.23           C  
ATOM   3178  ND2 ASN C 403     106.577  -8.612-204.786  1.00 44.60           N  
ATOM   3179  OD1 ASN C 403     104.868  -7.938-206.069  1.00 51.37           O  
ATOM   3180  HN  ASN C 403     107.550  -6.702-202.803  1.00  0.00           H  
ATOM   3181 1HD2 ASN C 403     107.170  -8.487-203.965  1.00  0.00           H  
ATOM   3182 2HD2 ASN C 403     106.715  -9.400-205.418  1.00  0.00           H  
ATOM   3183  N   VAL C 404     105.956  -3.852-202.592  1.00 36.84           N  
ATOM   3184  CA  VAL C 404     105.594  -2.494-202.156  1.00 32.76           C  
ATOM   3185  C   VAL C 404     106.511  -1.460-202.796  1.00 37.80           C  
ATOM   3186  O   VAL C 404     106.071  -0.367-203.177  1.00 30.41           O  
ATOM   3187  CB  VAL C 404     105.642  -2.381-200.621  1.00 34.64           C  
ATOM   3188  CG1 VAL C 404     105.623  -0.906-200.188  1.00 35.24           C  
ATOM   3189  CG2 VAL C 404     104.468  -3.099-199.991  1.00 40.56           C  
ATOM   3190  HN  VAL C 404     106.210  -4.551-201.894  1.00  0.00           H  
ATOM   3191  N   ALA C 405     107.801  -1.781-202.911  1.00 39.86           N  
ATOM   3192  CA  ALA C 405     108.758  -0.840-203.483  1.00 40.31           C  
ATOM   3193  C   ALA C 405     108.535  -0.673-204.981  1.00 40.53           C  
ATOM   3194  O   ALA C 405     108.639   0.434-205.518  1.00 51.50           O  
ATOM   3195  CB  ALA C 405     110.185  -1.308-203.198  1.00 30.56           C  
ATOM   3196  HN  ALA C 405     108.122  -2.696-202.595  1.00  0.00           H  
ATOM   3197  N   VAL C 406     108.231  -1.765-205.672  1.00 42.07           N  
ATOM   3198  CA  VAL C 406     107.903  -1.676-207.086  1.00 30.47           C  
ATOM   3199  C   VAL C 406     106.713  -0.749-207.293  1.00 39.95           C  
ATOM   3200  O   VAL C 406     106.741   0.160-208.138  1.00 38.53           O  
ATOM   3201  CB  VAL C 406     107.618  -3.078-207.655  1.00 43.06           C  
ATOM   3202  CG1 VAL C 406     106.886  -2.979-209.038  1.00 31.78           C  
ATOM   3203  CG2 VAL C 406     108.909  -3.889-207.717  1.00 41.98           C  
ATOM   3204  HN  VAL C 406     108.227  -2.673-205.208  1.00  0.00           H  
ATOM   3205  N   LEU C 407     105.637  -0.982-206.541  1.00 38.85           N  
ATOM   3206  CA  LEU C 407     104.427  -0.199-206.728  1.00 40.24           C  
ATOM   3207  C   LEU C 407     104.670   1.271-206.401  1.00 51.50           C  
ATOM   3208  O   LEU C 407     104.228   2.153-207.138  1.00 57.49           O  
ATOM   3209  CB  LEU C 407     103.313  -0.783-205.865  1.00 30.42           C  
ATOM   3210  CG  LEU C 407     102.585  -1.957-206.532  1.00 45.47           C  
ATOM   3211  CD1 LEU C 407     101.984  -2.904-205.500  1.00 37.12           C  
ATOM   3212  CD2 LEU C 407     101.516  -1.453-207.494  1.00 30.41           C  
ATOM   3213  HN  LEU C 407     105.663  -1.714-205.831  1.00  0.00           H  
ATOM   3214  N   HIS C 408     105.385   1.552-205.305  1.00 54.19           N  
ATOM   3215  CA  HIS C 408     105.677   2.931-204.926  1.00 53.45           C  
ATOM   3216  C   HIS C 408     106.555   3.616-205.964  1.00 46.50           C  
ATOM   3217  O   HIS C 408     106.284   4.751-206.371  1.00 38.73           O  
ATOM   3218  CB  HIS C 408     106.359   2.969-203.556  1.00 53.82           C  
ATOM   3219  CG  HIS C 408     106.969   4.299-203.230  1.00 61.55           C  
ATOM   3220  CD2 HIS C 408     108.238   4.758-203.363  1.00 57.89           C  
ATOM   3221  ND1 HIS C 408     106.235   5.346-202.714  1.00 59.02           N  
ATOM   3222  CE1 HIS C 408     107.029   6.382-202.522  1.00 64.98           C  
ATOM   3223  NE2 HIS C 408     108.250   6.051-202.904  1.00 64.71           N  
ATOM   3224  HN  HIS C 408     105.732   0.789-204.724  1.00  0.00           H  
ATOM   3225  N   SER C 409     107.622   2.942-206.399  1.00 47.03           N  
ATOM   3226  CA  SER C 409     108.501   3.533-207.403  1.00 44.88           C  
ATOM   3227  C   SER C 409     107.756   3.879-208.693  1.00 50.79           C  
ATOM   3228  O   SER C 409     107.987   4.940-209.274  1.00 51.38           O  
ATOM   3229  CB  SER C 409     109.665   2.586-207.693  1.00 46.88           C  
ATOM   3230  OG  SER C 409     110.492   2.471-206.552  1.00 43.97           O  
ATOM   3231  HN  SER C 409     107.823   2.013-206.029  1.00  0.00           H  
ATOM   3232  HG  SER C 409     111.216   1.882-206.732  1.00  0.00           H  
ATOM   3233  N   TYR C 410     106.866   2.994-209.168  1.00 48.84           N  
ATOM   3234  CA  TYR C 410     106.177   3.272-210.427  1.00 40.01           C  
ATOM   3235  C   TYR C 410     105.190   4.420-210.282  1.00 43.12           C  
ATOM   3236  O   TYR C 410     105.081   5.263-211.181  1.00 41.25           O  
ATOM   3237  CB  TYR C 410     105.474   2.018-210.946  1.00 38.88           C  
ATOM   3238  CG  TYR C 410     106.396   1.173-211.764  1.00 37.93           C  
ATOM   3239  CD1 TYR C 410     107.526   0.624-211.192  1.00 38.06           C  
ATOM   3240  CD2 TYR C 410     106.155   0.933-213.108  1.00 41.08           C  
ATOM   3241  CE1 TYR C 410     108.397  -0.152-211.932  1.00 40.76           C  
ATOM   3242  CE2 TYR C 410     107.020   0.155-213.856  1.00 39.81           C  
ATOM   3243  CZ  TYR C 410     108.144  -0.373-213.260  1.00 39.02           C  
ATOM   3244  OH  TYR C 410     109.026  -1.132-213.982  1.00 44.44           O  
ATOM   3245  HN  TYR C 410     106.672   2.134-208.655  1.00  0.00           H  
ATOM   3246  HH  TYR C 410     109.801  -1.496-213.571  1.00  0.00           H  
ATOM   3247  N   GLN C 411     104.473   4.477-209.158  1.00 38.44           N  
ATOM   3248  CA  GLN C 411     103.537   5.567-208.938  1.00 39.03           C  
ATOM   3249  C   GLN C 411     104.267   6.894-208.781  1.00 45.88           C  
ATOM   3250  O   GLN C 411     103.836   7.909-209.339  1.00 53.98           O  
ATOM   3251  CB  GLN C 411     102.679   5.269-207.727  1.00 47.12           C  
ATOM   3252  CG  GLN C 411     101.798   4.061-207.975  1.00 53.88           C  
ATOM   3253  CD  GLN C 411     101.228   3.475-206.711  1.00 65.06           C  
ATOM   3254  NE2 GLN C 411     100.344   2.488-206.861  1.00 72.54           N  
ATOM   3255  OE1 GLN C 411     101.577   3.895-205.609  1.00 70.29           O  
ATOM   3256  HN  GLN C 411     104.582   3.752-208.449  1.00  0.00           H  
ATOM   3257 1HE2 GLN C 411     100.055   2.140-207.775  1.00  0.00           H  
ATOM   3258 2HE2 GLN C 411      99.958   2.091-206.005  1.00  0.00           H  
ATOM   3259  N   LEU C 412     105.383   6.898-208.056  1.00 48.91           N  
ATOM   3260  CA  LEU C 412     106.162   8.122-207.887  1.00 56.26           C  
ATOM   3261  C   LEU C 412     106.625   8.658-209.234  1.00 62.48           C  
ATOM   3262  O   LEU C 412     106.525   9.860-209.503  1.00 55.27           O  
ATOM   3263  CB  LEU C 412     107.362   7.844-206.980  1.00 54.19           C  
ATOM   3264  CG  LEU C 412     107.908   9.014-206.176  1.00 68.79           C  
ATOM   3265  CD1 LEU C 412     106.843   9.515-205.214  1.00 70.90           C  
ATOM   3266  CD2 LEU C 412     109.157   8.574-205.433  1.00 75.60           C  
ATOM   3267  HN  LEU C 412     105.698   6.035-207.613  1.00  0.00           H  
ATOM   3268  N   ALA C 413     107.112   7.769-210.103  1.00 63.28           N  
ATOM   3269  CA  ALA C 413     107.561   8.143-211.435  1.00 51.85           C  
ATOM   3270  C   ALA C 413     106.417   8.271-212.439  1.00 50.14           C  
ATOM   3271  O   ALA C 413     106.682   8.574-213.610  1.00 55.73           O  
ATOM   3272  CB  ALA C 413     108.592   7.130-211.932  1.00 40.94           C  
ATOM   3273  HN  ALA C 413     107.171   6.790-209.822  1.00  0.00           H  
ATOM   3274  N   LYS C 414     105.162   8.065-212.008  1.00 52.73           N  
ATOM   3275  CA  LYS C 414     103.977   8.265-212.856  1.00 56.14           C  
ATOM   3276  C   LYS C 414     103.975   7.327-214.054  1.00 43.17           C  
ATOM   3277  O   LYS C 414     103.576   7.698-215.161  1.00 49.60           O  
ATOM   3278  CB  LYS C 414     103.859   9.719-213.327  1.00 52.58           C  
ATOM   3279  CG  LYS C 414     103.674  10.709-212.196  1.00 66.83           C  
ATOM   3280  CD  LYS C 414     102.244  10.674-211.670  1.00 75.99           C  
ATOM   3281  CE  LYS C 414     101.810  12.044-211.122  1.00 88.09           C  
ATOM   3282  NZ  LYS C 414     102.597  12.473-209.930  1.00 87.53           N1+
ATOM   3283  HN  LYS C 414     105.024   7.755-211.046  1.00  0.00           H  
ATOM   3284  HZ1 LYS C 414     102.309  13.382-209.567  1.00  0.00           H  
ATOM   3285  HZ2 LYS C 414     103.597  12.462-210.131  1.00  0.00           H  
ATOM   3286  HZ3 LYS C 414     102.566  11.762-209.199  1.00  0.00           H  
ATOM   3287  N   VAL C 415     104.432   6.116-213.837  1.00 54.00           N  
ATOM   3288  CA  VAL C 415     104.410   5.067-214.846  1.00 52.33           C  
ATOM   3289  C   VAL C 415     103.247   4.144-214.542  1.00 44.88           C  
ATOM   3290  O   VAL C 415     103.002   3.808-213.383  1.00 48.75           O  
ATOM   3291  CB  VAL C 415     105.748   4.315-214.865  1.00 50.29           C  
ATOM   3292  CG1 VAL C 415     105.679   3.108-215.796  1.00 49.30           C  
ATOM   3293  CG2 VAL C 415     106.886   5.310-215.245  1.00 50.49           C  
ATOM   3294  HN  VAL C 415     104.821   5.900-212.919  1.00  0.00           H  
ATOM   3295  N   THR C 416     102.495   3.775-215.572  1.00 46.65           N  
ATOM   3296  CA  THR C 416     101.330   2.917-215.375  1.00 45.54           C  
ATOM   3297  C   THR C 416     101.732   1.570-214.784  1.00 44.25           C  
ATOM   3298  O   THR C 416     102.616   0.884-215.302  1.00 48.65           O  
ATOM   3299  CB  THR C 416     100.619   2.702-216.701  1.00 45.23           C  
ATOM   3300  CG2 THR C 416      99.345   1.880-216.509  1.00 38.72           C  
ATOM   3301  OG1 THR C 416     100.310   3.975-217.259  1.00 45.81           O  
ATOM   3302  HN  THR C 416     102.734   4.094-216.511  1.00  0.00           H  
ATOM   3303  HG1 THR C 416     101.102   4.486-217.378  1.00  0.00           H  
ATOM   3304  N   ILE C 417     101.091   1.200-213.685  1.00 42.13           N  
ATOM   3305  CA  ILE C 417     101.292  -0.109-213.094  1.00 43.29           C  
ATOM   3306  C   ILE C 417      99.989  -0.511-212.428  1.00 45.46           C  
ATOM   3307  O   ILE C 417      99.159   0.336-212.104  1.00 43.10           O  
ATOM   3308  CB  ILE C 417     102.490  -0.113-212.112  1.00 44.85           C  
ATOM   3309  CG1 ILE C 417     102.824  -1.548-211.680  1.00 46.20           C  
ATOM   3310  CG2 ILE C 417     102.204   0.772-210.889  1.00 39.81           C  
ATOM   3311  CD1 ILE C 417     104.302  -1.903-211.760  1.00 39.47           C  
ATOM   3312  HN  ILE C 417     100.441   1.851-213.244  1.00  0.00           H  
ATOM   3313  N   VAL C 418      99.777  -1.819-212.276  1.00 48.31           N  
ATOM   3314  CA  VAL C 418      98.596  -2.338-211.595  1.00 49.20           C  
ATOM   3315  C   VAL C 418      99.050  -3.395-210.582  1.00 47.43           C  
ATOM   3316  O   VAL C 418      99.970  -4.183-210.845  1.00 42.31           O  
ATOM   3317  CB  VAL C 418      97.546  -2.889-212.612  1.00 43.40           C  
ATOM   3318  CG1 VAL C 418      98.028  -4.143-213.355  1.00 34.76           C  
ATOM   3319  CG2 VAL C 418      96.194  -3.195-211.943  1.00 41.68           C  
ATOM   3320  HN  VAL C 418     100.462  -2.477-212.648  1.00  0.00           H  
ATOM   3321  N   ASP C 419      98.439  -3.383-209.403  1.00 42.13           N  
ATOM   3322  CA  ASP C 419      98.772  -4.407-208.422  1.00 52.51           C  
ATOM   3323  C   ASP C 419      97.919  -5.653-208.667  1.00 46.24           C  
ATOM   3324  O   ASP C 419      96.896  -5.606-209.350  1.00 46.21           O  
ATOM   3325  CB  ASP C 419      98.592  -3.887-206.985  1.00 41.60           C  
ATOM   3326  CG  ASP C 419      97.157  -3.526-206.670  1.00 59.44           C  
ATOM   3327  OD1 ASP C 419      96.351  -4.448-206.453  1.00 62.93           O  
ATOM   3328  OD2 ASP C 419      96.821  -2.320-206.639  1.00 67.85           O1-
ATOM   3329  HN  ASP C 419      97.746  -2.666-209.187  1.00  0.00           H  
ATOM   3330  N   HIS C 420      98.365  -6.786-208.103  1.00 45.51           N  
ATOM   3331  CA  HIS C 420      97.698  -8.049-208.402  1.00 39.92           C  
ATOM   3332  C   HIS C 420      96.284  -8.101-207.841  1.00 43.90           C  
ATOM   3333  O   HIS C 420      95.456  -8.843-208.374  1.00 36.99           O  
ATOM   3334  CB  HIS C 420      98.523  -9.233-207.880  1.00 44.84           C  
ATOM   3335  CG  HIS C 420      98.849  -9.143-206.427  1.00 52.77           C  
ATOM   3336  CD2 HIS C 420      98.323  -9.779-205.354  1.00 56.46           C  
ATOM   3337  ND1 HIS C 420      99.830  -8.308-205.933  1.00 58.20           N  
ATOM   3338  CE1 HIS C 420      99.900  -8.438-204.620  1.00 51.86           C  
ATOM   3339  NE2 HIS C 420      98.991  -9.321-204.242  1.00 57.15           N  
ATOM   3340  HN  HIS C 420      99.164  -6.765-207.470  1.00  0.00           H  
ATOM   3341  N   HIS C 421      95.968  -7.325-206.799  1.00 35.26           N  
ATOM   3342  CA  HIS C 421      94.580  -7.295-206.338  1.00 36.06           C  
ATOM   3343  C   HIS C 421      93.682  -6.598-207.344  1.00 45.90           C  
ATOM   3344  O   HIS C 421      92.637  -7.140-207.722  1.00 48.72           O  
ATOM   3345  CB  HIS C 421      94.447  -6.610-204.983  1.00 31.74           C  
ATOM   3346  CG  HIS C 421      95.295  -7.219-203.917  1.00 47.91           C  
ATOM   3347  CD2 HIS C 421      96.355  -6.729-203.236  1.00 49.48           C  
ATOM   3348  ND1 HIS C 421      95.082  -8.492-203.437  1.00 53.21           N  
ATOM   3349  CE1 HIS C 421      95.979  -8.766-202.511  1.00 50.16           C  
ATOM   3350  NE2 HIS C 421      96.763  -7.712-202.371  1.00 52.92           N  
ATOM   3351  HN  HIS C 421      96.682  -6.764-206.334  1.00  0.00           H  
ATOM   3352  N   ALA C 422      94.054  -5.379-207.769  1.00 44.81           N  
ATOM   3353  CA  ALA C 422      93.224  -4.684-208.749  1.00 34.23           C  
ATOM   3354  C   ALA C 422      93.136  -5.476-210.045  1.00 35.79           C  
ATOM   3355  O   ALA C 422      92.061  -5.583-210.642  1.00 42.12           O  
ATOM   3356  CB  ALA C 422      93.767  -3.271-209.011  1.00 35.25           C  
ATOM   3357  HN  ALA C 422      94.905  -4.945-207.412  1.00  0.00           H  
ATOM   3358  N   ALA C 423      94.253  -6.063-210.484  1.00 32.60           N  
ATOM   3359  CA  ALA C 423      94.256  -6.772-211.760  1.00 31.54           C  
ATOM   3360  C   ALA C 423      93.345  -7.999-211.731  1.00 38.46           C  
ATOM   3361  O   ALA C 423      92.591  -8.229-212.686  1.00 43.14           O  
ATOM   3362  CB  ALA C 423      95.679  -7.179-212.138  1.00 32.86           C  
ATOM   3363  HN  ALA C 423      95.106  -6.016-209.926  1.00  0.00           H  
ATOM   3364  N   THR C 424      93.391  -8.802-210.648  1.00 36.81           N  
ATOM   3365  CA  THR C 424      92.513  -9.979-210.598  1.00 42.97           C  
ATOM   3366  C   THR C 424      91.044  -9.577-210.472  1.00 38.51           C  
ATOM   3367  O   THR C 424      90.166 -10.244-211.022  1.00 40.74           O  
ATOM   3368  CB  THR C 424      92.899 -10.923-209.459  1.00 43.65           C  
ATOM   3369  CG2 THR C 424      94.273 -11.524-209.706  1.00 34.47           C  
ATOM   3370  OG1 THR C 424      92.849 -10.233-208.202  1.00 48.99           O  
ATOM   3371  HN  THR C 424      94.025  -8.595-209.876  1.00  0.00           H  
ATOM   3372  HG1 THR C 424      93.089 -10.820-207.494  1.00  0.00           H  
ATOM   3373  N   ALA C 425      90.764  -8.498-209.737  1.00 39.65           N  
ATOM   3374  CA  ALA C 425      89.397  -8.013-209.626  1.00 44.29           C  
ATOM   3375  C   ALA C 425      88.860  -7.584-210.987  1.00 48.61           C  
ATOM   3376  O   ALA C 425      87.684  -7.811-211.301  1.00 46.24           O  
ATOM   3377  CB  ALA C 425      89.336  -6.861-208.627  1.00 41.56           C  
ATOM   3378  HN  ALA C 425      91.515  -8.010-209.249  1.00  0.00           H  
ATOM   3379  N   SER C 426      89.709  -6.958-211.814  1.00 46.31           N  
ATOM   3380  CA ASER C 426      89.268  -6.597-213.158  0.71 47.52           C  
ATOM   3381  CA BSER C 426      89.282  -6.598-213.163  0.29 46.12           C  
ATOM   3382  C   SER C 426      89.072  -7.837-214.023  1.00 46.54           C  
ATOM   3383  O   SER C 426      88.209  -7.841-214.913  1.00 42.10           O  
ATOM   3384  CB ASER C 426      90.258  -5.620-213.818  0.71 42.02           C  
ATOM   3385  CB BSER C 426      90.301  -5.659-213.816  0.29 43.08           C  
ATOM   3386  OG ASER C 426      91.504  -6.227-214.126  0.71 41.01           O  
ATOM   3387  OG BSER C 426      90.534  -4.509-213.019  0.29 39.41           O  
ATOM   3388  HG ASER C 426      92.115  -5.624-214.533  1.00  0.00           H  
ATOM   3389  HG BSER C 426      91.166  -3.927-213.424  1.00  0.00           H  
ATOM   3390  N   PHE C 427      89.851  -8.896-213.776  1.00 38.90           N  
ATOM   3391  CA  PHE C 427      89.679 -10.110-214.561  1.00 42.97           C  
ATOM   3392  C   PHE C 427      88.385 -10.822-214.197  1.00 39.56           C  
ATOM   3393  O   PHE C 427      87.736 -11.398-215.069  1.00 36.31           O  
ATOM   3394  CB  PHE C 427      90.864 -11.052-214.398  1.00 43.47           C  
ATOM   3395  CG  PHE C 427      90.760 -12.268-215.259  1.00 46.98           C  
ATOM   3396  CD1 PHE C 427      91.021 -12.188-216.623  1.00 43.66           C  
ATOM   3397  CD2 PHE C 427      90.352 -13.489-214.723  1.00 48.18           C  
ATOM   3398  CE1 PHE C 427      90.900 -13.309-217.429  1.00 50.69           C  
ATOM   3399  CE2 PHE C 427      90.228 -14.613-215.520  1.00 45.79           C  
ATOM   3400  CZ  PHE C 427      90.502 -14.530-216.876  1.00 48.14           C  
ATOM   3401  HN  PHE C 427      90.560  -8.853-213.044  1.00  0.00           H  
ATOM   3402  N   MET C 428      87.975 -10.765-212.932  1.00 43.48           N  
ATOM   3403  CA  MET C 428      86.653 -11.272-212.572  1.00 45.75           C  
ATOM   3404  C   MET C 428      85.561 -10.580-213.382  1.00 52.50           C  
ATOM   3405  O   MET C 428      84.654 -11.233-213.916  1.00 55.48           O  
ATOM   3406  CB  MET C 428      86.423 -11.093-211.078  1.00 33.45           C  
ATOM   3407  CG  MET C 428      87.375 -11.948-210.260  1.00 52.38           C  
ATOM   3408  SD  MET C 428      87.218 -13.729-210.640  1.00 53.13           S  
ATOM   3409  CE  MET C 428      85.619 -14.082-209.912  1.00 46.74           C  
ATOM   3410  HN  MET C 428      88.583 -10.368-212.215  1.00  0.00           H  
ATOM   3411  N   LYS C 429      85.628  -9.249-213.484  1.00 55.29           N  
ATOM   3412  CA  LYS C 429      84.655  -8.536-214.310  1.00 51.60           C  
ATOM   3413  C   LYS C 429      84.766  -8.969-215.767  1.00 45.98           C  
ATOM   3414  O   LYS C 429      83.751  -9.173-216.447  1.00 40.68           O  
ATOM   3415  CB  LYS C 429      84.850  -7.021-214.175  1.00 52.81           C  
ATOM   3416  CG  LYS C 429      83.875  -6.202-215.025  1.00 63.68           C  
ATOM   3417  CD  LYS C 429      82.409  -6.488-214.657  1.00 85.53           C  
ATOM   3418  CE  LYS C 429      82.062  -6.044-213.225  1.00 95.69           C  
ATOM   3419  NZ  LYS C 429      80.719  -6.531-212.754  1.00 97.51           N1+
ATOM   3420  HN  LYS C 429      86.355  -8.733-212.988  1.00  0.00           H  
ATOM   3421  HZ1 LYS C 429      80.489  -6.237-211.805  1.00  0.00           H  
ATOM   3422  HZ2 LYS C 429      80.651  -7.545-212.844  1.00  0.00           H  
ATOM   3423  HZ3 LYS C 429      79.985  -6.253-213.406  1.00  0.00           H  
ATOM   3424  N   HIS C 430      85.993  -9.134-216.260  1.00 42.74           N  
ATOM   3425  CA  HIS C 430      86.166  -9.592-217.629  1.00 42.90           C  
ATOM   3426  C   HIS C 430      85.491 -10.943-217.859  1.00 47.10           C  
ATOM   3427  O   HIS C 430      84.949 -11.184-218.938  1.00 45.71           O  
ATOM   3428  CB  HIS C 430      87.643  -9.676-217.986  1.00 41.30           C  
ATOM   3429  CG  HIS C 430      87.890 -10.303-219.318  1.00 57.23           C  
ATOM   3430  CD2 HIS C 430      88.407 -11.508-219.654  1.00 54.76           C  
ATOM   3431  ND1 HIS C 430      87.554  -9.681-220.505  1.00 56.93           N  
ATOM   3432  CE1 HIS C 430      87.881 -10.464-221.515  1.00 53.85           C  
ATOM   3433  NE2 HIS C 430      88.390 -11.585-221.026  1.00 61.23           N  
ATOM   3434  HN  HIS C 430      86.808  -8.940-215.679  1.00  0.00           H  
ATOM   3435  N   LEU C 431      85.527 -11.842-216.864  1.00 42.90           N  
ATOM   3436  CA  LEU C 431      84.838 -13.126-216.986  1.00 47.12           C  
ATOM   3437  C   LEU C 431      83.326 -12.944-217.025  1.00 45.45           C  
ATOM   3438  O   LEU C 431      82.631 -13.650-217.758  1.00 45.83           O  
ATOM   3439  CB  LEU C 431      85.216 -14.052-215.822  1.00 40.08           C  
ATOM   3440  CG  LEU C 431      86.657 -14.561-215.763  1.00 46.74           C  
ATOM   3441  CD1 LEU C 431      86.906 -15.341-214.479  1.00 49.33           C  
ATOM   3442  CD2 LEU C 431      86.977 -15.435-216.968  1.00 48.73           C  
ATOM   3443  HN  LEU C 431      86.042 -11.627-216.010  1.00  0.00           H  
ATOM   3444  N   GLU C 432      82.803 -12.014-216.223  1.00 45.99           N  
ATOM   3445  CA  GLU C 432      81.369 -11.745-216.218  1.00 57.22           C  
ATOM   3446  C   GLU C 432      80.915 -11.180-217.565  1.00 65.48           C  
ATOM   3447  O   GLU C 432      79.910 -11.626-218.132  1.00 64.85           O  
ATOM   3448  CB  GLU C 432      81.044 -10.790-215.071  1.00 68.73           C  
ATOM   3449  CG  GLU C 432      79.594 -10.761-214.628  1.00 89.17           C  
ATOM   3450  CD  GLU C 432      79.420 -10.016-213.307  1.00103.57           C  
ATOM   3451  OE1 GLU C 432      78.557 -10.421-212.497  1.00106.65           O  
ATOM   3452  OE2 GLU C 432      80.158  -9.030-213.073  1.00107.86           O1-
ATOM   3453  HN  GLU C 432      83.415 -11.483-215.604  1.00  0.00           H  
ATOM   3454  N   ASN C 433      81.662 -10.207-218.104  1.00 63.30           N  
ATOM   3455  CA  ASN C 433      81.350  -9.659-219.426  1.00 56.65           C  
ATOM   3456  C   ASN C 433      81.457 -10.721-220.514  1.00 57.42           C  
ATOM   3457  O   ASN C 433      80.631 -10.780-221.431  1.00 60.92           O  
ATOM   3458  CB  ASN C 433      82.300  -8.519-219.775  1.00 52.92           C  
ATOM   3459  CG  ASN C 433      82.264  -7.377-218.781  1.00 54.02           C  
ATOM   3460  ND2 ASN C 433      83.415  -6.752-218.599  1.00 52.53           N  
ATOM   3461  OD1 ASN C 433      81.228  -7.039-218.206  1.00 52.43           O  
ATOM   3462  HN  ASN C 433      82.461  -9.842-217.585  1.00  0.00           H  
ATOM   3463 1HD2 ASN C 433      83.391  -5.983-217.930  1.00  0.00           H  
ATOM   3464 2HD2 ASN C 433      84.273  -7.032-219.075  1.00  0.00           H  
ATOM   3465  N   GLU C 434      82.514 -11.530-220.464  1.00 56.67           N  
ATOM   3466  CA  GLU C 434      82.711 -12.522-221.502  1.00 50.09           C  
ATOM   3467  C   GLU C 434      81.662 -13.612-221.420  1.00 56.93           C  
ATOM   3468  O   GLU C 434      81.311 -14.200-222.445  1.00 60.41           O  
ATOM   3469  CB  GLU C 434      84.108 -13.114-221.410  1.00 52.70           C  
ATOM   3470  CG  GLU C 434      85.184 -12.231-221.995  1.00 65.34           C  
ATOM   3471  CD  GLU C 434      85.106 -12.089-223.512  1.00 74.10           C  
ATOM   3472  OE1 GLU C 434      84.106 -11.547-224.023  1.00 75.13           O  
ATOM   3473  OE2 GLU C 434      86.060 -12.520-224.194  1.00 80.30           O1-
ATOM   3474  HN  GLU C 434      83.183 -11.452-219.698  1.00  0.00           H  
ATOM   3475  N   GLN C 435      81.150 -13.891-220.218  1.00 62.08           N  
ATOM   3476  CA  GLN C 435      80.089 -14.878-220.108  1.00 59.88           C  
ATOM   3477  C   GLN C 435      78.876 -14.436-220.900  1.00 70.12           C  
ATOM   3478  O   GLN C 435      78.215 -15.257-221.551  1.00 71.90           O  
ATOM   3479  CB  GLN C 435      79.713 -15.112-218.648  1.00 57.82           C  
ATOM   3480  CG  GLN C 435      78.779 -16.310-218.436  1.00 64.71           C  
ATOM   3481  CD  GLN C 435      79.400 -17.643-218.856  1.00 72.64           C  
ATOM   3482  NE2 GLN C 435      78.610 -18.479-219.529  1.00 63.05           N  
ATOM   3483  OE1 GLN C 435      80.571 -17.915-218.577  1.00 80.03           O  
ATOM   3484  HN  GLN C 435      81.500 -13.416-219.386  1.00  0.00           H  
ATOM   3485 1HE2 GLN C 435      77.642 -18.254-219.760  1.00  0.00           H  
ATOM   3486 2HE2 GLN C 435      79.024 -19.368-219.809  1.00  0.00           H  
ATOM   3487  N   LYS C 436      78.569 -13.136-220.861  1.00 66.93           N  
ATOM   3488  CA  LYS C 436      77.468 -12.621-221.669  1.00 67.49           C  
ATOM   3489  C   LYS C 436      77.876 -12.474-223.126  1.00 64.48           C  
ATOM   3490  O   LYS C 436      77.134 -12.888-224.019  1.00 57.38           O  
ATOM   3491  CB  LYS C 436      76.971 -11.287-221.110  1.00 65.73           C  
ATOM   3492  CG  LYS C 436      76.343 -11.399-219.733  1.00 70.32           C  
ATOM   3493  CD  LYS C 436      76.595 -10.148-218.919  1.00 75.12           C  
ATOM   3494  CE  LYS C 436      76.216 -10.326-217.464  1.00 75.18           C  
ATOM   3495  NZ  LYS C 436      76.574  -9.107-216.694  1.00 74.76           N1+
ATOM   3496  HN  LYS C 436      79.104 -12.503-220.266  1.00  0.00           H  
ATOM   3497  HZ1 LYS C 436      76.319  -9.227-215.714  1.00  0.00           H  
ATOM   3498  HZ2 LYS C 436      76.162  -8.265-217.097  1.00  0.00           H  
ATOM   3499  HZ3 LYS C 436      77.557  -8.859-216.806  1.00  0.00           H  
ATOM   3500  N   ALA C 437      79.068 -11.924-223.377  1.00 69.58           N  
ATOM   3501  CA  ALA C 437      79.511 -11.659-224.743  1.00 64.79           C  
ATOM   3502  C   ALA C 437      79.540 -12.929-225.591  1.00 73.03           C  
ATOM   3503  O   ALA C 437      78.936 -12.981-226.669  1.00 71.92           O  
ATOM   3504  CB  ALA C 437      80.894 -11.007-224.716  1.00 52.92           C  
ATOM   3505  HN  ALA C 437      79.681 -11.684-222.598  1.00  0.00           H  
ATOM   3506  N   ARG C 438      80.248 -13.965-225.122  1.00 74.21           N  
ATOM   3507  CA  ARG C 438      80.561 -15.132-225.938  1.00 66.09           C  
ATOM   3508  C   ARG C 438      80.164 -16.452-225.292  1.00 66.72           C  
ATOM   3509  O   ARG C 438      80.480 -17.513-225.848  1.00 63.01           O  
ATOM   3510  CB  ARG C 438      82.069 -15.189-226.244  1.00 61.49           C  
ATOM   3511  CG  ARG C 438      82.573 -14.100-227.144  1.00 57.57           C  
ATOM   3512  CD  ARG C 438      83.844 -14.524-227.841  1.00 50.48           C  
ATOM   3513  NE  ARG C 438      84.902 -14.805-226.892  1.00 49.71           N  
ATOM   3514  CZ  ARG C 438      86.165 -15.011-227.241  1.00 52.41           C  
ATOM   3515  NH1 ARG C 438      86.498 -14.965-228.520  1.00 55.26           N1+
ATOM   3516  NH2 ARG C 438      87.088 -15.248-226.321  1.00 42.89           N  
ATOM   3517  HN  ARG C 438      80.580 -13.936-224.158  1.00  0.00           H  
ATOM   3518  HE  ARG C 438      84.663 -14.847-225.901  1.00  0.00           H  
ATOM   3519 1HH1 ARG C 438      85.787 -14.782-229.228  1.00  0.00           H  
ATOM   3520 2HH1 ARG C 438      87.469 -15.123-228.788  1.00  0.00           H  
ATOM   3521 1HH2 ARG C 438      86.831 -15.283-225.335  1.00  0.00           H  
ATOM   3522 2HH2 ARG C 438      88.059 -15.406-226.589  1.00  0.00           H  
ATOM   3523  N   GLY C 439      79.515 -16.425-224.135  1.00 62.34           N  
ATOM   3524  CA  GLY C 439      79.175 -17.666-223.471  1.00 59.29           C  
ATOM   3525  C   GLY C 439      80.368 -18.374-222.866  1.00 59.47           C  
ATOM   3526  O   GLY C 439      80.433 -19.610-222.907  1.00 62.16           O  
ATOM   3527  HN  GLY C 439      79.256 -15.532-223.714  1.00  0.00           H  
ATOM   3528  N   GLY C 440      81.323 -17.622-222.314  1.00 48.90           N  
ATOM   3529  CA  GLY C 440      82.445 -18.213-221.617  1.00 48.47           C  
ATOM   3530  C   GLY C 440      83.736 -17.500-221.949  1.00 54.50           C  
ATOM   3531  O   GLY C 440      83.748 -16.468-222.619  1.00 53.80           O  
ATOM   3532  HN  GLY C 440      81.260 -16.606-222.385  1.00  0.00           H  
ATOM   3533  N   CYS C 441      84.842 -18.070-221.469  1.00 53.00           N  
ATOM   3534  CA  CYS C 441      86.140 -17.410-221.554  1.00 50.76           C  
ATOM   3535  C   CYS C 441      87.247 -18.388-221.197  1.00 49.44           C  
ATOM   3536  O   CYS C 441      87.237 -18.948-220.093  1.00 57.11           O  
ATOM   3537  CB  CYS C 441      86.174 -16.199-220.611  1.00 53.22           C  
ATOM   3538  SG  CYS C 441      87.752 -15.336-220.561  1.00 57.00           S  
ATOM   3539  HN  CYS C 441      84.779 -18.989-221.032  1.00  0.00           H  
ATOM   3540  N   PRO C 442      88.218 -18.613-222.085  1.00 50.22           N  
ATOM   3541  CA  PRO C 442      89.309 -19.554-221.758  1.00 47.72           C  
ATOM   3542  C   PRO C 442      90.324 -18.880-220.842  1.00 43.36           C  
ATOM   3543  O   PRO C 442      90.802 -17.778-221.127  1.00 39.99           O  
ATOM   3544  CB  PRO C 442      89.927 -19.887-223.121  1.00 42.35           C  
ATOM   3545  CG  PRO C 442      89.717 -18.557-223.917  1.00 50.74           C  
ATOM   3546  CD  PRO C 442      88.396 -17.981-223.412  1.00 46.46           C  
ATOM   3547  N   ALA C 443      90.641 -19.546-219.739  1.00 38.84           N  
ATOM   3548  CA  ALA C 443      91.500 -18.997-218.701  1.00 40.42           C  
ATOM   3549  C   ALA C 443      92.337 -20.120-218.126  1.00 48.72           C  
ATOM   3550  O   ALA C 443      91.829 -21.223-217.896  1.00 44.67           O  
ATOM   3551  CB  ALA C 443      90.694 -18.332-217.581  1.00 40.24           C  
ATOM   3552  HN  ALA C 443      90.265 -20.486-219.613  1.00  0.00           H  
ATOM   3553  N   ASP C 444      93.623 -19.843-217.940  1.00 36.62           N  
ATOM   3554  CA  ASP C 444      94.578 -20.815-217.425  1.00 39.11           C  
ATOM   3555  C   ASP C 444      94.790 -20.463-215.959  1.00 42.50           C  
ATOM   3556  O   ASP C 444      95.533 -19.533-215.643  1.00 36.23           O  
ATOM   3557  CB  ASP C 444      95.875 -20.770-218.218  1.00 45.07           C  
ATOM   3558  CG  ASP C 444      96.794 -21.946-217.919  1.00 65.21           C  
ATOM   3559  OD1 ASP C 444      96.874 -22.376-216.740  1.00 75.59           O  
ATOM   3560  OD2 ASP C 444      97.445 -22.438-218.872  1.00 66.16           O1-
ATOM   3561  HN  ASP C 444      93.957 -18.907-218.168  1.00  0.00           H  
ATOM   3562  N   TRP C 445      94.100 -21.191-215.074  1.00 43.56           N  
ATOM   3563  CA  TRP C 445      94.073 -20.844-213.653  1.00 37.44           C  
ATOM   3564  C   TRP C 445      95.477 -20.653-213.078  1.00 39.04           C  
ATOM   3565  O   TRP C 445      95.727 -19.689-212.351  1.00 45.92           O  
ATOM   3566  CB  TRP C 445      93.321 -21.934-212.890  1.00 31.43           C  
ATOM   3567  CG  TRP C 445      93.060 -21.642-211.464  1.00 30.19           C  
ATOM   3568  CD1 TRP C 445      91.905 -21.138-210.923  1.00 33.08           C  
ATOM   3569  CD2 TRP C 445      93.961 -21.854-210.365  1.00 28.37           C  
ATOM   3570  CE2 TRP C 445      93.286 -21.457-209.191  1.00 32.52           C  
ATOM   3571  CE3 TRP C 445      95.272 -22.314-210.267  1.00 31.96           C  
ATOM   3572  NE1 TRP C 445      92.033 -21.035-209.557  1.00 34.44           N  
ATOM   3573  CZ2 TRP C 445      93.887 -21.503-207.926  1.00 32.83           C  
ATOM   3574  CZ3 TRP C 445      95.876 -22.356-208.994  1.00 39.69           C  
ATOM   3575  CH2 TRP C 445      95.177 -21.959-207.846  1.00 35.55           C  
ATOM   3576  HN  TRP C 445      93.581 -22.007-215.397  1.00  0.00           H  
ATOM   3577  N   ALA C 446      96.399 -21.576-213.382  1.00 40.32           N  
ATOM   3578  CA  ALA C 446      97.769 -21.492-212.887  1.00 36.11           C  
ATOM   3579  C   ALA C 446      98.444 -20.183-213.282  1.00 49.77           C  
ATOM   3580  O   ALA C 446      99.334 -19.692-212.570  1.00 45.67           O  
ATOM   3581  CB  ALA C 446      98.560 -22.698-213.407  1.00 35.28           C  
ATOM   3582  HN  ALA C 446      96.135 -22.361-213.977  1.00  0.00           H  
ATOM   3583  N   TRP C 447      98.038 -19.584-214.398  1.00 49.05           N  
ATOM   3584  CA  TRP C 447      98.647 -18.321-214.763  1.00 39.41           C  
ATOM   3585  C   TRP C 447      97.772 -17.123-214.441  1.00 39.71           C  
ATOM   3586  O   TRP C 447      98.298 -16.017-214.337  1.00 36.18           O  
ATOM   3587  CB  TRP C 447      99.032 -18.296-216.237  1.00 37.87           C  
ATOM   3588  CG  TRP C 447     100.030 -19.332-216.611  1.00 42.03           C  
ATOM   3589  CD1 TRP C 447      99.884 -20.699-216.492  1.00 46.99           C  
ATOM   3590  CD2 TRP C 447     101.308 -19.117-217.205  1.00 35.18           C  
ATOM   3591  CE2 TRP C 447     101.886 -20.388-217.418  1.00 44.66           C  
ATOM   3592  CE3 TRP C 447     102.004 -17.980-217.627  1.00 61.60           C  
ATOM   3593  NE1 TRP C 447     101.002 -21.332-216.968  1.00 40.88           N  
ATOM   3594  CZ2 TRP C 447     103.144 -20.547-217.988  1.00 58.49           C  
ATOM   3595  CZ3 TRP C 447     103.263 -18.142-218.194  1.00 72.60           C  
ATOM   3596  CH2 TRP C 447     103.816 -19.416-218.366  1.00 74.01           C  
ATOM   3597  HN  TRP C 447      97.315 -20.004-214.983  1.00  0.00           H  
ATOM   3598  N   ILE C 448      96.478 -17.310-214.220  1.00 34.16           N  
ATOM   3599  CA  ILE C 448      95.679 -16.168-213.803  1.00 34.76           C  
ATOM   3600  C   ILE C 448      95.944 -15.819-212.335  1.00 41.05           C  
ATOM   3601  O   ILE C 448      96.026 -14.649-211.976  1.00 38.41           O  
ATOM   3602  CB  ILE C 448      94.194 -16.455-214.072  1.00 38.79           C  
ATOM   3603  CG1 ILE C 448      93.951 -16.626-215.581  1.00 34.49           C  
ATOM   3604  CG2 ILE C 448      93.335 -15.335-213.496  1.00 38.06           C  
ATOM   3605  CD1 ILE C 448      94.136 -15.301-216.379  1.00 46.58           C  
ATOM   3606  HN  ILE C 448      96.054 -18.230-214.339  1.00  0.00           H  
ATOM   3607  N   VAL C 449      96.077 -16.816-211.464  1.00 47.50           N  
ATOM   3608  CA  VAL C 449      96.260 -16.560-210.022  1.00 43.73           C  
ATOM   3609  C   VAL C 449      97.632 -15.917-209.782  1.00 38.64           C  
ATOM   3610  O   VAL C 449      98.653 -16.449-210.257  1.00 38.95           O  
ATOM   3611  CB  VAL C 449      96.110 -17.873-209.240  1.00 45.47           C  
ATOM   3612  CG1 VAL C 449      96.423 -17.682-207.773  1.00 38.81           C  
ATOM   3613  CG2 VAL C 449      94.683 -18.482-209.449  1.00 33.77           C  
ATOM   3614  HN  VAL C 449      96.052 -17.779-211.800  1.00  0.00           H  
ATOM   3615  N   PRO C 450      97.725 -14.794-209.064  1.00 38.55           N  
ATOM   3616  CA  PRO C 450      99.048 -14.119-208.859  1.00 50.25           C  
ATOM   3617  C   PRO C 450     100.035 -15.015-208.129  1.00 50.56           C  
ATOM   3618  O   PRO C 450      99.629 -15.894-207.359  1.00 48.00           O  
ATOM   3619  CB  PRO C 450      98.706 -12.883-208.005  1.00 43.22           C  
ATOM   3620  CG  PRO C 450      97.232 -12.704-208.133  1.00 52.39           C  
ATOM   3621  CD  PRO C 450      96.621 -14.053-208.429  1.00 42.08           C  
ATOM   3622  N   PRO C 451     101.342 -14.776-208.293  1.00 57.64           N  
ATOM   3623  CA  PRO C 451     102.355 -15.656-207.690  1.00 51.91           C  
ATOM   3624  C   PRO C 451     102.711 -15.347-206.239  1.00 50.42           C  
ATOM   3625  O   PRO C 451     103.579 -16.030-205.679  1.00 44.81           O  
ATOM   3626  CB  PRO C 451     103.564 -15.433-208.608  1.00 59.01           C  
ATOM   3627  CG  PRO C 451     103.434 -13.988-209.008  1.00 57.17           C  
ATOM   3628  CD  PRO C 451     101.951 -13.710-209.113  1.00 52.91           C  
ATOM   3629  N   ILE C 452     102.122 -14.321-205.620  1.00 43.27           N  
ATOM   3630  CA  ILE C 452     102.094 -14.186-204.167  1.00 38.51           C  
ATOM   3631  C   ILE C 452     100.639 -13.934-203.802  1.00 36.33           C  
ATOM   3632  O   ILE C 452      99.841 -13.470-204.618  1.00 36.32           O  
ATOM   3633  CB  ILE C 452     102.988 -13.019-203.600  1.00 41.35           C  
ATOM   3634  CG1 ILE C 452     102.574 -11.681-204.208  1.00 36.68           C  
ATOM   3635  CG2 ILE C 452     104.479 -13.320-203.738  1.00 34.99           C  
ATOM   3636  CD1 ILE C 452     103.476 -10.522-203.804  1.00 57.97           C  
ATOM   3637  HN  ILE C 452     101.673 -13.601-206.186  1.00  0.00           H  
ATOM   3638  N   SER C 453     100.297 -14.254-202.559  1.00 40.84           N  
ATOM   3639  CA  SER C 453      98.964 -13.947-202.024  1.00 54.92           C  
ATOM   3640  C   SER C 453      97.841 -14.526-202.878  1.00 49.58           C  
ATOM   3641  O   SER C 453      96.734 -13.974-202.897  1.00 39.16           O  
ATOM   3642  CB  SER C 453      98.780 -12.440-201.881  1.00 56.79           C  
ATOM   3643  OG  SER C 453      99.735 -11.916-200.980  1.00 55.42           O  
ATOM   3644  HN  SER C 453     100.977 -14.724-201.961  1.00  0.00           H  
ATOM   3645  HG  SER C 453      99.620 -10.977-200.891  1.00  0.00           H  
ATOM   3646  N   GLY C 454      98.127 -15.631-203.586  1.00 37.74           N  
ATOM   3647  CA  GLY C 454      97.161 -16.163-204.544  1.00 43.63           C  
ATOM   3648  C   GLY C 454      95.751 -16.234-203.993  1.00 44.47           C  
ATOM   3649  O   GLY C 454      94.811 -15.681-204.571  1.00 45.10           O  
ATOM   3650  HN  GLY C 454      99.023 -16.101-203.454  1.00  0.00           H  
ATOM   3651  N   SER C 455      95.591 -16.863-202.830  1.00 47.55           N  
ATOM   3652  CA  SER C 455      94.259 -17.120-202.305  1.00 45.62           C  
ATOM   3653  C   SER C 455      93.595 -15.889-201.711  1.00 33.76           C  
ATOM   3654  O   SER C 455      92.398 -15.950-201.382  1.00 37.10           O  
ATOM   3655  CB  SER C 455      94.309 -18.233-201.249  1.00 37.49           C  
ATOM   3656  OG  SER C 455      94.675 -17.692-199.984  1.00 50.76           O  
ATOM   3657  HN  SER C 455      96.410 -17.167-202.303  1.00  0.00           H  
ATOM   3658  HG  SER C 455      94.706 -18.381-199.330  1.00  0.00           H  
ATOM   3659  N   LEU C 456      94.326 -14.784-201.566  1.00 37.93           N  
ATOM   3660  CA  LEU C 456      93.732 -13.506-201.179  1.00 40.21           C  
ATOM   3661  C   LEU C 456      92.999 -12.817-202.318  1.00 43.22           C  
ATOM   3662  O   LEU C 456      92.308 -11.817-202.078  1.00 44.90           O  
ATOM   3663  CB  LEU C 456      94.821 -12.571-200.637  1.00 37.86           C  
ATOM   3664  CG  LEU C 456      95.551 -13.191-199.433  1.00 44.42           C  
ATOM   3665  CD1 LEU C 456      96.675 -12.291-198.931  1.00 51.14           C  
ATOM   3666  CD2 LEU C 456      94.547 -13.474-198.336  1.00 36.53           C  
ATOM   3667  HN  LEU C 456      95.332 -14.832-201.730  1.00  0.00           H  
ATOM   3668  N   THR C 457      93.160 -13.304-203.553  1.00 44.89           N  
ATOM   3669  CA  THR C 457      92.575 -12.674-204.732  1.00 38.54           C  
ATOM   3670  C   THR C 457      91.328 -13.443-205.160  1.00 42.70           C  
ATOM   3671  O   THR C 457      91.235 -14.656-204.928  1.00 49.95           O  
ATOM   3672  CB  THR C 457      93.608 -12.629-205.869  1.00 39.48           C  
ATOM   3673  CG2 THR C 457      94.805 -11.781-205.476  1.00 34.47           C  
ATOM   3674  OG1 THR C 457      94.073 -13.950-206.169  1.00 43.56           O  
ATOM   3675  HN  THR C 457      93.715 -14.151-203.676  1.00  0.00           H  
ATOM   3676  HG1 THR C 457      94.712 -13.922-206.872  1.00  0.00           H  
ATOM   3677  N   PRO C 458      90.333 -12.793-205.774  1.00 42.75           N  
ATOM   3678  CA  PRO C 458      89.056 -13.484-206.016  1.00 46.81           C  
ATOM   3679  C   PRO C 458      89.121 -14.525-207.137  1.00 50.08           C  
ATOM   3680  O   PRO C 458      88.185 -15.327-207.268  1.00 53.62           O  
ATOM   3681  CB  PRO C 458      88.089 -12.332-206.358  1.00 38.15           C  
ATOM   3682  CG  PRO C 458      88.968 -11.177-206.732  1.00 47.38           C  
ATOM   3683  CD  PRO C 458      90.404 -11.526-206.522  1.00 47.04           C  
ATOM   3684  N   VAL C 459      90.201 -14.550-207.925  1.00 41.63           N  
ATOM   3685  CA  VAL C 459      90.356 -15.572-208.953  1.00 37.64           C  
ATOM   3686  C   VAL C 459      90.785 -16.928-208.379  1.00 50.98           C  
ATOM   3687  O   VAL C 459      90.664 -17.939-209.074  1.00 49.71           O  
ATOM   3688  CB  VAL C 459      91.372 -15.144-210.031  1.00 39.63           C  
ATOM   3689  CG1 VAL C 459      90.832 -13.978-210.866  1.00 43.76           C  
ATOM   3690  CG2 VAL C 459      92.722 -14.788-209.393  1.00 32.97           C  
ATOM   3691  HN  VAL C 459      90.927 -13.844-207.805  1.00  0.00           H  
ATOM   3692  N   PHE C 460      91.307 -16.974-207.149  1.00 49.00           N  
ATOM   3693  CA  PHE C 460      91.791 -18.240-206.599  1.00 42.86           C  
ATOM   3694  C   PHE C 460      90.674 -19.276-206.546  1.00 40.58           C  
ATOM   3695  O   PHE C 460      90.871 -20.424-206.961  1.00 44.48           O  
ATOM   3696  CB  PHE C 460      92.402 -18.002-205.208  1.00 34.76           C  
ATOM   3697  CG  PHE C 460      93.069 -19.209-204.615  1.00 37.40           C  
ATOM   3698  CD1 PHE C 460      94.397 -19.503-204.907  1.00 34.12           C  
ATOM   3699  CD2 PHE C 460      92.387 -20.034-203.733  1.00 30.31           C  
ATOM   3700  CE1 PHE C 460      95.016 -20.617-204.347  1.00 41.79           C  
ATOM   3701  CE2 PHE C 460      93.002 -21.151-203.172  1.00 44.58           C  
ATOM   3702  CZ  PHE C 460      94.314 -21.443-203.477  1.00 38.51           C  
ATOM   3703  HN  PHE C 460      91.368 -16.122-206.591  1.00  0.00           H  
ATOM   3704  N   HIS C 461      89.482 -18.874-206.084  1.00 39.31           N  
ATOM   3705  CA  HIS C 461      88.315 -19.733-205.881  1.00 45.31           C  
ATOM   3706  C   HIS C 461      87.399 -19.818-207.092  1.00 48.59           C  
ATOM   3707  O   HIS C 461      86.296 -20.350-206.969  1.00 38.42           O  
ATOM   3708  CB  HIS C 461      87.482 -19.235-204.698  1.00 51.28           C  
ATOM   3709  CG  HIS C 461      88.302 -18.680-203.572  1.00 74.12           C  
ATOM   3710  CD2 HIS C 461      88.832 -17.446-203.375  1.00 74.96           C  
ATOM   3711  ND1 HIS C 461      88.663 -19.434-202.474  1.00 76.96           N  
ATOM   3712  CE1 HIS C 461      89.381 -18.690-201.652  1.00 77.34           C  
ATOM   3713  NE2 HIS C 461      89.498 -17.482-202.175  1.00 78.68           N  
ATOM   3714  HN  HIS C 461      89.380 -17.885-205.854  1.00  0.00           H  
ATOM   3715  N   GLN C 462      87.802 -19.272-208.235  1.00 51.77           N  
ATOM   3716  CA  GLN C 462      87.004 -19.292-209.459  1.00 42.21           C  
ATOM   3717  C   GLN C 462      87.518 -20.426-210.342  1.00 41.55           C  
ATOM   3718  O   GLN C 462      88.640 -20.364-210.856  1.00 44.79           O  
ATOM   3719  CB  GLN C 462      87.115 -17.936-210.164  1.00 49.50           C  
ATOM   3720  CG  GLN C 462      86.426 -17.853-211.521  1.00 41.23           C  
ATOM   3721  CD  GLN C 462      84.935 -18.070-211.427  1.00 52.38           C  
ATOM   3722  NE2 GLN C 462      84.476 -19.209-211.937  1.00 44.42           N  
ATOM   3723  OE1 GLN C 462      84.197 -17.226-210.911  1.00 56.23           O  
ATOM   3724  HN  GLN C 462      88.714 -18.816-208.259  1.00  0.00           H  
ATOM   3725 1HE2 GLN C 462      83.469 -19.356-211.873  1.00  0.00           H  
ATOM   3726 2HE2 GLN C 462      85.086 -19.907-212.363  1.00  0.00           H  
ATOM   3727  N   GLU C 463      86.716 -21.468-210.507  1.00 39.79           N  
ATOM   3728  CA  GLU C 463      87.112 -22.532-211.421  1.00 42.04           C  
ATOM   3729  C   GLU C 463      87.132 -22.006-212.846  1.00 40.32           C  
ATOM   3730  O   GLU C 463      86.373 -21.111-213.202  1.00 42.25           O  
ATOM   3731  CB  GLU C 463      86.165 -23.731-211.333  1.00 33.34           C  
ATOM   3732  CG  GLU C 463      85.990 -24.296-209.925  1.00 42.03           C  
ATOM   3733  CD  GLU C 463      84.956 -25.435-209.888  1.00 54.29           C  
ATOM   3734  OE1 GLU C 463      83.986 -25.400-210.695  1.00 56.87           O  
ATOM   3735  OE2 GLU C 463      85.124 -26.355-209.050  1.00 52.63           O1-
ATOM   3736  HN  GLU C 463      85.832 -21.525-210.001  1.00  0.00           H  
ATOM   3737  N   MET C 464      88.005 -22.582-213.667  1.00 34.84           N  
ATOM   3738  CA  MET C 464      88.307 -22.034-214.972  1.00 40.20           C  
ATOM   3739  C   MET C 464      88.445 -23.151-215.990  1.00 56.76           C  
ATOM   3740  O   MET C 464      88.748 -24.303-215.645  1.00 55.15           O  
ATOM   3741  CB  MET C 464      89.581 -21.193-214.922  1.00 37.20           C  
ATOM   3742  CG  MET C 464      89.397 -19.868-214.159  1.00 38.74           C  
ATOM   3743  SD  MET C 464      90.916 -18.892-214.018  1.00 46.56           S  
ATOM   3744  CE  MET C 464      90.346 -17.586-212.908  1.00 39.77           C  
ATOM   3745  HN  MET C 464      88.476 -23.436-213.368  1.00  0.00           H  
ATOM   3746  N   VAL C 465      88.200 -22.792-217.253  1.00 47.79           N  
ATOM   3747  CA  VAL C 465      88.286 -23.719-218.371  1.00 46.73           C  
ATOM   3748  C   VAL C 465      89.291 -23.182-219.372  1.00 42.12           C  
ATOM   3749  O   VAL C 465      89.196 -22.030-219.797  1.00 45.90           O  
ATOM   3750  CB  VAL C 465      86.922 -23.917-219.042  1.00 55.02           C  
ATOM   3751  CG1 VAL C 465      87.041 -24.957-220.162  1.00 46.28           C  
ATOM   3752  CG2 VAL C 465      85.908 -24.314-218.006  1.00 55.23           C  
ATOM   3753  HN  VAL C 465      87.941 -21.824-217.442  1.00  0.00           H  
ATOM   3754  N   ASN C 466      90.230 -24.026-219.774  1.00 44.44           N  
ATOM   3755  CA  ASN C 466      91.311 -23.624-220.658  1.00 45.55           C  
ATOM   3756  C   ASN C 466      91.188 -24.384-221.966  1.00 57.55           C  
ATOM   3757  O   ASN C 466      91.042 -25.617-221.958  1.00 46.58           O  
ATOM   3758  CB  ASN C 466      92.670 -23.891-220.019  1.00 40.34           C  
ATOM   3759  CG  ASN C 466      93.801 -23.253-220.788  1.00 51.98           C  
ATOM   3760  ND2 ASN C 466      95.029 -23.560-220.394  1.00 53.74           N  
ATOM   3761  OD1 ASN C 466      93.578 -22.484-221.726  1.00 49.05           O  
ATOM   3762  HN  ASN C 466      90.193 -24.993-219.451  1.00  0.00           H  
ATOM   3763 1HD2 ASN C 466      95.213 -24.196-219.618  1.00  0.00           H  
ATOM   3764 2HD2 ASN C 466      95.793 -23.129-220.914  1.00  0.00           H  
ATOM   3765  N   TYR C 467      91.242 -23.642-223.079  1.00 44.02           N  
ATOM   3766  CA  TYR C 467      91.117 -24.194-224.423  1.00 53.71           C  
ATOM   3767  C   TYR C 467      91.663 -23.173-225.417  1.00 58.00           C  
ATOM   3768  O   TYR C 467      91.931 -22.023-225.070  1.00 55.35           O  
ATOM   3769  CB  TYR C 467      89.667 -24.567-224.749  1.00 46.32           C  
ATOM   3770  CG  TYR C 467      88.661 -23.488-224.407  1.00 54.43           C  
ATOM   3771  CD1 TYR C 467      88.171 -23.356-223.110  1.00 50.79           C  
ATOM   3772  CD2 TYR C 467      88.197 -22.597-225.382  1.00 45.48           C  
ATOM   3773  CE1 TYR C 467      87.245 -22.375-222.788  1.00 52.76           C  
ATOM   3774  CE2 TYR C 467      87.265 -21.619-225.072  1.00 40.68           C  
ATOM   3775  CZ  TYR C 467      86.795 -21.507-223.770  1.00 47.79           C  
ATOM   3776  OH  TYR C 467      85.869 -20.549-223.435  1.00 50.23           O  
ATOM   3777  HN  TYR C 467      91.378 -22.636-222.982  1.00  0.00           H  
ATOM   3778  HH  TYR C 467      85.547 -20.472-222.544  1.00  0.00           H  
ATOM   3779  N   PHE C 468      91.817 -23.606-226.667  1.00 57.50           N  
ATOM   3780  CA  PHE C 468      92.483 -22.810-227.686  1.00 59.03           C  
ATOM   3781  C   PHE C 468      91.457 -22.305-228.701  1.00 60.41           C  
ATOM   3782  O   PHE C 468      90.801 -23.098-229.386  1.00 53.71           O  
ATOM   3783  CB  PHE C 468      93.595 -23.599-228.380  1.00 61.79           C  
ATOM   3784  CG  PHE C 468      94.363 -22.797-229.411  1.00 79.83           C  
ATOM   3785  CD1 PHE C 468      93.918 -22.725-230.740  1.00 83.32           C  
ATOM   3786  CD2 PHE C 468      95.531 -22.117-229.061  1.00 72.02           C  
ATOM   3787  CE1 PHE C 468      94.620 -21.983-231.693  1.00 78.03           C  
ATOM   3788  CE2 PHE C 468      96.237 -21.380-230.010  1.00 73.71           C  
ATOM   3789  CZ  PHE C 468      95.778 -21.318-231.333  1.00 72.35           C  
ATOM   3790  HN  PHE C 468      91.456 -24.526-226.918  1.00  0.00           H  
ATOM   3791  N   LEU C 469      91.323 -20.987-228.784  1.00 37.75           N  
ATOM   3792  CA  LEU C 469      90.566 -20.333-229.836  1.00 51.25           C  
ATOM   3793  C   LEU C 469      91.538 -19.679-230.809  1.00 56.54           C  
ATOM   3794  O   LEU C 469      92.706 -19.419-230.482  1.00 51.32           O  
ATOM   3795  CB  LEU C 469      89.589 -19.293-229.262  1.00 46.57           C  
ATOM   3796  CG  LEU C 469      88.478 -19.856-228.371  1.00 51.26           C  
ATOM   3797  CD1 LEU C 469      87.614 -18.758-227.778  1.00 45.91           C  
ATOM   3798  CD2 LEU C 469      87.627 -20.843-229.179  1.00 49.69           C  
ATOM   3799  HN  LEU C 469      91.773 -20.407-228.076  1.00  0.00           H  
ATOM   3800  N   SER C 470      91.041 -19.446-232.023  1.00 56.89           N  
ATOM   3801  CA  SER C 470      91.722 -18.709-233.065  1.00 55.43           C  
ATOM   3802  C   SER C 470      90.874 -17.504-233.444  1.00 57.24           C  
ATOM   3803  O   SER C 470      89.640 -17.603-233.404  1.00 51.15           O  
ATOM   3804  CB  SER C 470      91.953 -19.592-234.301  1.00 64.17           C  
ATOM   3805  OG  SER C 470      93.024 -19.114-235.098  1.00 67.29           O  
ATOM   3806  HN  SER C 470      90.113 -19.814-232.233  1.00  0.00           H  
ATOM   3807  HG  SER C 470      93.167 -19.660-235.862  1.00  0.00           H  
ATOM   3808  N   PRO C 471      91.489 -16.337-233.792  1.00 51.83           N  
ATOM   3809  CA  PRO C 471      92.915 -15.942-233.788  1.00 47.05           C  
ATOM   3810  C   PRO C 471      93.629 -16.154-232.464  1.00 50.26           C  
ATOM   3811  O   PRO C 471      92.957 -16.211-231.428  1.00 39.31           O  
ATOM   3812  CB  PRO C 471      92.871 -14.431-234.087  1.00 50.27           C  
ATOM   3813  CG  PRO C 471      91.626 -14.241-234.855  1.00 57.36           C  
ATOM   3814  CD  PRO C 471      90.637 -15.258-234.321  1.00 52.27           C  
ATOM   3815  N   ALA C 472      94.960 -16.212-232.499  1.00 46.30           N  
ATOM   3816  CA  ALA C 472      95.743 -16.517-231.311  1.00 42.88           C  
ATOM   3817  C   ALA C 472      97.184 -16.038-231.449  1.00 46.00           C  
ATOM   3818  O   ALA C 472      97.728 -15.913-232.552  1.00 47.86           O  
ATOM   3819  CB  ALA C 472      95.744 -18.019-231.036  1.00 38.25           C  
ATOM   3820  HN  ALA C 472      95.442 -16.038-233.381  1.00  0.00           H  
ATOM   3821  N   PHE C 473      97.803 -15.807-230.299  1.00 47.61           N  
ATOM   3822  CA  PHE C 473      99.254 -15.728-230.186  1.00 50.79           C  
ATOM   3823  C   PHE C 473      99.801 -17.109-229.807  1.00 49.96           C  
ATOM   3824  O   PHE C 473      99.221 -17.801-228.969  1.00 46.42           O  
ATOM   3825  CB  PHE C 473      99.650 -14.681-229.140  1.00 46.06           C  
ATOM   3826  CG  PHE C 473      99.246 -13.266-229.507  1.00 43.77           C  
ATOM   3827  CD1 PHE C 473     100.032 -12.508-230.361  1.00 44.43           C  
ATOM   3828  CD2 PHE C 473      98.086 -12.707-228.997  1.00 40.07           C  
ATOM   3829  CE1 PHE C 473      99.672 -11.201-230.689  1.00 49.06           C  
ATOM   3830  CE2 PHE C 473      97.720 -11.412-229.322  1.00 46.52           C  
ATOM   3831  CZ  PHE C 473      98.514 -10.658-230.172  1.00 48.68           C  
ATOM   3832  HN  PHE C 473      97.240 -15.679-229.458  1.00  0.00           H  
ATOM   3833  N   ARG C 474     100.907 -17.513-230.439  1.00 47.75           N  
ATOM   3834  CA  ARG C 474     101.501 -18.829-230.244  1.00 52.54           C  
ATOM   3835  C   ARG C 474     103.003 -18.715-230.043  1.00 51.71           C  
ATOM   3836  O   ARG C 474     103.659 -17.830-230.604  1.00 54.84           O  
ATOM   3837  CB  ARG C 474     101.261 -19.753-231.437  1.00 56.67           C  
ATOM   3838  CG  ARG C 474      99.859 -20.318-231.547  1.00 70.08           C  
ATOM   3839  CD  ARG C 474      99.646 -20.946-232.931  1.00 78.63           C  
ATOM   3840  NE  ARG C 474     100.925 -21.262-233.570  1.00 83.48           N  
ATOM   3841  CZ  ARG C 474     101.077 -21.519-234.867  1.00 88.66           C  
ATOM   3842  NH1 ARG C 474     100.026 -21.500-235.685  1.00 87.50           N1+
ATOM   3843  NH2 ARG C 474     102.287 -21.787-235.349  1.00 90.40           N  
ATOM   3844  HN  ARG C 474     101.357 -16.869-231.089  1.00  0.00           H  
ATOM   3845  HE  ARG C 474     101.757 -21.287-232.980  1.00  0.00           H  
ATOM   3846 1HH1 ARG C 474      99.098 -21.294-235.315  1.00  0.00           H  
ATOM   3847 2HH1 ARG C 474     100.142 -21.697-236.679  1.00  0.00           H  
ATOM   3848 1HH2 ARG C 474     103.092 -21.802-234.723  1.00  0.00           H  
ATOM   3849 2HH2 ARG C 474     102.403 -21.984-236.343  1.00  0.00           H  
ATOM   3850  N   TYR C 475     103.552 -19.644-229.266  1.00 44.77           N  
ATOM   3851  CA  TYR C 475     104.997 -19.709-229.147  1.00 45.60           C  
ATOM   3852  C   TYR C 475     105.579 -20.330-230.404  1.00 46.45           C  
ATOM   3853  O   TYR C 475     104.879 -20.985-231.182  1.00 50.99           O  
ATOM   3854  CB  TYR C 475     105.398 -20.472-227.892  1.00 54.24           C  
ATOM   3855  CG  TYR C 475     104.854 -19.821-226.639  1.00 67.48           C  
ATOM   3856  CD1 TYR C 475     105.454 -18.681-226.106  1.00 72.27           C  
ATOM   3857  CD2 TYR C 475     103.730 -20.331-225.997  1.00 73.35           C  
ATOM   3858  CE1 TYR C 475     104.952 -18.072-224.965  1.00 81.70           C  
ATOM   3859  CE2 TYR C 475     103.223 -19.732-224.852  1.00 80.60           C  
ATOM   3860  CZ  TYR C 475     103.836 -18.603-224.339  1.00 88.55           C  
ATOM   3861  OH  TYR C 475     103.329 -18.008-223.200  1.00 94.10           O  
ATOM   3862  HN  TYR C 475     102.963 -20.305-228.759  1.00  0.00           H  
ATOM   3863  HH  TYR C 475     103.750 -17.233-222.848  1.00  0.00           H  
ATOM   3864  N   GLN C 476     106.860 -20.070-230.640  1.00 47.77           N  
ATOM   3865  CA  GLN C 476     107.469 -20.481-231.899  1.00 59.17           C  
ATOM   3866  C   GLN C 476     108.943 -20.739-231.639  1.00 66.73           C  
ATOM   3867  O   GLN C 476     109.512 -20.163-230.701  1.00 64.90           O  
ATOM   3868  CB  GLN C 476     107.287 -19.423-233.014  1.00 54.46           C  
ATOM   3869  CG  GLN C 476     107.947 -18.074-232.723  1.00 50.31           C  
ATOM   3870  CD  GLN C 476     107.759 -17.046-233.851  1.00 54.25           C  
ATOM   3871  NE2 GLN C 476     107.665 -15.773-233.475  1.00 52.47           N  
ATOM   3872  OE1 GLN C 476     107.708 -17.391-235.037  1.00 56.66           O  
ATOM   3873  HN  GLN C 476     107.418 -19.582-229.939  1.00  0.00           H  
ATOM   3874 1HE2 GLN C 476     107.707 -15.488-232.496  1.00  0.00           H  
ATOM   3875 2HE2 GLN C 476     107.540 -15.091-234.223  1.00  0.00           H  
ATOM   3876  N   PRO C 477     109.583 -21.604-232.427  1.00 67.77           N  
ATOM   3877  CA  PRO C 477     110.985 -21.932-232.154  1.00 67.77           C  
ATOM   3878  C   PRO C 477     111.856 -20.693-232.264  1.00 73.97           C  
ATOM   3879  O   PRO C 477     111.562 -19.770-233.021  1.00 70.91           O  
ATOM   3880  CB  PRO C 477     111.338 -22.958-233.242  1.00 68.39           C  
ATOM   3881  CG  PRO C 477     110.043 -23.337-233.897  1.00 67.10           C  
ATOM   3882  CD  PRO C 477     109.111 -22.196-233.693  1.00 60.92           C  
ATOM   3883  N   ASP C 478     112.936 -20.674-231.487  1.00 95.20           N  
ATOM   3884  CA  ASP C 478     113.906 -19.601-231.616  1.00103.61           C  
ATOM   3885  C   ASP C 478     114.459 -19.575-233.041  1.00 95.21           C  
ATOM   3886  O   ASP C 478     114.515 -20.609-233.715  1.00101.78           O  
ATOM   3887  CB  ASP C 478     115.039 -19.780-230.606  1.00111.49           C  
ATOM   3888  CG  ASP C 478     114.649 -19.341-229.215  1.00110.53           C  
ATOM   3889  OD1 ASP C 478     114.179 -18.191-229.079  1.00105.17           O  
ATOM   3890  OD2 ASP C 478     114.794 -20.147-228.269  1.00113.36           O1-
ATOM   3891  HN  ASP C 478     113.083 -21.414-230.800  1.00  0.00           H  
ATOM   3892  N   PRO C 479     114.856 -18.401-233.534  1.00 81.17           N  
ATOM   3893  CA  PRO C 479     115.288 -18.317-234.938  1.00 78.75           C  
ATOM   3894  C   PRO C 479     116.575 -19.067-235.223  1.00 86.83           C  
ATOM   3895  O   PRO C 479     116.706 -19.631-236.314  1.00 95.34           O  
ATOM   3896  CB  PRO C 479     115.440 -16.810-235.172  1.00 76.53           C  
ATOM   3897  CG  PRO C 479     115.648 -16.247-233.824  1.00 77.31           C  
ATOM   3898  CD  PRO C 479     114.869 -17.092-232.868  1.00 78.45           C  
ATOM   3899  N   TRP C 480     117.522 -19.108-234.288  1.00 90.18           N  
ATOM   3900  CA  TRP C 480     118.690 -19.976-234.456  1.00 93.47           C  
ATOM   3901  C   TRP C 480     118.315 -21.444-234.182  1.00104.26           C  
ATOM   3902  O   TRP C 480     117.685 -22.115-235.006  1.00109.11           O  
ATOM   3903  CB  TRP C 480     119.847 -19.526-233.556  1.00 88.07           C  
ATOM   3904  CG  TRP C 480     119.521 -19.457-232.082  1.00 96.76           C  
ATOM   3905  CD1 TRP C 480     119.801 -20.402-231.134  1.00 98.93           C  
ATOM   3906  CD2 TRP C 480     118.868 -18.383-231.390  1.00104.04           C  
ATOM   3907  CE2 TRP C 480     118.779 -18.752-230.030  1.00100.10           C  
ATOM   3908  CE3 TRP C 480     118.344 -17.150-231.788  1.00109.98           C  
ATOM   3909  NE1 TRP C 480     119.354 -19.988-229.901  1.00 96.50           N  
ATOM   3910  CZ2 TRP C 480     118.189 -17.931-229.070  1.00 99.62           C  
ATOM   3911  CZ3 TRP C 480     117.759 -16.334-230.830  1.00107.54           C  
ATOM   3912  CH2 TRP C 480     117.688 -16.729-229.489  1.00102.43           C  
ATOM   3913  OXT TRP C 480     118.614 -22.019-233.135  1.00105.34           O1-
ATOM   3914  HN  TRP C 480     117.434 -18.532-233.451  1.00  0.00           H  
CONECT    1    2    3
CONECT    2    1
CONECT    3    1    4   21
CONECT    4    3    5
CONECT    5    4    6    7
CONECT    6    5    8    9   10
CONECT    7    5   14
CONECT    8    6   11   12
CONECT    9    6   21
CONECT   10    6
CONECT   11    8   13   14
CONECT   12    8   18
CONECT   13   11   15   16
CONECT   14    7   11
CONECT   15   13   17   18   19
CONECT   16   13   20
CONECT   17   15   20   22
CONECT   18   12   15
CONECT   19   15
CONECT   20   16   17
CONECT   21    3    9
CONECT   22   17   23   24
CONECT   23   22
CONECT   24   22   25
CONECT   25   24   26
CONECT   26   25   27   30
CONECT   27   26   28   29
CONECT   28   27
CONECT   29   27
CONECT   30   26   31
CONECT   31   30
END
