# Supplementary material for: Network pharmacology and molecular docking elucidate potential mechanisms of Eucommia ulmoides in hepatic ischemia–reperfusion injury
Source: Sci Rep. 2023 Nov 24;13:20716. doi: 10.1038/s41598-023-47918-8 (PMC10673959; doi:10.1038/s41598-023-47918-8)
Supplement: Supplementary file 1 — Supplementary Information. [file 41598_2023_47918_MOESM1_ESM.zip › supplementary file/dock/RELA/RELA_mol358_dockbest.pdbqt]

REMARK  7 active torsions:
REMARK  status: ('A' for Active; 'I' for Inactive)
REMARK    1  A    between atoms: O_1  and  C_22 
REMARK    2  A    between atoms: C_6  and  C_13 
REMARK    3  A    between atoms: C_13  and  C_20 
REMARK    4  A    between atoms: C_20  and  C_24 
REMARK    5  A    between atoms: C_24  and  C_25 
REMARK    6  A    between atoms: C_25  and  C_26 
REMARK    7  A    between atoms: C_25  and  C_27 
ROOT
HETATM    1  O   UNK     0      98.205  -5.134-226.365  0.00  0.00    -0.395 OA
HETATM    2  H   UNK     0      99.146  -4.983-226.560  0.00  0.00     0.210 HD
ENDROOT
BRANCH   1   3
HETATM    3  C   UNK     0      98.136  -5.976-225.218  0.00  0.00     0.122 C 
HETATM    4  C   UNK     0      98.589  -5.199-223.985  0.00  0.00     0.066 C 
HETATM    5  C   UNK     0      98.692  -6.087-222.767  0.00  0.00    -0.072 C 
HETATM    6  C   UNK     0      99.489  -7.391-222.916  0.00  0.00    -0.017 C 
HETATM    7  C   UNK     0      98.093  -5.725-221.619  0.00  0.00    -0.023 C 
HETATM    8  C   UNK     0      99.199  -8.368-221.708  0.00  0.00     0.003 C 
HETATM    9  C   UNK     0      99.060  -8.103-224.233  0.00  0.00     0.016 C 
HETATM   10  C   UNK     0     100.991  -7.026-222.998  0.00  0.00     0.020 C 
HETATM   11  C   UNK     0      99.213  -7.612-220.347  0.00  0.00    -0.001 C 
HETATM   12  C   UNK     0     100.088  -9.642-221.695  0.00  0.00     0.007 C 
HETATM   13  C   UNK     0      98.966  -8.605-219.207  0.00  0.00    -0.001 C 
HETATM   14  C   UNK     0      98.146  -6.507-220.347  0.00  0.00     0.033 C 
HETATM   15  C   UNK     0     100.000  -9.747-219.159  0.00  0.00    -0.036 C 
HETATM   16  C   UNK     0      98.932  -8.086-217.773  0.00  0.00     0.006 C 
HETATM   17  C   UNK     0      99.494 -10.487-217.897  0.00  0.00    -0.002 C 
HETATM   18  C   UNK     0      99.872 -10.541-220.466  0.00  0.00     0.010 C 
HETATM   19  C   UNK     0     101.462  -9.267-218.976  0.00  0.00     0.016 C 
HETATM   20  C   UNK     0      99.154  -9.343-216.913  0.00  0.00     0.006 C 
HETATM   21  C   UNK     0      99.023  -7.192-225.460  0.00  0.00     0.033 C 
BRANCH  17  22
HETATM   22  C   UNK     0     100.429 -11.526-217.296  0.00  0.00    -0.014 C 
HETATM   23  C   UNK     0     101.170 -12.275-218.409  0.00  0.00     0.010 C 
BRANCH  22  24
HETATM   24  C   UNK     0      99.637 -12.485-216.382  0.00  0.00     0.005 C 
BRANCH  24  25
HETATM   25  C   UNK     0     100.182 -12.674-214.957  0.00  0.00     0.005 C 
BRANCH  25  26
HETATM   26  C   UNK     0     101.350 -13.682-214.797  0.00  0.00    -0.012 C 
BRANCH  26  27
HETATM   27  C   UNK     0     101.137 -14.651-213.590  0.00  0.00    -0.019 C 
HETATM   28  C   UNK     0     101.959 -14.238-212.362  0.00  0.00     0.010 C 
HETATM   29  C   UNK     0     101.411 -16.122-213.919  0.00  0.00     0.010 C 
ENDBRANCH  26  27
BRANCH  26  30
HETATM   30  C   UNK     0     102.707 -12.939-214.745  0.00  0.00     0.000 C 
HETATM   31  C   UNK     0     103.771 -13.501-215.678  0.00  0.00     0.005 C 
ENDBRANCH  26  30
ENDBRANCH  25  26
ENDBRANCH  24  25
ENDBRANCH  22  24
ENDBRANCH  17  22
ENDBRANCH   1   3
TORSDOF 7
