# Supplementary material for: Network pharmacology and molecular docking elucidate potential mechanisms of Eucommia ulmoides in hepatic ischemia–reperfusion injury
Source: Sci Rep. 2023 Nov 24;13:20716. doi: 10.1038/s41598-023-47918-8 (PMC10673959; doi:10.1038/s41598-023-47918-8)
Supplement: Supplementary file 1 — Supplementary Information. [file 41598_2023_47918_MOESM1_ESM.zip › supplementary file/dock/RELA/RELA_mol422_complex.pdb]

HETATM    1  O   UNK     0      99.349  -6.317-220.458  0.00  0.00           O  
HETATM    2  O   UNK     0     100.079  -7.524-216.635  0.00  0.00           O  
HETATM    3  C   UNK     0      98.658  -6.384-218.132  0.00  0.00           C  
HETATM    4  C   UNK     0      98.467  -6.000-219.458  0.00  0.00           C  
HETATM    5  C   UNK     0     100.473  -7.062-220.138  0.00  0.00           C  
HETATM    6  C   UNK     0      99.855  -7.163-217.783  0.00  0.00           C  
HETATM    7  C   UNK     0     100.778  -7.486-218.898  0.00  0.00           C  
HETATM    8  C   UNK     0      97.724  -6.031-217.154  0.00  0.00           C  
HETATM    9  C   UNK     0      97.340  -5.259-219.814  0.00  0.00           C  
HETATM   10  C   UNK     0      96.406  -4.904-218.842  0.00  0.00           C  
HETATM   11  C   UNK     0      96.598  -5.290-217.514  0.00  0.00           C  
HETATM   12  C   UNK     0     101.335  -7.332-221.301  0.00  0.00           C  
HETATM   13  C   UNK     0     100.765  -7.586-222.549  0.00  0.00           C  
HETATM   14  C   UNK     0     101.582  -7.840-223.651  0.00  0.00           C  
HETATM   15  C   UNK     0     102.968  -7.841-223.506  0.00  0.00           C  
HETATM   16  C   UNK     0     103.539  -7.588-222.258  0.00  0.00           C  
HETATM   17  C   UNK     0     102.723  -7.333-221.156  0.00  0.00           C  
HETATM   18  O   UNK     0     103.765  -8.089-224.580  0.00  0.00           O  
HETATM   19  H   UNK     0     104.329  -7.313-224.739  0.00  0.00           H  
HETATM   20  O   UNK     0     101.922  -8.199-218.606  0.00  0.00           O  
HETATM   21  H   UNK     0     102.039  -8.256-217.644  0.00  0.00           H  
HETATM   22  O   UNK     0      97.865  -6.380-215.845  0.00  0.00           O  
HETATM   23  H   UNK     0      98.699  -6.853-215.707  0.00  0.00           H  
HETATM   24  O   UNK     0      95.306  -4.181-219.186  0.00  0.00           O  
HETATM   25  H   UNK     0      94.644  -4.778-219.575  0.00  0.00           H  
ATOM     26  N   PHE C  68      78.829 -29.399-222.010  1.00 60.86           N  
ATOM     27  CA  PHE C  68      79.167 -28.041-221.566  1.00 59.15           C  
ATOM     28  C   PHE C  68      79.624 -28.015-220.092  1.00 65.42           C  
ATOM     29  O   PHE C  68      78.810 -28.192-219.177  1.00 65.40           O  
ATOM     30  CB  PHE C  68      77.976 -27.098-221.754  1.00 46.70           C  
ATOM     31  CG  PHE C  68      77.577 -26.893-223.185  1.00 57.63           C  
ATOM     32  CD1 PHE C  68      78.530 -26.891-224.190  1.00 65.66           C  
ATOM     33  CD2 PHE C  68      76.249 -26.709-223.528  1.00 68.97           C  
ATOM     34  CE1 PHE C  68      78.165 -26.700-225.525  1.00 77.76           C  
ATOM     35  CE2 PHE C  68      75.874 -26.519-224.856  1.00 79.39           C  
ATOM     36  CZ  PHE C  68      76.835 -26.513-225.859  1.00 76.77           C  
ATOM     37  HN1 PHE C  68      78.527 -29.416-222.984  1.00  0.00           H  
ATOM     38  HN2 PHE C  68      78.134 -29.827-221.399  1.00  0.00           H  
ATOM     39  HN3 PHE C  68      79.602 -30.045-221.850  1.00  0.00           H  
ATOM     40  N   PRO C  69      80.919 -27.775-219.882  1.00 61.28           N  
ATOM     41  CA  PRO C  69      81.473 -27.795-218.520  1.00 51.14           C  
ATOM     42  C   PRO C  69      80.767 -26.822-217.584  1.00 47.68           C  
ATOM     43  O   PRO C  69      80.471 -25.682-217.949  1.00 45.99           O  
ATOM     44  CB  PRO C  69      82.939 -27.393-218.721  1.00 54.00           C  
ATOM     45  CG  PRO C  69      83.217 -27.526-220.178  1.00 56.26           C  
ATOM     46  CD  PRO C  69      81.914 -27.367-220.891  1.00 61.74           C  
ATOM     47  N   ARG C  70      80.513 -27.294-216.364  1.00 48.83           N  
ATOM     48  CA  ARG C  70      79.921 -26.509-215.287  1.00 55.55           C  
ATOM     49  C   ARG C  70      81.038 -25.928-214.423  1.00 60.40           C  
ATOM     50  O   ARG C  70      81.894 -26.669-213.924  1.00 57.80           O  
ATOM     51  CB  ARG C  70      78.990 -27.380-214.441  1.00 59.26           C  
ATOM     52  CG  ARG C  70      78.173 -26.625-213.395  1.00 71.82           C  
ATOM     53  CD  ARG C  70      77.450 -27.541-212.401  1.00 82.34           C  
ATOM     54  NE  ARG C  70      77.987 -27.378-211.048  1.00100.69           N  
ATOM     55  CZ  ARG C  70      77.386 -27.791-209.929  1.00105.49           C  
ATOM     56  NH1 ARG C  70      76.205 -28.400-209.983  1.00108.07           N1+
ATOM     57  NH2 ARG C  70      77.972 -27.585-208.749  1.00 98.60           N  
ATOM     58  HN  ARG C  70      80.748 -28.268-216.171  1.00  0.00           H  
ATOM     59  HE  ARG C  70      78.890 -26.913-210.953  1.00  0.00           H  
ATOM     60 1HH1 ARG C  70      75.746 -28.715-209.128  1.00  0.00           H  
ATOM     61 2HH1 ARG C  70      75.757 -28.558-210.886  1.00  0.00           H  
ATOM     62 1HH2 ARG C  70      77.513 -27.900-207.894  1.00  0.00           H  
ATOM     63 2HH2 ARG C  70      78.878 -27.118-208.708  1.00  0.00           H  
ATOM     64  N   VAL C  71      81.016 -24.610-214.234  1.00 60.46           N  
ATOM     65  CA  VAL C  71      82.105 -23.861-213.613  1.00 52.07           C  
ATOM     66  C   VAL C  71      81.541 -23.113-212.408  1.00 55.06           C  
ATOM     67  O   VAL C  71      80.566 -22.362-212.540  1.00 61.92           O  
ATOM     68  CB  VAL C  71      82.757 -22.903-214.625  1.00 64.90           C  
ATOM     69  CG1 VAL C  71      83.355 -21.685-213.951  1.00 66.83           C  
ATOM     70  CG2 VAL C  71      83.809 -23.640-215.414  1.00 68.30           C  
ATOM     71  HN  VAL C  71      80.191 -24.094-214.541  1.00  0.00           H  
ATOM     72  N   LYS C  72      82.138 -23.330-211.239  1.00 45.48           N  
ATOM     73  CA  LYS C  72      81.650 -22.757-209.990  1.00 50.13           C  
ATOM     74  C   LYS C  72      82.663 -21.776-209.408  1.00 49.20           C  
ATOM     75  O   LYS C  72      83.874 -22.001-209.480  1.00 42.80           O  
ATOM     76  CB  LYS C  72      81.358 -23.847-208.954  1.00 58.30           C  
ATOM     77  CG  LYS C  72      80.761 -23.302-207.667  1.00 57.05           C  
ATOM     78  CD  LYS C  72      80.233 -24.411-206.766  1.00 53.35           C  
ATOM     79  CE  LYS C  72      79.611 -23.799-205.521  1.00 57.67           C  
ATOM     80  NZ  LYS C  72      79.177 -24.801-204.512  1.00 65.62           N1+
ATOM     81  HN  LYS C  72      82.970 -23.920-211.215  1.00  0.00           H  
ATOM     82  HZ1 LYS C  72      78.760 -24.390-203.677  1.00  0.00           H  
ATOM     83  HZ2 LYS C  72      79.951 -25.417-204.261  1.00  0.00           H  
ATOM     84  HZ3 LYS C  72      78.545 -25.482-204.932  1.00  0.00           H  
ATOM     85  N   ASN C  73      82.158 -20.676-208.852  1.00 49.53           N  
ATOM     86  CA  ASN C  73      82.940 -19.790-208.004  1.00 59.38           C  
ATOM     87  C   ASN C  73      82.612 -20.153-206.561  1.00 64.45           C  
ATOM     88  O   ASN C  73      81.496 -19.907-206.092  1.00 73.41           O  
ATOM     89  CB  ASN C  73      82.639 -18.320-208.283  1.00 60.50           C  
ATOM     90  CG  ASN C  73      83.558 -17.379-207.497  1.00 67.41           C  
ATOM     91  ND2 ASN C  73      84.511 -16.771-208.191  1.00 66.39           N  
ATOM     92  OD1 ASN C  73      83.409 -17.208-206.285  1.00 61.28           O  
ATOM     93  HN  ASN C  73      81.180 -20.445-209.029  1.00  0.00           H  
ATOM     94 1HD2 ASN C  73      85.123 -16.145-207.668  1.00  0.00           H  
ATOM     95 2HD2 ASN C  73      84.634 -16.912-209.194  1.00  0.00           H  
ATOM     96  N   TRP C  74      83.588 -20.743-205.862  1.00 48.88           N  
ATOM     97  CA  TRP C  74      83.374 -21.225-204.502  1.00 50.45           C  
ATOM     98  C   TRP C  74      83.291 -20.112-203.468  1.00 61.24           C  
ATOM     99  O   TRP C  74      82.755 -20.351-202.383  1.00 64.79           O  
ATOM    100  CB  TRP C  74      84.482 -22.209-204.139  1.00 41.29           C  
ATOM    101  CG  TRP C  74      84.361 -23.467-204.954  1.00 50.08           C  
ATOM    102  CD1 TRP C  74      84.981 -23.743-206.148  1.00 53.56           C  
ATOM    103  CD2 TRP C  74      83.538 -24.601-204.659  1.00 51.35           C  
ATOM    104  CE2 TRP C  74      83.725 -25.538-205.701  1.00 53.37           C  
ATOM    105  CE3 TRP C  74      82.673 -24.925-203.610  1.00 56.63           C  
ATOM    106  NE1 TRP C  74      84.602 -24.988-206.600  1.00 53.50           N  
ATOM    107  CZ2 TRP C  74      83.079 -26.777-205.720  1.00 59.51           C  
ATOM    108  CZ3 TRP C  74      82.030 -26.162-203.630  1.00 63.15           C  
ATOM    109  CH2 TRP C  74      82.234 -27.067-204.679  1.00 61.51           C  
ATOM    110  HN  TRP C  74      84.506 -20.859-206.291  1.00  0.00           H  
ATOM    111  N   GLU C  75      83.797 -18.907-203.772  1.00 69.63           N  
ATOM    112  CA  GLU C  75      83.671 -17.795-202.828  1.00 73.35           C  
ATOM    113  C   GLU C  75      82.231 -17.296-202.730  1.00 69.17           C  
ATOM    114  O   GLU C  75      81.723 -17.064-201.624  1.00 70.73           O  
ATOM    115  CB  GLU C  75      84.603 -16.642-203.218  1.00 79.31           C  
ATOM    116  CG  GLU C  75      84.198 -15.313-202.567  1.00 94.28           C  
ATOM    117  CD  GLU C  75      85.334 -14.296-202.411  1.00 98.54           C  
ATOM    118  OE1 GLU C  75      86.399 -14.444-203.053  1.00 96.89           O  
ATOM    119  OE2 GLU C  75      85.144 -13.335-201.633  1.00 96.50           O1-
ATOM    120  HN  GLU C  75      84.271 -18.765-204.664  1.00  0.00           H  
ATOM    121  N   VAL C  76      81.559 -17.127-203.866  1.00 68.15           N  
ATOM    122  CA  VAL C  76      80.181 -16.646-203.878  1.00 72.16           C  
ATOM    123  C   VAL C  76      79.176 -17.787-204.015  1.00 71.81           C  
ATOM    124  O   VAL C  76      78.024 -17.638-203.576  1.00 64.43           O  
ATOM    125  CB  VAL C  76      79.980 -15.599-205.001  1.00 71.11           C  
ATOM    126  CG1 VAL C  76      78.570 -14.987-204.970  1.00 71.87           C  
ATOM    127  CG2 VAL C  76      81.054 -14.510-204.920  1.00 59.77           C  
ATOM    128  HN  VAL C  76      82.019 -17.339-204.751  1.00  0.00           H  
ATOM    129  N   GLY C  77      79.581 -18.926-204.574  1.00 78.59           N  
ATOM    130  CA  GLY C  77      78.653 -20.008-204.836  1.00 84.19           C  
ATOM    131  C   GLY C  77      77.826 -19.825-206.090  1.00 88.28           C  
ATOM    132  O   GLY C  77      76.669 -20.253-206.126  1.00 95.43           O  
ATOM    133  HN  GLY C  77      80.564 -19.039-204.823  1.00  0.00           H  
ATOM    134  N   SER C  78      78.379 -19.194-207.125  1.00 73.94           N  
ATOM    135  CA  SER C  78      77.672 -19.012-208.384  1.00 63.83           C  
ATOM    136  C   SER C  78      78.163 -20.012-209.426  1.00 59.74           C  
ATOM    137  O   SER C  78      79.329 -20.413-209.434  1.00 64.30           O  
ATOM    138  CB  SER C  78      77.842 -17.584-208.910  1.00 58.28           C  
ATOM    139  OG  SER C  78      79.142 -17.388-209.454  1.00 55.19           O  
ATOM    140  HN  SER C  78      79.326 -18.827-207.032  1.00  0.00           H  
ATOM    141  HG  SER C  78      79.247 -16.502-209.780  1.00  0.00           H  
ATOM    142  N   ILE C  79      77.258 -20.390-210.327  1.00 55.74           N  
ATOM    143  CA  ILE C  79      77.507 -21.412-211.336  1.00 57.39           C  
ATOM    144  C   ILE C  79      77.338 -20.790-212.717  1.00 58.82           C  
ATOM    145  O   ILE C  79      76.429 -19.981-212.928  1.00 62.29           O  
ATOM    146  CB  ILE C  79      76.532 -22.599-211.160  1.00 61.63           C  
ATOM    147  CG1 ILE C  79      76.636 -23.199-209.753  1.00 66.42           C  
ATOM    148  CG2 ILE C  79      76.757 -23.650-212.229  1.00 64.48           C  
ATOM    149  CD1 ILE C  79      77.816 -24.118-209.544  1.00 62.75           C  
ATOM    150  HN  ILE C  79      76.342 -19.941-210.310  1.00  0.00           H  
ATOM    151  N   THR C  80      78.211 -21.172-213.656  1.00 60.98           N  
ATOM    152  CA  THR C  80      78.030 -20.895-215.085  1.00 65.54           C  
ATOM    153  C   THR C  80      78.498 -22.103-215.901  1.00 57.93           C  
ATOM    154  O   THR C  80      79.249 -22.952-215.410  1.00 56.92           O  
ATOM    155  CB  THR C  80      78.794 -19.627-215.562  1.00 65.49           C  
ATOM    156  CG2 THR C  80      78.445 -18.402-214.717  1.00 67.48           C  
ATOM    157  OG1 THR C  80      80.209 -19.847-215.507  1.00 57.39           O  
ATOM    158  HN  THR C  80      79.045 -21.682-213.363  1.00  0.00           H  
ATOM    159  HG1 THR C  80      80.426 -20.608-216.032  1.00  0.00           H  
ATOM    160  N   TYR C  81      78.063 -22.163-217.163  1.00 56.25           N  
ATOM    161  CA  TYR C  81      78.460 -23.201-218.113  1.00 58.11           C  
ATOM    162  C   TYR C  81      79.254 -22.572-219.251  1.00 55.32           C  
ATOM    163  O   TYR C  81      78.830 -21.559-219.817  1.00 70.28           O  
ATOM    164  CB  TYR C  81      77.228 -23.945-218.673  1.00 62.84           C  
ATOM    165  CG  TYR C  81      76.456 -24.652-217.596  1.00 65.95           C  
ATOM    166  CD1 TYR C  81      75.466 -23.993-216.877  1.00 62.75           C  
ATOM    167  CD2 TYR C  81      76.743 -25.976-217.266  1.00 73.16           C  
ATOM    168  CE1 TYR C  81      74.773 -24.634-215.863  1.00 71.53           C  
ATOM    169  CE2 TYR C  81      76.055 -26.633-216.250  1.00 68.63           C  
ATOM    170  CZ  TYR C  81      75.075 -25.957-215.550  1.00 73.24           C  
ATOM    171  OH  TYR C  81      74.397 -26.603-214.542  1.00 77.47           O  
ATOM    172  HN  TYR C  81      77.416 -21.442-217.482  1.00  0.00           H  
ATOM    173  HH  TYR C  81      73.723 -26.138-214.060  1.00  0.00           H  
ATOM    174  N   ASP C  82      80.405 -23.160-219.582  1.00 53.84           N  
ATOM    175  CA  ASP C  82      81.264 -22.617-220.638  1.00 64.78           C  
ATOM    176  C   ASP C  82      80.879 -23.303-221.939  1.00 73.54           C  
ATOM    177  O   ASP C  82      81.315 -24.420-222.226  1.00 78.99           O  
ATOM    178  CB  ASP C  82      82.748 -22.791-220.319  1.00 55.93           C  
ATOM    179  CG  ASP C  82      83.655 -22.007-221.293  1.00 64.39           C  
ATOM    180  OD1 ASP C  82      83.509 -22.193-222.514  1.00 70.21           O  
ATOM    181  OD2 ASP C  82      84.507 -21.196-220.854  1.00 60.31           O1-
ATOM    182  HN  ASP C  82      80.693 -24.005-219.090  1.00  0.00           H  
ATOM    183  N   THR C  83      80.036 -22.633-222.720  1.00 65.97           N  
ATOM    184  CA  THR C  83      79.641 -23.114-224.031  1.00 63.97           C  
ATOM    185  C   THR C  83      80.590 -22.648-225.129  1.00 66.39           C  
ATOM    186  O   THR C  83      80.572 -23.212-226.226  1.00 71.69           O  
ATOM    187  CB  THR C  83      78.212 -22.655-224.336  1.00 62.19           C  
ATOM    188  CG2 THR C  83      77.270 -23.175-223.283  1.00 57.29           C  
ATOM    189  OG1 THR C  83      78.152 -21.224-224.335  1.00 69.26           O  
ATOM    190  HN  THR C  83      79.653 -21.749-222.385  1.00  0.00           H  
ATOM    191  HG1 THR C  83      78.746 -20.896-224.999  1.00  0.00           H  
ATOM    192  N   LEU C  84      81.428 -21.651-224.852  1.00 55.12           N  
ATOM    193  CA  LEU C  84      82.439 -21.253-225.820  1.00 52.06           C  
ATOM    194  C   LEU C  84      83.480 -22.344-226.027  1.00 61.25           C  
ATOM    195  O   LEU C  84      84.013 -22.483-227.134  1.00 63.92           O  
ATOM    196  CB  LEU C  84      83.102 -19.957-225.358  1.00 48.58           C  
ATOM    197  CG  LEU C  84      84.267 -19.426-226.188  1.00 50.66           C  
ATOM    198  CD1 LEU C  84      83.839 -19.215-227.634  1.00 45.14           C  
ATOM    199  CD2 LEU C  84      84.754 -18.128-225.565  1.00 50.43           C  
ATOM    200  HN  LEU C  84      81.361 -21.164-223.958  1.00  0.00           H  
ATOM    201  N   SER C  85      83.772 -23.133-224.986  1.00 61.62           N  
ATOM    202  CA  SER C  85      84.790 -24.180-225.096  1.00 61.66           C  
ATOM    203  C   SER C  85      84.467 -25.182-226.196  1.00 60.10           C  
ATOM    204  O   SER C  85      85.383 -25.698-226.845  1.00 63.21           O  
ATOM    205  CB  SER C  85      84.951 -24.912-223.762  1.00 54.65           C  
ATOM    206  OG  SER C  85      83.770 -25.609-223.425  1.00 62.81           O  
ATOM    207  HN  SER C  85      83.278 -23.003-224.103  1.00  0.00           H  
ATOM    208  HG  SER C  85      83.870 -26.063-222.597  1.00  0.00           H  
ATOM    209  N   ALA C  86      83.183 -25.467-226.430  1.00 61.81           N  
ATOM    210  CA  ALA C  86      82.813 -26.383-227.512  1.00 67.19           C  
ATOM    211  C   ALA C  86      83.279 -25.905-228.889  1.00 76.68           C  
ATOM    212  O   ALA C  86      83.241 -26.691-229.843  1.00 76.67           O  
ATOM    213  CB  ALA C  86      81.293 -26.619-227.519  1.00 51.00           C  
ATOM    214  HN  ALA C  86      82.456 -25.045-225.852  1.00  0.00           H  
ATOM    215  N   GLN C  87      83.740 -24.657-229.016  1.00 70.25           N  
ATOM    216  CA  GLN C  87      84.236 -24.114-230.273  1.00 60.48           C  
ATOM    217  C   GLN C  87      85.755 -24.152-230.373  1.00 62.57           C  
ATOM    218  O   GLN C  87      86.328 -23.460-231.221  1.00 54.94           O  
ATOM    219  CB  GLN C  87      83.760 -22.676-230.448  1.00 67.34           C  
ATOM    220  CG  GLN C  87      82.270 -22.479-230.309  1.00 82.23           C  
ATOM    221  CD  GLN C  87      81.766 -21.421-231.268  1.00104.87           C  
ATOM    222  NE2 GLN C  87      80.951 -21.837-232.239  1.00111.88           N  
ATOM    223  OE1 GLN C  87      82.129 -20.245-231.159  1.00109.94           O  
ATOM    224  HN  GLN C  87      83.745 -24.055-228.192  1.00  0.00           H  
ATOM    225 1HE2 GLN C  87      80.612 -21.124-232.885  1.00  0.00           H  
ATOM    226 2HE2 GLN C  87      80.651 -22.808-232.329  1.00  0.00           H  
ATOM    227  N   ALA C  88      86.422 -24.918-229.507  1.00 65.17           N  
ATOM    228  CA  ALA C  88      87.878 -24.872-229.435  1.00 72.12           C  
ATOM    229  C   ALA C  88      88.466 -25.431-230.719  1.00 73.70           C  
ATOM    230  O   ALA C  88      88.206 -26.585-231.077  1.00 54.11           O  
ATOM    231  CB  ALA C  88      88.389 -25.640-228.220  1.00 67.55           C  
ATOM    232  HN  ALA C  88      85.907 -25.544-228.888  1.00  0.00           H  
ATOM    233  N   GLN C  89      89.250 -24.603-231.416  1.00 89.72           N  
ATOM    234  CA  GLN C  89      89.777 -24.997-232.717  1.00102.92           C  
ATOM    235  C   GLN C  89      90.683 -26.215-232.593  1.00109.10           C  
ATOM    236  O   GLN C  89      90.389 -27.285-233.145  1.00115.27           O  
ATOM    237  CB  GLN C  89      90.522 -23.821-233.363  1.00101.80           C  
ATOM    238  CG  GLN C  89      89.656 -22.895-234.223  1.00106.82           C  
ATOM    239  CD  GLN C  89      88.854 -21.892-233.405  1.00113.66           C  
ATOM    240  NE2 GLN C  89      88.693 -20.683-233.936  1.00111.76           N  
ATOM    241  OE1 GLN C  89      88.394 -22.196-232.308  1.00119.27           O  
ATOM    242  HN  GLN C  89      89.482 -23.686-231.034  1.00  0.00           H  
ATOM    243 1HE2 GLN C  89      89.075 -20.430-234.847  1.00  0.00           H  
ATOM    244 2HE2 GLN C  89      88.156 -20.011-233.388  1.00  0.00           H  
ATOM    245  N   GLN C  90      91.777 -26.081-231.848  1.00105.76           N  
ATOM    246  CA  GLN C  90      92.825 -27.085-231.858  1.00101.66           C  
ATOM    247  C   GLN C  90      92.679 -28.046-230.677  1.00 91.99           C  
ATOM    248  O   GLN C  90      91.664 -28.076-229.970  1.00 84.49           O  
ATOM    249  CB  GLN C  90      94.196 -26.401-231.873  1.00 98.34           C  
ATOM    250  CG  GLN C  90      94.380 -25.382-233.006  1.00106.06           C  
ATOM    251  CD  GLN C  90      94.091 -25.941-234.401  1.00113.58           C  
ATOM    252  NE2 GLN C  90      95.121 -26.472-235.053  1.00114.32           N  
ATOM    253  OE1 GLN C  90      92.959 -25.879-234.888  1.00119.48           O  
ATOM    254  HN  GLN C  90      91.881 -25.256-231.258  1.00  0.00           H  
ATOM    255 1HE2 GLN C  90      94.928 -26.845-235.983  1.00  0.00           H  
ATOM    256 2HE2 GLN C  90      96.057 -26.523-234.650  1.00  0.00           H  
ATOM    257  N   ASP C  91      93.700 -28.866-230.479  1.00 83.52           N  
ATOM    258  CA  ASP C  91      93.741 -29.809-229.378  1.00 75.55           C  
ATOM    259  C   ASP C  91      94.926 -29.465-228.487  1.00 70.43           C  
ATOM    260  O   ASP C  91      96.055 -29.327-228.970  1.00 64.61           O  
ATOM    261  CB  ASP C  91      93.819 -31.250-229.898  1.00 78.31           C  
ATOM    262  CG  ASP C  91      92.560 -31.664-230.659  1.00 78.97           C  
ATOM    263  OD1 ASP C  91      91.703 -30.797-230.924  1.00 82.72           O  
ATOM    264  OD2 ASP C  91      92.415 -32.856-230.989  1.00 86.06           O1-
ATOM    265  HN  ASP C  91      94.488 -28.833-231.126  1.00  0.00           H  
ATOM    266  N   GLY C  92      94.655 -29.286-227.198  1.00 69.22           N  
ATOM    267  CA  GLY C  92      95.688 -29.112-226.208  1.00 72.28           C  
ATOM    268  C   GLY C  92      96.355 -30.420-225.799  1.00 62.34           C  
ATOM    269  O   GLY C  92      96.295 -31.430-226.503  1.00 53.30           O  
ATOM    270  HN  GLY C  92      93.680 -29.271-226.898  1.00  0.00           H  
ATOM    271  N   PRO C  93      97.017 -30.412-224.645  1.00 56.90           N  
ATOM    272  CA  PRO C  93      97.883 -31.548-224.295  1.00 55.00           C  
ATOM    273  C   PRO C  93      97.248 -32.596-223.387  1.00 50.77           C  
ATOM    274  O   PRO C  93      97.819 -33.679-223.229  1.00 53.33           O  
ATOM    275  CB  PRO C  93      99.064 -30.854-223.606  1.00 45.53           C  
ATOM    276  CG  PRO C  93      98.409 -29.632-222.924  1.00 44.20           C  
ATOM    277  CD  PRO C  93      97.205 -29.255-223.748  1.00 45.40           C  
ATOM    278  N   CYS C  94      96.092 -32.295-222.788  1.00 48.85           N  
ATOM    279  CA  CYS C  94      95.503 -33.129-221.739  1.00 51.15           C  
ATOM    280  C   CYS C  94      94.721 -34.299-222.336  1.00 47.90           C  
ATOM    281  O   CYS C  94      94.247 -34.240-223.471  1.00 50.72           O  
ATOM    282  CB  CYS C  94      94.569 -32.291-220.845  1.00 50.89           C  
ATOM    283  SG  CYS C  94      95.342 -31.048-219.669  1.00 45.33           S  
ATOM    284  HN  CYS C  94      95.599 -31.449-223.074  1.00  0.00           H  
ATOM    285  N   THR C  95      94.580 -35.366-221.559  1.00 54.65           N  
ATOM    286  CA  THR C  95      93.719 -36.482-221.930  1.00 51.97           C  
ATOM    287  C   THR C  95      92.928 -36.943-220.711  1.00 51.99           C  
ATOM    288  O   THR C  95      93.268 -36.597-219.570  1.00 55.11           O  
ATOM    289  CB  THR C  95      94.489 -37.671-222.540  1.00 49.59           C  
ATOM    290  CG2 THR C  95      95.515 -37.234-223.609  1.00 49.74           C  
ATOM    291  OG1 THR C  95      95.157 -38.415-221.519  1.00 50.02           O  
ATOM    292  HN  THR C  95      95.089 -35.406-220.676  1.00  0.00           H  
ATOM    293  HG1 THR C  95      95.631 -39.147-221.895  1.00  0.00           H  
ATOM    294  N   PRO C  96      91.860 -37.728-220.921  1.00 46.50           N  
ATOM    295  CA  PRO C  96      91.131 -38.285-219.770  1.00 42.80           C  
ATOM    296  C   PRO C  96      92.008 -39.122-218.868  1.00 46.38           C  
ATOM    297  O   PRO C  96      91.653 -39.332-217.704  1.00 50.70           O  
ATOM    298  CB  PRO C  96      90.032 -39.139-220.426  1.00 46.82           C  
ATOM    299  CG  PRO C  96      89.846 -38.542-221.780  1.00 44.75           C  
ATOM    300  CD  PRO C  96      91.198 -38.062-222.198  1.00 42.86           C  
ATOM    301  N   ARG C  97      93.153 -39.589-219.370  1.00 52.51           N  
ATOM    302  CA  ARG C  97      94.087 -40.365-218.563  1.00 55.01           C  
ATOM    303  C   ARG C  97      94.935 -39.489-217.644  1.00 51.53           C  
ATOM    304  O   ARG C  97      95.174 -39.862-216.485  1.00 50.72           O  
ATOM    305  CB  ARG C  97      94.988 -41.215-219.461  1.00 61.37           C  
ATOM    306  CG  ARG C  97      94.936 -42.706-219.141  1.00 76.97           C  
ATOM    307  CD  ARG C  97      95.690 -43.515-220.184  1.00 86.67           C  
ATOM    308  NE  ARG C  97      94.806 -44.464-220.856  1.00 96.12           N  
ATOM    309  CZ  ARG C  97      94.454 -45.634-220.336  1.00 99.75           C  
ATOM    310  NH1 ARG C  97      93.642 -46.448-221.001  1.00101.75           N1+
ATOM    311  NH2 ARG C  97      94.913 -45.987-219.142  1.00102.35           N  
ATOM    312  HN  ARG C  97      93.381 -39.398-220.346  1.00  0.00           H  
ATOM    313  HE  ARG C  97      94.439 -44.214-221.774  1.00  0.00           H  
ATOM    314 1HH1 ARG C  97      93.372 -47.347-220.602  1.00  0.00           H  
ATOM    315 2HH1 ARG C  97      93.289 -46.177-221.919  1.00  0.00           H  
ATOM    316 1HH2 ARG C  97      94.643 -46.886-218.743  1.00  0.00           H  
ATOM    317 2HH2 ARG C  97      95.537 -45.362-218.631  1.00  0.00           H  
ATOM    318  N   ARG C  98      95.420 -38.342-218.126  1.00 46.54           N  
ATOM    319  CA  ARG C  98      96.244 -37.491-217.274  1.00 40.53           C  
ATOM    320  C   ARG C  98      96.149 -36.046-217.736  1.00 41.16           C  
ATOM    321  O   ARG C  98      96.097 -35.778-218.941  1.00 43.26           O  
ATOM    322  CB  ARG C  98      97.713 -37.946-217.257  1.00 44.41           C  
ATOM    323  CG  ARG C  98      98.538 -37.661-218.505  1.00 37.77           C  
ATOM    324  CD  ARG C  98      98.057 -38.548-219.682  1.00 47.17           C  
ATOM    325  NE  ARG C  98      98.832 -38.355-220.908  1.00 46.20           N  
ATOM    326  CZ  ARG C  98      98.773 -37.270-221.676  1.00 52.05           C  
ATOM    327  NH1 ARG C  98      97.999 -36.245-221.336  1.00 43.17           N1+
ATOM    328  NH2 ARG C  98      99.490 -37.211-222.790  1.00 55.95           N  
ATOM    329  HN  ARG C  98      95.215 -38.062-219.085  1.00  0.00           H  
ATOM    330  HE  ARG C  98      99.462 -39.105-221.194  1.00  0.00           H  
ATOM    331 1HH1 ARG C  98      97.954 -35.413-221.925  1.00  0.00           H  
ATOM    332 2HH1 ARG C  98      97.448 -36.290-220.479  1.00  0.00           H  
ATOM    333 1HH2 ARG C  98      99.445 -36.379-223.379  1.00  0.00           H  
ATOM    334 2HH2 ARG C  98     100.084 -37.998-223.051  1.00  0.00           H  
ATOM    335  N   CYS C  99      96.112 -35.128-216.767  1.00 37.86           N  
ATOM    336  CA  CYS C  99      96.045 -33.689-217.038  1.00 46.98           C  
ATOM    337  C   CYS C  99      97.455 -33.107-217.126  1.00 49.89           C  
ATOM    338  O   CYS C  99      98.281 -33.314-216.222  1.00 49.21           O  
ATOM    339  CB  CYS C  99      95.246 -32.948-215.951  1.00 33.86           C  
ATOM    340  SG  CYS C  99      95.306 -31.129-216.046  1.00 42.24           S  
ATOM    341  HN  CYS C  99      96.131 -35.442-215.797  1.00  0.00           H  
ATOM    342  N   LEU C 100      97.726 -32.367-218.211  1.00 45.42           N  
ATOM    343  CA  LEU C 100      99.011 -31.697-218.401  1.00 44.55           C  
ATOM    344  C   LEU C 100      98.869 -30.171-218.417  1.00 48.99           C  
ATOM    345  O   LEU C 100      99.738 -29.475-218.954  1.00 48.60           O  
ATOM    346  CB  LEU C 100      99.688 -32.201-219.684  1.00 39.62           C  
ATOM    347  CG  LEU C 100     100.341 -33.599-219.668  1.00 50.50           C  
ATOM    348  CD1 LEU C 100     100.858 -33.994-221.060  1.00 45.12           C  
ATOM    349  CD2 LEU C 100     101.467 -33.685-218.620  1.00 56.49           C  
ATOM    350  HN  LEU C 100      97.009 -32.268-218.930  1.00  0.00           H  
ATOM    351  N   GLY C 101      97.809 -29.633-217.813  1.00 43.12           N  
ATOM    352  CA  GLY C 101      97.557 -28.202-217.807  1.00 48.68           C  
ATOM    353  C   GLY C 101      98.656 -27.360-217.182  1.00 51.98           C  
ATOM    354  O   GLY C 101      98.650 -26.132-217.352  1.00 57.64           O  
ATOM    355  HN  GLY C 101      97.150 -30.249-217.337  1.00  0.00           H  
ATOM    356  N   SER C 102      99.589 -27.965-216.471  1.00 52.02           N  
ATOM    357  CA  SER C 102     100.660 -27.185-215.873  1.00 52.84           C  
ATOM    358  C   SER C 102     101.893 -27.082-216.767  1.00 50.66           C  
ATOM    359  O   SER C 102     102.846 -26.402-216.394  1.00 41.76           O  
ATOM    360  CB  SER C 102     101.062 -27.785-214.516  1.00 46.77           C  
ATOM    361  OG  SER C 102     102.104 -28.732-214.672  1.00 46.27           O  
ATOM    362  HN  SER C 102      99.559 -28.976-216.342  1.00  0.00           H  
ATOM    363  HG  SER C 102     102.352 -29.103-213.833  1.00  0.00           H  
ATOM    364  N   LEU C 103     101.937 -27.757-217.911  1.00 55.26           N  
ATOM    365  CA  LEU C 103     103.104 -27.597-218.770  1.00 52.08           C  
ATOM    366  C   LEU C 103     103.110 -26.179-219.339  1.00 51.81           C  
ATOM    367  O   LEU C 103     102.051 -25.623-219.644  1.00 40.86           O  
ATOM    368  CB  LEU C 103     103.106 -28.652-219.885  1.00 41.11           C  
ATOM    369  CG  LEU C 103     103.857 -29.967-219.551  1.00 51.40           C  
ATOM    370  CD1 LEU C 103     103.424 -30.594-218.211  1.00 47.14           C  
ATOM    371  CD2 LEU C 103     103.758 -31.006-220.678  1.00 62.47           C  
ATOM    372  HN  LEU C 103     101.171 -28.374-218.182  1.00  0.00           H  
ATOM    373  N   VAL C 104     104.300 -25.567-219.415  1.00 50.34           N  
ATOM    374  CA  VAL C 104     104.410 -24.209-219.951  1.00 42.57           C  
ATOM    375  C   VAL C 104     104.188 -24.204-221.460  1.00 55.78           C  
ATOM    376  O   VAL C 104     103.348 -23.459-221.981  1.00 65.73           O  
ATOM    377  CB  VAL C 104     105.773 -23.591-219.603  1.00 42.51           C  
ATOM    378  CG1 VAL C 104     105.833 -22.161-220.161  1.00 47.48           C  
ATOM    379  CG2 VAL C 104     105.996 -23.590-218.115  1.00 44.19           C  
ATOM    380  HN  VAL C 104     105.138 -26.053-219.096  1.00  0.00           H  
ATOM    381  N   PHE C 105     104.975 -25.008-222.186  1.00 53.62           N  
ATOM    382  CA  PHE C 105     104.861 -25.159-223.631  1.00 57.25           C  
ATOM    383  C   PHE C 105     104.189 -26.485-223.950  1.00 67.40           C  
ATOM    384  O   PHE C 105     104.811 -27.541-223.752  1.00 56.58           O  
ATOM    385  CB  PHE C 105     106.241 -25.098-224.289  1.00 50.20           C  
ATOM    386  CG  PHE C 105     106.956 -23.793-224.081  1.00 53.76           C  
ATOM    387  CD1 PHE C 105     106.343 -22.600-224.401  1.00 60.78           C  
ATOM    388  CD2 PHE C 105     108.241 -23.764-223.571  1.00 49.06           C  
ATOM    389  CE1 PHE C 105     107.003 -21.385-224.208  1.00 69.14           C  
ATOM    390  CE2 PHE C 105     108.901 -22.563-223.373  1.00 59.43           C  
ATOM    391  CZ  PHE C 105     108.282 -21.368-223.697  1.00 60.80           C  
ATOM    392  HN  PHE C 105     105.694 -25.544-221.701  1.00  0.00           H  
ATOM    393  N   PRO C 106     102.926 -26.496-224.409  1.00 84.03           N  
ATOM    394  CA  PRO C 106     102.315 -27.707-224.981  1.00 91.58           C  
ATOM    395  C   PRO C 106     102.099 -27.636-226.501  1.00 93.58           C  
ATOM    396  O   PRO C 106     102.998 -27.903-227.305  1.00 93.16           O  
ATOM    397  CB  PRO C 106     100.978 -27.777-224.258  1.00 89.48           C  
ATOM    398  CG  PRO C 106     100.600 -26.322-224.073  1.00 85.09           C  
ATOM    399  CD  PRO C 106     101.903 -25.533-223.956  1.00 83.36           C  
ATOM    400  N   ALA C 119      99.376 -26.806-248.607  1.00 98.15           N  
ATOM    401  CA  ALA C 119      98.046 -27.207-248.158  1.00 93.89           C  
ATOM    402  C   ALA C 119      97.035 -26.105-248.441  1.00 92.89           C  
ATOM    403  O   ALA C 119      96.676 -25.343-247.530  1.00 87.99           O  
ATOM    404  CB  ALA C 119      98.057 -27.550-246.668  1.00 88.50           C  
ATOM    405  HN1 ALA C 119      99.369 -26.577-249.601  1.00  0.00           H  
ATOM    406  HN2 ALA C 119     100.078 -27.513-248.388  1.00  0.00           H  
ATOM    407  HN3 ALA C 119      99.749 -26.040-248.046  1.00  0.00           H  
ATOM    408  N   PRO C 120      96.583 -26.020-249.701  1.00 87.59           N  
ATOM    409  CA  PRO C 120      95.590 -24.991-250.054  1.00 79.24           C  
ATOM    410  C   PRO C 120      94.244 -25.231-249.403  1.00 82.35           C  
ATOM    411  O   PRO C 120      93.528 -24.264-249.111  1.00 75.31           O  
ATOM    412  CB  PRO C 120      95.488 -25.099-251.585  1.00 78.98           C  
ATOM    413  CG  PRO C 120      96.589 -26.045-252.011  1.00 80.64           C  
ATOM    414  CD  PRO C 120      96.890 -26.907-250.835  1.00 85.00           C  
ATOM    415  N   GLU C 121      93.894 -26.501-249.157  1.00 87.33           N  
ATOM    416  CA  GLU C 121      92.608 -26.845-248.555  1.00 84.64           C  
ATOM    417  C   GLU C 121      92.497 -26.310-247.128  1.00 74.66           C  
ATOM    418  O   GLU C 121      91.480 -25.712-246.759  1.00 72.94           O  
ATOM    419  CB  GLU C 121      92.405 -28.368-248.579  1.00 89.08           C  
ATOM    420  CG  GLU C 121      91.669 -28.914-249.807  1.00105.03           C  
ATOM    421  CD  GLU C 121      91.499 -30.443-249.771  1.00114.44           C  
ATOM    422  OE1 GLU C 121      92.259 -31.112-249.031  1.00115.71           O  
ATOM    423  OE2 GLU C 121      90.607 -30.976-250.474  1.00113.08           O1-
ATOM    424  HN  GLU C 121      94.544 -27.249-249.397  1.00  0.00           H  
ATOM    425  N   GLN C 122      93.527 -26.529-246.301  1.00 68.40           N  
ATOM    426  CA  GLN C 122      93.443 -26.114-244.905  1.00 63.04           C  
ATOM    427  C   GLN C 122      93.609 -24.605-244.741  1.00 62.98           C  
ATOM    428  O   GLN C 122      93.035 -24.018-243.814  1.00 68.43           O  
ATOM    429  CB  GLN C 122      94.481 -26.862-244.059  1.00 72.72           C  
ATOM    430  CG  GLN C 122      94.296 -26.682-242.537  1.00 88.89           C  
ATOM    431  CD  GLN C 122      94.277 -28.009-241.777  1.00105.00           C  
ATOM    432  NE2 GLN C 122      93.138 -28.327-241.165  1.00108.08           N  
ATOM    433  OE1 GLN C 122      95.276 -28.736-241.743  1.00107.99           O  
ATOM    434  HN  GLN C 122      94.371 -26.986-246.647  1.00  0.00           H  
ATOM    435 1HE2 GLN C 122      93.125 -29.212-240.658  1.00  0.00           H  
ATOM    436 2HE2 GLN C 122      92.314 -27.727-241.193  1.00  0.00           H  
ATOM    437  N   LEU C 123      94.373 -23.957-245.617  1.00 55.89           N  
ATOM    438  CA  LEU C 123      94.419 -22.501-245.587  1.00 56.75           C  
ATOM    439  C   LEU C 123      93.021 -21.917-245.751  1.00 54.66           C  
ATOM    440  O   LEU C 123      92.589 -21.076-244.953  1.00 58.41           O  
ATOM    441  CB  LEU C 123      95.371 -21.976-246.666  1.00 59.15           C  
ATOM    442  CG  LEU C 123      95.581 -20.465-246.596  1.00 62.06           C  
ATOM    443  CD1 LEU C 123      96.072 -20.148-245.230  1.00 53.57           C  
ATOM    444  CD2 LEU C 123      96.561 -19.965-247.646  1.00 70.92           C  
ATOM    445  HN  LEU C 123      94.922 -24.475-246.303  1.00  0.00           H  
ATOM    446  N   LEU C 124      92.284 -22.393-246.755  1.00 58.95           N  
ATOM    447  CA  LEU C 124      90.940 -21.888-247.032  1.00 61.85           C  
ATOM    448  C   LEU C 124      89.997 -22.109-245.858  1.00 64.37           C  
ATOM    449  O   LEU C 124      89.241 -21.209-245.482  1.00 61.29           O  
ATOM    450  CB  LEU C 124      90.382 -22.557-248.282  1.00 61.98           C  
ATOM    451  CG  LEU C 124      91.022 -22.083-249.578  1.00 70.27           C  
ATOM    452  CD1 LEU C 124      90.508 -22.903-250.751  1.00 79.20           C  
ATOM    453  CD2 LEU C 124      90.740 -20.608-249.780  1.00 64.95           C  
ATOM    454  HN  LEU C 124      92.668 -23.130-247.346  1.00  0.00           H  
ATOM    455  N   SER C 125      89.999 -23.320-245.298  1.00 54.97           N  
ATOM    456  CA  SER C 125      89.184 -23.615-244.123  1.00 70.55           C  
ATOM    457  C   SER C 125      89.389 -22.573-243.039  1.00 52.32           C  
ATOM    458  O   SER C 125      88.428 -21.976-242.548  1.00 69.68           O  
ATOM    459  CB  SER C 125      89.515 -25.008-243.570  1.00 67.11           C  
ATOM    460  OG  SER C 125      89.289 -26.014-244.533  1.00 96.09           O  
ATOM    461  HN  SER C 125      90.582 -24.055-245.699  1.00  0.00           H  
ATOM    462  HG  SER C 125      89.494 -26.876-244.191  1.00  0.00           H  
ATOM    463  N   GLN C 126      90.641 -22.368-242.632  1.00 51.41           N  
ATOM    464  CA  GLN C 126      90.925 -21.373-241.597  1.00 57.14           C  
ATOM    465  C   GLN C 126      90.613 -19.962-242.095  1.00 58.65           C  
ATOM    466  O   GLN C 126      90.103 -19.128-241.340  1.00 57.02           O  
ATOM    467  CB  GLN C 126      92.384 -21.453-241.150  1.00 49.13           C  
ATOM    468  CG  GLN C 126      92.839 -22.759-240.556  1.00 54.13           C  
ATOM    469  CD  GLN C 126      94.304 -22.686-240.150  1.00 74.36           C  
ATOM    470  NE2 GLN C 126      94.580 -22.021-239.027  1.00 78.00           N  
ATOM    471  OE1 GLN C 126      95.178 -23.196-240.850  1.00 84.00           O  
ATOM    472  HN  GLN C 126      91.404 -22.906-243.043  1.00  0.00           H  
ATOM    473 1HE2 GLN C 126      95.562 -21.972-238.755  1.00  0.00           H  
ATOM    474 2HE2 GLN C 126      93.855 -21.598-238.447  1.00  0.00           H  
ATOM    475  N   ALA C 127      90.938 -19.676-243.359  1.00 55.71           N  
ATOM    476  CA  ALA C 127      90.593 -18.380-243.941  1.00 61.59           C  
ATOM    477  C   ALA C 127      89.083 -18.144-243.906  1.00 61.98           C  
ATOM    478  O   ALA C 127      88.620 -17.067-243.518  1.00 59.79           O  
ATOM    479  CB  ALA C 127      91.127 -18.291-245.371  1.00 55.55           C  
ATOM    480  HN  ALA C 127      91.431 -20.368-243.923  1.00  0.00           H  
ATOM    481  N   ARG C 128      88.296 -19.156-244.267  1.00 64.82           N  
ATOM    482  CA  ARG C 128      86.847 -18.982-244.255  1.00 63.98           C  
ATOM    483  C   ARG C 128      86.310 -18.848-242.834  1.00 60.36           C  
ATOM    484  O   ARG C 128      85.400 -18.047-242.587  1.00 57.40           O  
ATOM    485  CB  ARG C 128      86.173 -20.134-244.994  1.00 55.89           C  
ATOM    486  CG  ARG C 128      86.559 -20.186-246.472  1.00 66.95           C  
ATOM    487  CD  ARG C 128      85.859 -21.311-247.217  1.00 62.08           C  
ATOM    488  NE  ARG C 128      84.442 -21.043-247.460  1.00 73.53           N  
ATOM    489  CZ  ARG C 128      83.967 -20.387-248.522  1.00 84.57           C  
ATOM    490  NH1 ARG C 128      84.798 -19.908-249.444  1.00 87.54           N1+
ATOM    491  NH2 ARG C 128      82.656 -20.206-248.660  1.00 80.28           N  
ATOM    492  HN  ARG C 128      88.703 -20.047-244.550  1.00  0.00           H  
ATOM    493  HE  ARG C 128      83.770 -21.380-246.771  1.00  0.00           H  
ATOM    494 1HH1 ARG C 128      84.435 -19.407-250.255  1.00  0.00           H  
ATOM    495 2HH1 ARG C 128      85.803 -20.047-249.338  1.00  0.00           H  
ATOM    496 1HH2 ARG C 128      82.293 -19.705-249.471  1.00  0.00           H  
ATOM    497 2HH2 ARG C 128      82.019 -20.573-247.953  1.00  0.00           H  
ATOM    498  N   ASP C 129      86.870 -19.613-241.887  1.00 58.13           N  
ATOM    499  CA  ASP C 129      86.438 -19.526-240.491  1.00 56.83           C  
ATOM    500  C   ASP C 129      86.624 -18.123-239.926  1.00 54.35           C  
ATOM    501  O   ASP C 129      85.752 -17.614-239.213  1.00 53.39           O  
ATOM    502  CB  ASP C 129      87.194 -20.545-239.632  1.00 52.78           C  
ATOM    503  CG  ASP C 129      86.674 -21.948-239.828  1.00 84.85           C  
ATOM    504  OD1 ASP C 129      85.760 -22.118-240.676  1.00 95.42           O  
ATOM    505  OD2 ASP C 129      87.168 -22.875-239.138  1.00 96.63           O1-
ATOM    506  HN  ASP C 129      87.610 -20.267-242.143  1.00  0.00           H  
ATOM    507  N   PHE C 130      87.751 -17.483-240.226  1.00 56.53           N  
ATOM    508  CA  PHE C 130      87.986 -16.150-239.688  1.00 57.66           C  
ATOM    509  C   PHE C 130      87.157 -15.077-240.401  1.00 56.88           C  
ATOM    510  O   PHE C 130      86.830 -14.058-239.784  1.00 52.75           O  
ATOM    511  CB  PHE C 130      89.472 -15.804-239.753  1.00 64.16           C  
ATOM    512  CG  PHE C 130      89.773 -14.375-239.382  1.00 64.62           C  
ATOM    513  CD1 PHE C 130      89.839 -13.992-238.048  1.00 60.27           C  
ATOM    514  CD2 PHE C 130      89.968 -13.409-240.371  1.00 70.94           C  
ATOM    515  CE1 PHE C 130      90.102 -12.671-237.703  1.00 66.15           C  
ATOM    516  CE2 PHE C 130      90.236 -12.073-240.026  1.00 68.87           C  
ATOM    517  CZ  PHE C 130      90.299 -11.717-238.684  1.00 61.78           C  
ATOM    518  HN  PHE C 130      88.446 -17.923-240.829  1.00  0.00           H  
ATOM    519  N   ILE C 131      86.799 -15.277-241.675  1.00 55.96           N  
ATOM    520  CA  ILE C 131      85.931 -14.309-242.345  1.00 53.51           C  
ATOM    521  C   ILE C 131      84.521 -14.385-241.785  1.00 53.69           C  
ATOM    522  O   ILE C 131      83.855 -13.362-241.590  1.00 67.59           O  
ATOM    523  CB  ILE C 131      85.944 -14.513-243.872  1.00 69.94           C  
ATOM    524  CG1 ILE C 131      87.328 -14.222-244.440  1.00 74.21           C  
ATOM    525  CG2 ILE C 131      84.936 -13.573-244.544  1.00 67.00           C  
ATOM    526  CD1 ILE C 131      87.822 -12.807-244.140  1.00 78.80           C  
ATOM    527  HN  ILE C 131      87.130 -16.101-242.177  1.00  0.00           H  
ATOM    528  N   ASN C 132      84.057 -15.590-241.474  1.00 68.32           N  
ATOM    529  CA  ASN C 132      82.738 -15.725-240.873  1.00 65.27           C  
ATOM    530  C   ASN C 132      82.694 -15.098-239.486  1.00 68.95           C  
ATOM    531  O   ASN C 132      81.695 -14.467-239.125  1.00 72.67           O  
ATOM    532  CB  ASN C 132      82.351 -17.201-240.853  1.00 53.67           C  
ATOM    533  CG  ASN C 132      82.219 -17.767-242.254  1.00 57.88           C  
ATOM    534  ND2 ASN C 132      82.657 -18.999-242.447  1.00 60.55           N  
ATOM    535  OD1 ASN C 132      81.747 -17.080-243.164  1.00 63.96           O  
ATOM    536  HN  ASN C 132      84.623 -16.419-241.656  1.00  0.00           H  
ATOM    537 1HD2 ASN C 132      83.047 -19.567-241.695  1.00  0.00           H  
ATOM    538 2HD2 ASN C 132      82.568 -19.380-243.389  1.00  0.00           H  
ATOM    539  N   GLN C 133      83.774 -15.242-238.706  1.00 60.84           N  
ATOM    540  CA  GLN C 133      83.841 -14.618-237.388  1.00 63.02           C  
ATOM    541  C   GLN C 133      83.694 -13.104-237.503  1.00 66.23           C  
ATOM    542  O   GLN C 133      82.844 -12.485-236.849  1.00 71.81           O  
ATOM    543  CB  GLN C 133      85.173 -14.945-236.692  1.00 68.36           C  
ATOM    544  CG  GLN C 133      85.471 -16.405-236.357  1.00 78.17           C  
ATOM    545  CD  GLN C 133      86.830 -16.557-235.660  1.00 78.79           C  
ATOM    546  NE2 GLN C 133      87.662 -17.470-236.163  1.00 68.83           N  
ATOM    547  OE1 GLN C 133      87.126 -15.847-234.691  1.00 79.75           O  
ATOM    548  HN  GLN C 133      84.563 -15.797-239.039  1.00  0.00           H  
ATOM    549 1HE2 GLN C 133      88.565 -17.571-235.700  1.00  0.00           H  
ATOM    550 2HE2 GLN C 133      87.418 -18.055-236.962  1.00  0.00           H  
ATOM    551  N   TYR C 134      84.567 -12.490-238.300  1.00 57.25           N  
ATOM    552  CA  TYR C 134      84.546 -11.049-238.502  1.00 53.65           C  
ATOM    553  C   TYR C 134      83.145 -10.547-238.831  1.00 56.80           C  
ATOM    554  O   TYR C 134      82.620  -9.661-238.152  1.00 56.37           O  
ATOM    555  CB  TYR C 134      85.532 -10.683-239.610  1.00 55.62           C  
ATOM    556  CG  TYR C 134      85.681  -9.194-239.823  1.00 70.90           C  
ATOM    557  CD1 TYR C 134      86.444  -8.433-238.955  1.00 69.34           C  
ATOM    558  CD2 TYR C 134      85.075  -8.555-240.904  1.00 73.79           C  
ATOM    559  CE1 TYR C 134      86.602  -7.084-239.142  1.00 73.37           C  
ATOM    560  CE2 TYR C 134      85.227  -7.200-241.094  1.00 69.72           C  
ATOM    561  CZ  TYR C 134      85.995  -6.470-240.202  1.00 73.48           C  
ATOM    562  OH  TYR C 134      86.163  -5.119-240.356  1.00 73.36           O  
ATOM    563  HN  TYR C 134      85.272 -13.047-238.783  1.00  0.00           H  
ATOM    564  HH  TYR C 134      86.690  -4.618-239.744  1.00  0.00           H  
ATOM    565  N   TYR C 135      82.504 -11.126-239.852  1.00 60.80           N  
ATOM    566  CA  TYR C 135      81.264 -10.518-240.325  1.00 69.00           C  
ATOM    567  C   TYR C 135      80.110 -10.704-239.347  1.00 71.12           C  
ATOM    568  O   TYR C 135      79.257  -9.822-239.235  1.00 79.16           O  
ATOM    569  CB  TYR C 135      80.906 -11.033-241.724  1.00 75.49           C  
ATOM    570  CG  TYR C 135      81.622 -10.212-242.766  1.00 69.52           C  
ATOM    571  CD1 TYR C 135      81.160  -8.954-243.122  1.00 73.10           C  
ATOM    572  CD2 TYR C 135      82.807 -10.657-243.327  1.00 64.56           C  
ATOM    573  CE1 TYR C 135      81.836  -8.178-244.052  1.00 72.82           C  
ATOM    574  CE2 TYR C 135      83.493  -9.894-244.254  1.00 60.14           C  
ATOM    575  CZ  TYR C 135      83.002  -8.656-244.610  1.00 67.07           C  
ATOM    576  OH  TYR C 135      83.689  -7.905-245.522  1.00 60.97           O  
ATOM    577  HN  TYR C 135      82.872 -11.971-240.289  1.00  0.00           H  
ATOM    578  HH  TYR C 135      83.351  -7.052-245.767  1.00  0.00           H  
ATOM    579  N   SER C 136      80.073 -11.804-238.605  1.00 71.85           N  
ATOM    580  CA  SER C 136      79.044 -11.924-237.575  1.00 73.16           C  
ATOM    581  C   SER C 136      79.332 -11.012-236.384  1.00 69.49           C  
ATOM    582  O   SER C 136      78.404 -10.563-235.696  1.00 70.53           O  
ATOM    583  CB  SER C 136      78.944 -13.373-237.128  1.00 71.39           C  
ATOM    584  OG  SER C 136      80.239 -13.807-236.783  1.00 71.55           O  
ATOM    585  HN  SER C 136      80.751 -12.552-238.751  1.00  0.00           H  
ATOM    586  HG  SER C 136      80.176 -14.713-236.504  1.00  0.00           H  
ATOM    587  N   SER C 137      80.602 -10.729-236.123  1.00 59.69           N  
ATOM    588  CA  SER C 137      80.974  -9.799-235.069  1.00 65.84           C  
ATOM    589  C   SER C 137      80.671  -8.344-235.435  1.00 67.95           C  
ATOM    590  O   SER C 137      80.681  -7.480-234.558  1.00 63.39           O  
ATOM    591  CB  SER C 137      82.460  -9.965-234.737  1.00 66.62           C  
ATOM    592  OG  SER C 137      83.230  -8.917-235.302  1.00 85.08           O  
ATOM    593  HN  SER C 137      81.335 -11.175-236.675  1.00  0.00           H  
ATOM    594  HG  SER C 137      84.152  -9.020-235.096  1.00  0.00           H  
ATOM    595  N   ILE C 138      80.385  -8.049-236.694  1.00 64.52           N  
ATOM    596  CA  ILE C 138      79.942  -6.717-237.072  1.00 70.09           C  
ATOM    597  C   ILE C 138      78.506  -6.751-237.591  1.00 73.33           C  
ATOM    598  O   ILE C 138      78.063  -5.811-238.231  1.00 71.49           O  
ATOM    599  CB  ILE C 138      80.901  -6.074-238.090  1.00 61.70           C  
ATOM    600  CG1 ILE C 138      80.950  -6.920-239.365  1.00 63.20           C  
ATOM    601  CG2 ILE C 138      82.299  -5.947-237.497  1.00 63.38           C  
ATOM    602  CD1 ILE C 138      81.882  -6.406-240.437  1.00 61.38           C  
ATOM    603  HN  ILE C 138      80.477  -8.769-237.411  1.00  0.00           H  
ATOM    604  N   LYS C 139      77.775  -7.838-237.319  1.00 74.82           N  
ATOM    605  CA  LYS C 139      76.353  -7.945-237.662  1.00 78.04           C  
ATOM    606  C   LYS C 139      76.117  -7.803-239.166  1.00 80.34           C  
ATOM    607  O   LYS C 139      75.148  -7.179-239.606  1.00 85.61           O  
ATOM    608  CB  LYS C 139      75.520  -6.929-236.882  1.00 79.82           C  
ATOM    609  CG  LYS C 139      75.355  -7.272-235.413  1.00 86.07           C  
ATOM    610  CD  LYS C 139      75.305  -6.015-234.562  1.00 92.60           C  
ATOM    611  CE  LYS C 139      76.517  -5.142-234.844  1.00 98.14           C  
ATOM    612  NZ  LYS C 139      76.816  -4.174-233.743  1.00103.18           N1+
ATOM    613  HN  LYS C 139      78.226  -8.626-236.853  1.00  0.00           H  
ATOM    614  HZ1 LYS C 139      77.629  -3.588-233.932  1.00  0.00           H  
ATOM    615  HZ2 LYS C 139      76.918  -4.659-232.851  1.00  0.00           H  
ATOM    616  HZ3 LYS C 139      75.998  -3.602-233.531  1.00  0.00           H  
ATOM    617  N   ARG C 140      77.009  -8.402-239.967  1.00 76.65           N  
ATOM    618  CA  ARG C 140      76.971  -8.280-241.418  1.00 76.42           C  
ATOM    619  C   ARG C 140      77.304  -9.603-242.093  1.00 85.76           C  
ATOM    620  O   ARG C 140      77.884  -9.614-243.182  1.00 94.46           O  
ATOM    621  CB  ARG C 140      77.943  -7.204-241.922  1.00 74.55           C  
ATOM    622  CG  ARG C 140      77.788  -5.808-241.304  1.00 69.36           C  
ATOM    623  CD  ARG C 140      76.897  -4.919-242.156  1.00 90.53           C  
ATOM    624  NE  ARG C 140      75.529  -5.430-242.238  1.00103.19           N  
ATOM    625  CZ  ARG C 140      74.702  -5.207-243.260  1.00111.93           C  
ATOM    626  NH1 ARG C 140      75.100  -4.487-244.306  1.00111.14           N1+
ATOM    627  NH2 ARG C 140      73.476  -5.713-243.244  1.00112.66           N  
ATOM    628  HN  ARG C 140      77.745  -8.967-239.543  1.00  0.00           H  
ATOM    629  HE  ARG C 140      75.185  -5.995-241.462  1.00  0.00           H  
ATOM    630 1HH1 ARG C 140      74.467  -4.316-245.088  1.00  0.00           H  
ATOM    631 2HH1 ARG C 140      76.043  -4.098-244.318  1.00  0.00           H  
ATOM    632 1HH2 ARG C 140      72.843  -5.542-244.026  1.00  0.00           H  
ATOM    633 2HH2 ARG C 140      73.171  -6.265-242.442  1.00  0.00           H  
ATOM    634  N   SER C 141      76.963 -10.725-241.461  1.00 86.78           N  
ATOM    635  CA  SER C 141      77.160 -12.035-242.069  1.00 94.21           C  
ATOM    636  C   SER C 141      75.906 -12.438-242.834  1.00 98.00           C  
ATOM    637  O   SER C 141      74.785 -12.211-242.374  1.00101.98           O  
ATOM    638  CB  SER C 141      77.508 -13.093-241.017  1.00 91.56           C  
ATOM    639  OG  SER C 141      76.497 -13.210-240.033  1.00 85.72           O  
ATOM    640  HN  SER C 141      76.554 -10.666-240.529  1.00  0.00           H  
ATOM    641  HG  SER C 141      76.713 -13.866-239.381  1.00  0.00           H  
ATOM    642  N   GLY C 142      76.098 -13.023-244.014  1.00100.48           N  
ATOM    643  CA  GLY C 142      74.996 -13.231-244.930  1.00101.28           C  
ATOM    644  C   GLY C 142      74.728 -11.958-245.707  1.00107.55           C  
ATOM    645  O   GLY C 142      74.504 -11.987-246.918  1.00106.56           O  
ATOM    646  HN  GLY C 142      77.035 -13.329-244.277  1.00  0.00           H  
ATOM    647  N   SER C 143      74.738 -10.830-245.001  1.00114.86           N  
ATOM    648  CA  SER C 143      74.793  -9.518-245.634  1.00112.21           C  
ATOM    649  C   SER C 143      75.985  -9.467-246.585  1.00101.97           C  
ATOM    650  O   SER C 143      77.139  -9.560-246.154  1.00 95.00           O  
ATOM    651  CB  SER C 143      74.904  -8.435-244.559  1.00114.52           C  
ATOM    652  OG  SER C 143      74.199  -8.792-243.370  1.00102.97           O  
ATOM    653  HN  SER C 143      74.706 -10.885-243.983  1.00  0.00           H  
ATOM    654  HG  SER C 143      74.268  -8.120-242.703  1.00  0.00           H  
ATOM    655  N   GLN C 144      75.706  -9.267-247.872  1.00101.80           N  
ATOM    656  CA  GLN C 144      76.535  -9.818-248.935  1.00101.27           C  
ATOM    657  C   GLN C 144      77.790  -8.978-249.289  1.00 85.60           C  
ATOM    658  O   GLN C 144      78.373  -9.204-250.357  1.00 73.64           O  
ATOM    659  CB  GLN C 144      75.659 -10.079-250.174  1.00115.85           C  
ATOM    660  CG  GLN C 144      74.349 -10.847-249.823  1.00123.11           C  
ATOM    661  CD  GLN C 144      73.800 -11.754-250.937  1.00123.17           C  
ATOM    662  NE2 GLN C 144      73.155 -12.857-250.541  1.00124.71           N  
ATOM    663  OE1 GLN C 144      73.944 -11.465-252.125  1.00119.56           O  
ATOM    664  HN  GLN C 144      74.887  -8.711-248.120  1.00  0.00           H  
ATOM    665 1HE2 GLN C 144      73.036 -13.096-249.557  1.00  0.00           H  
ATOM    666 2HE2 GLN C 144      72.791 -13.459-251.280  1.00  0.00           H  
ATOM    667  N   ALA C 145      78.250  -8.061-248.431  1.00 81.47           N  
ATOM    668  CA  ALA C 145      79.689  -7.781-248.392  1.00 83.08           C  
ATOM    669  C   ALA C 145      80.461  -8.955-247.793  1.00 79.82           C  
ATOM    670  O   ALA C 145      81.680  -9.044-247.977  1.00 68.51           O  
ATOM    671  CB  ALA C 145      80.001  -6.517-247.587  1.00 81.20           C  
ATOM    672  HN  ALA C 145      77.609  -7.564-247.813  1.00  0.00           H  
ATOM    673  N   HIS C 146      79.762  -9.836-247.071  1.00 80.98           N  
ATOM    674  CA  HIS C 146      80.332 -11.087-246.571  1.00 80.94           C  
ATOM    675  C   HIS C 146      80.799 -11.974-247.723  1.00 79.54           C  
ATOM    676  O   HIS C 146      81.939 -12.456-247.732  1.00 70.55           O  
ATOM    677  CB  HIS C 146      79.263 -11.798-245.723  1.00 76.12           C  
ATOM    678  CG  HIS C 146      79.743 -12.996-244.959  1.00 79.45           C  
ATOM    679  CD2 HIS C 146      80.985 -13.488-244.734  1.00 73.33           C  
ATOM    680  ND1 HIS C 146      78.874 -13.838-244.295  1.00 76.24           N  
ATOM    681  CE1 HIS C 146      79.557 -14.803-243.706  1.00 80.15           C  
ATOM    682  NE2 HIS C 146      80.840 -14.615-243.956  1.00 80.32           N  
ATOM    683  HN  HIS C 146      78.787  -9.627-246.859  1.00  0.00           H  
ATOM    684  N   GLU C 147      79.934 -12.172-248.726  1.00 80.60           N  
ATOM    685  CA  GLU C 147      80.229 -13.118-249.802  1.00 83.24           C  
ATOM    686  C   GLU C 147      81.298 -12.576-250.741  1.00 75.15           C  
ATOM    687  O   GLU C 147      82.134 -13.332-251.247  1.00 73.47           O  
ATOM    688  CB  GLU C 147      78.955 -13.453-250.582  1.00 92.50           C  
ATOM    689  CG  GLU C 147      77.995 -14.396-249.877  1.00114.49           C  
ATOM    690  CD  GLU C 147      77.324 -13.783-248.652  1.00133.91           C  
ATOM    691  OE1 GLU C 147      77.617 -12.615-248.314  1.00137.98           O  
ATOM    692  OE2 GLU C 147      76.495 -14.480-248.022  1.00139.27           O1-
ATOM    693  HN  GLU C 147      79.055 -11.655-248.740  1.00  0.00           H  
ATOM    694  N   GLN C 148      81.268 -11.277-251.013  1.00 74.23           N  
ATOM    695  CA  GLN C 148      82.327 -10.678-251.813  1.00 74.07           C  
ATOM    696  C   GLN C 148      83.694 -10.973-251.203  1.00 69.42           C  
ATOM    697  O   GLN C 148      84.625 -11.389-251.901  1.00 69.95           O  
ATOM    698  CB  GLN C 148      82.084  -9.170-251.939  1.00 81.68           C  
ATOM    699  CG  GLN C 148      83.102  -8.394-252.779  1.00 95.42           C  
ATOM    700  CD  GLN C 148      84.356  -7.933-252.009  1.00106.67           C  
ATOM    701  NE2 GLN C 148      85.334  -7.443-252.763  1.00114.48           N  
ATOM    702  OE1 GLN C 148      84.446  -8.011-250.768  1.00100.32           O  
ATOM    703  HN  GLN C 148      80.504 -10.699-250.662  1.00  0.00           H  
ATOM    704 1HE2 GLN C 148      85.260  -7.379-253.778  1.00  0.00           H  
ATOM    705 2HE2 GLN C 148      86.163  -7.138-252.254  1.00  0.00           H  
ATOM    706  N   ARG C 149      83.823 -10.778-249.894  1.00 65.35           N  
ATOM    707  CA  ARG C 149      85.085 -11.052-249.217  1.00 74.26           C  
ATOM    708  C   ARG C 149      85.469 -12.526-249.355  1.00 73.44           C  
ATOM    709  O   ARG C 149      86.605 -12.853-249.714  1.00 73.72           O  
ATOM    710  CB  ARG C 149      84.975 -10.630-247.749  1.00 61.83           C  
ATOM    711  CG  ARG C 149      86.276 -10.655-246.977  1.00 60.10           C  
ATOM    712  CD  ARG C 149      87.351  -9.816-247.668  1.00 60.81           C  
ATOM    713  NE  ARG C 149      88.637  -9.972-247.005  1.00 63.60           N  
ATOM    714  CZ  ARG C 149      89.804 -10.050-247.638  1.00 70.33           C  
ATOM    715  NH1 ARG C 149      89.853  -9.991-248.968  1.00 61.53           N1+
ATOM    716  NH2 ARG C 149      90.927 -10.205-246.934  1.00 58.33           N  
ATOM    717  HN  ARG C 149      83.028 -10.432-249.356  1.00  0.00           H  
ATOM    718  HE  ARG C 149      88.644 -10.025-245.986  1.00  0.00           H  
ATOM    719 1HH1 ARG C 149      88.995  -9.873-249.506  1.00  0.00           H  
ATOM    720 2HH1 ARG C 149      90.748 -10.051-249.453  1.00  0.00           H  
ATOM    721 1HH2 ARG C 149      90.889 -10.250-245.916  1.00  0.00           H  
ATOM    722 2HH2 ARG C 149      91.822 -10.265-247.419  1.00  0.00           H  
ATOM    723  N   LEU C 150      84.516 -13.430-249.106  1.00 62.97           N  
ATOM    724  CA  LEU C 150      84.763 -14.866-249.248  1.00 72.84           C  
ATOM    725  C   LEU C 150      85.303 -15.241-250.626  1.00 74.23           C  
ATOM    726  O   LEU C 150      86.170 -16.115-250.747  1.00 63.78           O  
ATOM    727  CB  LEU C 150      83.472 -15.634-248.979  1.00 62.91           C  
ATOM    728  CG  LEU C 150      82.911 -15.548-247.569  1.00 67.94           C  
ATOM    729  CD1 LEU C 150      81.523 -16.186-247.484  1.00 77.79           C  
ATOM    730  CD2 LEU C 150      83.874 -16.250-246.636  1.00 64.58           C  
ATOM    731  HN  LEU C 150      83.594 -13.111-248.810  1.00  0.00           H  
ATOM    732  N   GLN C 151      84.790 -14.608-251.685  1.00 74.17           N  
ATOM    733  CA  GLN C 151      85.233 -14.995-253.019  1.00 77.22           C  
ATOM    734  C   GLN C 151      86.582 -14.372-253.349  1.00 72.80           C  
ATOM    735  O   GLN C 151      87.394 -14.991-254.041  1.00 68.30           O  
ATOM    736  CB  GLN C 151      84.179 -14.629-254.071  1.00 83.38           C  
ATOM    737  CG  GLN C 151      82.736 -15.179-253.848  1.00 99.43           C  
ATOM    738  CD  GLN C 151      82.640 -16.401-252.903  1.00108.78           C  
ATOM    739  NE2 GLN C 151      81.869 -16.254-251.821  1.00103.60           N  
ATOM    740  OE1 GLN C 151      83.230 -17.456-253.156  1.00110.84           O  
ATOM    741  HN  GLN C 151      84.100 -13.867-251.562  1.00  0.00           H  
ATOM    742 1HE2 GLN C 151      81.382 -15.383-251.612  1.00  0.00           H  
ATOM    743 2HE2 GLN C 151      81.806 -17.059-251.198  1.00  0.00           H  
ATOM    744  N   GLU C 152      86.843 -13.163-252.848  1.00 77.38           N  
ATOM    745  CA  GLU C 152      88.166 -12.569-253.009  1.00 74.90           C  
ATOM    746  C   GLU C 152      89.248 -13.481-252.445  1.00 65.59           C  
ATOM    747  O   GLU C 152      90.289 -13.697-253.074  1.00 66.18           O  
ATOM    748  CB  GLU C 152      88.218 -11.207-252.320  1.00 70.47           C  
ATOM    749  CG  GLU C 152      87.600 -10.090-253.093  1.00 72.23           C  
ATOM    750  CD  GLU C 152      88.103  -8.743-252.610  1.00 84.51           C  
ATOM    751  OE1 GLU C 152      88.331  -8.620-251.381  1.00 76.60           O  
ATOM    752  OE2 GLU C 152      88.289  -7.827-253.459  1.00 94.74           O1-
ATOM    753  HN  GLU C 152      86.114 -12.652-252.350  1.00  0.00           H  
ATOM    754  N   VAL C 153      89.016 -14.035-251.258  1.00 65.36           N  
ATOM    755  CA  VAL C 153      90.024 -14.906-250.662  1.00 62.40           C  
ATOM    756  C   VAL C 153      90.204 -16.160-251.501  1.00 74.84           C  
ATOM    757  O   VAL C 153      91.336 -16.581-251.769  1.00 73.52           O  
ATOM    758  CB  VAL C 153      89.652 -15.218-249.210  1.00 60.40           C  
ATOM    759  CG1 VAL C 153      90.536 -16.335-248.678  1.00 73.79           C  
ATOM    760  CG2 VAL C 153      89.792 -13.955-248.382  1.00 59.48           C  
ATOM    761  HN  VAL C 153      88.140 -13.852-250.768  1.00  0.00           H  
ATOM    762  N   GLU C 154      89.094 -16.751-251.953  1.00 64.25           N  
ATOM    763  CA  GLU C 154      89.155 -17.942-252.794  1.00 81.84           C  
ATOM    764  C   GLU C 154      90.054 -17.716-254.003  1.00 79.39           C  
ATOM    765  O   GLU C 154      90.948 -18.518-254.286  1.00 75.25           O  
ATOM    766  CB  GLU C 154      87.746 -18.340-253.243  1.00 66.47           C  
ATOM    767  CG  GLU C 154      86.912 -18.987-252.151  1.00 86.35           C  
ATOM    768  CD  GLU C 154      87.049 -20.500-252.137  1.00 94.83           C  
ATOM    769  OE1 GLU C 154      86.037 -21.181-251.869  1.00104.23           O  
ATOM    770  OE2 GLU C 154      88.161 -21.007-252.408  1.00 96.33           O1-
ATOM    771  HN  GLU C 154      88.185 -16.361-251.705  1.00  0.00           H  
ATOM    772  N   ALA C 155      89.842 -16.604-254.714  1.00 68.24           N  
ATOM    773  CA  ALA C 155      90.626 -16.323-255.915  1.00 70.00           C  
ATOM    774  C   ALA C 155      92.085 -16.022-255.579  1.00 69.24           C  
ATOM    775  O   ALA C 155      92.992 -16.421-256.323  1.00 70.27           O  
ATOM    776  CB  ALA C 155      90.008 -15.164-256.700  1.00 71.62           C  
ATOM    777  HN  ALA C 155      89.124 -15.944-254.415  1.00  0.00           H  
ATOM    778  N   GLU C 156      92.334 -15.311-254.470  1.00 67.56           N  
ATOM    779  CA  GLU C 156      93.706 -14.930-254.122  1.00 73.56           C  
ATOM    780  C   GLU C 156      94.566 -16.147-253.811  1.00 74.14           C  
ATOM    781  O   GLU C 156      95.708 -16.244-254.280  1.00 74.12           O  
ATOM    782  CB  GLU C 156      93.728 -13.959-252.938  1.00 67.64           C  
ATOM    783  CG  GLU C 156      94.839 -12.891-253.036  1.00 80.53           C  
ATOM    784  CD  GLU C 156      94.848 -11.902-251.867  1.00 94.30           C  
ATOM    785  OE1 GLU C 156      93.755 -11.527-251.383  1.00 97.46           O  
ATOM    786  OE2 GLU C 156      95.953 -11.509-251.420  1.00 97.32           O1-
ATOM    787  HN  GLU C 156      91.562 -15.033-253.864  1.00  0.00           H  
ATOM    788  N   VAL C 157      94.032 -17.101-253.040  1.00 64.88           N  
ATOM    789  CA  VAL C 157      94.819 -18.290-252.741  1.00 64.28           C  
ATOM    790  C   VAL C 157      94.914 -19.203-253.960  1.00 66.14           C  
ATOM    791  O   VAL C 157      95.923 -19.888-254.149  1.00 66.45           O  
ATOM    792  CB  VAL C 157      94.248 -19.006-251.501  1.00 86.61           C  
ATOM    793  CG1 VAL C 157      95.005 -20.307-251.231  1.00 86.79           C  
ATOM    794  CG2 VAL C 157      94.329 -18.079-250.283  1.00 60.64           C  
ATOM    795  HN  VAL C 157      93.088 -16.997-252.667  1.00  0.00           H  
ATOM    796  N   ALA C 158      93.900 -19.211-254.829  1.00 67.55           N  
ATOM    797  CA  ALA C 158      94.028 -19.975-256.071  1.00 75.59           C  
ATOM    798  C   ALA C 158      95.092 -19.374-256.986  1.00 78.78           C  
ATOM    799  O   ALA C 158      95.821 -20.113-257.655  1.00 85.71           O  
ATOM    800  CB  ALA C 158      92.681 -20.052-256.803  1.00 70.83           C  
ATOM    801  HN  ALA C 158      93.046 -18.691-254.629  1.00  0.00           H  
ATOM    802  N   ALA C 159      95.207 -18.044-257.012  1.00 74.04           N  
ATOM    803  CA  ALA C 159      96.178 -17.371-257.863  1.00 77.52           C  
ATOM    804  C   ALA C 159      97.582 -17.331-257.269  1.00 78.10           C  
ATOM    805  O   ALA C 159      98.548 -17.216-258.031  1.00 82.46           O  
ATOM    806  CB  ALA C 159      95.720 -15.942-258.147  1.00 73.33           C  
ATOM    807  HN  ALA C 159      94.597 -17.483-256.418  1.00  0.00           H  
ATOM    808  N   THR C 160      97.728 -17.420-255.939  1.00 69.59           N  
ATOM    809  CA  THR C 160      99.037 -17.211-255.329  1.00 87.04           C  
ATOM    810  C   THR C 160      99.320 -18.062-254.086  1.00 84.00           C  
ATOM    811  O   THR C 160     100.372 -17.878-253.457  1.00 82.64           O  
ATOM    812  CB  THR C 160      99.209 -15.723-254.979  1.00 89.88           C  
ATOM    813  CG2 THR C 160      98.645 -15.426-253.584  1.00 66.13           C  
ATOM    814  OG1 THR C 160     100.600 -15.376-255.030  1.00 99.71           O  
ATOM    815  HN  THR C 160      96.922 -17.634-255.352  1.00  0.00           H  
ATOM    816  HG1 THR C 160     100.949 -15.560-255.894  1.00  0.00           H  
ATOM    817  N   GLY C 161      98.440 -18.992-253.713  1.00 81.30           N  
ATOM    818  CA  GLY C 161      98.645 -19.823-252.540  1.00 64.18           C  
ATOM    819  C   GLY C 161      98.434 -19.132-251.215  1.00 66.16           C  
ATOM    820  O   GLY C 161      98.541 -19.791-250.169  1.00 66.77           O  
ATOM    821  HN  GLY C 161      97.596 -19.124-254.270  1.00  0.00           H  
ATOM    822  N   THR C 162      98.164 -17.822-251.213  1.00 62.12           N  
ATOM    823  CA  THR C 162      97.936 -17.071-249.981  1.00 62.71           C  
ATOM    824  C   THR C 162      96.971 -15.926-250.286  1.00 64.80           C  
ATOM    825  O   THR C 162      96.535 -15.743-251.429  1.00 64.29           O  
ATOM    826  CB  THR C 162      99.270 -16.584-249.375  1.00 69.12           C  
ATOM    827  CG2 THR C 162      99.936 -15.506-250.249  1.00 76.57           C  
ATOM    828  OG1 THR C 162      99.040 -16.057-248.065  1.00 67.27           O  
ATOM    829  HN  THR C 162      98.116 -17.329-252.105  1.00  0.00           H  
ATOM    830  HG1 THR C 162      98.629 -16.722-247.526  1.00  0.00           H  
ATOM    831  N   TYR C 163      96.612 -15.166-249.248  1.00 66.69           N  
ATOM    832  CA  TYR C 163      95.751 -14.000-249.413  1.00 71.24           C  
ATOM    833  C   TYR C 163      96.218 -12.890-248.479  1.00 71.36           C  
ATOM    834  O   TYR C 163      97.013 -13.116-247.562  1.00 57.43           O  
ATOM    835  CB  TYR C 163      94.270 -14.332-249.163  1.00 59.53           C  
ATOM    836  CG  TYR C 163      93.945 -14.621-247.721  1.00 69.32           C  
ATOM    837  CD1 TYR C 163      94.360 -15.811-247.123  1.00 56.42           C  
ATOM    838  CD2 TYR C 163      93.205 -13.723-246.956  1.00 65.92           C  
ATOM    839  CE1 TYR C 163      94.056 -16.102-245.806  1.00 57.44           C  
ATOM    840  CE2 TYR C 163      92.907 -14.006-245.611  1.00 65.96           C  
ATOM    841  CZ  TYR C 163      93.334 -15.203-245.048  1.00 61.35           C  
ATOM    842  OH  TYR C 163      93.067 -15.519-243.732  1.00 52.25           O  
ATOM    843  HN  TYR C 163      96.949 -15.407-248.316  1.00  0.00           H  
ATOM    844  HH  TYR C 163      93.359 -16.337-243.347  1.00  0.00           H  
ATOM    845  N   GLN C 164      95.712 -11.678-248.723  1.00 72.32           N  
ATOM    846  CA  GLN C 164      96.041 -10.511-247.916  1.00 75.16           C  
ATOM    847  C   GLN C 164      94.869 -10.124-247.021  1.00 73.71           C  
ATOM    848  O   GLN C 164      93.711 -10.163-247.448  1.00 58.42           O  
ATOM    849  CB  GLN C 164      96.439  -9.322-248.799  1.00 66.79           C  
ATOM    850  CG  GLN C 164      97.728  -9.566-249.574  1.00 80.00           C  
ATOM    851  CD  GLN C 164      98.939  -9.686-248.661  1.00 89.04           C  
ATOM    852  NE2 GLN C 164      99.947 -10.428-249.106  1.00 81.27           N  
ATOM    853  OE1 GLN C 164      98.967  -9.114-247.568  1.00100.91           O  
ATOM    854  HN  GLN C 164      95.069 -11.565-249.507  1.00  0.00           H  
ATOM    855 1HE2 GLN C 164     100.759 -10.508-248.494  1.00  0.00           H  
ATOM    856 2HE2 GLN C 164      99.924 -10.901-250.009  1.00  0.00           H  
ATOM    857  N   LEU C 165      95.182  -9.777-245.766  1.00 62.75           N  
ATOM    858  CA  LEU C 165      94.185  -9.283-244.827  1.00 59.07           C  
ATOM    859  C   LEU C 165      93.845  -7.829-245.121  1.00 67.43           C  
ATOM    860  O   LEU C 165      94.732  -7.011-245.367  1.00 78.04           O  
ATOM    861  CB  LEU C 165      94.692  -9.402-243.395  1.00 54.99           C  
ATOM    862  CG  LEU C 165      94.553 -10.799-242.799  1.00 53.97           C  
ATOM    863  CD1 LEU C 165      95.177 -10.878-241.411  1.00 50.19           C  
ATOM    864  CD2 LEU C 165      93.072 -11.184-242.777  1.00 52.66           C  
ATOM    865  HN  LEU C 165      96.151  -9.862-245.458  1.00  0.00           H  
ATOM    866  N   ARG C 166      92.556  -7.509-245.088  1.00 56.62           N  
ATOM    867  CA  ARG C 166      92.147  -6.116-245.059  1.00 57.40           C  
ATOM    868  C   ARG C 166      92.522  -5.520-243.713  1.00 78.13           C  
ATOM    869  O   ARG C 166      92.600  -6.229-242.702  1.00 59.40           O  
ATOM    870  CB  ARG C 166      90.653  -5.993-245.312  1.00 67.58           C  
ATOM    871  CG  ARG C 166      90.229  -6.752-246.558  1.00 63.76           C  
ATOM    872  CD  ARG C 166      89.452  -5.907-247.508  1.00 68.08           C  
ATOM    873  NE  ARG C 166      88.024  -5.986-247.249  1.00 72.46           N  
ATOM    874  CZ  ARG C 166      87.121  -6.240-248.184  1.00 69.67           C  
ATOM    875  NH1 ARG C 166      87.514  -6.416-249.444  1.00 68.08           N1+
ATOM    876  NH2 ARG C 166      85.829  -6.302-247.872  1.00 75.75           N  
ATOM    877  HN  ARG C 166      91.850  -8.245-245.083  1.00  0.00           H  
ATOM    878  HE  ARG C 166      87.699  -5.838-246.294  1.00  0.00           H  
ATOM    879 1HH1 ARG C 166      88.504  -6.368-249.683  1.00  0.00           H  
ATOM    880 2HH1 ARG C 166      86.819  -6.612-250.164  1.00  0.00           H  
ATOM    881 1HH2 ARG C 166      85.528  -6.167-246.907  1.00  0.00           H  
ATOM    882 2HH2 ARG C 166      85.134  -6.498-248.592  1.00  0.00           H  
ATOM    883  N   GLU C 167      92.786  -4.207-243.713  1.00 72.68           N  
ATOM    884  CA  GLU C 167      93.349  -3.573-242.526  1.00 64.36           C  
ATOM    885  C   GLU C 167      92.399  -3.683-241.343  1.00 54.14           C  
ATOM    886  O   GLU C 167      92.841  -3.862-240.204  1.00 56.29           O  
ATOM    887  CB  GLU C 167      93.691  -2.113-242.811  1.00 74.81           C  
ATOM    888  CG  GLU C 167      94.837  -1.541-241.963  1.00 77.08           C  
ATOM    889  CD  GLU C 167      95.245  -0.144-242.429  1.00108.26           C  
ATOM    890  OE1 GLU C 167      94.410   0.786-242.332  1.00115.04           O  
ATOM    891  OE2 GLU C 167      96.390   0.026-242.906  1.00116.37           O1-
ATOM    892  HN  GLU C 167      92.593  -3.649-244.545  1.00  0.00           H  
ATOM    893  N   SER C 168      91.090  -3.608-241.593  1.00 68.82           N  
ATOM    894  CA  SER C 168      90.119  -3.810-240.517  1.00 53.88           C  
ATOM    895  C   SER C 168      90.167  -5.245-239.978  1.00 62.20           C  
ATOM    896  O   SER C 168      90.250  -5.449-238.761  1.00 61.24           O  
ATOM    897  CB  SER C 168      88.726  -3.447-241.009  1.00 55.28           C  
ATOM    898  OG  SER C 168      88.501  -4.043-242.274  1.00 74.42           O  
ATOM    899  HN  SER C 168      90.765  -3.409-242.539  1.00  0.00           H  
ATOM    900  HG  SER C 168      87.631  -3.816-242.581  1.00  0.00           H  
ATOM    901  N   GLU C 169      90.112  -6.255-240.867  1.00 60.53           N  
ATOM    902  CA  GLU C 169      90.247  -7.658-240.451  1.00 57.28           C  
ATOM    903  C   GLU C 169      91.501  -7.884-239.609  1.00 57.24           C  
ATOM    904  O   GLU C 169      91.495  -8.684-238.669  1.00 57.13           O  
ATOM    905  CB  GLU C 169      90.299  -8.580-241.674  1.00 55.28           C  
ATOM    906  CG  GLU C 169      89.104  -8.524-242.590  1.00 64.83           C  
ATOM    907  CD  GLU C 169      89.427  -9.007-244.008  1.00 70.14           C  
ATOM    908  OE1 GLU C 169      90.632  -9.111-244.339  1.00 68.81           O  
ATOM    909  OE2 GLU C 169      88.477  -9.280-244.784  1.00 65.19           O1-
ATOM    910  HN  GLU C 169      89.973  -6.041-241.855  1.00  0.00           H  
ATOM    911  N   LEU C 170      92.595  -7.198-239.949  1.00 57.24           N  
ATOM    912  CA  LEU C 170      93.834  -7.357-239.204  1.00 56.31           C  
ATOM    913  C   LEU C 170      93.705  -6.755-237.812  1.00 52.98           C  
ATOM    914  O   LEU C 170      94.145  -7.358-236.831  1.00 50.87           O  
ATOM    915  CB  LEU C 170      94.982  -6.713-239.984  1.00 62.55           C  
ATOM    916  CG  LEU C 170      96.319  -6.473-239.281  1.00 62.01           C  
ATOM    917  CD1 LEU C 170      97.185  -7.735-239.253  1.00 48.70           C  
ATOM    918  CD2 LEU C 170      97.030  -5.316-239.978  1.00 53.65           C  
ATOM    919  HN  LEU C 170      92.561  -6.555-240.740  1.00  0.00           H  
ATOM    920  N   VAL C 171      93.079  -5.574-237.711  1.00 50.93           N  
ATOM    921  CA  VAL C 171      92.782  -4.983-236.408  1.00 50.54           C  
ATOM    922  C   VAL C 171      91.925  -5.927-235.576  1.00 57.33           C  
ATOM    923  O   VAL C 171      92.263  -6.252-234.433  1.00 60.31           O  
ATOM    924  CB  VAL C 171      92.109  -3.610-236.591  1.00 60.04           C  
ATOM    925  CG1 VAL C 171      91.678  -3.022-235.247  1.00 55.25           C  
ATOM    926  CG2 VAL C 171      93.064  -2.653-237.299  1.00 53.84           C  
ATOM    927  HN  VAL C 171      92.805  -5.079-238.559  1.00  0.00           H  
ATOM    928  N   PHE C 172      90.815  -6.405-236.143  1.00 57.56           N  
ATOM    929  CA  PHE C 172      89.949  -7.342-235.424  1.00 55.21           C  
ATOM    930  C   PHE C 172      90.700  -8.601-234.980  1.00 56.47           C  
ATOM    931  O   PHE C 172      90.500  -9.091-233.861  1.00 60.44           O  
ATOM    932  CB  PHE C 172      88.762  -7.697-236.305  1.00 58.51           C  
ATOM    933  CG  PHE C 172      87.925  -8.828-235.800  1.00 63.19           C  
ATOM    934  CD1 PHE C 172      86.878  -8.596-234.923  1.00 62.85           C  
ATOM    935  CD2 PHE C 172      88.144 -10.127-236.251  1.00 61.91           C  
ATOM    936  CE1 PHE C 172      86.080  -9.645-234.486  1.00 60.56           C  
ATOM    937  CE2 PHE C 172      87.354 -11.170-235.820  1.00 56.95           C  
ATOM    938  CZ  PHE C 172      86.320 -10.930-234.940  1.00 59.39           C  
ATOM    939  HN  PHE C 172      90.567  -6.114-237.089  1.00  0.00           H  
ATOM    940  N   GLY C 173      91.580  -9.132-235.832  1.00 53.75           N  
ATOM    941  CA  GLY C 173      92.302 -10.345-235.489  1.00 44.55           C  
ATOM    942  C   GLY C 173      93.366 -10.182-234.420  1.00 52.43           C  
ATOM    943  O   GLY C 173      93.617 -11.117-233.647  1.00 44.03           O  
ATOM    944  HN  GLY C 173      91.747  -8.682-236.732  1.00  0.00           H  
ATOM    945  N   ALA C 174      94.032  -9.023-234.373  1.00 51.88           N  
ATOM    946  CA  ALA C 174      94.963  -8.770-233.290  1.00 48.21           C  
ATOM    947  C   ALA C 174      94.227  -8.678-231.959  1.00 54.45           C  
ATOM    948  O   ALA C 174      94.690  -9.232-230.956  1.00 48.98           O  
ATOM    949  CB  ALA C 174      95.765  -7.500-233.569  1.00 56.58           C  
ATOM    950  HN  ALA C 174      93.886  -8.319-235.097  1.00  0.00           H  
ATOM    951  N   LYS C 175      93.054  -8.027-231.937  1.00 52.59           N  
ATOM    952  CA  LYS C 175      92.289  -7.927-230.693  1.00 50.02           C  
ATOM    953  C   LYS C 175      91.755  -9.290-230.253  1.00 51.82           C  
ATOM    954  O   LYS C 175      91.926  -9.685-229.090  1.00 51.50           O  
ATOM    955  CB  LYS C 175      91.141  -6.933-230.841  1.00 42.14           C  
ATOM    956  CG  LYS C 175      91.592  -5.469-230.912  1.00 52.41           C  
ATOM    957  CD  LYS C 175      90.389  -4.585-231.215  1.00 49.36           C  
ATOM    958  CE  LYS C 175      90.730  -3.125-231.194  1.00 66.27           C  
ATOM    959  NZ  LYS C 175      89.477  -2.326-231.240  1.00 74.78           N1+
ATOM    960  HN  LYS C 175      92.694  -7.600-232.790  1.00  0.00           H  
ATOM    961  HZ1 LYS C 175      89.709  -1.333-231.226  1.00  0.00           H  
ATOM    962  HZ2 LYS C 175      88.828  -2.582-230.496  1.00  0.00           H  
ATOM    963  HZ3 LYS C 175      88.890  -2.574-232.036  1.00  0.00           H  
ATOM    964  N   GLN C 176      91.079 -10.006-231.159  1.00 42.47           N  
ATOM    965  CA  GLN C 176      90.568 -11.335-230.817  1.00 48.11           C  
ATOM    966  C   GLN C 176      91.659 -12.235-230.261  1.00 39.49           C  
ATOM    967  O   GLN C 176      91.422 -13.011-229.333  1.00 49.96           O  
ATOM    968  CB  GLN C 176      89.928 -12.004-232.046  1.00 41.76           C  
ATOM    969  CG  GLN C 176      88.571 -11.487-232.402  1.00 58.52           C  
ATOM    970  CD  GLN C 176      87.573 -11.641-231.282  1.00 58.44           C  
ATOM    971  NE2 GLN C 176      87.269 -12.888-230.923  1.00 55.15           N  
ATOM    972  OE1 GLN C 176      87.058 -10.647-230.759  1.00 65.07           O  
ATOM    973  HN  GLN C 176      90.919  -9.625-232.091  1.00  0.00           H  
ATOM    974 1HE2 GLN C 176      86.594 -12.992-230.165  1.00  0.00           H  
ATOM    975 2HE2 GLN C 176      87.694 -13.709-231.355  1.00  0.00           H  
ATOM    976  N   ALA C 177      92.865 -12.147-230.824  1.00 44.86           N  
ATOM    977  CA  ALA C 177      93.947 -13.009-230.377  1.00 42.26           C  
ATOM    978  C   ALA C 177      94.359 -12.667-228.952  1.00 44.21           C  
ATOM    979  O   ALA C 177      94.702 -13.555-228.169  1.00 39.03           O  
ATOM    980  CB  ALA C 177      95.129 -12.891-231.336  1.00 42.71           C  
ATOM    981  HN  ALA C 177      93.029 -11.472-231.571  1.00  0.00           H  
ATOM    982  N   TRP C 178      94.332 -11.375-228.599  1.00 44.63           N  
ATOM    983  CA  TRP C 178      94.524 -10.987-227.204  1.00 38.13           C  
ATOM    984  C   TRP C 178      93.341 -11.439-226.352  1.00 36.15           C  
ATOM    985  O   TRP C 178      93.524 -11.995-225.266  1.00 35.56           O  
ATOM    986  CB  TRP C 178      94.725  -9.463-227.118  1.00 39.08           C  
ATOM    987  CG  TRP C 178      94.923  -8.910-225.743  1.00 41.39           C  
ATOM    988  CD1 TRP C 178      95.171  -9.613-224.583  1.00 48.32           C  
ATOM    989  CD2 TRP C 178      94.911  -7.525-225.370  1.00 41.29           C  
ATOM    990  CE2 TRP C 178      95.143  -7.458-223.984  1.00 48.29           C  
ATOM    991  CE3 TRP C 178      94.718  -6.335-226.074  1.00 42.07           C  
ATOM    992  NE1 TRP C 178      95.296  -8.744-223.524  1.00 45.87           N  
ATOM    993  CZ2 TRP C 178      95.188  -6.241-223.298  1.00 54.74           C  
ATOM    994  CZ3 TRP C 178      94.769  -5.134-225.383  1.00 47.88           C  
ATOM    995  CH2 TRP C 178      95.006  -5.093-224.019  1.00 45.84           C  
ATOM    996  HN  TRP C 178      94.177 -10.658-229.308  1.00  0.00           H  
ATOM    997  N   ARG C 179      92.118 -11.229-226.843  1.00 40.03           N  
ATOM    998  CA  ARG C 179      90.927 -11.658-226.116  1.00 41.85           C  
ATOM    999  C   ARG C 179      90.976 -13.154-225.779  1.00 48.29           C  
ATOM   1000  O   ARG C 179      90.472 -13.587-224.727  1.00 38.23           O  
ATOM   1001  CB  ARG C 179      89.707 -11.329-226.962  1.00 51.91           C  
ATOM   1002  CG  ARG C 179      88.381 -11.652-226.360  1.00 54.44           C  
ATOM   1003  CD  ARG C 179      87.271 -11.329-227.378  1.00 46.90           C  
ATOM   1004  NE  ARG C 179      85.965 -11.317-226.728  1.00 53.65           N  
ATOM   1005  CZ  ARG C 179      84.803 -11.241-227.354  1.00 51.71           C  
ATOM   1006  NH1 ARG C 179      84.756 -11.151-228.676  1.00 53.30           N1+
ATOM   1007  NH2 ARG C 179      83.680 -11.249-226.649  1.00 49.48           N  
ATOM   1008  HN  ARG C 179      92.013 -10.760-227.743  1.00  0.00           H  
ATOM   1009  HE  ARG C 179      85.947 -11.372-225.710  1.00  0.00           H  
ATOM   1010 1HH1 ARG C 179      83.860 -11.092-229.159  1.00  0.00           H  
ATOM   1011 2HH1 ARG C 179      85.620 -11.145-229.218  1.00  0.00           H  
ATOM   1012 1HH2 ARG C 179      82.784 -11.190-227.132  1.00  0.00           H  
ATOM   1013 2HH2 ARG C 179      83.716 -11.318-225.632  1.00  0.00           H  
ATOM   1014  N   ASN C 180      91.618 -13.942-226.626  1.00 42.65           N  
ATOM   1015  CA  ASN C 180      91.603 -15.390-226.460  1.00 51.88           C  
ATOM   1016  C   ASN C 180      92.799 -15.927-225.704  1.00 50.22           C  
ATOM   1017  O   ASN C 180      92.875 -17.134-225.526  1.00 45.40           O  
ATOM   1018  CB  ASN C 180      91.556 -16.100-227.819  1.00 39.77           C  
ATOM   1019  CG  ASN C 180      90.290 -15.826-228.584  1.00 44.92           C  
ATOM   1020  ND2 ASN C 180      90.377 -15.910-229.909  1.00 40.32           N  
ATOM   1021  OD1 ASN C 180      89.241 -15.538-227.997  1.00 51.17           O  
ATOM   1022  HN  ASN C 180      92.131 -13.530-227.406  1.00  0.00           H  
ATOM   1023 1HD2 ASN C 180      91.243 -16.148-230.393  1.00  0.00           H  
ATOM   1024 2HD2 ASN C 180      89.519 -15.724-230.428  1.00  0.00           H  
ATOM   1025  N   ALA C 181      93.752 -15.091-225.318  1.00 49.34           N  
ATOM   1026  CA  ALA C 181      94.993 -15.578-224.726  1.00 48.11           C  
ATOM   1027  C   ALA C 181      94.725 -16.086-223.314  1.00 49.09           C  
ATOM   1028  O   ALA C 181      94.592 -15.292-222.377  1.00 44.07           O  
ATOM   1029  CB  ALA C 181      96.073 -14.479-224.719  1.00 41.73           C  
ATOM   1030  HN  ALA C 181      93.615 -14.087-225.437  1.00  0.00           H  
ATOM   1031  N   PRO C 182      94.684 -17.402-223.122  1.00 49.28           N  
ATOM   1032  CA  PRO C 182      94.189 -17.956-221.843  1.00 43.51           C  
ATOM   1033  C   PRO C 182      94.962 -17.486-220.609  1.00 45.53           C  
ATOM   1034  O   PRO C 182      94.380 -17.370-219.528  1.00 46.33           O  
ATOM   1035  CB  PRO C 182      94.331 -19.478-222.052  1.00 37.80           C  
ATOM   1036  CG  PRO C 182      94.339 -19.638-223.587  1.00 43.43           C  
ATOM   1037  CD  PRO C 182      95.074 -18.441-224.092  1.00 46.84           C  
ATOM   1038  N   ARG C 183      96.247 -17.215-220.734  1.00 44.46           N  
ATOM   1039  CA  ARG C 183      97.058 -16.876-219.579  1.00 43.46           C  
ATOM   1040  C   ARG C 183      97.146 -15.382-219.309  1.00 43.93           C  
ATOM   1041  O   ARG C 183      97.801 -15.004-218.335  1.00 50.66           O  
ATOM   1042  CB  ARG C 183      98.472 -17.443-219.732  1.00 30.12           C  
ATOM   1043  CG  ARG C 183      98.507 -18.973-219.855  1.00 38.07           C  
ATOM   1044  CD  ARG C 183      99.842 -19.479-220.340  1.00 34.92           C  
ATOM   1045  NE  ARG C 183      99.917 -20.924-220.131  1.00 42.72           N  
ATOM   1046  CZ  ARG C 183     100.900 -21.701-220.575  1.00 42.57           C  
ATOM   1047  NH1 ARG C 183     101.904 -21.188-221.265  1.00 36.94           N1+
ATOM   1048  NH2 ARG C 183     100.875 -23.002-220.320  1.00 51.00           N  
ATOM   1049  HN  ARG C 183      96.678 -17.244-221.658  1.00  0.00           H  
ATOM   1050  HE  ARG C 183      99.162 -21.367-219.608  1.00  0.00           H  
ATOM   1051 1HH1 ARG C 183     101.923 -20.187-221.461  1.00  0.00           H  
ATOM   1052 2HH1 ARG C 183     102.658 -21.784-221.606  1.00  0.00           H  
ATOM   1053 1HH2 ARG C 183     100.100 -23.398-219.788  1.00  0.00           H  
ATOM   1054 2HH2 ARG C 183     101.629 -23.598-220.661  1.00  0.00           H  
ATOM   1055  N   CYS C 184      96.508 -14.522-220.108  1.00 36.86           N  
ATOM   1056  CA  CYS C 184      96.602 -13.079-219.878  1.00 36.59           C  
ATOM   1057  C   CYS C 184      95.551 -12.643-218.866  1.00 35.31           C  
ATOM   1058  O   CYS C 184      94.355 -12.783-219.119  1.00 34.27           O  
ATOM   1059  CB  CYS C 184      96.442 -12.264-221.166  1.00 31.82           C  
ATOM   1060  SG  CYS C 184      96.508 -10.446-220.844  1.00 40.09           S  
ATOM   1061  HN  CYS C 184      95.950 -14.874-220.886  1.00  0.00           H  
ATOM   1062  N   VAL C 185      95.997 -12.050-217.749  1.00 43.23           N  
ATOM   1063  CA  VAL C 185      95.072 -11.492-216.760  1.00 42.88           C  
ATOM   1064  C   VAL C 185      94.654 -10.065-217.107  1.00 40.38           C  
ATOM   1065  O   VAL C 185      93.746  -9.518-216.461  1.00 43.31           O  
ATOM   1066  CB  VAL C 185      95.695 -11.563-215.343  1.00 38.22           C  
ATOM   1067  CG1 VAL C 185      96.782 -10.447-215.123  1.00 35.82           C  
ATOM   1068  CG2 VAL C 185      94.611 -11.521-214.258  1.00 34.11           C  
ATOM   1069  HN  VAL C 185      97.002 -11.986-217.585  1.00  0.00           H  
ATOM   1070  N   GLY C 186      95.249  -9.463-218.136  1.00 34.60           N  
ATOM   1071  CA  GLY C 186      94.971  -8.077-218.477  1.00 38.35           C  
ATOM   1072  C   GLY C 186      93.880  -7.878-219.511  1.00 43.34           C  
ATOM   1073  O   GLY C 186      93.736  -6.787-220.078  1.00 46.68           O  
ATOM   1074  HN  GLY C 186      95.917  -9.988-218.700  1.00  0.00           H  
ATOM   1075  N   ARG C 187      93.089  -8.919-219.752  1.00 45.46           N  
ATOM   1076  CA  ARG C 187      92.201  -8.939-220.905  1.00 48.39           C  
ATOM   1077  C   ARG C 187      90.957  -8.080-220.748  1.00 45.46           C  
ATOM   1078  O   ARG C 187      90.193  -7.981-221.714  1.00 41.74           O  
ATOM   1079  CB  ARG C 187      91.759 -10.373-221.210  1.00 40.97           C  
ATOM   1080  CG  ARG C 187      92.744 -11.164-222.027  1.00 43.07           C  
ATOM   1081  CD  ARG C 187      92.215 -12.554-222.281  1.00 43.45           C  
ATOM   1082  NE  ARG C 187      92.326 -13.437-221.128  1.00 50.82           N  
ATOM   1083  CZ  ARG C 187      91.934 -14.709-221.158  1.00 49.26           C  
ATOM   1084  NH1 ARG C 187      91.409 -15.188-222.277  1.00 40.31           N1+
ATOM   1085  NH2 ARG C 187      92.069 -15.494-220.099  1.00 46.25           N  
ATOM   1086  HN  ARG C 187      93.105  -9.718-219.118  1.00  0.00           H  
ATOM   1087  HE  ARG C 187      92.720 -13.066-220.263  1.00  0.00           H  
ATOM   1088 1HH1 ARG C 187      91.305 -14.584-223.092  1.00  0.00           H  
ATOM   1089 2HH1 ARG C 187      91.109 -16.163-222.300  1.00  0.00           H  
ATOM   1090 1HH2 ARG C 187      92.473 -15.125-219.238  1.00  0.00           H  
ATOM   1091 2HH2 ARG C 187      91.769 -16.469-220.122  1.00  0.00           H  
ATOM   1092  N   ILE C 188      90.690  -7.510-219.570  1.00 37.74           N  
ATOM   1093  CA  ILE C 188      89.586  -6.553-219.487  1.00 39.88           C  
ATOM   1094  C   ILE C 188      89.775  -5.478-220.555  1.00 45.22           C  
ATOM   1095  O   ILE C 188      88.799  -4.991-221.139  1.00 45.50           O  
ATOM   1096  CB  ILE C 188      89.484  -5.954-218.061  1.00 42.49           C  
ATOM   1097  CG1 ILE C 188      88.153  -5.251-217.828  1.00 41.16           C  
ATOM   1098  CG2 ILE C 188      90.668  -4.974-217.727  1.00 38.48           C  
ATOM   1099  CD1 ILE C 188      86.994  -6.149-217.683  1.00 45.62           C  
ATOM   1100  HN  ILE C 188      91.245  -7.737-218.745  1.00  0.00           H  
ATOM   1101  N   GLN C 189      91.039  -5.189-220.904  1.00 45.87           N  
ATOM   1102  CA  GLN C 189      91.482  -4.124-221.803  1.00 55.47           C  
ATOM   1103  C   GLN C 189      91.467  -4.496-223.288  1.00 58.31           C  
ATOM   1104  O   GLN C 189      91.915  -3.679-224.102  1.00 41.68           O  
ATOM   1105  CB  GLN C 189      92.915  -3.710-221.447  1.00 53.92           C  
ATOM   1106  CG  GLN C 189      93.031  -2.762-220.296  1.00 52.73           C  
ATOM   1107  CD  GLN C 189      92.469  -1.424-220.648  1.00 65.51           C  
ATOM   1108  NE2 GLN C 189      92.868  -0.886-221.819  1.00 54.34           N  
ATOM   1109  OE1 GLN C 189      91.678  -0.870-219.895  1.00 80.81           O  
ATOM   1110  HN  GLN C 189      91.769  -5.775-220.499  1.00  0.00           H  
ATOM   1111 1HE2 GLN C 189      92.484   0.028-222.059  1.00  0.00           H  
ATOM   1112 2HE2 GLN C 189      93.527  -1.347-222.446  1.00  0.00           H  
ATOM   1113  N   TRP C 190      90.996  -5.698-223.657  1.00 54.25           N  
ATOM   1114  CA  TRP C 190      91.247  -6.231-224.994  1.00 53.39           C  
ATOM   1115  C   TRP C 190      90.651  -5.364-226.101  1.00 52.44           C  
ATOM   1116  O   TRP C 190      91.128  -5.424-227.236  1.00 54.04           O  
ATOM   1117  CB  TRP C 190      90.706  -7.684-225.114  1.00 47.54           C  
ATOM   1118  CG  TRP C 190      89.199  -7.770-225.207  1.00 45.91           C  
ATOM   1119  CD1 TRP C 190      88.307  -7.832-224.170  1.00 44.88           C  
ATOM   1120  CD2 TRP C 190      88.416  -7.774-226.404  1.00 48.77           C  
ATOM   1121  CE2 TRP C 190      87.065  -7.845-226.021  1.00 45.68           C  
ATOM   1122  CE3 TRP C 190      88.729  -7.733-227.762  1.00 54.92           C  
ATOM   1123  NE1 TRP C 190      87.025  -7.886-224.654  1.00 50.35           N  
ATOM   1124  CZ2 TRP C 190      86.028  -7.866-226.950  1.00 44.48           C  
ATOM   1125  CZ3 TRP C 190      87.695  -7.752-228.684  1.00 58.41           C  
ATOM   1126  CH2 TRP C 190      86.361  -7.813-228.272  1.00 45.18           C  
ATOM   1127  HN  TRP C 190      90.453  -6.249-222.992  1.00  0.00           H  
ATOM   1128  N   GLY C 191      89.630  -4.560-225.808  1.00 57.16           N  
ATOM   1129  CA  GLY C 191      89.071  -3.708-226.839  1.00 65.33           C  
ATOM   1130  C   GLY C 191      89.896  -2.464-227.142  1.00 69.92           C  
ATOM   1131  O   GLY C 191      89.729  -1.869-228.210  1.00 70.59           O  
ATOM   1132  HN  GLY C 191      89.244  -4.544-224.864  1.00  0.00           H  
ATOM   1133  N   LYS C 192      90.774  -2.058-226.239  1.00 67.46           N  
ATOM   1134  CA  LYS C 192      91.568  -0.848-226.411  1.00 65.43           C  
ATOM   1135  C   LYS C 192      93.005  -1.279-226.709  1.00 65.31           C  
ATOM   1136  O   LYS C 192      93.835  -1.415-225.809  1.00 71.84           O  
ATOM   1137  CB  LYS C 192      91.470   0.059-225.173  1.00 60.89           C  
ATOM   1138  CG  LYS C 192      90.034   0.470-224.799  1.00 73.13           C  
ATOM   1139  CD  LYS C 192      89.689   0.063-223.355  1.00 92.73           C  
ATOM   1140  CE  LYS C 192      88.351  -0.706-223.266  1.00100.22           C  
ATOM   1141  NZ  LYS C 192      88.159  -1.448-221.966  1.00 96.54           N1+
ATOM   1142  HN  LYS C 192      90.900  -2.612-225.392  1.00  0.00           H  
ATOM   1143  HZ1 LYS C 192      87.276  -1.955-221.907  1.00  0.00           H  
ATOM   1144  HZ2 LYS C 192      88.263  -0.815-221.173  1.00  0.00           H  
ATOM   1145  HZ3 LYS C 192      88.945  -2.074-221.790  1.00  0.00           H  
ATOM   1146  N   LEU C 193      93.288  -1.479-227.993  1.00 54.20           N  
ATOM   1147  CA  LEU C 193      94.589  -1.891-228.498  1.00 51.87           C  
ATOM   1148  C   LEU C 193      94.892  -1.069-229.744  1.00 61.73           C  
ATOM   1149  O   LEU C 193      93.998  -0.831-230.560  1.00 60.34           O  
ATOM   1150  CB  LEU C 193      94.592  -3.405-228.823  1.00 57.33           C  
ATOM   1151  CG  LEU C 193      95.774  -4.000-229.587  1.00 49.34           C  
ATOM   1152  CD1 LEU C 193      97.073  -3.934-228.777  1.00 47.62           C  
ATOM   1153  CD2 LEU C 193      95.432  -5.426-229.970  1.00 53.31           C  
ATOM   1154  HN  LEU C 193      92.540  -1.333-228.672  1.00  0.00           H  
ATOM   1155  N   GLN C 194      96.141  -0.619-229.891  1.00 65.63           N  
ATOM   1156  CA  GLN C 194      96.548   0.157-231.061  1.00 68.52           C  
ATOM   1157  C   GLN C 194      97.321  -0.741-232.017  1.00 76.38           C  
ATOM   1158  O   GLN C 194      98.340  -1.327-231.639  1.00 81.93           O  
ATOM   1159  CB  GLN C 194      97.397   1.368-230.687  1.00 60.55           C  
ATOM   1160  CG  GLN C 194      97.966   2.086-231.919  1.00 53.53           C  
ATOM   1161  CD  GLN C 194      96.898   2.829-232.695  1.00 65.98           C  
ATOM   1162  NE2 GLN C 194      96.974   2.763-234.023  1.00 72.07           N  
ATOM   1163  OE1 GLN C 194      96.004   3.450-232.110  1.00 68.03           O  
ATOM   1164  HN  GLN C 194      96.830  -0.822-229.167  1.00  0.00           H  
ATOM   1165 1HE2 GLN C 194      96.255   3.263-234.545  1.00  0.00           H  
ATOM   1166 2HE2 GLN C 194      97.712   2.250-234.506  1.00  0.00           H  
ATOM   1167  N   VAL C 195      96.853  -0.826-233.261  1.00 69.72           N  
ATOM   1168  CA  VAL C 195      97.412  -1.749-234.240  1.00 63.68           C  
ATOM   1169  C   VAL C 195      98.193  -0.966-235.275  1.00 64.98           C  
ATOM   1170  O   VAL C 195      97.618  -0.172-236.031  1.00 65.33           O  
ATOM   1171  CB  VAL C 195      96.325  -2.588-234.914  1.00 54.88           C  
ATOM   1172  CG1 VAL C 195      96.957  -3.515-235.953  1.00 48.20           C  
ATOM   1173  CG2 VAL C 195      95.544  -3.350-233.865  1.00 46.47           C  
ATOM   1174  HN  VAL C 195      96.077  -0.225-233.538  1.00  0.00           H  
ATOM   1175  N   PHE C 196      99.492  -1.228-235.340  1.00 61.53           N  
ATOM   1176  CA  PHE C 196     100.373  -0.601-236.316  1.00 64.87           C  
ATOM   1177  C   PHE C 196     100.608  -1.585-237.461  1.00 57.14           C  
ATOM   1178  O   PHE C 196     101.183  -2.665-237.264  1.00 49.89           O  
ATOM   1179  CB  PHE C 196     101.680  -0.176-235.656  1.00 69.73           C  
ATOM   1180  CG  PHE C 196     101.525   0.994-234.730  1.00 73.84           C  
ATOM   1181  CD1 PHE C 196     101.217   2.257-235.225  1.00 71.65           C  
ATOM   1182  CD2 PHE C 196     101.686   0.838-233.367  1.00 65.77           C  
ATOM   1183  CE1 PHE C 196     101.075   3.341-234.370  1.00 62.53           C  
ATOM   1184  CE2 PHE C 196     101.544   1.930-232.504  1.00 66.16           C  
ATOM   1185  CZ  PHE C 196     101.242   3.181-233.010  1.00 56.88           C  
ATOM   1186  HN  PHE C 196      99.890  -1.896-234.680  1.00  0.00           H  
ATOM   1187  N   ASP C 197     100.148  -1.223-238.652  1.00 57.61           N  
ATOM   1188  CA  ASP C 197     100.351  -2.064-239.823  1.00 55.18           C  
ATOM   1189  C   ASP C 197     101.723  -1.754-240.404  1.00 58.68           C  
ATOM   1190  O   ASP C 197     101.922  -0.721-241.052  1.00 65.42           O  
ATOM   1191  CB  ASP C 197      99.241  -1.840-240.837  1.00 60.99           C  
ATOM   1192  CG  ASP C 197      99.407  -2.694-242.065  1.00 71.24           C  
ATOM   1193  OD1 ASP C 197     100.357  -3.505-242.107  1.00 65.31           O  
ATOM   1194  OD2 ASP C 197      98.596  -2.555-243.000  1.00 78.85           O1-
ATOM   1195  HN  ASP C 197      99.644  -0.341-238.749  1.00  0.00           H  
ATOM   1196  N   ALA C 198     102.680  -2.656-240.165  1.00 58.13           N  
ATOM   1197  CA  ALA C 198     104.014  -2.584-240.749  1.00 61.78           C  
ATOM   1198  C   ALA C 198     104.221  -3.625-241.848  1.00 67.88           C  
ATOM   1199  O   ALA C 198     105.365  -3.993-242.139  1.00 64.44           O  
ATOM   1200  CB  ALA C 198     105.078  -2.745-239.657  1.00 62.91           C  
ATOM   1201  HN  ALA C 198     102.466  -3.435-239.542  1.00  0.00           H  
ATOM   1202  N   ARG C 199     103.135  -4.103-242.474  1.00 69.81           N  
ATOM   1203  CA  ARG C 199     103.242  -5.166-243.468  1.00 75.55           C  
ATOM   1204  C   ARG C 199     103.930  -4.714-244.746  1.00 81.10           C  
ATOM   1205  O   ARG C 199     104.252  -5.559-245.587  1.00 85.99           O  
ATOM   1206  CB  ARG C 199     101.858  -5.739-243.790  1.00 67.60           C  
ATOM   1207  CG  ARG C 199     101.298  -6.619-242.671  1.00 70.66           C  
ATOM   1208  CD  ARG C 199      99.859  -7.017-242.939  1.00 68.26           C  
ATOM   1209  NE  ARG C 199      98.997  -5.859-243.167  1.00 70.86           N  
ATOM   1210  CZ  ARG C 199      97.793  -5.936-243.722  1.00 69.62           C  
ATOM   1211  NH1 ARG C 199      97.314  -7.112-244.116  1.00 70.74           N1+
ATOM   1212  NH2 ARG C 199      97.065  -4.844-243.887  1.00 64.96           N  
ATOM   1213  HN  ARG C 199     102.218  -3.716-242.251  1.00  0.00           H  
ATOM   1214  HE  ARG C 199      99.339  -4.941-242.884  1.00  0.00           H  
ATOM   1215 1HH1 ARG C 199      97.875  -7.954-243.989  1.00  0.00           H  
ATOM   1216 2HH1 ARG C 199      96.389  -7.171-244.542  1.00  0.00           H  
ATOM   1217 1HH2 ARG C 199      97.432  -3.942-243.585  1.00  0.00           H  
ATOM   1218 2HH2 ARG C 199      96.140  -4.903-244.313  1.00  0.00           H  
ATOM   1219  N   ASP C 200     104.173  -3.421-244.916  1.00 78.58           N  
ATOM   1220  CA  ASP C 200     104.996  -2.955-246.024  1.00 95.65           C  
ATOM   1221  C   ASP C 200     106.471  -2.825-245.641  1.00 96.44           C  
ATOM   1222  O   ASP C 200     107.219  -2.120-246.328  1.00 86.05           O  
ATOM   1223  CB  ASP C 200     104.458  -1.625-246.571  1.00106.04           C  
ATOM   1224  CG  ASP C 200     103.949  -0.689-245.475  1.00115.49           C  
ATOM   1225  OD1 ASP C 200     103.296  -1.178-244.520  1.00113.51           O  
ATOM   1226  OD2 ASP C 200     104.191   0.537-245.584  1.00119.90           O1-
ATOM   1227  HN  ASP C 200     103.779  -2.744-244.263  1.00  0.00           H  
ATOM   1228  N   CYS C 201     106.908  -3.503-244.576  1.00 96.95           N  
ATOM   1229  CA  CYS C 201     108.281  -3.356-244.110  1.00 91.29           C  
ATOM   1230  C   CYS C 201     109.251  -4.093-245.026  1.00 90.73           C  
ATOM   1231  O   CYS C 201     108.998  -5.224-245.447  1.00 83.92           O  
ATOM   1232  CB  CYS C 201     108.419  -3.868-242.683  1.00 84.98           C  
ATOM   1233  SG  CYS C 201     109.992  -3.428-241.914  1.00 81.30           S  
ATOM   1234  HN  CYS C 201     106.273  -4.131-244.083  1.00  0.00           H  
ATOM   1235  N   ARG C 202     110.381  -3.444-245.321  1.00 96.10           N  
ATOM   1236  CA  ARG C 202     111.269  -3.862-246.397  1.00 99.32           C  
ATOM   1237  C   ARG C 202     112.598  -4.448-245.941  1.00 95.82           C  
ATOM   1238  O   ARG C 202     113.154  -5.281-246.656  1.00 94.73           O  
ATOM   1239  CB  ARG C 202     111.560  -2.675-247.325  1.00107.79           C  
ATOM   1240  CG  ARG C 202     110.316  -1.991-247.868  1.00113.00           C  
ATOM   1241  CD  ARG C 202     109.973  -2.485-249.265  1.00117.30           C  
ATOM   1242  NE  ARG C 202     110.323  -1.499-250.286  1.00121.58           N  
ATOM   1243  CZ  ARG C 202     109.480  -0.589-250.771  1.00121.40           C  
ATOM   1244  NH1 ARG C 202     108.228  -0.537-250.329  1.00121.01           N1+
ATOM   1245  NH2 ARG C 202     109.887   0.271-251.698  1.00121.39           N  
ATOM   1246  HN  ARG C 202     110.632  -2.623-244.770  1.00  0.00           H  
ATOM   1247  HE  ARG C 202     111.275  -1.509-250.651  1.00  0.00           H  
ATOM   1248 1HH1 ARG C 202     107.582   0.160-250.700  1.00  0.00           H  
ATOM   1249 2HH1 ARG C 202     107.915  -1.197-249.617  1.00  0.00           H  
ATOM   1250 1HH2 ARG C 202     109.241   0.968-252.069  1.00  0.00           H  
ATOM   1251 2HH2 ARG C 202     110.848   0.231-252.037  1.00  0.00           H  
ATOM   1252  N   SER C 203     113.138  -4.023-244.800  1.00 98.98           N  
ATOM   1253  CA  SER C 203     114.432  -4.509-244.330  1.00101.05           C  
ATOM   1254  C   SER C 203     114.576  -4.183-242.847  1.00 95.28           C  
ATOM   1255  O   SER C 203     113.721  -3.526-242.246  1.00 90.23           O  
ATOM   1256  CB  SER C 203     115.590  -3.904-245.132  1.00105.70           C  
ATOM   1257  OG  SER C 203     116.055  -2.702-244.533  1.00101.13           O  
ATOM   1258  HN  SER C 203     112.633  -3.338-244.238  1.00  0.00           H  
ATOM   1259  HG  SER C 203     116.773  -2.327-245.030  1.00  0.00           H  
ATOM   1260  N   ALA C 204     115.699  -4.625-242.268  1.00 94.52           N  
ATOM   1261  CA  ALA C 204     115.905  -4.505-240.824  1.00 91.71           C  
ATOM   1262  C   ALA C 204     116.039  -3.057-240.352  1.00 83.44           C  
ATOM   1263  O   ALA C 204     115.882  -2.803-239.153  1.00 69.57           O  
ATOM   1264  CB  ALA C 204     117.137  -5.308-240.397  1.00 90.47           C  
ATOM   1265  HN  ALA C 204     116.424  -5.053-242.844  1.00  0.00           H  
ATOM   1266  N   GLN C 205     116.324  -2.108-241.255  1.00 84.54           N  
ATOM   1267  CA  GLN C 205     116.341  -0.697-240.869  1.00 83.92           C  
ATOM   1268  C   GLN C 205     114.921  -0.156-240.734  1.00 77.88           C  
ATOM   1269  O   GLN C 205     114.594   0.502-239.742  1.00 75.65           O  
ATOM   1270  CB  GLN C 205     117.144   0.133-241.882  1.00 86.93           C  
ATOM   1271  CG  GLN C 205     117.562   1.536-241.384  1.00 91.52           C  
ATOM   1272  CD  GLN C 205     118.773   1.505-240.455  1.00101.20           C  
ATOM   1273  NE2 GLN C 205     118.847   2.467-239.537  1.00 91.07           N  
ATOM   1274  OE1 GLN C 205     119.629   0.621-240.560  1.00114.32           O  
ATOM   1275  HN  GLN C 205     116.531  -2.372-242.218  1.00  0.00           H  
ATOM   1276 1HE2 GLN C 205     119.656   2.446-238.916  1.00  0.00           H  
ATOM   1277 2HE2 GLN C 205     118.140   3.197-239.450  1.00  0.00           H  
ATOM   1278  N   GLU C 206     114.065  -0.420-241.727  1.00 79.85           N  
ATOM   1279  CA  GLU C 206     112.657  -0.048-241.612  1.00 78.62           C  
ATOM   1280  C   GLU C 206     112.023  -0.708-240.397  1.00 71.94           C  
ATOM   1281  O   GLU C 206     111.361  -0.044-239.587  1.00 71.24           O  
ATOM   1282  CB  GLU C 206     111.900  -0.440-242.878  1.00 86.86           C  
ATOM   1283  CG  GLU C 206     112.685  -0.218-244.147  1.00100.14           C  
ATOM   1284  CD  GLU C 206     111.782   0.063-245.323  1.00109.50           C  
ATOM   1285  OE1 GLU C 206     112.300   0.405-246.409  1.00110.49           O  
ATOM   1286  OE2 GLU C 206     110.548  -0.053-245.157  1.00112.94           O1-
ATOM   1287  HN  GLU C 206     114.398  -0.885-242.572  1.00  0.00           H  
ATOM   1288  N   MET C 207     112.209  -2.024-240.265  1.00 69.45           N  
ATOM   1289  CA  MET C 207     111.826  -2.747-239.057  1.00 73.07           C  
ATOM   1290  C   MET C 207     112.209  -1.959-237.817  1.00 65.85           C  
ATOM   1291  O   MET C 207     111.354  -1.593-237.004  1.00 71.44           O  
ATOM   1292  CB  MET C 207     112.484  -4.134-239.055  1.00 85.03           C  
ATOM   1293  CG  MET C 207     112.316  -4.931-237.766  1.00101.03           C  
ATOM   1294  SD  MET C 207     112.351  -6.728-238.007  1.00110.34           S  
ATOM   1295  CE  MET C 207     113.727  -6.912-239.137  1.00109.14           C  
ATOM   1296  HN  MET C 207     112.633  -2.541-241.035  1.00  0.00           H  
ATOM   1297  N   PHE C 208     113.498  -1.630-237.704  1.00 71.78           N  
ATOM   1298  CA  PHE C 208     113.983  -0.875-236.551  1.00 72.65           C  
ATOM   1299  C   PHE C 208     113.236   0.444-236.379  1.00 72.51           C  
ATOM   1300  O   PHE C 208     112.946   0.842-235.246  1.00 64.72           O  
ATOM   1301  CB  PHE C 208     115.488  -0.644-236.685  1.00 73.17           C  
ATOM   1302  CG  PHE C 208     116.091   0.103-235.539  1.00 79.30           C  
ATOM   1303  CD1 PHE C 208     116.269  -0.511-234.311  1.00 76.80           C  
ATOM   1304  CD2 PHE C 208     116.494   1.422-235.692  1.00 87.72           C  
ATOM   1305  CE1 PHE C 208     116.829   0.176-233.248  1.00 81.67           C  
ATOM   1306  CE2 PHE C 208     117.057   2.115-234.634  1.00 89.53           C  
ATOM   1307  CZ  PHE C 208     117.224   1.489-233.411  1.00 89.45           C  
ATOM   1308  HN  PHE C 208     114.154  -1.910-238.433  1.00  0.00           H  
ATOM   1309  N   THR C 209     112.893   1.124-237.479  1.00 74.38           N  
ATOM   1310  CA  THR C 209     112.132   2.365-237.344  1.00 72.01           C  
ATOM   1311  C   THR C 209     110.721   2.101-236.833  1.00 76.79           C  
ATOM   1312  O   THR C 209     110.211   2.845-235.987  1.00 74.96           O  
ATOM   1313  CB  THR C 209     112.067   3.118-238.671  1.00 66.35           C  
ATOM   1314  CG2 THR C 209     111.731   4.574-238.412  1.00 60.16           C  
ATOM   1315  OG1 THR C 209     113.333   3.042-239.332  1.00 65.27           O  
ATOM   1316  HN  THR C 209     113.160   0.780-238.402  1.00  0.00           H  
ATOM   1317  HG1 THR C 209     113.543   2.130-239.494  1.00  0.00           H  
ATOM   1318  N   TYR C 210     110.066   1.057-237.347  1.00 69.44           N  
ATOM   1319  CA  TYR C 210     108.741   0.712-236.847  1.00 66.19           C  
ATOM   1320  C   TYR C 210     108.775   0.404-235.348  1.00 61.95           C  
ATOM   1321  O   TYR C 210     107.910   0.858-234.585  1.00 57.16           O  
ATOM   1322  CB  TYR C 210     108.197  -0.474-237.629  1.00 69.87           C  
ATOM   1323  CG  TYR C 210     107.469  -0.136-238.910  1.00 67.88           C  
ATOM   1324  CD1 TYR C 210     106.298   0.606-238.889  1.00 62.94           C  
ATOM   1325  CD2 TYR C 210     107.920  -0.617-240.138  1.00 75.72           C  
ATOM   1326  CE1 TYR C 210     105.607   0.886-240.062  1.00 68.02           C  
ATOM   1327  CE2 TYR C 210     107.235  -0.352-241.311  1.00 74.91           C  
ATOM   1328  CZ  TYR C 210     106.079   0.400-241.263  1.00 72.72           C  
ATOM   1329  OH  TYR C 210     105.392   0.669-242.414  1.00 74.56           O  
ATOM   1330  HN  TYR C 210     110.492   0.502-238.089  1.00  0.00           H  
ATOM   1331  HH  TYR C 210     104.596   1.187-242.381  1.00  0.00           H  
ATOM   1332  N   ILE C 211     109.778  -0.349-234.900  1.00 56.51           N  
ATOM   1333  CA  ILE C 211     109.839  -0.728-233.492  1.00 54.13           C  
ATOM   1334  C   ILE C 211     109.900   0.515-232.610  1.00 65.82           C  
ATOM   1335  O   ILE C 211     109.168   0.634-231.621  1.00 65.79           O  
ATOM   1336  CB  ILE C 211     111.028  -1.669-233.246  1.00 59.01           C  
ATOM   1337  CG1 ILE C 211     110.829  -2.970-234.025  1.00 70.22           C  
ATOM   1338  CG2 ILE C 211     111.192  -1.948-231.767  1.00 51.39           C  
ATOM   1339  CD1 ILE C 211     111.789  -4.068-233.629  1.00 71.59           C  
ATOM   1340  HN  ILE C 211     110.506  -0.662-235.543  1.00  0.00           H  
ATOM   1341  N   CYS C 212     110.742   1.484-232.989  1.00 70.31           N  
ATOM   1342  CA  CYS C 212     110.926   2.687-232.183  1.00 72.42           C  
ATOM   1343  C   CYS C 212     109.674   3.560-232.156  1.00 69.94           C  
ATOM   1344  O   CYS C 212     109.413   4.236-231.153  1.00 67.67           O  
ATOM   1345  CB  CYS C 212     112.127   3.485-232.704  1.00 83.04           C  
ATOM   1346  SG  CYS C 212     113.741   2.619-232.571  1.00 81.41           S  
ATOM   1347  HN  CYS C 212     111.265   1.380-233.858  1.00  0.00           H  
ATOM   1348  N   ASN C 213     108.893   3.569-233.239  1.00 69.20           N  
ATOM   1349  CA  ASN C 213     107.605   4.256-233.200  1.00 70.12           C  
ATOM   1350  C   ASN C 213     106.655   3.582-232.219  1.00 65.59           C  
ATOM   1351  O   ASN C 213     105.954   4.255-231.450  1.00 61.61           O  
ATOM   1352  CB  ASN C 213     106.994   4.306-234.602  1.00 76.51           C  
ATOM   1353  CG  ASN C 213     107.567   5.430-235.426  1.00 80.04           C  
ATOM   1354  ND2 ASN C 213     108.348   5.092-236.449  1.00 77.30           N  
ATOM   1355  OD1 ASN C 213     107.326   6.598-235.132  1.00 81.67           O  
ATOM   1356  HN  ASN C 213     109.195   3.097-234.091  1.00  0.00           H  
ATOM   1357 1HD2 ASN C 213     108.736   5.853-237.007  1.00  0.00           H  
ATOM   1358 2HD2 ASN C 213     108.548   4.122-236.693  1.00  0.00           H  
ATOM   1359  N   HIS C 214     106.621   2.248-232.229  1.00 65.30           N  
ATOM   1360  CA  HIS C 214     105.826   1.513-231.252  1.00 57.20           C  
ATOM   1361  C   HIS C 214     106.228   1.895-229.831  1.00 51.05           C  
ATOM   1362  O   HIS C 214     105.399   2.340-229.027  1.00 49.09           O  
ATOM   1363  CB  HIS C 214     106.003   0.017-231.487  1.00 54.15           C  
ATOM   1364  CG  HIS C 214     105.255  -0.848-230.517  1.00 57.78           C  
ATOM   1365  CD2 HIS C 214     105.314  -0.943-229.168  1.00 59.43           C  
ATOM   1366  ND1 HIS C 214     104.334  -1.788-230.925  1.00 56.74           N  
ATOM   1367  CE1 HIS C 214     103.850  -2.417-229.870  1.00 59.44           C  
ATOM   1368  NE2 HIS C 214     104.426  -1.924-228.790  1.00 53.01           N  
ATOM   1369  HN  HIS C 214     107.158   1.736-232.929  1.00  0.00           H  
ATOM   1370  N   ILE C 215     107.513   1.726-229.515  1.00 55.84           N  
ATOM   1371  CA  ILE C 215     108.014   2.017-228.169  1.00 57.35           C  
ATOM   1372  C   ILE C 215     107.671   3.448-227.758  1.00 59.11           C  
ATOM   1373  O   ILE C 215     107.174   3.686-226.650  1.00 59.62           O  
ATOM   1374  CB  ILE C 215     109.530   1.751-228.100  1.00 55.11           C  
ATOM   1375  CG1 ILE C 215     109.828   0.263-228.344  1.00 56.63           C  
ATOM   1376  CG2 ILE C 215     110.107   2.226-226.774  1.00 50.94           C  
ATOM   1377  CD1 ILE C 215     111.304  -0.108-228.159  1.00 50.99           C  
ATOM   1378  HN  ILE C 215     108.161   1.387-230.226  1.00  0.00           H  
ATOM   1379  N   LYS C 216     107.887   4.415-228.661  1.00 56.14           N  
ATOM   1380  CA  LYS C 216     107.540   5.807-228.380  1.00 54.90           C  
ATOM   1381  C   LYS C 216     106.050   5.960-228.084  1.00 51.42           C  
ATOM   1382  O   LYS C 216     105.667   6.592-227.092  1.00 57.96           O  
ATOM   1383  CB  LYS C 216     107.952   6.695-229.560  1.00 67.45           C  
ATOM   1384  CG  LYS C 216     107.450   8.146-229.509  1.00 85.91           C  
ATOM   1385  CD  LYS C 216     108.448   9.092-228.820  1.00 98.66           C  
ATOM   1386  CE  LYS C 216     108.142  10.578-229.100  1.00 99.32           C  
ATOM   1387  NZ  LYS C 216     108.832  11.518-228.147  1.00 99.04           N1+
ATOM   1388  HN  LYS C 216     108.301   4.175-229.562  1.00  0.00           H  
ATOM   1389  HZ1 LYS C 216     108.630  12.500-228.332  1.00  0.00           H  
ATOM   1390  HZ2 LYS C 216     109.838  11.351-228.138  1.00  0.00           H  
ATOM   1391  HZ3 LYS C 216     108.613  11.279-227.180  1.00  0.00           H  
ATOM   1392  N   TYR C 217     105.187   5.381-228.932  1.00 50.80           N  
ATOM   1393  CA  TYR C 217     103.750   5.583-228.755  1.00 47.46           C  
ATOM   1394  C   TYR C 217     103.225   4.860-227.515  1.00 56.68           C  
ATOM   1395  O   TYR C 217     102.308   5.355-226.845  1.00 52.19           O  
ATOM   1396  CB  TYR C 217     102.990   5.111-230.003  1.00 57.61           C  
ATOM   1397  CG  TYR C 217     101.502   4.922-229.755  1.00 60.55           C  
ATOM   1398  CD1 TYR C 217     101.007   3.722-229.223  1.00 52.04           C  
ATOM   1399  CD2 TYR C 217     100.593   5.939-230.042  1.00 52.29           C  
ATOM   1400  CE1 TYR C 217      99.656   3.557-228.985  1.00 58.84           C  
ATOM   1401  CE2 TYR C 217      99.228   5.773-229.809  1.00 57.19           C  
ATOM   1402  CZ  TYR C 217      98.770   4.582-229.277  1.00 66.49           C  
ATOM   1403  OH  TYR C 217      97.421   4.394-229.037  1.00 78.81           O  
ATOM   1404  HN  TYR C 217     105.532   4.802-229.697  1.00  0.00           H  
ATOM   1405  HH  TYR C 217      96.814   5.097-229.237  1.00  0.00           H  
ATOM   1406  N   ALA C 218     103.750   3.660-227.234  1.00 54.74           N  
ATOM   1407  CA  ALA C 218     103.247   2.869-226.111  1.00 61.52           C  
ATOM   1408  C   ALA C 218     103.740   3.410-224.775  1.00 60.66           C  
ATOM   1409  O   ALA C 218     103.002   3.381-223.784  1.00 53.49           O  
ATOM   1410  CB  ALA C 218     103.653   1.399-226.260  1.00 57.46           C  
ATOM   1411  HN  ALA C 218     104.509   3.294-227.809  1.00  0.00           H  
ATOM   1412  N   THR C 219     104.981   3.902-224.731  1.00 59.85           N  
ATOM   1413  CA  THR C 219     105.498   4.482-223.493  1.00 58.49           C  
ATOM   1414  C   THR C 219     104.734   5.752-223.123  1.00 55.42           C  
ATOM   1415  O   THR C 219     104.272   5.886-221.981  1.00 50.55           O  
ATOM   1416  CB  THR C 219     107.003   4.745-223.610  1.00 56.46           C  
ATOM   1417  CG2 THR C 219     107.511   5.588-222.406  1.00 52.24           C  
ATOM   1418  OG1 THR C 219     107.706   3.485-223.651  1.00 54.66           O  
ATOM   1419  HN  THR C 219     105.569   3.873-225.564  1.00  0.00           H  
ATOM   1420  HG1 THR C 219     107.396   2.970-224.387  1.00  0.00           H  
ATOM   1421  N   ASN C 220     104.577   6.684-224.085  1.00 55.97           N  
ATOM   1422  CA  ASN C 220     103.715   7.870-223.942  1.00 45.74           C  
ATOM   1423  C   ASN C 220     104.009   8.602-222.630  1.00 56.99           C  
ATOM   1424  O   ASN C 220     103.111   8.927-221.846  1.00 57.34           O  
ATOM   1425  CB  ASN C 220     102.238   7.477-224.050  1.00 55.64           C  
ATOM   1426  CG  ASN C 220     101.294   8.657-223.960  1.00 57.44           C  
ATOM   1427  ND2 ASN C 220     100.206   8.479-223.223  1.00 62.69           N  
ATOM   1428  OD1 ASN C 220     101.534   9.710-224.534  1.00 68.55           O  
ATOM   1429  HN  ASN C 220     105.084   6.561-224.961  1.00  0.00           H  
ATOM   1430 1HD2 ASN C 220      99.570   9.274-223.162  1.00  0.00           H  
ATOM   1431 2HD2 ASN C 220     100.006   7.601-222.744  1.00  0.00           H  
ATOM   1432  N   ARG C 221     105.304   8.812-222.377  1.00 57.72           N  
ATOM   1433  CA  ARG C 221     105.781   9.517-221.190  1.00 61.94           C  
ATOM   1434  C   ARG C 221     105.349   8.827-219.895  1.00 62.01           C  
ATOM   1435  O   ARG C 221     105.098   9.489-218.881  1.00 57.82           O  
ATOM   1436  CB  ARG C 221     105.320  10.983-221.186  1.00 64.69           C  
ATOM   1437  CG  ARG C 221     105.881  11.853-222.295  1.00 74.73           C  
ATOM   1438  CD  ARG C 221     105.978  13.319-221.801  1.00 83.41           C  
ATOM   1439  NE  ARG C 221     105.438  14.287-222.751  1.00 90.61           N  
ATOM   1440  CZ  ARG C 221     106.072  15.394-223.139  1.00 99.33           C  
ATOM   1441  NH1 ARG C 221     107.277  15.677-222.652  1.00103.75           N1+
ATOM   1442  NH2 ARG C 221     105.498  16.228-224.004  1.00 99.20           N  
ATOM   1443  HN  ARG C 221     105.992   8.463-223.044  1.00  0.00           H  
ATOM   1444  HE  ARG C 221     104.515  14.104-223.144  1.00  0.00           H  
ATOM   1445 1HH1 ARG C 221     107.762  16.524-222.949  1.00  0.00           H  
ATOM   1446 2HH1 ARG C 221     107.717  15.038-221.989  1.00  0.00           H  
ATOM   1447 1HH2 ARG C 221     105.983  17.075-224.301  1.00  0.00           H  
ATOM   1448 2HH2 ARG C 221     104.574  16.011-224.377  1.00  0.00           H  
ATOM   1449  N   GLY C 222     105.268   7.493-219.900  1.00 67.02           N  
ATOM   1450  CA  GLY C 222     104.889   6.756-218.713  1.00 57.03           C  
ATOM   1451  C   GLY C 222     103.405   6.492-218.576  1.00 63.81           C  
ATOM   1452  O   GLY C 222     103.006   5.670-217.735  1.00 68.48           O  
ATOM   1453  HN  GLY C 222     105.478   6.983-220.758  1.00  0.00           H  
ATOM   1454  N   ASN C 223     102.572   7.155-219.373  1.00 58.11           N  
ATOM   1455  CA  ASN C 223     101.143   6.862-219.408  1.00 57.50           C  
ATOM   1456  C   ASN C 223     100.934   5.791-220.479  1.00 49.10           C  
ATOM   1457  O   ASN C 223     100.655   6.067-221.644  1.00 48.60           O  
ATOM   1458  CB  ASN C 223     100.355   8.139-219.671  1.00 55.85           C  
ATOM   1459  CG  ASN C 223      98.864   7.956-219.490  1.00 64.69           C  
ATOM   1460  ND2 ASN C 223      98.105   9.005-219.811  1.00 58.46           N  
ATOM   1461  OD1 ASN C 223      98.391   6.884-219.075  1.00 60.14           O  
ATOM   1462  HN  ASN C 223     102.942   7.889-219.977  1.00  0.00           H  
ATOM   1463 1HD2 ASN C 223      97.100   8.882-219.689  1.00  0.00           H  
ATOM   1464 2HD2 ASN C 223      98.493   9.885-220.152  1.00  0.00           H  
ATOM   1465  N   LEU C 224     101.098   4.531-220.078  1.00 52.14           N  
ATOM   1466  CA  LEU C 224     101.294   3.477-221.069  1.00 47.16           C  
ATOM   1467  C   LEU C 224      99.999   3.167-221.808  1.00 47.53           C  
ATOM   1468  O   LEU C 224      98.904   3.245-221.245  1.00 47.55           O  
ATOM   1469  CB  LEU C 224     101.851   2.223-220.407  1.00 51.34           C  
ATOM   1470  CG  LEU C 224     103.201   2.456-219.724  1.00 56.42           C  
ATOM   1471  CD1 LEU C 224     103.687   1.187-219.078  1.00 51.01           C  
ATOM   1472  CD2 LEU C 224     104.219   2.933-220.715  1.00 61.25           C  
ATOM   1473  HN  LEU C 224     101.087   4.304-219.084  1.00  0.00           H  
ATOM   1474  N   ARG C 225     100.139   2.852-223.101  1.00 48.90           N  
ATOM   1475  CA  ARG C 225      99.039   2.465-223.982  1.00 42.50           C  
ATOM   1476  C   ARG C 225      99.367   1.136-224.652  1.00 49.39           C  
ATOM   1477  O   ARG C 225     100.500   0.906-225.088  1.00 54.63           O  
ATOM   1478  CB  ARG C 225      98.761   3.547-225.071  1.00 42.58           C  
ATOM   1479  CG  ARG C 225      98.385   4.900-224.502  1.00 46.56           C  
ATOM   1480  CD  ARG C 225      98.226   6.001-225.574  1.00 56.31           C  
ATOM   1481  NE  ARG C 225      99.499   6.393-226.164  1.00 45.96           N  
ATOM   1482  CZ  ARG C 225      99.674   7.516-226.871  1.00 66.18           C  
ATOM   1483  NH1 ARG C 225      98.648   8.337-227.085  1.00 58.78           N1+
ATOM   1484  NH2 ARG C 225     100.868   7.836-227.366  1.00 48.31           N  
ATOM   1485  HN  ARG C 225     101.078   2.884-223.499  1.00  0.00           H  
ATOM   1486  HE  ARG C 225     100.301   5.778-226.031  1.00  0.00           H  
ATOM   1487 1HH1 ARG C 225      98.781   9.193-227.624  1.00  0.00           H  
ATOM   1488 2HH1 ARG C 225      97.733   8.092-226.706  1.00  0.00           H  
ATOM   1489 1HH2 ARG C 225     101.001   8.692-227.905  1.00  0.00           H  
ATOM   1490 2HH2 ARG C 225     101.654   7.207-227.202  1.00  0.00           H  
ATOM   1491  N   SER C 226      98.376   0.256-224.730  1.00 50.14           N  
ATOM   1492  CA  SER C 226      98.592  -1.041-225.363  1.00 57.09           C  
ATOM   1493  C   SER C 226      98.701  -0.885-226.879  1.00 58.63           C  
ATOM   1494  O   SER C 226      98.006  -0.061-227.483  1.00 61.10           O  
ATOM   1495  CB  SER C 226      97.462  -1.987-224.992  1.00 49.95           C  
ATOM   1496  OG  SER C 226      97.230  -1.913-223.606  1.00 55.51           O  
ATOM   1497  HN  SER C 226      97.460   0.487-224.346  1.00  0.00           H  
ATOM   1498  HG  SER C 226      96.524  -2.504-223.374  1.00  0.00           H  
ATOM   1499  N   ALA C 227      99.597  -1.664-227.493  1.00 57.27           N  
ATOM   1500  CA  ALA C 227      99.821  -1.559-228.933  1.00 58.94           C  
ATOM   1501  C   ALA C 227     100.479  -2.821-229.478  1.00 51.62           C  
ATOM   1502  O   ALA C 227     101.237  -3.494-228.779  1.00 52.53           O  
ATOM   1503  CB  ALA C 227     100.689  -0.342-229.282  1.00 53.42           C  
ATOM   1504  HN  ALA C 227     100.132  -2.341-226.949  1.00  0.00           H  
ATOM   1505  N   ILE C 228     100.207  -3.110-230.751  1.00 48.40           N  
ATOM   1506  CA  ILE C 228     100.890  -4.172-231.482  1.00 53.73           C  
ATOM   1507  C   ILE C 228     101.317  -3.633-232.846  1.00 55.43           C  
ATOM   1508  O   ILE C 228     100.596  -2.851-233.472  1.00 48.83           O  
ATOM   1509  CB  ILE C 228     100.013  -5.444-231.630  1.00 43.86           C  
ATOM   1510  CG1 ILE C 228     100.808  -6.577-232.284  1.00 49.05           C  
ATOM   1511  CG2 ILE C 228      98.736  -5.192-232.439  1.00 42.70           C  
ATOM   1512  CD1 ILE C 228     100.157  -7.963-232.107  1.00 42.59           C  
ATOM   1513  HN  ILE C 228      99.492  -2.566-231.234  1.00  0.00           H  
ATOM   1514  N   THR C 229     102.502  -4.037-233.294  1.00 52.33           N  
ATOM   1515  CA  THR C 229     102.973  -3.744-234.641  1.00 58.32           C  
ATOM   1516  C   THR C 229     103.107  -5.058-235.395  1.00 70.07           C  
ATOM   1517  O   THR C 229     103.702  -6.014-234.884  1.00 73.13           O  
ATOM   1518  CB  THR C 229     104.310  -3.003-234.627  1.00 54.76           C  
ATOM   1519  CG2 THR C 229     104.750  -2.676-236.040  1.00 48.55           C  
ATOM   1520  OG1 THR C 229     104.197  -1.798-233.854  1.00 56.01           O  
ATOM   1521  HN  THR C 229     103.105  -4.573-232.670  1.00  0.00           H  
ATOM   1522  HG1 THR C 229     103.921  -2.003-232.968  1.00  0.00           H  
ATOM   1523  N   VAL C 230     102.550  -5.106-236.600  1.00 68.53           N  
ATOM   1524  CA  VAL C 230     102.432  -6.336-237.369  1.00 64.49           C  
ATOM   1525  C   VAL C 230     103.313  -6.226-238.600  1.00 61.58           C  
ATOM   1526  O   VAL C 230     103.076  -5.380-239.473  1.00 52.40           O  
ATOM   1527  CB  VAL C 230     100.976  -6.624-237.757  1.00 61.26           C  
ATOM   1528  CG1 VAL C 230     100.906  -7.851-238.647  1.00 52.06           C  
ATOM   1529  CG2 VAL C 230     100.152  -6.825-236.507  1.00 55.69           C  
ATOM   1530  HN  VAL C 230     102.189  -4.242-237.004  1.00  0.00           H  
ATOM   1531  N   PHE C 231     104.304  -7.101-238.673  1.00 68.66           N  
ATOM   1532  CA  PHE C 231     105.247  -7.172-239.776  1.00 68.96           C  
ATOM   1533  C   PHE C 231     104.734  -8.140-240.826  1.00 64.90           C  
ATOM   1534  O   PHE C 231     103.739  -8.832-240.612  1.00 66.16           O  
ATOM   1535  CB  PHE C 231     106.612  -7.575-239.233  1.00 68.03           C  
ATOM   1536  CG  PHE C 231     107.296  -6.469-238.483  1.00 66.57           C  
ATOM   1537  CD1 PHE C 231     107.676  -5.310-239.144  1.00 73.84           C  
ATOM   1538  CD2 PHE C 231     107.545  -6.581-237.125  1.00 53.45           C  
ATOM   1539  CE1 PHE C 231     108.299  -4.281-238.462  1.00 75.31           C  
ATOM   1540  CE2 PHE C 231     108.167  -5.561-236.445  1.00 64.62           C  
ATOM   1541  CZ  PHE C 231     108.545  -4.408-237.118  1.00 72.00           C  
ATOM   1542  HN  PHE C 231     104.412  -7.766-237.908  1.00  0.00           H  
ATOM   1543  N   PRO C 232     105.359  -8.191-242.006  1.00 65.66           N  
ATOM   1544  CA  PRO C 232     104.785  -9.009-243.082  1.00 63.85           C  
ATOM   1545  C   PRO C 232     104.743 -10.483-242.714  1.00 59.82           C  
ATOM   1546  O   PRO C 232     105.593 -10.999-241.985  1.00 55.91           O  
ATOM   1547  CB  PRO C 232     105.715  -8.747-244.272  1.00 64.23           C  
ATOM   1548  CG  PRO C 232     106.336  -7.432-243.979  1.00 64.15           C  
ATOM   1549  CD  PRO C 232     106.515  -7.410-242.486  1.00 58.76           C  
ATOM   1550  N   GLN C 233     103.715 -11.155-243.219  1.00 61.91           N  
ATOM   1551  CA  GLN C 233     103.453 -12.531-242.837  1.00 61.62           C  
ATOM   1552  C   GLN C 233     104.459 -13.476-243.479  1.00 60.21           C  
ATOM   1553  O   GLN C 233     105.016 -13.200-244.545  1.00 64.29           O  
ATOM   1554  CB  GLN C 233     102.044 -12.927-243.261  1.00 62.94           C  
ATOM   1555  CG  GLN C 233     101.860 -12.871-244.756  1.00 67.42           C  
ATOM   1556  CD  GLN C 233     100.523 -12.293-245.148  1.00 73.84           C  
ATOM   1557  NE2 GLN C 233      99.852 -12.937-246.103  1.00 63.12           N  
ATOM   1558  OE1 GLN C 233     100.083 -11.283-244.588  1.00 75.77           O  
ATOM   1559  HN  GLN C 233     103.097 -10.696-243.888  1.00  0.00           H  
ATOM   1560 1HE2 GLN C 233      98.948 -12.546-246.368  1.00  0.00           H  
ATOM   1561 2HE2 GLN C 233     100.215 -13.771-246.565  1.00  0.00           H  
ATOM   1562  N   ARG C 234     104.683 -14.611-242.823  1.00 54.12           N  
ATOM   1563  CA  ARG C 234     105.430 -15.682-243.466  1.00 68.96           C  
ATOM   1564  C   ARG C 234     104.752 -16.046-244.785  1.00 78.01           C  
ATOM   1565  O   ARG C 234     103.528 -16.190-244.850  1.00 76.87           O  
ATOM   1566  CB  ARG C 234     105.512 -16.897-242.544  1.00 65.74           C  
ATOM   1567  CG  ARG C 234     105.863 -18.209-243.248  1.00 65.19           C  
ATOM   1568  CD  ARG C 234     105.839 -19.336-242.232  1.00 78.32           C  
ATOM   1569  NE  ARG C 234     106.638 -19.009-241.056  1.00 82.98           N  
ATOM   1570  CZ  ARG C 234     106.298 -19.338-239.815  1.00 78.87           C  
ATOM   1571  NH1 ARG C 234     105.164 -19.989-239.589  1.00 76.17           N1+
ATOM   1572  NH2 ARG C 234     107.081 -19.004-238.802  1.00 76.41           N  
ATOM   1573  HN  ARG C 234     104.333 -14.731-241.873  1.00  0.00           H  
ATOM   1574  HE  ARG C 234     107.509 -18.497-241.195  1.00  0.00           H  
ATOM   1575 1HH1 ARG C 234     104.560 -20.246-240.370  1.00  0.00           H  
ATOM   1576 2HH1 ARG C 234     104.903 -20.242-238.636  1.00  0.00           H  
ATOM   1577 1HH2 ARG C 234     107.953 -18.504-238.976  1.00  0.00           H  
ATOM   1578 2HH2 ARG C 234     106.820 -19.257-237.849  1.00  0.00           H  
ATOM   1579  N   CYS C 235     105.547 -16.175-245.835  1.00 86.59           N  
ATOM   1580  CA  CYS C 235     105.018 -16.367-247.169  1.00104.07           C  
ATOM   1581  C   CYS C 235     105.438 -17.719-247.724  1.00114.01           C  
ATOM   1582  O   CYS C 235     106.484 -18.257-247.342  1.00108.89           O  
ATOM   1583  CB  CYS C 235     105.473 -15.234-248.099  1.00110.91           C  
ATOM   1584  SG  CYS C 235     104.049 -14.299-248.693  1.00118.00           S  
ATOM   1585  HN  CYS C 235     106.558 -16.138-245.701  1.00  0.00           H  
ATOM   1586  N   PRO C 236     104.646 -18.288-248.651  1.00123.70           N  
ATOM   1587  CA  PRO C 236     104.811 -19.713-248.998  1.00119.51           C  
ATOM   1588  C   PRO C 236     106.179 -20.072-249.548  1.00114.21           C  
ATOM   1589  O   PRO C 236     106.605 -21.226-249.416  1.00109.08           O  
ATOM   1590  CB  PRO C 236     103.710 -19.941-250.048  1.00122.97           C  
ATOM   1591  CG  PRO C 236     103.442 -18.582-250.624  1.00125.62           C  
ATOM   1592  CD  PRO C 236     103.580 -17.654-249.456  1.00126.90           C  
ATOM   1593  N   GLY C 237     106.883 -19.128-250.159  1.00111.43           N  
ATOM   1594  CA  GLY C 237     108.174 -19.444-250.725  1.00110.86           C  
ATOM   1595  C   GLY C 237     109.278 -18.531-250.245  1.00111.27           C  
ATOM   1596  O   GLY C 237     109.468 -17.444-250.798  1.00110.63           O  
ATOM   1597  HN  GLY C 237     106.513 -18.180-250.229  1.00  0.00           H  
ATOM   1598  N   ARG C 238     109.999 -18.967-249.207  1.00116.27           N  
ATOM   1599  CA  ARG C 238     111.198 -18.297-248.707  1.00116.84           C  
ATOM   1600  C   ARG C 238     110.897 -16.915-248.128  1.00114.51           C  
ATOM   1601  O   ARG C 238     110.453 -16.012-248.844  1.00116.04           O  
ATOM   1602  CB  ARG C 238     112.249 -18.192-249.822  1.00117.57           C  
ATOM   1603  CG  ARG C 238     113.582 -18.883-249.539  1.00112.89           C  
ATOM   1604  CD  ARG C 238     113.576 -20.337-249.974  1.00110.27           C  
ATOM   1605  NE  ARG C 238     113.033 -20.490-251.318  1.00117.81           N  
ATOM   1606  CZ  ARG C 238     113.731 -20.321-252.435  1.00124.90           C  
ATOM   1607  NH1 ARG C 238     113.138 -20.479-253.609  1.00115.18           N1+
ATOM   1608  NH2 ARG C 238     115.013 -19.992-252.380  1.00138.59           N  
ATOM   1609  HN  ARG C 238     109.694 -19.819-248.736  1.00  0.00           H  
ATOM   1610  HE  ARG C 238     112.049 -20.744-251.407  1.00  0.00           H  
ATOM   1611 1HH1 ARG C 238     112.151 -20.732-253.651  1.00  0.00           H  
ATOM   1612 2HH1 ARG C 238     113.674 -20.349-254.467  1.00  0.00           H  
ATOM   1613 1HH2 ARG C 238     115.470 -19.870-251.476  1.00  0.00           H  
ATOM   1614 2HH2 ARG C 238     115.549 -19.862-253.238  1.00  0.00           H  
ATOM   1615  N   GLY C 239     111.141 -16.730-246.833  1.00107.89           N  
ATOM   1616  CA  GLY C 239     111.070 -15.396-246.270  1.00107.36           C  
ATOM   1617  C   GLY C 239     110.432 -15.328-244.902  1.00103.87           C  
ATOM   1618  O   GLY C 239     109.313 -15.817-244.708  1.00102.54           O  
ATOM   1619  HN  GLY C 239     111.377 -17.524-246.238  1.00  0.00           H  
ATOM   1620  N   ASP C 240     111.131 -14.713-243.947  1.00 99.10           N  
ATOM   1621  CA  ASP C 240     110.630 -14.620-242.574  1.00 93.45           C  
ATOM   1622  C   ASP C 240     111.304 -13.469-241.845  1.00 81.33           C  
ATOM   1623  O   ASP C 240     112.522 -13.501-241.627  1.00 73.98           O  
ATOM   1624  CB  ASP C 240     110.854 -15.932-241.823  1.00 95.95           C  
ATOM   1625  CG  ASP C 240     109.559 -16.613-241.464  1.00 99.67           C  
ATOM   1626  OD1 ASP C 240     108.587 -15.878-241.228  1.00100.81           O  
ATOM   1627  OD2 ASP C 240     109.498 -17.861-241.441  1.00101.22           O1-
ATOM   1628  HN  ASP C 240     112.034 -14.299-244.178  1.00  0.00           H  
ATOM   1629  N   PHE C 241     110.517 -12.460-241.471  1.00 73.49           N  
ATOM   1630  CA  PHE C 241     110.943 -11.523-240.443  1.00 62.84           C  
ATOM   1631  C   PHE C 241     110.886 -12.189-239.075  1.00 73.56           C  
ATOM   1632  O   PHE C 241     109.933 -12.909-238.758  1.00 68.29           O  
ATOM   1633  CB  PHE C 241     110.052 -10.285-240.425  1.00 57.79           C  
ATOM   1634  CG  PHE C 241     110.236  -9.374-241.605  1.00 58.54           C  
ATOM   1635  CD1 PHE C 241     109.548  -9.601-242.785  1.00 58.97           C  
ATOM   1636  CD2 PHE C 241     111.073  -8.272-241.520  1.00 65.44           C  
ATOM   1637  CE1 PHE C 241     109.708  -8.753-243.871  1.00 65.34           C  
ATOM   1638  CE2 PHE C 241     111.240  -7.415-242.604  1.00 66.13           C  
ATOM   1639  CZ  PHE C 241     110.556  -7.662-243.778  1.00 65.72           C  
ATOM   1640  HN  PHE C 241     109.604 -12.343-241.911  1.00  0.00           H  
ATOM   1641  N   ARG C 242     111.911 -11.938-238.260  1.00 75.71           N  
ATOM   1642  CA  ARG C 242     111.976 -12.417-236.886  1.00 63.23           C  
ATOM   1643  C   ARG C 242     112.614 -11.337-236.033  1.00 69.72           C  
ATOM   1644  O   ARG C 242     113.426 -10.545-236.518  1.00 71.74           O  
ATOM   1645  CB  ARG C 242     112.799 -13.710-236.742  1.00 59.96           C  
ATOM   1646  CG  ARG C 242     112.152 -14.970-237.323  1.00 64.55           C  
ATOM   1647  CD  ARG C 242     110.825 -15.281-236.653  1.00 66.71           C  
ATOM   1648  NE  ARG C 242     111.015 -15.628-235.252  1.00 68.61           N  
ATOM   1649  CZ  ARG C 242     111.195 -16.875-234.826  1.00 69.42           C  
ATOM   1650  NH1 ARG C 242     111.204 -17.872-235.708  1.00 72.78           N1+
ATOM   1651  NH2 ARG C 242     111.366 -17.122-233.526  1.00 52.18           N  
ATOM   1652  HN  ARG C 242     112.689 -11.383-238.617  1.00  0.00           H  
ATOM   1653  HE  ARG C 242     111.010 -14.877-234.562  1.00  0.00           H  
ATOM   1654 1HH1 ARG C 242     111.342 -18.828-235.381  1.00  0.00           H  
ATOM   1655 2HH1 ARG C 242     111.073 -17.683-236.702  1.00  0.00           H  
ATOM   1656 1HH2 ARG C 242     111.504 -18.078-233.199  1.00  0.00           H  
ATOM   1657 2HH2 ARG C 242     111.359 -16.358-232.850  1.00  0.00           H  
ATOM   1658  N   ILE C 243     112.231 -11.305-234.763  1.00 69.14           N  
ATOM   1659  CA  ILE C 243     112.925 -10.519-233.751  1.00 63.00           C  
ATOM   1660  C   ILE C 243     113.557 -11.516-232.794  1.00 58.35           C  
ATOM   1661  O   ILE C 243     112.849 -12.251-232.100  1.00 63.07           O  
ATOM   1662  CB  ILE C 243     111.977  -9.552-233.028  1.00 61.46           C  
ATOM   1663  CG1 ILE C 243     111.291  -8.656-234.061  1.00 63.88           C  
ATOM   1664  CG2 ILE C 243     112.741  -8.717-232.000  1.00 57.08           C  
ATOM   1665  CD1 ILE C 243     110.339  -7.635-233.480  1.00 63.01           C  
ATOM   1666  HN  ILE C 243     111.417 -11.853-234.484  1.00  0.00           H  
ATOM   1667  N   TRP C 244     114.885 -11.576-232.793  1.00 63.52           N  
ATOM   1668  CA  TRP C 244     115.586 -12.552-231.973  1.00 71.88           C  
ATOM   1669  C   TRP C 244     115.469 -12.257-230.480  1.00 68.13           C  
ATOM   1670  O   TRP C 244     115.586 -13.181-229.670  1.00 72.67           O  
ATOM   1671  CB  TRP C 244     117.059 -12.615-232.378  1.00 73.76           C  
ATOM   1672  CG  TRP C 244     117.284 -13.253-233.704  1.00 67.89           C  
ATOM   1673  CD1 TRP C 244     116.461 -13.205-234.788  1.00 72.10           C  
ATOM   1674  CD2 TRP C 244     118.396 -14.059-234.080  1.00 71.28           C  
ATOM   1675  CE2 TRP C 244     118.188 -14.465-235.414  1.00 74.79           C  
ATOM   1676  CE3 TRP C 244     119.555 -14.476-233.422  1.00 75.09           C  
ATOM   1677  NE1 TRP C 244     116.996 -13.932-235.823  1.00 74.28           N  
ATOM   1678  CZ2 TRP C 244     119.092 -15.266-236.099  1.00 77.89           C  
ATOM   1679  CZ3 TRP C 244     120.453 -15.272-234.102  1.00 82.09           C  
ATOM   1680  CH2 TRP C 244     120.218 -15.658-235.428  1.00 84.39           C  
ATOM   1681  HN  TRP C 244     115.419 -10.930-233.374  1.00  0.00           H  
ATOM   1682  N   ASN C 245     115.238 -11.004-230.099  1.00 50.26           N  
ATOM   1683  CA  ASN C 245     115.050 -10.690-228.693  1.00 59.55           C  
ATOM   1684  C   ASN C 245     113.674 -11.163-228.242  1.00 61.22           C  
ATOM   1685  O   ASN C 245     112.691 -11.061-228.984  1.00 60.04           O  
ATOM   1686  CB  ASN C 245     115.210  -9.183-228.456  1.00 62.22           C  
ATOM   1687  CG  ASN C 245     116.619  -8.685-228.765  1.00 59.24           C  
ATOM   1688  ND2 ASN C 245     117.399  -8.411-227.727  1.00 55.91           N  
ATOM   1689  OD1 ASN C 245     116.991  -8.543-229.922  1.00 60.29           O  
ATOM   1690  HN  ASN C 245     115.193 -10.261-230.796  1.00  0.00           H  
ATOM   1691 1HD2 ASN C 245     118.341  -8.078-227.934  1.00  0.00           H  
ATOM   1692 2HD2 ASN C 245     117.089  -8.529-226.763  1.00  0.00           H  
ATOM   1693  N   SER C 246     113.603 -11.707-227.025  1.00 52.14           N  
ATOM   1694  CA  SER C 246     112.305 -12.149-226.528  1.00 50.50           C  
ATOM   1695  C   SER C 246     111.461 -10.969-226.075  1.00 52.60           C  
ATOM   1696  O   SER C 246     110.234 -11.076-225.996  1.00 48.36           O  
ATOM   1697  CB  SER C 246     112.479 -13.146-225.387  1.00 47.05           C  
ATOM   1698  OG  SER C 246     113.091 -12.522-224.269  1.00 54.00           O  
ATOM   1699  HN  SER C 246     114.441 -11.812-226.453  1.00  0.00           H  
ATOM   1700  HG  SER C 246     113.199 -13.143-223.558  1.00  0.00           H  
ATOM   1701  N   GLN C 247     112.098  -9.853-225.755  1.00 57.29           N  
ATOM   1702  CA  GLN C 247     111.399  -8.604-225.517  1.00 54.60           C  
ATOM   1703  C   GLN C 247     112.216  -7.473-226.123  1.00 54.63           C  
ATOM   1704  O   GLN C 247     113.440  -7.575-226.264  1.00 51.10           O  
ATOM   1705  CB  GLN C 247     111.161  -8.349-224.019  1.00 56.31           C  
ATOM   1706  CG  GLN C 247     110.057  -9.169-223.396  1.00 43.58           C  
ATOM   1707  CD  GLN C 247     109.934  -8.929-221.896  1.00 56.41           C  
ATOM   1708  NE2 GLN C 247     109.549  -9.971-221.162  1.00 52.78           N  
ATOM   1709  OE1 GLN C 247     110.177  -7.825-221.402  1.00 52.36           O  
ATOM   1710  HN  GLN C 247     113.115  -9.872-225.673  1.00  0.00           H  
ATOM   1711 1HE2 GLN C 247     109.348 -10.884-221.570  1.00  0.00           H  
ATOM   1712 2HE2 GLN C 247     109.467  -9.810-220.158  1.00  0.00           H  
ATOM   1713  N   LEU C 248     111.520  -6.397-226.497  1.00 51.77           N  
ATOM   1714  CA  LEU C 248     112.208  -5.238-227.044  1.00 56.55           C  
ATOM   1715  C   LEU C 248     113.178  -4.653-226.033  1.00 58.78           C  
ATOM   1716  O   LEU C 248     114.268  -4.203-226.405  1.00 54.62           O  
ATOM   1717  CB  LEU C 248     111.177  -4.198-227.485  1.00 53.78           C  
ATOM   1718  CG  LEU C 248     110.185  -4.773-228.512  1.00 48.49           C  
ATOM   1719  CD1 LEU C 248     109.088  -3.774-228.879  1.00 45.45           C  
ATOM   1720  CD2 LEU C 248     110.911  -5.255-229.767  1.00 48.70           C  
ATOM   1721  HN  LEU C 248     110.505  -6.388-226.399  1.00  0.00           H  
ATOM   1722  N   VAL C 249     112.813  -4.680-224.754  1.00 59.16           N  
ATOM   1723  CA  VAL C 249     113.678  -4.246-223.663  1.00 60.72           C  
ATOM   1724  C   VAL C 249     114.062  -5.479-222.852  1.00 59.06           C  
ATOM   1725  O   VAL C 249     113.190  -6.217-222.388  1.00 64.68           O  
ATOM   1726  CB  VAL C 249     112.989  -3.176-222.793  1.00 52.06           C  
ATOM   1727  CG1 VAL C 249     113.989  -2.469-221.954  1.00 50.81           C  
ATOM   1728  CG2 VAL C 249     112.279  -2.175-223.658  1.00 55.15           C  
ATOM   1729  HN  VAL C 249     111.880  -5.022-224.525  1.00  0.00           H  
ATOM   1730  N   ARG C 250     115.366  -5.717-222.718  1.00 58.60           N  
ATOM   1731  CA  ARG C 250     115.912  -6.825-221.940  1.00 57.36           C  
ATOM   1732  C   ARG C 250     117.256  -6.392-221.375  1.00 60.51           C  
ATOM   1733  O   ARG C 250     118.054  -5.778-222.092  1.00 74.71           O  
ATOM   1734  CB  ARG C 250     116.108  -8.080-222.800  1.00 64.04           C  
ATOM   1735  CG  ARG C 250     114.834  -8.762-223.279  1.00 60.65           C  
ATOM   1736  CD  ARG C 250     114.437  -9.885-222.353  1.00 55.09           C  
ATOM   1737  NE  ARG C 250     113.788  -9.387-221.151  1.00 50.53           N  
ATOM   1738  CZ  ARG C 250     113.309 -10.169-220.189  1.00 68.38           C  
ATOM   1739  NH1 ARG C 250     113.415 -11.488-220.299  1.00 69.32           N1+
ATOM   1740  NH2 ARG C 250     112.730  -9.634-219.116  1.00 76.33           N  
ATOM   1741  HN  ARG C 250     116.020  -5.089-223.186  1.00  0.00           H  
ATOM   1742  HE  ARG C 250     113.695  -8.377-221.039  1.00  0.00           H  
ATOM   1743 1HH1 ARG C 250     113.859 -11.898-221.121  1.00  0.00           H  
ATOM   1744 2HH1 ARG C 250     113.047 -12.088-219.561  1.00  0.00           H  
ATOM   1745 1HH2 ARG C 250     112.649  -8.621-219.032  1.00  0.00           H  
ATOM   1746 2HH2 ARG C 250     112.362 -10.234-218.378  1.00  0.00           H  
ATOM   1747  N   TYR C 251     117.513  -6.708-220.109  1.00 49.09           N  
ATOM   1748  CA  TYR C 251     118.835  -6.468-219.556  1.00 55.10           C  
ATOM   1749  C   TYR C 251     119.777  -7.614-219.911  1.00 64.69           C  
ATOM   1750  O   TYR C 251     119.353  -8.737-220.203  1.00 67.60           O  
ATOM   1751  CB  TYR C 251     118.776  -6.291-218.040  1.00 46.15           C  
ATOM   1752  CG  TYR C 251     117.976  -5.098-217.601  1.00 48.50           C  
ATOM   1753  CD1 TYR C 251     118.244  -3.833-218.109  1.00 42.45           C  
ATOM   1754  CD2 TYR C 251     116.935  -5.239-216.694  1.00 50.14           C  
ATOM   1755  CE1 TYR C 251     117.503  -2.734-217.704  1.00 52.44           C  
ATOM   1756  CE2 TYR C 251     116.196  -4.155-216.285  1.00 56.49           C  
ATOM   1757  CZ  TYR C 251     116.485  -2.904-216.791  1.00 57.28           C  
ATOM   1758  OH  TYR C 251     115.730  -1.839-216.374  1.00 60.60           O  
ATOM   1759  HN  TYR C 251     116.783  -7.118-219.527  1.00  0.00           H  
ATOM   1760  HH  TYR C 251     115.929  -0.978-216.722  1.00  0.00           H  
ATOM   1761  N   ALA C 252     121.076  -7.320-219.872  1.00 66.34           N  
ATOM   1762  CA  ALA C 252     122.058  -8.307-220.287  1.00 61.99           C  
ATOM   1763  C   ALA C 252     122.365  -9.290-219.162  1.00 57.02           C  
ATOM   1764  O   ALA C 252     122.054  -9.068-217.990  1.00 57.10           O  
ATOM   1765  CB  ALA C 252     123.347  -7.632-220.745  1.00 64.36           C  
ATOM   1766  HN  ALA C 252     121.381  -6.401-219.551  1.00  0.00           H  
ATOM   1767  N   GLY C 253     122.990 -10.389-219.537  1.00 57.36           N  
ATOM   1768  CA  GLY C 253     123.379 -11.386-218.569  1.00 63.58           C  
ATOM   1769  C   GLY C 253     124.736 -11.951-218.922  1.00 73.24           C  
ATOM   1770  O   GLY C 253     124.879 -12.678-219.913  1.00 80.78           O  
ATOM   1771  HN  GLY C 253     123.201 -10.536-220.524  1.00  0.00           H  
ATOM   1772  N   TYR C 254     125.737 -11.613-218.125  1.00 79.81           N  
ATOM   1773  CA  TYR C 254     127.116 -11.986-218.381  1.00 85.91           C  
ATOM   1774  C   TYR C 254     127.507 -13.119-217.447  1.00 87.12           C  
ATOM   1775  O   TYR C 254     127.191 -13.082-216.257  1.00 92.50           O  
ATOM   1776  CB  TYR C 254     128.050 -10.789-218.176  1.00 82.38           C  
ATOM   1777  CG  TYR C 254     127.549  -9.493-218.798  1.00 84.71           C  
ATOM   1778  CD1 TYR C 254     127.645  -9.271-220.170  1.00 84.18           C  
ATOM   1779  CD2 TYR C 254     126.998  -8.487-218.012  1.00 82.59           C  
ATOM   1780  CE1 TYR C 254     127.199  -8.092-220.739  1.00 79.06           C  
ATOM   1781  CE2 TYR C 254     126.548  -7.305-218.576  1.00 81.16           C  
ATOM   1782  CZ  TYR C 254     126.654  -7.116-219.940  1.00 78.90           C  
ATOM   1783  OH  TYR C 254     126.204  -5.945-220.507  1.00 79.33           O  
ATOM   1784  HN  TYR C 254     125.529 -11.064-217.291  1.00  0.00           H  
ATOM   1785  HH  TYR C 254     125.827  -5.270-219.955  1.00  0.00           H  
ATOM   1786  N   ARG C 255     128.181 -14.130-217.985  1.00 81.89           N  
ATOM   1787  CA  ARG C 255     128.665 -15.227-217.160  1.00 81.51           C  
ATOM   1788  C   ARG C 255     130.082 -14.937-216.687  1.00 82.26           C  
ATOM   1789  O   ARG C 255     130.899 -14.396-217.436  1.00 80.62           O  
ATOM   1790  CB  ARG C 255     128.628 -16.545-217.925  1.00 79.79           C  
ATOM   1791  CG  ARG C 255     128.522 -17.762-217.024  1.00 76.86           C  
ATOM   1792  CD  ARG C 255     127.538 -18.728-217.615  1.00 84.05           C  
ATOM   1793  NE  ARG C 255     127.535 -18.624-219.074  1.00 96.30           N  
ATOM   1794  CZ  ARG C 255     126.910 -19.471-219.888  1.00109.46           C  
ATOM   1795  NH1 ARG C 255     126.233 -20.503-219.394  1.00114.45           N1+
ATOM   1796  NH2 ARG C 255     126.963 -19.293-221.204  1.00110.32           N  
ATOM   1797  HN  ARG C 255     128.361 -14.137-218.989  1.00  0.00           H  
ATOM   1798  HE  ARG C 255     128.047 -17.849-219.496  1.00  0.00           H  
ATOM   1799 1HH1 ARG C 255     126.192 -20.640-218.384  1.00  0.00           H  
ATOM   1800 2HH1 ARG C 255     125.754 -21.152-220.018  1.00  0.00           H  
ATOM   1801 1HH2 ARG C 255     127.482 -18.501-221.583  1.00  0.00           H  
ATOM   1802 2HH2 ARG C 255     126.484 -19.942-221.828  1.00  0.00           H  
ATOM   1803  N   GLN C 256     130.367 -15.300-215.439  1.00 90.27           N  
ATOM   1804  CA  GLN C 256     131.659 -15.041-214.817  1.00102.08           C  
ATOM   1805  C   GLN C 256     132.419 -16.350-214.612  1.00111.22           C  
ATOM   1806  O   GLN C 256     131.890 -17.443-214.847  1.00112.87           O  
ATOM   1807  CB  GLN C 256     131.471 -14.303-213.488  1.00 95.59           C  
ATOM   1808  CG  GLN C 256     130.351 -13.265-213.510  1.00 88.60           C  
ATOM   1809  CD  GLN C 256     130.675 -12.036-214.357  1.00 86.77           C  
ATOM   1810  NE2 GLN C 256     130.081 -11.966-215.546  1.00 84.21           N  
ATOM   1811  OE1 GLN C 256     131.430 -11.155-213.936  1.00 86.39           O  
ATOM   1812  HN  GLN C 256     129.650 -15.780-214.894  1.00  0.00           H  
ATOM   1813 1HE2 GLN C 256     129.457 -12.694-215.894  1.00  0.00           H  
ATOM   1814 2HE2 GLN C 256     130.297 -11.145-216.112  1.00  0.00           H  
ATOM   1815  N   GLN C 257     133.687 -16.231-214.183  1.00110.26           N  
ATOM   1816  CA  GLN C 257     134.487 -17.434-213.957  1.00109.09           C  
ATOM   1817  C   GLN C 257     134.019 -18.185-212.723  1.00109.58           C  
ATOM   1818  O   GLN C 257     134.189 -19.408-212.648  1.00113.46           O  
ATOM   1819  CB  GLN C 257     135.982 -17.107-213.828  1.00111.94           C  
ATOM   1820  CG  GLN C 257     136.933 -18.319-214.070  1.00113.89           C  
ATOM   1821  CD  GLN C 257     137.266 -19.134-212.813  1.00105.10           C  
ATOM   1822  NE2 GLN C 257     137.653 -20.388-213.015  1.00 89.97           N  
ATOM   1823  OE1 GLN C 257     137.179 -18.640-211.688  1.00106.13           O  
ATOM   1824  HN  GLN C 257     134.088 -15.308-214.016  1.00  0.00           H  
ATOM   1825 1HE2 GLN C 257     137.725 -20.797-213.947  1.00  0.00           H  
ATOM   1826 2HE2 GLN C 257     137.874 -20.930-212.180  1.00  0.00           H  
ATOM   1827  N   ASP C 258     133.420 -17.493-211.754  1.00111.18           N  
ATOM   1828  CA  ASP C 258     132.881 -18.180-210.585  1.00120.73           C  
ATOM   1829  C   ASP C 258     131.561 -18.905-210.882  1.00123.01           C  
ATOM   1830  O   ASP C 258     130.922 -19.408-209.951  1.00127.46           O  
ATOM   1831  CB  ASP C 258     132.721 -17.198-209.406  1.00124.05           C  
ATOM   1832  CG  ASP C 258     131.416 -16.397-209.450  1.00125.68           C  
ATOM   1833  OD1 ASP C 258     130.957 -16.035-210.558  1.00126.58           O  
ATOM   1834  OD2 ASP C 258     130.855 -16.114-208.362  1.00124.34           O1-
ATOM   1835  HN  ASP C 258     133.338 -16.479-211.830  1.00  0.00           H  
ATOM   1836  N   GLY C 259     131.161 -18.986-212.156  1.00115.83           N  
ATOM   1837  CA  GLY C 259     129.939 -19.651-212.552  1.00110.02           C  
ATOM   1838  C   GLY C 259     128.684 -18.813-212.449  1.00101.78           C  
ATOM   1839  O   GLY C 259     127.681 -19.142-213.097  1.00 95.79           O  
ATOM   1840  HN  GLY C 259     131.742 -18.561-212.879  1.00  0.00           H  
ATOM   1841  N   SER C 260     128.705 -17.742-211.658  1.00 99.54           N  
ATOM   1842  CA  SER C 260     127.535 -16.903-211.473  1.00 94.49           C  
ATOM   1843  C   SER C 260     127.318 -16.012-212.694  1.00 94.43           C  
ATOM   1844  O   SER C 260     128.152 -15.933-213.603  1.00 97.05           O  
ATOM   1845  CB  SER C 260     127.678 -16.059-210.206  1.00 91.38           C  
ATOM   1846  OG  SER C 260     128.757 -15.148-210.312  1.00 90.72           O  
ATOM   1847  HN  SER C 260     129.568 -17.504-211.168  1.00  0.00           H  
ATOM   1848  HG  SER C 260     128.846 -14.624-209.525  1.00  0.00           H  
ATOM   1849  N   VAL C 261     126.172 -15.337-212.705  1.00 88.88           N  
ATOM   1850  CA  VAL C 261     125.785 -14.440-213.786  1.00 85.13           C  
ATOM   1851  C   VAL C 261     125.588 -13.043-213.214  1.00 81.87           C  
ATOM   1852  O   VAL C 261     124.977 -12.880-212.151  1.00 76.31           O  
ATOM   1853  CB  VAL C 261     124.506 -14.930-214.504  1.00 75.96           C  
ATOM   1854  CG1 VAL C 261     123.815 -13.791-215.211  1.00 75.40           C  
ATOM   1855  CG2 VAL C 261     124.842 -16.033-215.501  1.00 73.82           C  
ATOM   1856  HN  VAL C 261     125.533 -15.453-211.918  1.00  0.00           H  
ATOM   1857  N   ARG C 262     126.135 -12.042-213.909  1.00 81.43           N  
ATOM   1858  CA  ARG C 262     125.874 -10.633-213.636  1.00 78.16           C  
ATOM   1859  C   ARG C 262     124.831 -10.134-214.629  1.00 73.40           C  
ATOM   1860  O   ARG C 262     124.949 -10.380-215.834  1.00 70.53           O  
ATOM   1861  CB  ARG C 262     127.156  -9.802-213.744  1.00 83.07           C  
ATOM   1862  CG  ARG C 262     127.147  -8.534-212.905  1.00 81.74           C  
ATOM   1863  CD  ARG C 262     128.560  -8.021-212.626  1.00 87.59           C  
ATOM   1864  NE  ARG C 262     128.616  -7.188-211.422  1.00 93.09           N  
ATOM   1865  CZ  ARG C 262     128.266  -5.902-211.374  1.00 98.73           C  
ATOM   1866  NH1 ARG C 262     127.825  -5.287-212.469  1.00100.26           N1+
ATOM   1867  NH2 ARG C 262     128.352  -5.228-210.232  1.00 96.97           N  
ATOM   1868  HN  ARG C 262     126.770 -12.276-214.672  1.00  0.00           H  
ATOM   1869  HE  ARG C 262     128.946  -7.622-210.560  1.00  0.00           H  
ATOM   1870 1HH1 ARG C 262     127.759  -5.804-213.346  1.00  0.00           H  
ATOM   1871 2HH1 ARG C 262     127.557  -4.303-212.432  1.00  0.00           H  
ATOM   1872 1HH2 ARG C 262     128.690  -5.699-209.393  1.00  0.00           H  
ATOM   1873 2HH2 ARG C 262     128.084  -4.244-210.195  1.00  0.00           H  
ATOM   1874  N   GLY C 263     123.812  -9.441-214.127  1.00 68.26           N  
ATOM   1875  CA  GLY C 263     122.677  -9.100-214.960  1.00 62.77           C  
ATOM   1876  C   GLY C 263     121.598 -10.168-214.917  1.00 66.26           C  
ATOM   1877  O   GLY C 263     121.450 -10.873-213.916  1.00 67.61           O  
ATOM   1878  HN  GLY C 263     123.830  -9.148-213.150  1.00  0.00           H  
ATOM   1879  N   ASP C 264     120.845 -10.320-216.001  1.00 63.97           N  
ATOM   1880  CA  ASP C 264     119.645 -11.143-215.968  1.00 67.29           C  
ATOM   1881  C   ASP C 264     119.961 -12.559-216.449  1.00 65.59           C  
ATOM   1882  O   ASP C 264     120.298 -12.738-217.628  1.00 67.60           O  
ATOM   1883  CB  ASP C 264     118.556 -10.514-216.825  1.00 63.26           C  
ATOM   1884  CG  ASP C 264     117.195 -11.149-216.599  1.00 54.60           C  
ATOM   1885  OD1 ASP C 264     117.144 -12.281-216.057  1.00 49.75           O  
ATOM   1886  OD2 ASP C 264     116.180 -10.515-216.961  1.00 54.48           O1-
ATOM   1887  HN  ASP C 264     121.111  -9.854-216.868  1.00  0.00           H  
ATOM   1888  N   PRO C 265     119.851 -13.583-215.595  1.00 60.11           N  
ATOM   1889  CA  PRO C 265     120.124 -14.957-216.056  1.00 63.37           C  
ATOM   1890  C   PRO C 265     119.238 -15.402-217.200  1.00 60.77           C  
ATOM   1891  O   PRO C 265     119.661 -16.242-218.004  1.00 61.09           O  
ATOM   1892  CB  PRO C 265     119.874 -15.807-214.802  1.00 62.54           C  
ATOM   1893  CG  PRO C 265     120.059 -14.860-213.663  1.00 63.52           C  
ATOM   1894  CD  PRO C 265     119.529 -13.545-214.159  1.00 59.22           C  
ATOM   1895  N   ALA C 266     118.028 -14.850-217.311  1.00 60.37           N  
ATOM   1896  CA  ALA C 266     117.112 -15.258-218.372  1.00 57.74           C  
ATOM   1897  C   ALA C 266     117.615 -14.875-219.754  1.00 58.67           C  
ATOM   1898  O   ALA C 266     117.112 -15.392-220.752  1.00 58.44           O  
ATOM   1899  CB  ALA C 266     115.731 -14.644-218.130  1.00 53.34           C  
ATOM   1900  HN  ALA C 266     117.739 -14.133-216.645  1.00  0.00           H  
ATOM   1901  N   ASN C 267     118.599 -13.993-219.840  1.00 66.90           N  
ATOM   1902  CA  ASN C 267     119.040 -13.450-221.117  1.00 69.43           C  
ATOM   1903  C   ASN C 267     120.503 -13.778-221.399  1.00 72.09           C  
ATOM   1904  O   ASN C 267     121.172 -13.057-222.143  1.00 65.84           O  
ATOM   1905  CB  ASN C 267     118.818 -11.939-221.152  1.00 71.72           C  
ATOM   1906  CG  ASN C 267     117.362 -11.549-220.948  1.00 68.56           C  
ATOM   1907  ND2 ASN C 267     117.140 -10.505-220.151  1.00 61.73           N  
ATOM   1908  OD1 ASN C 267     116.450 -12.170-221.502  1.00 68.88           O  
ATOM   1909  HN  ASN C 267     119.062 -13.684-218.985  1.00  0.00           H  
ATOM   1910 1HD2 ASN C 267     117.893  -9.992-219.693  1.00  0.00           H  
ATOM   1911 2HD2 ASN C 267     116.164 -10.243-220.014  1.00  0.00           H  
ATOM   1912  N   VAL C 268     121.019 -14.864-220.809  1.00 73.52           N  
ATOM   1913  CA  VAL C 268     122.423 -15.210-221.021  1.00 78.14           C  
ATOM   1914  C   VAL C 268     122.664 -15.558-222.481  1.00 80.12           C  
ATOM   1915  O   VAL C 268     123.718 -15.230-223.042  1.00 87.18           O  
ATOM   1916  CB  VAL C 268     122.853 -16.361-220.087  1.00 80.07           C  
ATOM   1917  CG1 VAL C 268     124.284 -16.774-220.373  1.00 81.53           C  
ATOM   1918  CG2 VAL C 268     122.723 -15.942-218.638  1.00 84.04           C  
ATOM   1919  HN  VAL C 268     120.433 -15.449-220.213  1.00  0.00           H  
ATOM   1920  N   GLU C 269     121.679 -16.181-223.131  1.00 70.63           N  
ATOM   1921  CA  GLU C 269     121.863 -16.650-224.498  1.00 76.44           C  
ATOM   1922  C   GLU C 269     121.878 -15.487-225.486  1.00 76.02           C  
ATOM   1923  O   GLU C 269     122.760 -15.399-226.351  1.00 75.54           O  
ATOM   1924  CB  GLU C 269     120.761 -17.650-224.851  1.00 82.74           C  
ATOM   1925  CG  GLU C 269     121.196 -18.738-225.807  1.00 94.30           C  
ATOM   1926  CD  GLU C 269     120.046 -19.636-226.211  1.00106.97           C  
ATOM   1927  OE1 GLU C 269     118.925 -19.425-225.702  1.00110.06           O  
ATOM   1928  OE2 GLU C 269     120.261 -20.551-227.036  1.00111.01           O1-
ATOM   1929  HN  GLU C 269     120.785 -16.331-222.664  1.00  0.00           H  
ATOM   1930  N   ILE C 270     120.909 -14.579-225.368  1.00 73.18           N  
ATOM   1931  CA  ILE C 270     120.800 -13.469-226.309  1.00 67.83           C  
ATOM   1932  C   ILE C 270     121.880 -12.422-226.056  1.00 75.39           C  
ATOM   1933  O   ILE C 270     122.272 -11.684-226.975  1.00 77.19           O  
ATOM   1934  CB  ILE C 270     119.391 -12.873-226.224  1.00 57.76           C  
ATOM   1935  CG1 ILE C 270     119.187 -11.790-227.288  1.00 71.78           C  
ATOM   1936  CG2 ILE C 270     119.108 -12.401-224.794  1.00 44.22           C  
ATOM   1937  CD1 ILE C 270     119.251 -12.323-228.712  1.00 68.53           C  
ATOM   1938  HN  ILE C 270     120.233 -14.661-224.608  1.00  0.00           H  
ATOM   1939  N   THR C 271     122.374 -12.328-224.824  1.00 74.15           N  
ATOM   1940  CA  THR C 271     123.516 -11.463-224.569  1.00 78.21           C  
ATOM   1941  C   THR C 271     124.720 -11.945-225.363  1.00 80.22           C  
ATOM   1942  O   THR C 271     125.408 -11.152-226.017  1.00 72.08           O  
ATOM   1943  CB  THR C 271     123.821 -11.422-223.072  1.00 80.92           C  
ATOM   1944  CG2 THR C 271     125.054 -10.565-222.795  1.00 83.31           C  
ATOM   1945  OG1 THR C 271     122.700 -10.873-222.369  1.00 78.99           O  
ATOM   1946  HN  THR C 271     121.954 -12.860-224.062  1.00  0.00           H  
ATOM   1947  HG1 THR C 271     122.890 -10.848-221.438  1.00  0.00           H  
ATOM   1948  N   GLU C 272     124.959 -13.259-225.352  1.00 86.88           N  
ATOM   1949  CA  GLU C 272     126.106 -13.817-226.064  1.00 94.74           C  
ATOM   1950  C   GLU C 272     125.977 -13.625-227.569  1.00 92.51           C  
ATOM   1951  O   GLU C 272     126.970 -13.351-228.256  1.00 92.68           O  
ATOM   1952  CB  GLU C 272     126.263 -15.297-225.722  1.00100.86           C  
ATOM   1953  CG  GLU C 272     126.634 -15.537-224.273  1.00107.15           C  
ATOM   1954  CD  GLU C 272     127.573 -16.705-224.106  1.00112.27           C  
ATOM   1955  OE1 GLU C 272     127.269 -17.604-223.294  1.00111.08           O  
ATOM   1956  OE2 GLU C 272     128.617 -16.723-224.797  1.00117.09           O1-
ATOM   1957  HN  GLU C 272     124.333 -13.881-224.840  1.00  0.00           H  
ATOM   1958  N   LEU C 273     124.766 -13.778-228.106  1.00 90.90           N  
ATOM   1959  CA  LEU C 273     124.555 -13.481-229.518  1.00 87.50           C  
ATOM   1960  C   LEU C 273     124.873 -12.028-229.821  1.00 85.76           C  
ATOM   1961  O   LEU C 273     125.502 -11.722-230.840  1.00 87.17           O  
ATOM   1962  CB  LEU C 273     123.116 -13.799-229.920  1.00 81.56           C  
ATOM   1963  CG  LEU C 273     122.800 -15.281-230.046  1.00 77.65           C  
ATOM   1964  CD1 LEU C 273     121.374 -15.487-230.531  1.00 79.46           C  
ATOM   1965  CD2 LEU C 273     123.804 -15.923-230.984  1.00 75.34           C  
ATOM   1966  HN  LEU C 273     123.989 -14.102-227.530  1.00  0.00           H  
ATOM   1967  N   CYS C 274     124.449 -11.115-228.949  1.00 84.70           N  
ATOM   1968  CA  CYS C 274     124.642  -9.703-229.249  1.00 89.36           C  
ATOM   1969  C   CYS C 274     126.120  -9.348-229.317  1.00 88.45           C  
ATOM   1970  O   CYS C 274     126.515  -8.512-230.136  1.00 95.28           O  
ATOM   1971  CB  CYS C 274     123.905  -8.841-228.224  1.00 91.95           C  
ATOM   1972  SG  CYS C 274     122.133  -8.671-228.594  1.00 94.46           S  
ATOM   1973  HN  CYS C 274     123.995 -11.401-228.082  1.00  0.00           H  
ATOM   1974  N   ILE C 275     126.952 -10.002-228.503  1.00 88.09           N  
ATOM   1975  CA  ILE C 275     128.393  -9.758-228.558  1.00 89.88           C  
ATOM   1976  C   ILE C 275     128.947 -10.170-229.918  1.00 95.28           C  
ATOM   1977  O   ILE C 275     129.622  -9.387-230.601  1.00 96.98           O  
ATOM   1978  CB  ILE C 275     129.121 -10.498-227.417  1.00 82.15           C  
ATOM   1979  CG1 ILE C 275     128.354 -10.390-226.100  1.00 73.83           C  
ATOM   1980  CG2 ILE C 275     130.523  -9.943-227.233  1.00 84.39           C  
ATOM   1981  CD1 ILE C 275     128.206  -8.990-225.590  1.00 78.37           C  
ATOM   1982  HN  ILE C 275     126.579 -10.678-227.837  1.00  0.00           H  
ATOM   1983  N   GLN C 276     128.661 -11.406-230.331  1.00 99.48           N  
ATOM   1984  CA  GLN C 276     129.240 -11.938-231.560  1.00106.72           C  
ATOM   1985  C   GLN C 276     128.872 -11.089-232.768  1.00111.82           C  
ATOM   1986  O   GLN C 276     129.693 -10.893-233.670  1.00116.34           O  
ATOM   1987  CB  GLN C 276     128.787 -13.380-231.772  1.00109.80           C  
ATOM   1988  CG  GLN C 276     129.018 -14.287-230.575  1.00113.14           C  
ATOM   1989  CD  GLN C 276     128.471 -15.684-230.794  1.00116.97           C  
ATOM   1990  NE2 GLN C 276     128.633 -16.551-229.794  1.00117.11           N  
ATOM   1991  OE1 GLN C 276     127.908 -15.984-231.851  1.00116.62           O  
ATOM   1992  HN  GLN C 276     128.029 -11.987-229.780  1.00  0.00           H  
ATOM   1993 1HE2 GLN C 276     129.098 -16.303-228.921  1.00  0.00           H  
ATOM   1994 2HE2 GLN C 276     128.265 -17.491-229.941  1.00  0.00           H  
ATOM   1995  N   HIS C 277     127.646 -10.568-232.802  1.00114.47           N  
ATOM   1996  CA  HIS C 277     127.195  -9.767-233.934  1.00114.39           C  
ATOM   1997  C   HIS C 277     127.580  -8.306-233.740  1.00110.02           C  
ATOM   1998  O   HIS C 277     126.915  -7.407-234.265  1.00112.78           O  
ATOM   1999  CB  HIS C 277     125.682  -9.892-234.129  1.00113.88           C  
ATOM   2000  CG  HIS C 277     125.234 -11.249-234.584  1.00115.46           C  
ATOM   2001  CD2 HIS C 277     124.267 -11.622-235.457  1.00116.18           C  
ATOM   2002  ND1 HIS C 277     125.796 -12.416-234.115  1.00116.55           N  
ATOM   2003  CE1 HIS C 277     125.198 -13.449-234.680  1.00115.60           C  
ATOM   2004  NE2 HIS C 277     124.267 -12.995-235.499  1.00115.46           N  
ATOM   2005  HN  HIS C 277     127.011 -10.733-232.021  1.00  0.00           H  
ATOM   2006  N   GLY C 278     128.634  -8.060-232.973  1.00100.76           N  
ATOM   2007  CA  GLY C 278     129.196  -6.730-232.896  1.00 97.01           C  
ATOM   2008  C   GLY C 278     129.199  -6.064-231.537  1.00 90.14           C  
ATOM   2009  O   GLY C 278     130.197  -5.441-231.172  1.00 87.28           O  
ATOM   2010  HN  GLY C 278     129.052  -8.817-232.432  1.00  0.00           H  
ATOM   2011  N   TRP C 279     128.113  -6.196-230.776  1.00 88.94           N  
ATOM   2012  CA  TRP C 279     127.869  -5.301-229.648  1.00 94.59           C  
ATOM   2013  C   TRP C 279     128.935  -5.427-228.565  1.00 98.14           C  
ATOM   2014  O   TRP C 279     129.378  -6.526-228.220  1.00100.87           O  
ATOM   2015  CB  TRP C 279     126.494  -5.574-229.046  1.00 94.56           C  
ATOM   2016  CG  TRP C 279     126.208  -4.761-227.824  1.00 91.56           C  
ATOM   2017  CD1 TRP C 279     126.113  -3.409-227.750  1.00 90.80           C  
ATOM   2018  CD2 TRP C 279     125.964  -5.254-226.505  1.00 90.27           C  
ATOM   2019  CE2 TRP C 279     125.732  -4.140-225.681  1.00 90.47           C  
ATOM   2020  CE3 TRP C 279     125.919  -6.532-225.940  1.00 91.96           C  
ATOM   2021  NE1 TRP C 279     125.830  -3.024-226.466  1.00 88.88           N  
ATOM   2022  CZ2 TRP C 279     125.461  -4.261-224.320  1.00 93.99           C  
ATOM   2023  CZ3 TRP C 279     125.652  -6.654-224.591  1.00 92.46           C  
ATOM   2024  CH2 TRP C 279     125.425  -5.524-223.795  1.00 94.88           C  
ATOM   2025  HN  TRP C 279     127.441  -6.934-230.985  1.00  0.00           H  
ATOM   2026  N   THR C 280     129.325  -4.281-228.008  1.00 94.33           N  
ATOM   2027  CA  THR C 280     130.336  -4.248-226.961  1.00 90.11           C  
ATOM   2028  C   THR C 280     129.685  -4.485-225.607  1.00 83.25           C  
ATOM   2029  O   THR C 280     128.835  -3.683-225.191  1.00 78.15           O  
ATOM   2030  CB  THR C 280     131.070  -2.917-226.961  1.00 88.66           C  
ATOM   2031  CG2 THR C 280     131.938  -2.785-225.708  1.00 89.85           C  
ATOM   2032  OG1 THR C 280     131.897  -2.834-228.130  1.00 85.12           O  
ATOM   2033  HN  THR C 280     128.905  -3.406-228.323  1.00  0.00           H  
ATOM   2034  HG1 THR C 280     132.356  -2.002-228.130  1.00  0.00           H  
ATOM   2035  N   PRO C 281     130.046  -5.548-224.891  1.00 86.05           N  
ATOM   2036  CA  PRO C 281     129.366  -5.846-223.625  1.00 86.83           C  
ATOM   2037  C   PRO C 281     129.574  -4.748-222.594  1.00 90.50           C  
ATOM   2038  O   PRO C 281     130.564  -4.010-222.626  1.00102.75           O  
ATOM   2039  CB  PRO C 281     130.008  -7.164-223.173  1.00 86.11           C  
ATOM   2040  CG  PRO C 281     131.291  -7.261-223.937  1.00 88.73           C  
ATOM   2041  CD  PRO C 281     131.059  -6.557-225.239  1.00 88.13           C  
ATOM   2042  N   GLY C 282     128.610  -4.640-221.682  1.00 86.12           N  
ATOM   2043  CA  GLY C 282     128.740  -3.804-220.514  1.00 89.42           C  
ATOM   2044  C   GLY C 282     129.170  -4.611-219.297  1.00 86.17           C  
ATOM   2045  O   GLY C 282     129.450  -5.807-219.363  1.00 81.33           O  
ATOM   2046  HN  GLY C 282     127.747  -5.168-221.814  1.00  0.00           H  
ATOM   2047  N   ASN C 283     129.226  -3.918-218.161  1.00 89.09           N  
ATOM   2048  CA  ASN C 283     129.577  -4.546-216.893  1.00 98.57           C  
ATOM   2049  C   ASN C 283     128.491  -4.382-215.833  1.00 96.21           C  
ATOM   2050  O   ASN C 283     128.695  -4.794-214.684  1.00 99.01           O  
ATOM   2051  CB  ASN C 283     130.915  -4.002-216.376  1.00107.83           C  
ATOM   2052  CG  ASN C 283     130.910  -2.486-216.192  1.00110.03           C  
ATOM   2053  ND2 ASN C 283     132.093  -1.908-215.997  1.00108.03           N  
ATOM   2054  OD1 ASN C 283     129.854  -1.848-216.221  1.00113.15           O  
ATOM   2055  HN  ASN C 283     129.017  -2.920-218.179  1.00  0.00           H  
ATOM   2056 1HD2 ASN C 283     132.090  -0.895-215.874  1.00  0.00           H  
ATOM   2057 2HD2 ASN C 283     132.966  -2.435-215.973  1.00  0.00           H  
ATOM   2058  N   GLY C 284     127.333  -3.797-216.194  1.00 85.51           N  
ATOM   2059  CA  GLY C 284     126.310  -3.471-215.223  1.00 79.65           C  
ATOM   2060  C   GLY C 284     125.345  -4.612-214.954  1.00 83.89           C  
ATOM   2061  O   GLY C 284     125.283  -5.602-215.685  1.00 82.13           O  
ATOM   2062  HN  GLY C 284     127.173  -3.578-217.177  1.00  0.00           H  
ATOM   2063  N   ARG C 285     124.592  -4.464-213.858  1.00 83.43           N  
ATOM   2064  CA  ARG C 285     123.516  -5.397-213.546  1.00 72.03           C  
ATOM   2065  C   ARG C 285     122.275  -5.155-214.391  1.00 71.07           C  
ATOM   2066  O   ARG C 285     121.393  -6.022-214.441  1.00 65.26           O  
ATOM   2067  CB  ARG C 285     123.130  -5.310-212.066  1.00 64.65           C  
ATOM   2068  CG  ARG C 285     124.263  -5.608-211.114  1.00 79.32           C  
ATOM   2069  CD  ARG C 285     123.793  -6.468-209.955  1.00 91.28           C  
ATOM   2070  NE  ARG C 285     123.079  -5.718-208.922  1.00100.88           N  
ATOM   2071  CZ  ARG C 285     122.235  -6.272-208.051  1.00106.50           C  
ATOM   2072  NH1 ARG C 285     121.986  -7.577-208.104  1.00102.43           N1+
ATOM   2073  NH2 ARG C 285     121.629  -5.523-207.134  1.00109.98           N  
ATOM   2074  HN  ARG C 285     124.774  -3.683-213.228  1.00  0.00           H  
ATOM   2075  HE  ARG C 285     123.236  -4.712-208.865  1.00  0.00           H  
ATOM   2076 1HH1 ARG C 285     121.340  -8.001-207.438  1.00  0.00           H  
ATOM   2077 2HH1 ARG C 285     122.451  -8.151-208.807  1.00  0.00           H  
ATOM   2078 1HH2 ARG C 285     120.983  -5.947-206.468  1.00  0.00           H  
ATOM   2079 2HH2 ARG C 285     121.820  -4.522-207.093  1.00  0.00           H  
ATOM   2080  N   PHE C 286     122.192  -4.000-215.053  1.00 67.80           N  
ATOM   2081  CA  PHE C 286     121.004  -3.601-215.791  1.00 63.67           C  
ATOM   2082  C   PHE C 286     121.398  -2.923-217.103  1.00 70.75           C  
ATOM   2083  O   PHE C 286     120.999  -1.804-217.399  1.00 71.59           O  
ATOM   2084  CB  PHE C 286     120.136  -2.675-214.942  1.00 51.56           C  
ATOM   2085  CG  PHE C 286     119.678  -3.294-213.670  1.00 60.56           C  
ATOM   2086  CD1 PHE C 286     118.689  -4.278-213.677  1.00 61.60           C  
ATOM   2087  CD2 PHE C 286     120.240  -2.926-212.466  1.00 64.90           C  
ATOM   2088  CE1 PHE C 286     118.264  -4.853-212.514  1.00 57.34           C  
ATOM   2089  CE2 PHE C 286     119.817  -3.513-211.292  1.00 65.53           C  
ATOM   2090  CZ  PHE C 286     118.831  -4.481-211.320  1.00 60.18           C  
ATOM   2091  HN  PHE C 286     122.995  -3.371-215.041  1.00  0.00           H  
ATOM   2092  N   ASP C 287     122.194  -3.612-217.915  1.00 67.05           N  
ATOM   2093  CA  ASP C 287     122.587  -3.092-219.219  1.00 68.64           C  
ATOM   2094  C   ASP C 287     121.532  -3.503-220.244  1.00 65.67           C  
ATOM   2095  O   ASP C 287     121.407  -4.685-220.569  1.00 61.03           O  
ATOM   2096  CB  ASP C 287     123.974  -3.597-219.613  1.00 68.39           C  
ATOM   2097  CG  ASP C 287     125.069  -3.141-218.649  1.00 70.89           C  
ATOM   2098  OD1 ASP C 287     124.856  -2.143-217.905  1.00 67.36           O  
ATOM   2099  OD2 ASP C 287     126.145  -3.788-218.641  1.00 61.66           O1-
ATOM   2100  HN  ASP C 287     122.538  -4.526-217.619  1.00  0.00           H  
ATOM   2101  N   VAL C 288     120.774  -2.522-220.752  1.00 73.11           N  
ATOM   2102  CA  VAL C 288     119.762  -2.797-221.771  1.00 73.60           C  
ATOM   2103  C   VAL C 288     120.426  -3.383-223.008  1.00 70.12           C  
ATOM   2104  O   VAL C 288     121.464  -2.895-223.469  1.00 73.83           O  
ATOM   2105  CB  VAL C 288     118.977  -1.518-222.110  1.00 73.04           C  
ATOM   2106  CG1 VAL C 288     117.923  -1.807-223.180  1.00 69.87           C  
ATOM   2107  CG2 VAL C 288     118.332  -0.941-220.848  1.00 65.96           C  
ATOM   2108  HN  VAL C 288     120.905  -1.566-220.422  1.00  0.00           H  
ATOM   2109  N   LEU C 289     119.836  -4.436-223.548  1.00 64.27           N  
ATOM   2110  CA  LEU C 289     120.424  -5.112-224.694  1.00 67.80           C  
ATOM   2111  C   LEU C 289     120.141  -4.355-225.985  1.00 68.99           C  
ATOM   2112  O   LEU C 289     119.230  -3.525-226.044  1.00 61.29           O  
ATOM   2113  CB  LEU C 289     119.882  -6.534-224.807  1.00 68.32           C  
ATOM   2114  CG  LEU C 289     120.503  -7.575-223.881  1.00 64.31           C  
ATOM   2115  CD1 LEU C 289     119.810  -8.907-224.062  1.00 65.45           C  
ATOM   2116  CD2 LEU C 289     121.987  -7.687-224.183  1.00 65.68           C  
ATOM   2117  HN  LEU C 289     118.958  -4.778-223.156  1.00  0.00           H  
ATOM   2118  N   PRO C 290     120.931  -4.610-227.030  1.00 69.56           N  
ATOM   2119  CA  PRO C 290     120.550  -4.190-228.378  1.00 70.28           C  
ATOM   2120  C   PRO C 290     119.553  -5.158-229.002  1.00 66.94           C  
ATOM   2121  O   PRO C 290     119.370  -6.288-228.549  1.00 68.95           O  
ATOM   2122  CB  PRO C 290     121.879  -4.225-229.137  1.00 70.15           C  
ATOM   2123  CG  PRO C 290     122.654  -5.283-228.458  1.00 63.37           C  
ATOM   2124  CD  PRO C 290     122.300  -5.161-227.000  1.00 66.30           C  
ATOM   2125  N   LEU C 291     118.925  -4.696-230.082  1.00 68.04           N  
ATOM   2126  CA  LEU C 291     117.967  -5.502-230.834  1.00 74.13           C  
ATOM   2127  C   LEU C 291     118.664  -6.230-231.977  1.00 89.85           C  
ATOM   2128  O   LEU C 291     119.444  -5.627-232.719  1.00 93.38           O  
ATOM   2129  CB  LEU C 291     116.843  -4.634-231.389  1.00 65.93           C  
ATOM   2130  CG  LEU C 291     115.869  -4.104-230.350  1.00 65.38           C  
ATOM   2131  CD1 LEU C 291     114.834  -3.248-231.037  1.00 66.60           C  
ATOM   2132  CD2 LEU C 291     115.221  -5.247-229.592  1.00 69.17           C  
ATOM   2133  HN  LEU C 291     119.120  -3.745-230.395  1.00  0.00           H  
ATOM   2134  N   LEU C 292     118.370  -7.525-232.118  1.00 92.57           N  
ATOM   2135  CA  LEU C 292     118.918  -8.364-233.187  1.00 93.75           C  
ATOM   2136  C   LEU C 292     117.792  -8.681-234.166  1.00 88.09           C  
ATOM   2137  O   LEU C 292     117.127  -9.713-234.060  1.00 83.61           O  
ATOM   2138  CB  LEU C 292     119.543  -9.638-232.629  1.00 94.79           C  
ATOM   2139  CG  LEU C 292     120.855  -9.421-231.882  1.00 99.59           C  
ATOM   2140  CD1 LEU C 292     121.572 -10.738-231.615  1.00 94.69           C  
ATOM   2141  CD2 LEU C 292     121.730  -8.466-232.679  1.00108.09           C  
ATOM   2142  HN  LEU C 292     117.731  -7.952-231.447  1.00  0.00           H  
ATOM   2143  N   LEU C 293     117.594  -7.788-235.132  1.00 82.75           N  
ATOM   2144  CA  LEU C 293     116.489  -7.888-236.073  1.00 77.56           C  
ATOM   2145  C   LEU C 293     116.942  -8.570-237.356  1.00 84.35           C  
ATOM   2146  O   LEU C 293     117.993  -8.239-237.912  1.00 89.69           O  
ATOM   2147  CB  LEU C 293     115.940  -6.495-236.398  1.00 74.11           C  
ATOM   2148  CG  LEU C 293     115.799  -5.501-235.248  1.00 62.73           C  
ATOM   2149  CD1 LEU C 293     115.178  -4.212-235.771  1.00 56.36           C  
ATOM   2150  CD2 LEU C 293     114.971  -6.091-234.106  1.00 55.46           C  
ATOM   2151  HN  LEU C 293     118.241  -7.004-235.216  1.00  0.00           H  
ATOM   2152  N   GLN C 294     116.126  -9.502-237.846  1.00 87.59           N  
ATOM   2153  CA  GLN C 294     116.480 -10.319-239.004  1.00 86.36           C  
ATOM   2154  C   GLN C 294     115.438 -10.130-240.100  1.00 94.51           C  
ATOM   2155  O   GLN C 294     114.279 -10.535-239.936  1.00 90.53           O  
ATOM   2156  CB  GLN C 294     116.595 -11.789-238.611  1.00 72.60           C  
ATOM   2157  CG  GLN C 294     116.998 -12.690-239.750  1.00 77.30           C  
ATOM   2158  CD  GLN C 294     116.466 -14.111-239.600  1.00 84.49           C  
ATOM   2159  NE2 GLN C 294     116.340 -14.808-240.726  1.00 98.04           N  
ATOM   2160  OE1 GLN C 294     116.163 -14.572-238.496  1.00 70.28           O  
ATOM   2161  HN  GLN C 294     115.222  -9.650-237.397  1.00  0.00           H  
ATOM   2162 1HE2 GLN C 294     116.590 -14.427-241.638  1.00  0.00           H  
ATOM   2163 2HE2 GLN C 294     115.984 -15.759-240.626  1.00  0.00           H  
ATOM   2164  N   ALA C 295     115.853  -9.524-241.219  1.00100.81           N  
ATOM   2165  CA  ALA C 295     115.026  -9.398-242.412  1.00100.67           C  
ATOM   2166  C   ALA C 295     115.065 -10.698-243.214  1.00100.31           C  
ATOM   2167  O   ALA C 295     115.978 -11.509-243.046  1.00103.92           O  
ATOM   2168  CB  ALA C 295     115.510  -8.227-243.266  1.00 98.36           C  
ATOM   2169  HN  ALA C 295     116.794  -9.131-241.237  1.00  0.00           H  
ATOM   2170  N   PRO C 296     114.066 -10.931-244.090  1.00 95.90           N  
ATOM   2171  CA  PRO C 296     113.985 -12.220-244.799  1.00 92.27           C  
ATOM   2172  C   PRO C 296     115.287 -12.662-245.447  1.00 91.23           C  
ATOM   2173  O   PRO C 296     115.867 -11.941-246.266  1.00 86.44           O  
ATOM   2174  CB  PRO C 296     112.901 -11.967-245.852  1.00 89.85           C  
ATOM   2175  CG  PRO C 296     112.005 -10.985-245.205  1.00 89.98           C  
ATOM   2176  CD  PRO C 296     112.894 -10.084-244.376  1.00 91.44           C  
ATOM   2177  N   ASP C 297     115.756 -13.841-245.036  1.00 98.34           N  
ATOM   2178  CA  ASP C 297     116.925 -14.519-245.589  1.00109.63           C  
ATOM   2179  C   ASP C 297     118.231 -13.866-245.144  1.00120.40           C  
ATOM   2180  O   ASP C 297     119.202 -14.564-244.833  1.00120.78           O  
ATOM   2181  CB  ASP C 297     116.831 -14.590-247.117  1.00106.43           C  
ATOM   2182  CG  ASP C 297     115.598 -15.348-247.586  1.00106.43           C  
ATOM   2183  OD1 ASP C 297     115.293 -16.415-247.008  1.00104.20           O  
ATOM   2184  OD2 ASP C 297     114.929 -14.876-248.530  1.00106.62           O1-
ATOM   2185  HN  ASP C 297     115.259 -14.305-244.276  1.00  0.00           H  
ATOM   2186  N   GLU C 298     118.265 -12.537-245.090  1.00129.52           N  
ATOM   2187  CA  GLU C 298     119.472 -11.855-244.655  1.00133.14           C  
ATOM   2188  C   GLU C 298     119.775 -12.206-243.198  1.00127.42           C  
ATOM   2189  O   GLU C 298     118.864 -12.498-242.419  1.00128.22           O  
ATOM   2190  CB  GLU C 298     119.326 -10.341-244.810  1.00138.72           C  
ATOM   2191  CG  GLU C 298     118.291  -9.900-245.846  1.00145.64           C  
ATOM   2192  CD  GLU C 298     118.696 -10.220-247.277  1.00153.44           C  
ATOM   2193  OE1 GLU C 298     119.896 -10.463-247.521  1.00156.30           O  
ATOM   2194  OE2 GLU C 298     117.810 -10.218-248.160  1.00155.21           O1-
ATOM   2195  HN  GLU C 298     117.442 -11.996-245.355  1.00  0.00           H  
ATOM   2196  N   PRO C 299     121.047 -12.212-242.814  1.00120.80           N  
ATOM   2197  CA  PRO C 299     121.405 -12.384-241.398  1.00115.36           C  
ATOM   2198  C   PRO C 299     120.861 -11.244-240.550  1.00105.68           C  
ATOM   2199  O   PRO C 299     120.280 -10.285-241.081  1.00109.37           O  
ATOM   2200  CB  PRO C 299     122.945 -12.392-241.423  1.00117.66           C  
ATOM   2201  CG  PRO C 299     123.337 -11.913-242.784  1.00120.37           C  
ATOM   2202  CD  PRO C 299     122.222 -12.286-243.695  1.00121.88           C  
ATOM   2203  N   PRO C 300     121.001 -11.313-239.226  1.00 90.03           N  
ATOM   2204  CA  PRO C 300     120.427 -10.258-238.384  1.00 92.52           C  
ATOM   2205  C   PRO C 300     121.395  -9.121-238.084  1.00102.59           C  
ATOM   2206  O   PRO C 300     122.552  -9.357-237.719  1.00106.14           O  
ATOM   2207  CB  PRO C 300     120.048 -11.013-237.109  1.00 84.98           C  
ATOM   2208  CG  PRO C 300     121.108 -12.057-236.999  1.00 84.55           C  
ATOM   2209  CD  PRO C 300     121.495 -12.439-238.413  1.00 85.98           C  
ATOM   2210  N   GLU C 301     120.915  -7.886-238.216  1.00104.92           N  
ATOM   2211  CA  GLU C 301     121.722  -6.698-237.975  1.00 99.76           C  
ATOM   2212  C   GLU C 301     121.537  -6.215-236.540  1.00 89.93           C  
ATOM   2213  O   GLU C 301     120.439  -6.284-235.981  1.00 79.15           O  
ATOM   2214  CB  GLU C 301     121.351  -5.584-238.964  1.00101.71           C  
ATOM   2215  CG  GLU C 301     121.366  -6.017-240.438  1.00105.92           C  
ATOM   2216  CD  GLU C 301     121.041  -4.879-241.404  1.00114.68           C  
ATOM   2217  OE1 GLU C 301     120.324  -5.124-242.401  1.00116.20           O  
ATOM   2218  OE2 GLU C 301     121.508  -3.743-241.173  1.00118.13           O1-
ATOM   2219  HN  GLU C 301     119.942  -7.767-238.498  1.00  0.00           H  
ATOM   2220  N   LEU C 302     122.625  -5.728-235.948  1.00 92.55           N  
ATOM   2221  CA  LEU C 302     122.600  -5.251-234.573  1.00 84.94           C  
ATOM   2222  C   LEU C 302     122.138  -3.800-234.540  1.00 79.91           C  
ATOM   2223  O   LEU C 302     122.536  -2.993-235.381  1.00 88.64           O  
ATOM   2224  CB  LEU C 302     123.991  -5.387-233.948  1.00 88.97           C  
ATOM   2225  CG  LEU C 302     124.233  -4.979-232.493  1.00 91.91           C  
ATOM   2226  CD1 LEU C 302     124.123  -6.191-231.587  1.00 96.60           C  
ATOM   2227  CD2 LEU C 302     125.594  -4.296-232.334  1.00 90.76           C  
ATOM   2228  HN  LEU C 302     123.499  -5.688-236.472  1.00  0.00           H  
ATOM   2229  N   PHE C 303     121.289  -3.474-233.569  1.00 73.86           N  
ATOM   2230  CA  PHE C 303     120.723  -2.141-233.435  1.00 74.92           C  
ATOM   2231  C   PHE C 303     120.719  -1.726-231.974  1.00 92.58           C  
ATOM   2232  O   PHE C 303     120.336  -2.514-231.104  1.00103.04           O  
ATOM   2233  CB  PHE C 303     119.293  -2.080-233.966  1.00 69.07           C  
ATOM   2234  CG  PHE C 303     119.201  -2.171-235.448  1.00 69.60           C  
ATOM   2235  CD1 PHE C 303     119.198  -1.019-236.225  1.00 70.38           C  
ATOM   2236  CD2 PHE C 303     119.118  -3.406-236.077  1.00 69.27           C  
ATOM   2237  CE1 PHE C 303     119.117  -1.093-237.613  1.00 72.56           C  
ATOM   2238  CE2 PHE C 303     119.038  -3.487-237.463  1.00 74.71           C  
ATOM   2239  CZ  PHE C 303     119.038  -2.326-238.234  1.00 71.92           C  
ATOM   2240  HN  PHE C 303     121.024  -4.188-232.891  1.00  0.00           H  
ATOM   2241  N   LEU C 304     121.124  -0.485-231.710  1.00 96.13           N  
ATOM   2242  CA  LEU C 304     121.133   0.069-230.360  1.00 93.08           C  
ATOM   2243  C   LEU C 304     119.879   0.910-230.138  1.00 83.95           C  
ATOM   2244  O   LEU C 304     119.574   1.800-230.937  1.00 70.60           O  
ATOM   2245  CB  LEU C 304     122.389   0.918-230.118  1.00 90.39           C  
ATOM   2246  CG  LEU C 304     123.752   0.216-230.090  1.00 84.92           C  
ATOM   2247  CD1 LEU C 304     124.825   1.130-229.513  1.00 83.66           C  
ATOM   2248  CD2 LEU C 304     123.695  -1.092-229.316  1.00 82.87           C  
ATOM   2249  HN  LEU C 304     121.440   0.102-232.482  1.00  0.00           H  
ATOM   2250  N   LEU C 305     119.158   0.626-229.059  1.00 85.98           N  
ATOM   2251  CA  LEU C 305     118.000   1.445-228.722  1.00 86.69           C  
ATOM   2252  C   LEU C 305     118.459   2.769-228.119  1.00 93.29           C  
ATOM   2253  O   LEU C 305     119.264   2.767-227.181  1.00 94.36           O  
ATOM   2254  CB  LEU C 305     117.093   0.713-227.744  1.00 77.79           C  
ATOM   2255  CG  LEU C 305     116.226  -0.403-228.328  1.00 68.84           C  
ATOM   2256  CD1 LEU C 305     115.815  -1.359-227.241  1.00 52.15           C  
ATOM   2257  CD2 LEU C 305     115.000   0.191-228.996  1.00 68.58           C  
ATOM   2258  HN  LEU C 305     119.414  -0.164-228.467  1.00  0.00           H  
ATOM   2259  N   PRO C 306     117.979   3.906-228.626  1.00 96.33           N  
ATOM   2260  CA  PRO C 306     118.324   5.210-228.023  1.00100.98           C  
ATOM   2261  C   PRO C 306     117.839   5.290-226.587  1.00107.47           C  
ATOM   2262  O   PRO C 306     116.632   5.158-226.325  1.00109.56           O  
ATOM   2263  CB  PRO C 306     117.590   6.223-228.913  1.00 96.01           C  
ATOM   2264  CG  PRO C 306     117.329   5.490-230.197  1.00 99.90           C  
ATOM   2265  CD  PRO C 306     117.125   4.053-229.815  1.00 97.94           C  
ATOM   2266  N   PRO C 307     118.746   5.515-225.631  1.00104.23           N  
ATOM   2267  CA  PRO C 307     118.357   5.441-224.209  1.00101.14           C  
ATOM   2268  C   PRO C 307     117.206   6.360-223.834  1.00 98.23           C  
ATOM   2269  O   PRO C 307     116.474   6.073-222.873  1.00 90.68           O  
ATOM   2270  CB  PRO C 307     119.654   5.824-223.480  1.00101.49           C  
ATOM   2271  CG  PRO C 307     120.746   5.463-224.450  1.00103.68           C  
ATOM   2272  CD  PRO C 307     120.186   5.782-225.805  1.00103.16           C  
ATOM   2273  N   GLU C 308     117.018   7.454-224.577  1.00102.22           N  
ATOM   2274  CA  GLU C 308     115.856   8.314-224.386  1.00 99.41           C  
ATOM   2275  C   GLU C 308     114.552   7.584-224.688  1.00 80.59           C  
ATOM   2276  O   GLU C 308     113.501   7.956-224.157  1.00 69.04           O  
ATOM   2277  CB  GLU C 308     115.990   9.557-225.273  1.00105.19           C  
ATOM   2278  CG  GLU C 308     114.978  10.660-225.000  1.00114.32           C  
ATOM   2279  CD  GLU C 308     114.559  11.388-226.273  1.00127.34           C  
ATOM   2280  OE1 GLU C 308     113.948  10.738-227.156  1.00129.37           O  
ATOM   2281  OE2 GLU C 308     114.848  12.603-226.396  1.00131.32           O1-
ATOM   2282  HN  GLU C 308     117.703   7.693-225.294  1.00  0.00           H  
ATOM   2283  N   LEU C 309     114.598   6.547-225.521  1.00 74.39           N  
ATOM   2284  CA  LEU C 309     113.379   5.830-225.861  1.00 73.33           C  
ATOM   2285  C   LEU C 309     112.971   4.847-224.773  1.00 71.73           C  
ATOM   2286  O   LEU C 309     111.778   4.571-224.620  1.00 66.31           O  
ATOM   2287  CB  LEU C 309     113.561   5.097-227.188  1.00 79.53           C  
ATOM   2288  CG  LEU C 309     112.362   5.063-228.140  1.00 87.27           C  
ATOM   2289  CD1 LEU C 309     112.101   6.425-228.762  1.00 85.85           C  
ATOM   2290  CD2 LEU C 309     112.580   4.014-229.213  1.00 87.98           C  
ATOM   2291  HN  LEU C 309     115.489   6.255-225.922  1.00  0.00           H  
ATOM   2292  N   VAL C 310     113.929   4.334-223.999  1.00 69.97           N  
ATOM   2293  CA  VAL C 310     113.692   3.240-223.060  1.00 67.92           C  
ATOM   2294  C   VAL C 310     113.534   3.841-221.666  1.00 58.11           C  
ATOM   2295  O   VAL C 310     114.522   4.081-220.963  1.00 51.41           O  
ATOM   2296  CB  VAL C 310     114.817   2.200-223.102  1.00 68.76           C  
ATOM   2297  CG1 VAL C 310     114.476   1.024-222.212  1.00 64.94           C  
ATOM   2298  CG2 VAL C 310     115.058   1.727-224.526  1.00 65.92           C  
ATOM   2299  HN  VAL C 310     114.869   4.723-224.066  1.00  0.00           H  
ATOM   2300  N   LEU C 311     112.280   4.059-221.261  1.00 60.35           N  
ATOM   2301  CA  LEU C 311     111.966   4.528-219.917  1.00 61.67           C  
ATOM   2302  C   LEU C 311     112.271   3.450-218.881  1.00 64.00           C  
ATOM   2303  O   LEU C 311     111.815   2.309-219.000  1.00 71.56           O  
ATOM   2304  CB  LEU C 311     110.491   4.937-219.833  1.00 58.01           C  
ATOM   2305  CG  LEU C 311     110.008   5.556-218.521  1.00 56.36           C  
ATOM   2306  CD1 LEU C 311     110.961   6.667-218.095  1.00 62.61           C  
ATOM   2307  CD2 LEU C 311     108.586   6.088-218.659  1.00 53.84           C  
ATOM   2308  HN  LEU C 311     111.515   3.891-221.915  1.00  0.00           H  
ATOM   2309  N   GLU C 312     113.040   3.816-217.859  1.00 54.96           N  
ATOM   2310  CA  GLU C 312     113.364   2.944-216.740  1.00 53.14           C  
ATOM   2311  C   GLU C 312     112.953   3.612-215.436  1.00 51.67           C  
ATOM   2312  O   GLU C 312     112.840   4.846-215.352  1.00 47.85           O  
ATOM   2313  CB  GLU C 312     114.855   2.619-216.685  1.00 62.48           C  
ATOM   2314  CG  GLU C 312     115.332   1.494-217.575  1.00 66.60           C  
ATOM   2315  CD  GLU C 312     116.832   1.298-217.438  1.00 78.37           C  
ATOM   2316  OE1 GLU C 312     117.594   2.156-217.939  1.00 84.89           O  
ATOM   2317  OE2 GLU C 312     117.254   0.317-216.794  1.00 78.23           O1-
ATOM   2318  HN  GLU C 312     113.424   4.761-217.860  1.00  0.00           H  
ATOM   2319  N   VAL C 313     112.770   2.782-214.402  1.00 41.00           N  
ATOM   2320  CA  VAL C 313     112.319   3.236-213.096  1.00 45.48           C  
ATOM   2321  C   VAL C 313     113.295   2.782-212.015  1.00 53.75           C  
ATOM   2322  O   VAL C 313     113.429   1.580-211.769  1.00 60.56           O  
ATOM   2323  CB  VAL C 313     110.903   2.740-212.753  1.00 48.18           C  
ATOM   2324  CG1 VAL C 313     110.547   3.144-211.315  1.00 46.75           C  
ATOM   2325  CG2 VAL C 313     109.906   3.269-213.732  1.00 44.86           C  
ATOM   2326  HN  VAL C 313     112.955   1.788-214.536  1.00  0.00           H  
ATOM   2327  N   PRO C 314     113.969   3.696-211.327  1.00 47.63           N  
ATOM   2328  CA  PRO C 314     114.752   3.308-210.150  1.00 45.17           C  
ATOM   2329  C   PRO C 314     113.821   2.889-209.028  1.00 48.78           C  
ATOM   2330  O   PRO C 314     112.779   3.507-208.804  1.00 51.57           O  
ATOM   2331  CB  PRO C 314     115.532   4.586-209.786  1.00 46.00           C  
ATOM   2332  CG  PRO C 314     115.313   5.534-210.921  1.00 46.71           C  
ATOM   2333  CD  PRO C 314     114.039   5.136-211.609  1.00 47.08           C  
ATOM   2334  N   LEU C 315     114.194   1.827-208.323  1.00 37.32           N  
ATOM   2335  CA  LEU C 315     113.328   1.263-207.298  1.00 41.99           C  
ATOM   2336  C   LEU C 315     113.722   1.796-205.926  1.00 48.94           C  
ATOM   2337  O   LEU C 315     114.873   1.655-205.501  1.00 47.60           O  
ATOM   2338  CB  LEU C 315     113.365  -0.270-207.322  1.00 41.25           C  
ATOM   2339  CG  LEU C 315     112.906  -0.860-208.660  1.00 48.37           C  
ATOM   2340  CD1 LEU C 315     112.675  -2.352-208.565  1.00 54.12           C  
ATOM   2341  CD2 LEU C 315     111.650  -0.147-209.166  1.00 44.77           C  
ATOM   2342  HN  LEU C 315     115.102   1.400-208.503  1.00  0.00           H  
ATOM   2343  N   GLU C 316     112.763   2.416-205.248  1.00 48.31           N  
ATOM   2344  CA AGLU C 316     112.923   2.883-203.881  0.60 44.99           C  
ATOM   2345  CA BGLU C 316     112.933   2.872-203.882  0.40 44.95           C  
ATOM   2346  C   GLU C 316     111.742   2.387-203.064  1.00 42.81           C  
ATOM   2347  O   GLU C 316     110.715   1.961-203.610  1.00 41.17           O  
ATOM   2348  CB AGLU C 316     112.995   4.426-203.794  0.60 47.48           C  
ATOM   2349  CB BGLU C 316     113.076   4.416-203.808  0.40 47.18           C  
ATOM   2350  CG AGLU C 316     111.628   5.112-203.702  0.60 50.39           C  
ATOM   2351  CG BGLU C 316     114.135   4.993-204.776  0.40 47.23           C  
ATOM   2352  CD AGLU C 316     111.721   6.640-203.600  0.60 65.25           C  
ATOM   2353  CD BGLU C 316     114.311   6.526-204.684  0.40 47.86           C  
ATOM   2354  OE1AGLU C 316     112.146   7.297-204.583  0.60 53.62           O  
ATOM   2355  OE1BGLU C 316     114.176   7.100-203.581  0.40 49.67           O  
ATOM   2356  OE2AGLU C 316     111.367   7.180-202.528  0.60 75.24           O1-
ATOM   2357  OE2BGLU C 316     114.601   7.154-205.722  0.40 39.06           O1-
ATOM   2358  N   HIS C 317     111.893   2.439-201.746  1.00 47.00           N  
ATOM   2359  CA  HIS C 317     110.856   2.014-200.822  1.00 45.86           C  
ATOM   2360  C   HIS C 317     110.361   3.210-200.013  1.00 51.21           C  
ATOM   2361  O   HIS C 317     111.169   4.047-199.605  1.00 49.96           O  
ATOM   2362  CB  HIS C 317     111.395   0.938-199.882  1.00 42.65           C  
ATOM   2363  CG  HIS C 317     110.342   0.247-199.068  1.00 43.83           C  
ATOM   2364  CD2 HIS C 317     109.723  -0.944-199.240  1.00 42.66           C  
ATOM   2365  ND1 HIS C 317     109.822   0.782-197.908  1.00 45.28           N  
ATOM   2366  CE1 HIS C 317     108.923  -0.042-197.404  1.00 44.36           C  
ATOM   2367  NE2 HIS C 317     108.842  -1.099-198.195  1.00 43.87           N  
ATOM   2368  HN  HIS C 317     112.772   2.791-201.367  1.00  0.00           H  
ATOM   2369  N   PRO C 318     109.056   3.311-199.747  1.00 53.58           N  
ATOM   2370  CA  PRO C 318     108.541   4.501-199.040  1.00 46.18           C  
ATOM   2371  C   PRO C 318     109.069   4.674-197.624  1.00 56.75           C  
ATOM   2372  O   PRO C 318     109.000   5.788-197.096  1.00 60.61           O  
ATOM   2373  CB  PRO C 318     107.021   4.273-199.034  1.00 52.91           C  
ATOM   2374  CG  PRO C 318     106.873   2.752-199.128  1.00 48.54           C  
ATOM   2375  CD  PRO C 318     107.990   2.335-200.053  1.00 46.22           C  
ATOM   2376  N   THR C 319     109.577   3.630-196.973  1.00 52.58           N  
ATOM   2377  CA  THR C 319     110.039   3.777-195.598  1.00 59.39           C  
ATOM   2378  C   THR C 319     111.388   3.129-195.299  1.00 65.02           C  
ATOM   2379  O   THR C 319     112.063   3.572-194.364  1.00 69.40           O  
ATOM   2380  CB  THR C 319     108.991   3.231-194.611  1.00 56.51           C  
ATOM   2381  CG2 THR C 319     107.673   3.972-194.777  1.00 55.14           C  
ATOM   2382  OG1 THR C 319     108.767   1.838-194.865  1.00 67.41           O  
ATOM   2383  HN  THR C 319     109.643   2.724-197.438  1.00  0.00           H  
ATOM   2384  HG1 THR C 319     109.590   1.375-194.761  1.00  0.00           H  
ATOM   2385  N   LEU C 320     111.807   2.110-196.044  1.00 66.81           N  
ATOM   2386  CA  LEU C 320     113.147   1.542-195.902  1.00 58.17           C  
ATOM   2387  C   LEU C 320     114.081   2.374-196.773  1.00 50.62           C  
ATOM   2388  O   LEU C 320     114.200   2.139-197.976  1.00 47.37           O  
ATOM   2389  CB  LEU C 320     113.165   0.070-196.302  1.00 49.33           C  
ATOM   2390  CG  LEU C 320     112.199  -0.870-195.574  1.00 52.02           C  
ATOM   2391  CD1 LEU C 320     112.074  -2.201-196.328  1.00 49.54           C  
ATOM   2392  CD2 LEU C 320     112.647  -1.112-194.126  1.00 39.65           C  
ATOM   2393  HN  LEU C 320     111.173   1.712-196.737  1.00  0.00           H  
ATOM   2394  N   GLU C 321     114.749   3.357-196.166  1.00 53.21           N  
ATOM   2395  CA  GLU C 321     115.559   4.288-196.943  1.00 50.99           C  
ATOM   2396  C   GLU C 321     116.768   3.617-197.581  1.00 44.61           C  
ATOM   2397  O   GLU C 321     117.294   4.133-198.573  1.00 52.58           O  
ATOM   2398  CB  GLU C 321     116.020   5.447-196.063  1.00 63.27           C  
ATOM   2399  CG  GLU C 321     115.020   6.585-195.900  1.00 88.81           C  
ATOM   2400  CD  GLU C 321     115.617   7.773-195.128  1.00106.95           C  
ATOM   2401  OE1 GLU C 321     115.741   7.687-193.882  1.00112.54           O  
ATOM   2402  OE2 GLU C 321     115.977   8.787-195.771  1.00112.37           O1-
ATOM   2403  HN  GLU C 321     114.693   3.458-195.153  1.00  0.00           H  
ATOM   2404  N   TRP C 322     117.235   2.496-197.027  1.00 40.99           N  
ATOM   2405  CA  TRP C 322     118.349   1.766-197.628  1.00 46.76           C  
ATOM   2406  C   TRP C 322     117.973   1.025-198.926  1.00 43.41           C  
ATOM   2407  O   TRP C 322     118.877   0.644-199.679  1.00 47.85           O  
ATOM   2408  CB  TRP C 322     118.931   0.771-196.611  1.00 44.14           C  
ATOM   2409  CG  TRP C 322     117.901  -0.110-195.995  1.00 43.01           C  
ATOM   2410  CD1 TRP C 322     117.353   0.029-194.756  1.00 50.38           C  
ATOM   2411  CD2 TRP C 322     117.267  -1.273-196.587  1.00 48.03           C  
ATOM   2412  CE2 TRP C 322     116.355  -1.777-195.636  1.00 54.21           C  
ATOM   2413  CE3 TRP C 322     117.389  -1.936-197.821  1.00 40.17           C  
ATOM   2414  NE1 TRP C 322     116.428  -0.965-194.533  1.00 53.08           N  
ATOM   2415  CZ2 TRP C 322     115.570  -2.923-195.871  1.00 52.49           C  
ATOM   2416  CZ3 TRP C 322     116.598  -3.058-198.060  1.00 51.81           C  
ATOM   2417  CH2 TRP C 322     115.706  -3.540-197.083  1.00 48.30           C  
ATOM   2418  HN  TRP C 322     116.808   2.143-196.171  1.00  0.00           H  
ATOM   2419  N   PHE C 323     116.679   0.829-199.225  1.00 46.78           N  
ATOM   2420  CA  PHE C 323     116.293   0.078-200.433  1.00 42.43           C  
ATOM   2421  C   PHE C 323     116.823   0.732-201.703  1.00 52.60           C  
ATOM   2422  O   PHE C 323     117.188   0.032-202.660  1.00 49.03           O  
ATOM   2423  CB  PHE C 323     114.767  -0.066-200.535  1.00 48.21           C  
ATOM   2424  CG  PHE C 323     114.305  -1.214-201.430  1.00 54.01           C  
ATOM   2425  CD1 PHE C 323     114.218  -1.057-202.814  1.00 51.54           C  
ATOM   2426  CD2 PHE C 323     113.939  -2.435-200.880  1.00 59.37           C  
ATOM   2427  CE1 PHE C 323     113.795  -2.106-203.625  1.00 51.49           C  
ATOM   2428  CE2 PHE C 323     113.505  -3.511-201.690  1.00 49.48           C  
ATOM   2429  CZ  PHE C 323     113.431  -3.342-203.053  1.00 44.58           C  
ATOM   2430  HN  PHE C 323     115.956   1.203-198.610  1.00  0.00           H  
ATOM   2431  N   ALA C 324     116.870   2.074-201.737  1.00 41.23           N  
ATOM   2432  CA  ALA C 324     117.375   2.758-202.924  1.00 42.08           C  
ATOM   2433  C   ALA C 324     118.817   2.362-203.228  1.00 43.12           C  
ATOM   2434  O   ALA C 324     119.194   2.206-204.395  1.00 44.91           O  
ATOM   2435  CB  ALA C 324     117.266   4.281-202.743  1.00 43.96           C  
ATOM   2436  HN  ALA C 324     116.553   2.616-200.933  1.00  0.00           H  
ATOM   2437  N   ALA C 325     119.637   2.180-202.190  1.00 49.34           N  
ATOM   2438  CA  ALA C 325     121.066   1.953-202.388  1.00 50.02           C  
ATOM   2439  C   ALA C 325     121.394   0.561-202.951  1.00 53.18           C  
ATOM   2440  O   ALA C 325     122.547   0.323-203.350  1.00 45.56           O  
ATOM   2441  CB  ALA C 325     121.806   2.204-201.067  1.00 38.83           C  
ATOM   2442  HN  ALA C 325     119.259   2.200-201.243  1.00  0.00           H  
ATOM   2443  N   LEU C 326     120.413  -0.351-203.034  1.00 46.95           N  
ATOM   2444  CA  LEU C 326     120.665  -1.609-203.722  1.00 47.51           C  
ATOM   2445  C   LEU C 326     120.842  -1.422-205.223  1.00 51.52           C  
ATOM   2446  O   LEU C 326     121.315  -2.353-205.892  1.00 46.32           O  
ATOM   2447  CB  LEU C 326     119.529  -2.612-203.461  1.00 53.70           C  
ATOM   2448  CG  LEU C 326     119.197  -3.011-202.015  1.00 49.72           C  
ATOM   2449  CD1 LEU C 326     117.937  -3.895-201.973  1.00 46.81           C  
ATOM   2450  CD2 LEU C 326     120.353  -3.736-201.362  1.00 44.46           C  
ATOM   2451  HN  LEU C 326     119.500  -0.165-202.619  1.00  0.00           H  
ATOM   2452  N   GLY C 327     120.488  -0.252-205.763  1.00 52.70           N  
ATOM   2453  CA  GLY C 327     120.673   0.020-207.185  1.00 47.81           C  
ATOM   2454  C   GLY C 327     119.726  -0.715-208.114  1.00 49.18           C  
ATOM   2455  O   GLY C 327     120.052  -0.926-209.291  1.00 52.55           O  
ATOM   2456  HN  GLY C 327     120.079   0.468-205.167  1.00  0.00           H  
ATOM   2457  N   LEU C 328     118.554  -1.098-207.626  1.00 41.92           N  
ATOM   2458  CA  LEU C 328     117.637  -1.876-208.442  1.00 53.44           C  
ATOM   2459  C   LEU C 328     116.837  -0.968-209.370  1.00 55.04           C  
ATOM   2460  O   LEU C 328     116.492   0.168-209.027  1.00 48.37           O  
ATOM   2461  CB  LEU C 328     116.690  -2.698-207.558  1.00 44.47           C  
ATOM   2462  CG  LEU C 328     117.294  -3.705-206.578  1.00 47.54           C  
ATOM   2463  CD1 LEU C 328     116.226  -4.377-205.732  1.00 52.76           C  
ATOM   2464  CD2 LEU C 328     118.112  -4.767-207.281  1.00 36.03           C  
ATOM   2465  HN  LEU C 328     118.295  -0.845-206.672  1.00  0.00           H  
ATOM   2466  N   ARG C 329     116.550  -1.484-210.567  1.00 58.52           N  
ATOM   2467  CA  ARG C 329     115.777  -0.772-211.575  1.00 53.62           C  
ATOM   2468  C   ARG C 329     114.894  -1.766-212.310  1.00 52.30           C  
ATOM   2469  O   ARG C 329     115.138  -2.977-212.283  1.00 50.23           O  
ATOM   2470  CB  ARG C 329     116.675  -0.046-212.601  1.00 61.65           C  
ATOM   2471  CG  ARG C 329     118.136   0.158-212.192  1.00 65.46           C  
ATOM   2472  CD  ARG C 329     118.956   0.719-213.352  1.00 70.42           C  
ATOM   2473  NE  ARG C 329     118.317   1.885-213.961  1.00 83.12           N  
ATOM   2474  CZ  ARG C 329     118.323   3.113-213.438  1.00 92.30           C  
ATOM   2475  NH1 ARG C 329     118.928   3.358-212.274  1.00 95.32           N1+
ATOM   2476  NH2 ARG C 329     117.708   4.102-214.074  1.00 89.61           N  
ATOM   2477  HN  ARG C 329     116.888  -2.421-210.786  1.00  0.00           H  
ATOM   2478  HE  ARG C 329     117.832   1.750-214.848  1.00  0.00           H  
ATOM   2479 1HH1 ARG C 329     118.933   4.296-211.874  1.00  0.00           H  
ATOM   2480 2HH1 ARG C 329     119.401   2.598-211.785  1.00  0.00           H  
ATOM   2481 1HH2 ARG C 329     117.713   5.040-213.674  1.00  0.00           H  
ATOM   2482 2HH2 ARG C 329     117.246   3.915-214.964  1.00  0.00           H  
ATOM   2483  N   TRP C 330     113.856  -1.246-212.971  1.00 43.56           N  
ATOM   2484  CA  TRP C 330     113.204  -2.004-214.032  1.00 50.55           C  
ATOM   2485  C   TRP C 330     112.675  -1.032-215.080  1.00 53.19           C  
ATOM   2486  O   TRP C 330     112.565   0.173-214.840  1.00 42.49           O  
ATOM   2487  CB  TRP C 330     112.078  -2.908-213.500  1.00 55.49           C  
ATOM   2488  CG  TRP C 330     111.885  -4.119-214.379  1.00 50.73           C  
ATOM   2489  CD1 TRP C 330     110.889  -4.325-215.295  1.00 39.18           C  
ATOM   2490  CD2 TRP C 330     112.742  -5.269-214.451  1.00 44.85           C  
ATOM   2491  CE2 TRP C 330     112.201  -6.132-215.425  1.00 38.90           C  
ATOM   2492  CE3 TRP C 330     113.921  -5.646-213.793  1.00 41.17           C  
ATOM   2493  NE1 TRP C 330     111.071  -5.536-215.922  1.00 46.01           N  
ATOM   2494  CZ2 TRP C 330     112.791  -7.357-215.750  1.00 44.07           C  
ATOM   2495  CZ3 TRP C 330     114.511  -6.873-214.120  1.00 42.21           C  
ATOM   2496  CH2 TRP C 330     113.948  -7.704-215.089  1.00 41.15           C  
ATOM   2497  HN  TRP C 330     113.518  -0.314-212.732  1.00  0.00           H  
ATOM   2498  N   TYR C 331     112.356  -1.574-216.253  1.00 46.88           N  
ATOM   2499  CA  TYR C 331     111.885  -0.788-217.382  1.00 50.03           C  
ATOM   2500  C   TYR C 331     110.361  -0.732-217.406  1.00 52.85           C  
ATOM   2501  O   TYR C 331     109.682  -1.646-216.932  1.00 51.10           O  
ATOM   2502  CB  TYR C 331     112.416  -1.365-218.690  1.00 37.19           C  
ATOM   2503  CG  TYR C 331     112.173  -2.840-218.853  1.00 49.93           C  
ATOM   2504  CD1 TYR C 331     110.951  -3.318-219.312  1.00 56.40           C  
ATOM   2505  CD2 TYR C 331     113.175  -3.756-218.576  1.00 49.52           C  
ATOM   2506  CE1 TYR C 331     110.721  -4.673-219.477  1.00 51.06           C  
ATOM   2507  CE2 TYR C 331     112.956  -5.117-218.733  1.00 64.62           C  
ATOM   2508  CZ  TYR C 331     111.729  -5.567-219.186  1.00 61.21           C  
ATOM   2509  OH  TYR C 331     111.523  -6.916-219.338  1.00 70.41           O  
ATOM   2510  HN  TYR C 331     112.446  -2.584-216.365  1.00  0.00           H  
ATOM   2511  HH  TYR C 331     112.218  -7.532-219.137  1.00  0.00           H  
ATOM   2512  N   ALA C 332     109.827   0.356-217.977  1.00 44.88           N  
ATOM   2513  CA  ALA C 332     108.388   0.611-217.906  1.00 50.42           C  
ATOM   2514  C   ALA C 332     107.567  -0.306-218.817  1.00 50.38           C  
ATOM   2515  O   ALA C 332     106.440  -0.684-218.459  1.00 58.61           O  
ATOM   2516  CB  ALA C 332     108.102   2.076-218.252  1.00 53.83           C  
ATOM   2517  HN  ALA C 332     110.431   1.015-218.468  1.00  0.00           H  
ATOM   2518  N   LEU C 333     108.117  -0.706-219.964  1.00 50.43           N  
ATOM   2519  CA  LEU C 333     107.335  -1.251-221.071  1.00 47.40           C  
ATOM   2520  C   LEU C 333     107.525  -2.756-221.241  1.00 46.92           C  
ATOM   2521  O   LEU C 333     108.562  -3.185-221.775  1.00 46.40           O  
ATOM   2522  CB  LEU C 333     107.717  -0.527-222.364  1.00 48.65           C  
ATOM   2523  CG  LEU C 333     106.724  -0.816-223.476  1.00 44.57           C  
ATOM   2524  CD1 LEU C 333     105.359  -0.310-223.058  1.00 43.81           C  
ATOM   2525  CD2 LEU C 333     107.156  -0.152-224.747  1.00 53.34           C  
ATOM   2526  HN  LEU C 333     109.128  -0.628-220.073  1.00  0.00           H  
ATOM   2527  N   PRO C 334     106.556  -3.602-220.825  1.00 38.79           N  
ATOM   2528  CA  PRO C 334     106.624  -5.044-221.122  1.00 43.60           C  
ATOM   2529  C   PRO C 334     106.189  -5.284-222.557  1.00 37.62           C  
ATOM   2530  O   PRO C 334     105.022  -5.081-222.906  1.00 50.57           O  
ATOM   2531  CB  PRO C 334     105.633  -5.650-220.116  1.00 40.64           C  
ATOM   2532  CG  PRO C 334     104.595  -4.549-219.903  1.00 42.41           C  
ATOM   2533  CD  PRO C 334     105.271  -3.222-220.200  1.00 42.89           C  
ATOM   2534  N   ALA C 335     107.133  -5.689-223.408  1.00 48.05           N  
ATOM   2535  CA  ALA C 335     106.892  -5.725-224.858  1.00 53.01           C  
ATOM   2536  C   ALA C 335     107.502  -6.999-225.427  1.00 57.54           C  
ATOM   2537  O   ALA C 335     108.707  -7.051-225.704  1.00 58.83           O  
ATOM   2538  CB  ALA C 335     107.455  -4.493-225.552  1.00 58.87           C  
ATOM   2539  HN  ALA C 335     108.041  -5.980-223.045  1.00  0.00           H  
ATOM   2540  N   VAL C 336     106.647  -7.992-225.651  1.00 48.73           N  
ATOM   2541  CA  VAL C 336     107.054  -9.336-226.039  1.00 47.27           C  
ATOM   2542  C   VAL C 336     107.162  -9.423-227.555  1.00 52.90           C  
ATOM   2543  O   VAL C 336     106.248  -9.006-228.275  1.00 54.50           O  
ATOM   2544  CB  VAL C 336     106.056 -10.362-225.482  1.00 43.37           C  
ATOM   2545  CG1 VAL C 336     106.211 -11.708-226.153  1.00 43.38           C  
ATOM   2546  CG2 VAL C 336     106.269 -10.446-223.989  1.00 43.95           C  
ATOM   2547  HN  VAL C 336     105.650  -7.802-225.545  1.00  0.00           H  
ATOM   2548  N   SER C 337     108.279  -9.988-228.041  1.00 56.55           N  
ATOM   2549  CA  SER C 337     108.659  -9.902-229.447  1.00 57.91           C  
ATOM   2550  C   SER C 337     109.146 -11.231-230.011  1.00 62.38           C  
ATOM   2551  O   SER C 337     109.828 -11.245-231.036  1.00 70.55           O  
ATOM   2552  CB  SER C 337     109.742  -8.836-229.648  1.00 55.85           C  
ATOM   2553  OG  SER C 337     110.925  -9.164-228.930  1.00 58.32           O  
ATOM   2554  HN  SER C 337     108.887 -10.498-227.401  1.00  0.00           H  
ATOM   2555  HG  SER C 337     111.596  -8.503-229.055  1.00  0.00           H  
ATOM   2556  N   ASN C 338     108.819 -12.352-229.384  1.00 61.63           N  
ATOM   2557  CA  ASN C 338     109.246 -13.640-229.919  1.00 63.93           C  
ATOM   2558  C   ASN C 338     108.075 -14.581-230.159  1.00 64.68           C  
ATOM   2559  O   ASN C 338     108.288 -15.773-230.385  1.00 65.98           O  
ATOM   2560  CB  ASN C 338     110.277 -14.297-229.005  1.00 55.39           C  
ATOM   2561  CG  ASN C 338     109.691 -14.716-227.689  1.00 55.83           C  
ATOM   2562  ND2 ASN C 338     110.478 -15.433-226.895  1.00 69.86           N  
ATOM   2563  OD1 ASN C 338     108.549 -14.395-227.374  1.00 60.00           O  
ATOM   2564  HN  ASN C 338     108.268 -12.314-228.526  1.00  0.00           H  
ATOM   2565 1HD2 ASN C 338     111.427 -15.700-227.157  1.00  0.00           H  
ATOM   2566 2HD2 ASN C 338     110.080 -15.718-226.000  1.00  0.00           H  
ATOM   2567  N   MET C 339     106.845 -14.070-230.116  1.00 61.78           N  
ATOM   2568  CA  MET C 339     105.655 -14.871-230.355  1.00 49.48           C  
ATOM   2569  C   MET C 339     105.112 -14.644-231.758  1.00 52.42           C  
ATOM   2570  O   MET C 339     105.255 -13.569-232.349  1.00 60.00           O  
ATOM   2571  CB  MET C 339     104.559 -14.563-229.340  1.00 42.55           C  
ATOM   2572  CG  MET C 339     104.949 -14.939-227.915  1.00 43.36           C  
ATOM   2573  SD  MET C 339     103.548 -14.926-226.777  1.00 56.50           S  
ATOM   2574  CE  MET C 339     102.520 -16.279-227.356  1.00 50.04           C  
ATOM   2575  HN  MET C 339     106.734 -13.078-229.907  1.00  0.00           H  
ATOM   2576  N   LEU C 340     104.456 -15.672-232.267  1.00 58.50           N  
ATOM   2577  CA  LEU C 340     103.895 -15.680-233.607  1.00 51.26           C  
ATOM   2578  C   LEU C 340     102.401 -15.397-233.524  1.00 53.32           C  
ATOM   2579  O   LEU C 340     101.681 -16.064-232.776  1.00 48.97           O  
ATOM   2580  CB  LEU C 340     104.173 -17.029-234.270  1.00 42.76           C  
ATOM   2581  CG  LEU C 340     103.709 -17.318-235.701  1.00 50.25           C  
ATOM   2582  CD1 LEU C 340     104.670 -18.299-236.364  1.00 51.55           C  
ATOM   2583  CD2 LEU C 340     102.312 -17.903-235.680  1.00 58.26           C  
ATOM   2584  HN  LEU C 340     104.337 -16.504-231.689  1.00  0.00           H  
ATOM   2585  N   LEU C 341     101.945 -14.393-234.268  1.00 50.42           N  
ATOM   2586  CA  LEU C 341     100.522 -14.086-234.364  1.00 54.75           C  
ATOM   2587  C   LEU C 341      99.914 -14.878-235.511  1.00 51.82           C  
ATOM   2588  O   LEU C 341     100.475 -14.900-236.610  1.00 47.95           O  
ATOM   2589  CB  LEU C 341     100.300 -12.589-234.588  1.00 54.26           C  
ATOM   2590  CG  LEU C 341      98.912 -12.148-235.066  1.00 48.63           C  
ATOM   2591  CD1 LEU C 341      97.817 -12.543-234.068  1.00 46.37           C  
ATOM   2592  CD2 LEU C 341      98.903 -10.636-235.294  1.00 49.10           C  
ATOM   2593  HN  LEU C 341     102.611 -13.820-234.787  1.00  0.00           H  
ATOM   2594  N   GLU C 342      98.775 -15.528-235.252  1.00 44.68           N  
ATOM   2595  CA  GLU C 342      98.087 -16.347-236.248  1.00 46.42           C  
ATOM   2596  C   GLU C 342      96.646 -15.877-236.399  1.00 46.23           C  
ATOM   2597  O   GLU C 342      95.903 -15.818-235.414  1.00 45.64           O  
ATOM   2598  CB  GLU C 342      98.110 -17.836-235.880  1.00 58.67           C  
ATOM   2599  CG  GLU C 342      97.560 -18.779-236.982  1.00 78.73           C  
ATOM   2600  CD  GLU C 342      96.097 -19.184-236.772  1.00 89.37           C  
ATOM   2601  OE1 GLU C 342      95.246 -18.890-237.645  1.00 90.29           O  
ATOM   2602  OE2 GLU C 342      95.799 -19.817-235.736  1.00 91.95           O1-
ATOM   2603  HN  GLU C 342      98.369 -15.449-234.320  1.00  0.00           H  
ATOM   2604  N   ILE C 343      96.260 -15.552-237.636  1.00 51.69           N  
ATOM   2605  CA  ILE C 343      94.953 -14.992-237.977  1.00 55.85           C  
ATOM   2606  C   ILE C 343      94.490 -15.626-239.280  1.00 58.61           C  
ATOM   2607  O   ILE C 343      95.162 -15.492-240.308  1.00 58.59           O  
ATOM   2608  CB  ILE C 343      94.988 -13.461-238.159  1.00 60.90           C  
ATOM   2609  CG1 ILE C 343      95.568 -12.730-236.943  1.00 59.30           C  
ATOM   2610  CG2 ILE C 343      93.610 -12.933-238.502  1.00 51.71           C  
ATOM   2611  CD1 ILE C 343      95.762 -11.237-237.231  1.00 60.91           C  
ATOM   2612  HN  ILE C 343      96.923 -15.705-238.396  1.00  0.00           H  
ATOM   2613  N   GLY C 344      93.331 -16.273-239.251  1.00 51.74           N  
ATOM   2614  CA  GLY C 344      92.732 -16.781-240.484  1.00 50.54           C  
ATOM   2615  C   GLY C 344      93.623 -17.684-241.302  1.00 48.99           C  
ATOM   2616  O   GLY C 344      93.540 -17.679-242.536  1.00 53.54           O  
ATOM   2617  HN  GLY C 344      92.854 -16.417-238.361  1.00  0.00           H  
ATOM   2618  N   GLY C 345      94.466 -18.474-240.646  1.00 51.30           N  
ATOM   2619  CA  GLY C 345      95.427 -19.311-241.332  1.00 53.72           C  
ATOM   2620  C   GLY C 345      96.703 -18.615-241.762  1.00 66.48           C  
ATOM   2621  O   GLY C 345      97.595 -19.286-242.297  1.00 70.15           O  
ATOM   2622  HN  GLY C 345      94.435 -18.491-239.627  1.00  0.00           H  
ATOM   2623  N   LEU C 346      96.812 -17.294-241.573  1.00 67.16           N  
ATOM   2624  CA  LEU C 346      98.031 -16.540-241.846  1.00 56.72           C  
ATOM   2625  C   LEU C 346      98.882 -16.440-240.581  1.00 58.64           C  
ATOM   2626  O   LEU C 346      98.368 -16.427-239.460  1.00 63.51           O  
ATOM   2627  CB  LEU C 346      97.702 -15.137-242.380  1.00 52.42           C  
ATOM   2628  CG  LEU C 346      96.889 -15.010-243.682  1.00 57.74           C  
ATOM   2629  CD1 LEU C 346      96.840 -13.559-244.195  1.00 66.01           C  
ATOM   2630  CD2 LEU C 346      97.383 -15.954-244.781  1.00 53.15           C  
ATOM   2631  HN  LEU C 346      96.000 -16.788-241.219  1.00  0.00           H  
ATOM   2632  N   GLU C 347     100.199 -16.392-240.773  1.00 58.98           N  
ATOM   2633  CA  GLU C 347     101.161 -16.405-239.678  1.00 58.55           C  
ATOM   2634  C   GLU C 347     102.065 -15.183-239.772  1.00 54.54           C  
ATOM   2635  O   GLU C 347     102.664 -14.921-240.819  1.00 53.12           O  
ATOM   2636  CB  GLU C 347     101.997 -17.686-239.690  1.00 63.34           C  
ATOM   2637  CG  GLU C 347     101.147 -18.950-239.737  1.00 81.88           C  
ATOM   2638  CD  GLU C 347     101.971 -20.220-239.755  1.00 97.51           C  
ATOM   2639  OE1 GLU C 347     101.779 -21.053-238.843  1.00105.51           O  
ATOM   2640  OE2 GLU C 347     102.809 -20.383-240.672  1.00 99.29           O1-
ATOM   2641  HN  GLU C 347     100.550 -16.344-241.729  1.00  0.00           H  
ATOM   2642  N   PHE C 348     102.151 -14.436-238.682  1.00 49.19           N  
ATOM   2643  CA  PHE C 348     103.038 -13.287-238.585  1.00 56.68           C  
ATOM   2644  C   PHE C 348     104.097 -13.604-237.538  1.00 53.04           C  
ATOM   2645  O   PHE C 348     103.853 -13.459-236.332  1.00 52.22           O  
ATOM   2646  CB  PHE C 348     102.247 -12.024-238.228  1.00 65.85           C  
ATOM   2647  CG  PHE C 348     101.146 -11.719-239.225  1.00 67.57           C  
ATOM   2648  CD1 PHE C 348     101.379 -10.874-240.312  1.00 69.02           C  
ATOM   2649  CD2 PHE C 348      99.902 -12.340-239.117  1.00 57.04           C  
ATOM   2650  CE1 PHE C 348     100.376 -10.627-241.261  1.00 56.53           C  
ATOM   2651  CE2 PHE C 348      98.902 -12.098-240.054  1.00 56.38           C  
ATOM   2652  CZ  PHE C 348      99.139 -11.242-241.124  1.00 57.82           C  
ATOM   2653  HN  PHE C 348     101.572 -14.676-237.878  1.00  0.00           H  
ATOM   2654  N   PRO C 349     105.260 -14.113-237.943  1.00 56.63           N  
ATOM   2655  CA  PRO C 349     106.279 -14.500-236.961  1.00 58.23           C  
ATOM   2656  C   PRO C 349     106.898 -13.314-236.247  1.00 61.53           C  
ATOM   2657  O   PRO C 349     107.669 -13.525-235.304  1.00 63.92           O  
ATOM   2658  CB  PRO C 349     107.322 -15.244-237.809  1.00 56.39           C  
ATOM   2659  CG  PRO C 349     106.604 -15.592-239.079  1.00 64.96           C  
ATOM   2660  CD  PRO C 349     105.635 -14.490-239.314  1.00 62.42           C  
ATOM   2661  N   ALA C 350     106.591 -12.089-236.668  1.00 53.85           N  
ATOM   2662  CA  ALA C 350     107.094 -10.898-236.002  1.00 51.58           C  
ATOM   2663  C   ALA C 350     105.934  -9.927-235.829  1.00 61.60           C  
ATOM   2664  O   ALA C 350     105.480  -9.304-236.798  1.00 67.59           O  
ATOM   2665  CB  ALA C 350     108.250 -10.283-236.787  1.00 47.20           C  
ATOM   2666  HN  ALA C 350     105.985 -11.983-237.482  1.00  0.00           H  
ATOM   2667  N   ALA C 351     105.446  -9.808-234.592  1.00 60.05           N  
ATOM   2668  CA  ALA C 351     104.314  -8.938-234.275  1.00 54.13           C  
ATOM   2669  C   ALA C 351     104.445  -8.478-232.831  1.00 52.44           C  
ATOM   2670  O   ALA C 351     103.648  -8.851-231.967  1.00 49.37           O  
ATOM   2671  CB  ALA C 351     102.986  -9.656-234.508  1.00 44.27           C  
ATOM   2672  HN  ALA C 351     105.879 -10.344-233.840  1.00  0.00           H  
ATOM   2673  N   PRO C 352     105.438  -7.641-232.536  1.00 57.24           N  
ATOM   2674  CA  PRO C 352     105.644  -7.211-231.145  1.00 54.07           C  
ATOM   2675  C   PRO C 352     104.394  -6.533-230.598  1.00 54.46           C  
ATOM   2676  O   PRO C 352     103.784  -5.696-231.263  1.00 73.72           O  
ATOM   2677  CB  PRO C 352     106.831  -6.237-231.245  1.00 58.79           C  
ATOM   2678  CG  PRO C 352     106.808  -5.746-232.656  1.00 55.70           C  
ATOM   2679  CD  PRO C 352     106.333  -6.934-233.470  1.00 53.90           C  
ATOM   2680  N   PHE C 353     104.005  -6.920-229.387  1.00 53.02           N  
ATOM   2681  CA  PHE C 353     102.878  -6.330-228.679  1.00 48.39           C  
ATOM   2682  C   PHE C 353     103.308  -5.977-227.260  1.00 51.61           C  
ATOM   2683  O   PHE C 353     104.197  -6.614-226.691  1.00 45.68           O  
ATOM   2684  CB  PHE C 353     101.674  -7.274-228.651  1.00 50.58           C  
ATOM   2685  CG  PHE C 353     101.990  -8.668-228.140  1.00 51.84           C  
ATOM   2686  CD1 PHE C 353     101.890  -8.969-226.795  1.00 45.88           C  
ATOM   2687  CD2 PHE C 353     102.365  -9.676-229.013  1.00 61.44           C  
ATOM   2688  CE1 PHE C 353     102.155 -10.250-226.322  1.00 50.84           C  
ATOM   2689  CE2 PHE C 353     102.635 -10.962-228.545  1.00 63.43           C  
ATOM   2690  CZ  PHE C 353     102.531 -11.247-227.199  1.00 56.71           C  
ATOM   2691  HN  PHE C 353     104.524  -7.670-228.930  1.00  0.00           H  
ATOM   2692  N   SER C 354     102.682  -4.942-226.699  1.00 52.80           N  
ATOM   2693  CA  SER C 354     103.063  -4.429-225.391  1.00 44.24           C  
ATOM   2694  C   SER C 354     101.816  -3.964-224.651  1.00 41.59           C  
ATOM   2695  O   SER C 354     100.826  -3.546-225.266  1.00 47.97           O  
ATOM   2696  CB  SER C 354     104.079  -3.272-225.513  1.00 47.87           C  
ATOM   2697  OG  SER C 354     103.417  -2.024-225.689  1.00 50.25           O  
ATOM   2698  HN  SER C 354     101.914  -4.497-227.201  1.00  0.00           H  
ATOM   2699  HG  SER C 354     104.042  -1.312-225.764  1.00  0.00           H  
ATOM   2700  N   GLY C 355     101.873  -4.036-223.323  1.00 43.06           N  
ATOM   2701  CA  GLY C 355     100.843  -3.451-222.484  1.00 42.33           C  
ATOM   2702  C   GLY C 355     101.446  -2.638-221.360  1.00 51.42           C  
ATOM   2703  O   GLY C 355     102.281  -1.756-221.592  1.00 58.17           O  
ATOM   2704  HN  GLY C 355     102.660  -4.514-222.884  1.00  0.00           H  
ATOM   2705  N   TRP C 356     101.033  -2.916-220.136  1.00 49.40           N  
ATOM   2706  CA  TRP C 356     101.744  -2.409-218.975  1.00 40.38           C  
ATOM   2707  C   TRP C 356     101.824  -3.524-217.941  1.00 44.00           C  
ATOM   2708  O   TRP C 356     101.118  -4.528-218.039  1.00 49.69           O  
ATOM   2709  CB  TRP C 356     101.065  -1.179-218.392  1.00 41.40           C  
ATOM   2710  CG  TRP C 356      99.603  -1.354-218.067  1.00 41.53           C  
ATOM   2711  CD1 TRP C 356      99.077  -1.924-216.930  1.00 44.76           C  
ATOM   2712  CD2 TRP C 356      98.480  -0.902-218.846  1.00 35.93           C  
ATOM   2713  CE2 TRP C 356      97.313  -1.227-218.120  1.00 43.26           C  
ATOM   2714  CE3 TRP C 356      98.347  -0.232-220.083  1.00 36.43           C  
ATOM   2715  NE1 TRP C 356      97.708  -1.853-216.961  1.00 47.86           N  
ATOM   2716  CZ2 TRP C 356      96.031  -0.947-218.599  1.00 47.33           C  
ATOM   2717  CZ3 TRP C 356      97.078   0.062-220.548  1.00 38.67           C  
ATOM   2718  CH2 TRP C 356      95.931  -0.293-219.806  1.00 48.18           C  
ATOM   2719  HN  TRP C 356     100.203  -3.495-220.004  1.00  0.00           H  
ATOM   2720  N   TYR C 357     102.660  -3.320-216.925  1.00 43.95           N  
ATOM   2721  CA  TYR C 357     103.041  -4.389-216.009  1.00 44.74           C  
ATOM   2722  C   TYR C 357     102.012  -4.630-214.908  1.00 46.14           C  
ATOM   2723  O   TYR C 357     101.307  -3.717-214.466  1.00 41.86           O  
ATOM   2724  CB  TYR C 357     104.381  -4.083-215.360  1.00 43.30           C  
ATOM   2725  CG  TYR C 357     105.568  -4.726-216.033  1.00 45.91           C  
ATOM   2726  CD1 TYR C 357     105.695  -6.107-216.087  1.00 40.72           C  
ATOM   2727  CD2 TYR C 357     106.580  -3.948-216.600  1.00 41.38           C  
ATOM   2728  CE1 TYR C 357     106.790  -6.696-216.682  1.00 40.86           C  
ATOM   2729  CE2 TYR C 357     107.682  -4.528-217.203  1.00 38.76           C  
ATOM   2730  CZ  TYR C 357     107.782  -5.899-217.245  1.00 40.73           C  
ATOM   2731  OH  TYR C 357     108.877  -6.469-217.843  1.00 40.49           O  
ATOM   2732  HN  TYR C 357     103.046  -2.387-216.783  1.00  0.00           H  
ATOM   2733  HH  TYR C 357     108.946  -7.416-217.872  1.00  0.00           H  
ATOM   2734  N   MET C 358     101.928  -5.892-214.469  1.00 40.89           N  
ATOM   2735  CA  MET C 358     101.394  -6.206-213.149  1.00 41.63           C  
ATOM   2736  C   MET C 358     102.565  -6.188-212.169  1.00 32.49           C  
ATOM   2737  O   MET C 358     103.636  -6.724-212.467  1.00 42.21           O  
ATOM   2738  CB  MET C 358     100.682  -7.566-213.157  1.00 50.08           C  
ATOM   2739  CG  MET C 358      99.805  -7.794-211.934  1.00 57.05           C  
ATOM   2740  SD  MET C 358      98.706  -9.235-211.949  1.00 58.61           S  
ATOM   2741  CE  MET C 358      99.897 -10.571-212.069  1.00 52.00           C  
ATOM   2742  HN  MET C 358     102.245  -6.651-215.072  1.00  0.00           H  
ATOM   2743  N   SER C 359     102.383  -5.550-211.009  1.00 40.19           N  
ATOM   2744  CA  SER C 359     103.543  -5.358-210.128  1.00 39.26           C  
ATOM   2745  C   SER C 359     104.172  -6.673-209.661  1.00 42.25           C  
ATOM   2746  O   SER C 359     105.376  -6.698-209.364  1.00 43.21           O  
ATOM   2747  CB  SER C 359     103.183  -4.499-208.913  1.00 38.19           C  
ATOM   2748  OG  SER C 359     102.018  -4.959-208.263  1.00 38.33           O  
ATOM   2749  HN  SER C 359     101.461  -5.205-210.742  1.00  0.00           H  
ATOM   2750  HG  SER C 359     101.795  -4.426-207.509  1.00  0.00           H  
ATOM   2751  N   THR C 360     103.416  -7.769-209.601  1.00 38.91           N  
ATOM   2752  CA  THR C 360     104.068  -9.012-209.194  1.00 35.25           C  
ATOM   2753  C   THR C 360     104.980  -9.576-210.280  1.00 35.30           C  
ATOM   2754  O   THR C 360     105.887 -10.342-209.952  1.00 38.73           O  
ATOM   2755  CB  THR C 360     103.049 -10.081-208.748  1.00 33.01           C  
ATOM   2756  CG2 THR C 360     102.482  -9.787-207.376  1.00 31.99           C  
ATOM   2757  OG1 THR C 360     101.965 -10.177-209.669  1.00 42.09           O  
ATOM   2758  HN  THR C 360     102.422  -7.741-209.830  1.00  0.00           H  
ATOM   2759  HG1 THR C 360     102.321 -10.362-210.530  1.00  0.00           H  
ATOM   2760  N   GLU C 361     104.809  -9.204-211.553  1.00 37.90           N  
ATOM   2761  CA  GLU C 361     105.753  -9.719-212.546  1.00 35.87           C  
ATOM   2762  C   GLU C 361     107.143  -9.176-212.298  1.00 39.52           C  
ATOM   2763  O   GLU C 361     108.139  -9.880-212.488  1.00 50.28           O  
ATOM   2764  CB  GLU C 361     105.330  -9.373-213.972  1.00 29.21           C  
ATOM   2765  CG  GLU C 361     103.881  -9.623-214.274  1.00 36.52           C  
ATOM   2766  CD  GLU C 361     103.497  -9.220-215.704  1.00 47.01           C  
ATOM   2767  OE1 GLU C 361     103.911  -9.917-216.664  1.00 44.71           O  
ATOM   2768  OE2 GLU C 361     102.781  -8.204-215.846  1.00 44.03           O1-
ATOM   2769  HN  GLU C 361     104.047  -8.582-211.823  1.00  0.00           H  
ATOM   2770  N   ILE C 362     107.230  -7.919-211.888  1.00 41.86           N  
ATOM   2771  CA  ILE C 362     108.526  -7.324-211.613  1.00 33.15           C  
ATOM   2772  C   ILE C 362     109.027  -7.746-210.247  1.00 36.18           C  
ATOM   2773  O   ILE C 362     110.165  -8.201-210.099  1.00 48.14           O  
ATOM   2774  CB  ILE C 362     108.443  -5.788-211.696  1.00 33.94           C  
ATOM   2775  CG1 ILE C 362     107.959  -5.321-213.061  1.00 33.25           C  
ATOM   2776  CG2 ILE C 362     109.834  -5.203-211.409  1.00 39.82           C  
ATOM   2777  CD1 ILE C 362     107.728  -3.800-213.145  1.00 31.20           C  
ATOM   2778  HN  ILE C 362     106.382  -7.366-211.765  1.00  0.00           H  
ATOM   2779  N   GLY C 363     108.205  -7.531-209.219  1.00 38.80           N  
ATOM   2780  CA  GLY C 363     108.704  -7.636-207.861  1.00 45.72           C  
ATOM   2781  C   GLY C 363     108.946  -9.074-207.457  1.00 54.20           C  
ATOM   2782  O   GLY C 363     109.974  -9.399-206.862  1.00 57.02           O  
ATOM   2783  HN  GLY C 363     107.227  -7.293-209.387  1.00  0.00           H  
ATOM   2784  N   THR C 364     108.017  -9.958-207.794  1.00 56.54           N  
ATOM   2785  CA  THR C 364     108.134 -11.350-207.390  1.00 49.72           C  
ATOM   2786  C   THR C 364     108.886 -12.161-208.437  1.00 51.14           C  
ATOM   2787  O   THR C 364     109.933 -12.741-208.142  1.00 53.38           O  
ATOM   2788  CB  THR C 364     106.744 -11.926-207.140  1.00 46.86           C  
ATOM   2789  CG2 THR C 364     106.849 -13.311-206.467  1.00 37.45           C  
ATOM   2790  OG1 THR C 364     106.014 -11.024-206.296  1.00 45.03           O  
ATOM   2791  HN  THR C 364     107.211  -9.658-208.343  1.00  0.00           H  
ATOM   2792  HG1 THR C 364     105.148 -11.383-206.140  1.00  0.00           H  
ATOM   2793  N   ARG C 365     108.398 -12.182-209.676  1.00 49.02           N  
ATOM   2794  CA  ARG C 365     108.983 -13.113-210.631  1.00 44.47           C  
ATOM   2795  C   ARG C 365     110.366 -12.645-211.084  1.00 39.72           C  
ATOM   2796  O   ARG C 365     111.351 -13.379-210.949  1.00 41.97           O  
ATOM   2797  CB  ARG C 365     108.021 -13.328-211.804  1.00 33.49           C  
ATOM   2798  CG  ARG C 365     106.647 -13.867-211.344  1.00 35.54           C  
ATOM   2799  CD  ARG C 365     106.737 -15.179-210.514  1.00 33.49           C  
ATOM   2800  NE  ARG C 365     107.622 -16.154-211.143  1.00 35.54           N  
ATOM   2801  CZ  ARG C 365     107.348 -16.801-212.276  1.00 49.09           C  
ATOM   2802  NH1 ARG C 365     106.196 -16.596-212.902  1.00 53.10           N1+
ATOM   2803  NH2 ARG C 365     108.227 -17.661-212.785  1.00 44.83           N  
ATOM   2804  HN  ARG C 365     107.635 -11.563-209.949  1.00  0.00           H  
ATOM   2805  HE  ARG C 365     108.511 -16.354-210.685  1.00  0.00           H  
ATOM   2806 1HH1 ARG C 365     105.522 -15.937-212.512  1.00  0.00           H  
ATOM   2807 2HH1 ARG C 365     105.986 -17.091-213.769  1.00  0.00           H  
ATOM   2808 1HH2 ARG C 365     109.112 -17.819-212.304  1.00  0.00           H  
ATOM   2809 2HH2 ARG C 365     108.017 -18.156-213.652  1.00  0.00           H  
ATOM   2810  N   ASN C 366     110.481 -11.407-211.572  1.00 44.82           N  
ATOM   2811  CA  ASN C 366     111.741 -10.997-212.194  1.00 41.05           C  
ATOM   2812  C   ASN C 366     112.847 -10.766-211.166  1.00 47.14           C  
ATOM   2813  O   ASN C 366     114.007 -11.121-211.405  1.00 52.17           O  
ATOM   2814  CB  ASN C 366     111.530  -9.751-213.045  1.00 50.02           C  
ATOM   2815  CG  ASN C 366     110.750 -10.041-214.313  1.00 61.14           C  
ATOM   2816  ND2 ASN C 366     110.099  -9.014-214.845  1.00 62.17           N  
ATOM   2817  OD1 ASN C 366     110.745 -11.167-214.819  1.00 61.84           O  
ATOM   2818  HN  ASN C 366     109.699 -10.754-211.512  1.00  0.00           H  
ATOM   2819 1HD2 ASN C 366     110.103  -8.084-214.427  1.00  0.00           H  
ATOM   2820 2HD2 ASN C 366     109.574  -9.209-215.698  1.00  0.00           H  
ATOM   2821  N   LEU C 367     112.522 -10.178-210.021  1.00 44.80           N  
ATOM   2822  CA  LEU C 367     113.570  -9.896-209.050  1.00 41.77           C  
ATOM   2823  C   LEU C 367     113.768 -11.016-208.043  1.00 45.03           C  
ATOM   2824  O   LEU C 367     114.885 -11.174-207.538  1.00 54.20           O  
ATOM   2825  CB  LEU C 367     113.283  -8.588-208.310  1.00 36.55           C  
ATOM   2826  CG  LEU C 367     113.239  -7.319-209.169  1.00 45.94           C  
ATOM   2827  CD1 LEU C 367     112.850  -6.121-208.326  1.00 41.84           C  
ATOM   2828  CD2 LEU C 367     114.576  -7.066-209.833  1.00 47.06           C  
ATOM   2829  HN  LEU C 367     111.553  -9.928-209.824  1.00  0.00           H  
ATOM   2830  N   CYS C 368     112.724 -11.796-207.722  1.00 45.05           N  
ATOM   2831  CA  CYS C 368     112.850 -12.795-206.666  1.00 47.52           C  
ATOM   2832  C   CYS C 368     112.985 -14.234-207.137  1.00 50.83           C  
ATOM   2833  O   CYS C 368     113.355 -15.077-206.317  1.00 44.54           O  
ATOM   2834  CB  CYS C 368     111.647 -12.744-205.711  1.00 48.55           C  
ATOM   2835  SG  CYS C 368     111.426 -11.161-204.912  1.00 56.57           S  
ATOM   2836  HN  CYS C 368     111.839 -11.690-208.218  1.00  0.00           H  
ATOM   2837  N   ASP C 369     112.671 -14.562-208.393  1.00 50.18           N  
ATOM   2838  CA  ASP C 369     112.807 -15.958-208.801  1.00 48.93           C  
ATOM   2839  C   ASP C 369     114.248 -16.404-208.582  1.00 54.90           C  
ATOM   2840  O   ASP C 369     115.179 -15.619-208.812  1.00 50.25           O  
ATOM   2841  CB  ASP C 369     112.430 -16.181-210.266  1.00 48.02           C  
ATOM   2842  CG  ASP C 369     110.952 -16.503-210.453  1.00 52.49           C  
ATOM   2843  OD1 ASP C 369     110.248 -16.733-209.440  1.00 48.15           O  
ATOM   2844  OD2 ASP C 369     110.496 -16.527-211.617  1.00 50.54           O1-
ATOM   2845  HN  ASP C 369     112.344 -13.855-209.051  1.00  0.00           H  
ATOM   2846  N   PRO C 370     114.463 -17.636-208.115  1.00 52.31           N  
ATOM   2847  CA  PRO C 370     115.835 -18.113-207.880  1.00 49.93           C  
ATOM   2848  C   PRO C 370     116.707 -18.112-209.117  1.00 50.85           C  
ATOM   2849  O   PRO C 370     117.930 -17.958-208.997  1.00 44.20           O  
ATOM   2850  CB  PRO C 370     115.618 -19.550-207.364  1.00 51.02           C  
ATOM   2851  CG  PRO C 370     114.228 -19.901-207.767  1.00 54.59           C  
ATOM   2852  CD  PRO C 370     113.463 -18.621-207.674  1.00 53.00           C  
ATOM   2853  N   HIS C 371     116.124 -18.324-210.297  1.00 49.32           N  
ATOM   2854  CA  HIS C 371     116.867 -18.375-211.549  1.00 49.41           C  
ATOM   2855  C   HIS C 371     116.829 -17.047-212.298  1.00 51.03           C  
ATOM   2856  O   HIS C 371     117.128 -17.005-213.494  1.00 59.32           O  
ATOM   2857  CB  HIS C 371     116.326 -19.503-212.430  1.00 56.28           C  
ATOM   2858  CG  HIS C 371     114.841 -19.449-212.645  1.00 59.28           C  
ATOM   2859  CD2 HIS C 371     114.108 -19.209-213.759  1.00 59.18           C  
ATOM   2860  ND1 HIS C 371     113.930 -19.657-211.627  1.00 55.83           N  
ATOM   2861  CE1 HIS C 371     112.704 -19.534-212.104  1.00 53.82           C  
ATOM   2862  NE2 HIS C 371     112.784 -19.271-213.397  1.00 55.53           N  
ATOM   2863  HN  HIS C 371     115.113 -18.456-210.324  1.00  0.00           H  
ATOM   2864  N   ARG C 372     116.444 -15.966-211.620  1.00 52.96           N  
ATOM   2865  CA  ARG C 372     116.483 -14.630-212.206  1.00 46.42           C  
ATOM   2866  C   ARG C 372     117.416 -13.769-211.366  1.00 55.22           C  
ATOM   2867  O   ARG C 372     118.515 -14.218-211.025  1.00 53.00           O  
ATOM   2868  CB  ARG C 372     115.085 -14.035-212.282  1.00 41.19           C  
ATOM   2869  CG  ARG C 372     114.143 -14.779-213.189  1.00 51.54           C  
ATOM   2870  CD  ARG C 372     114.639 -14.771-214.633  1.00 59.13           C  
ATOM   2871  NE  ARG C 372     114.632 -13.439-215.243  1.00 53.38           N  
ATOM   2872  CZ  ARG C 372     113.532 -12.773-215.572  1.00 51.28           C  
ATOM   2873  NH1 ARG C 372     112.347 -13.299-215.330  1.00 44.32           N1+
ATOM   2874  NH2 ARG C 372     113.615 -11.570-216.134  1.00 45.57           N  
ATOM   2875  HN  ARG C 372     116.112 -16.076-210.662  1.00  0.00           H  
ATOM   2876  HE  ARG C 372     115.531 -12.994-215.427  1.00  0.00           H  
ATOM   2877 1HH1 ARG C 372     112.283 -14.221-214.899  1.00  0.00           H  
ATOM   2878 2HH1 ARG C 372     111.502 -12.787-215.583  1.00  0.00           H  
ATOM   2879 1HH2 ARG C 372     114.531 -11.163-216.321  1.00  0.00           H  
ATOM   2880 2HH2 ARG C 372     112.770 -11.058-216.387  1.00  0.00           H  
ATOM   2881  N   TYR C 373     116.993 -12.551-211.000  1.00 47.37           N  
ATOM   2882  CA  TYR C 373     117.872 -11.707-210.190  1.00 48.59           C  
ATOM   2883  C   TYR C 373     118.084 -12.281-208.793  1.00 49.11           C  
ATOM   2884  O   TYR C 373     119.176 -12.127-208.232  1.00 49.38           O  
ATOM   2885  CB  TYR C 373     117.343 -10.268-210.143  1.00 41.46           C  
ATOM   2886  CG  TYR C 373     117.748  -9.549-211.390  1.00 44.16           C  
ATOM   2887  CD1 TYR C 373     116.998  -9.671-212.550  1.00 35.28           C  
ATOM   2888  CD2 TYR C 373     118.922  -8.789-211.436  1.00 51.66           C  
ATOM   2889  CE1 TYR C 373     117.380  -9.043-213.714  1.00 50.20           C  
ATOM   2890  CE2 TYR C 373     119.309  -8.138-212.600  1.00 51.85           C  
ATOM   2891  CZ  TYR C 373     118.528  -8.272-213.742  1.00 55.78           C  
ATOM   2892  OH  TYR C 373     118.885  -7.648-214.920  1.00 56.95           O  
ATOM   2893  HN  TYR C 373     116.071 -12.217-211.282  1.00  0.00           H  
ATOM   2894  HH  TYR C 373     119.673  -7.118-214.939  1.00  0.00           H  
ATOM   2895  N   ASN C 374     117.078 -12.955-208.225  1.00 51.49           N  
ATOM   2896  CA  ASN C 374     117.274 -13.788-207.038  1.00 38.64           C  
ATOM   2897  C   ASN C 374     117.734 -12.967-205.828  1.00 39.77           C  
ATOM   2898  O   ASN C 374     118.666 -13.342-205.107  1.00 39.67           O  
ATOM   2899  CB  ASN C 374     118.266 -14.915-207.350  1.00 36.21           C  
ATOM   2900  CG  ASN C 374     118.432 -15.886-206.190  1.00 44.17           C  
ATOM   2901  ND2 ASN C 374     119.586 -16.550-206.117  1.00 39.52           N  
ATOM   2902  OD1 ASN C 374     117.535 -16.009-205.352  1.00 41.31           O  
ATOM   2903  HN  ASN C 374     116.145 -12.886-208.632  1.00  0.00           H  
ATOM   2904 1HD2 ASN C 374     120.328 -16.448-206.810  1.00  0.00           H  
ATOM   2905 2HD2 ASN C 374     119.697 -17.201-205.340  1.00  0.00           H  
ATOM   2906  N   ILE C 375     117.040 -11.847-205.575  1.00 45.89           N  
ATOM   2907  CA  ILE C 375     117.478 -10.858-204.575  1.00 48.07           C  
ATOM   2908  C   ILE C 375     116.802 -11.020-203.223  1.00 52.56           C  
ATOM   2909  O   ILE C 375     117.059 -10.200-202.324  1.00 43.40           O  
ATOM   2910  CB  ILE C 375     117.224  -9.408-205.030  1.00 42.77           C  
ATOM   2911  CG1 ILE C 375     115.726  -9.100-204.873  1.00 32.81           C  
ATOM   2912  CG2 ILE C 375     117.752  -9.159-206.442  1.00 41.58           C  
ATOM   2913  CD1 ILE C 375     115.324  -7.737-205.333  1.00 47.02           C  
ATOM   2914  HN  ILE C 375     116.179 -11.674-206.093  1.00  0.00           H  
ATOM   2915  N   LEU C 376     115.918 -12.013-203.059  1.00 47.53           N  
ATOM   2916  CA  LEU C 376     115.148 -12.152-201.823  1.00 44.54           C  
ATOM   2917  C   LEU C 376     116.032 -12.089-200.578  1.00 41.53           C  
ATOM   2918  O   LEU C 376     115.779 -11.303-199.655  1.00 46.54           O  
ATOM   2919  CB  LEU C 376     114.376 -13.476-201.854  1.00 46.28           C  
ATOM   2920  CG  LEU C 376     113.003 -13.438-201.207  1.00 52.61           C  
ATOM   2921  CD1 LEU C 376     112.218 -12.219-201.688  1.00 40.18           C  
ATOM   2922  CD2 LEU C 376     112.255 -14.730-201.562  1.00 64.47           C  
ATOM   2923  HN  LEU C 376     115.779 -12.687-203.812  1.00  0.00           H  
ATOM   2924  N   GLU C 377     117.074 -12.920-200.534  1.00 44.82           N  
ATOM   2925  CA  GLU C 377     117.915 -12.982-199.343  1.00 48.11           C  
ATOM   2926  C   GLU C 377     118.631 -11.650-199.094  1.00 44.30           C  
ATOM   2927  O   GLU C 377     118.805 -11.234-197.937  1.00 47.97           O  
ATOM   2928  CB  GLU C 377     118.921 -14.120-199.470  1.00 46.07           C  
ATOM   2929  CG  GLU C 377     119.370 -14.689-198.131  1.00 68.25           C  
ATOM   2930  CD  GLU C 377     120.660 -15.493-198.225  1.00 91.40           C  
ATOM   2931  OE1 GLU C 377     121.722 -14.960-197.827  1.00103.91           O  
ATOM   2932  OE2 GLU C 377     120.614 -16.653-198.697  1.00 92.82           O1-
ATOM   2933  HN  GLU C 377     117.284 -13.515-201.336  1.00  0.00           H  
ATOM   2934  N   ASP C 378     119.061 -10.972-200.159  1.00 41.74           N  
ATOM   2935  CA  ASP C 378     119.711  -9.668-199.986  1.00 53.65           C  
ATOM   2936  C   ASP C 378     118.796  -8.675-199.282  1.00 48.94           C  
ATOM   2937  O   ASP C 378     119.213  -8.014-198.325  1.00 41.80           O  
ATOM   2938  CB  ASP C 378     120.160  -9.119-201.336  1.00 52.55           C  
ATOM   2939  CG  ASP C 378     121.292  -9.923-201.929  1.00 59.04           C  
ATOM   2940  OD1 ASP C 378     122.208 -10.307-201.173  1.00 56.00           O  
ATOM   2941  OD2 ASP C 378     121.267 -10.190-203.147  1.00 64.28           O1-
ATOM   2942  HN  ASP C 378     118.938 -11.360-201.094  1.00  0.00           H  
ATOM   2943  N   VAL C 379     117.529  -8.605-199.705  1.00 42.36           N  
ATOM   2944  CA  VAL C 379     116.551  -7.732-199.056  1.00 45.90           C  
ATOM   2945  C   VAL C 379     116.292  -8.176-197.615  1.00 48.97           C  
ATOM   2946  O   VAL C 379     116.302  -7.359-196.683  1.00 40.57           O  
ATOM   2947  CB  VAL C 379     115.258  -7.685-199.892  1.00 35.85           C  
ATOM   2948  CG1 VAL C 379     114.128  -6.939-199.178  1.00 35.30           C  
ATOM   2949  CG2 VAL C 379     115.560  -7.052-201.226  1.00 35.00           C  
ATOM   2950  HN  VAL C 379     117.238  -9.174-200.500  1.00  0.00           H  
ATOM   2951  N   ALA C 380     116.063  -9.477-197.410  1.00 39.81           N  
ATOM   2952  CA  ALA C 380     115.838  -9.988-196.059  1.00 32.66           C  
ATOM   2953  C   ALA C 380     116.984  -9.620-195.116  1.00 43.95           C  
ATOM   2954  O   ALA C 380     116.758  -9.261-193.956  1.00 43.41           O  
ATOM   2955  CB  ALA C 380     115.669 -11.500-196.088  1.00 40.97           C  
ATOM   2956  HN  ALA C 380     116.045 -10.118-198.203  1.00  0.00           H  
ATOM   2957  N   VAL C 381     118.228  -9.747-195.589  1.00 46.63           N  
ATOM   2958  CA  VAL C 381     119.395  -9.389-194.773  1.00 52.69           C  
ATOM   2959  C   VAL C 381     119.374  -7.901-194.393  1.00 50.55           C  
ATOM   2960  O   VAL C 381     119.657  -7.529-193.254  1.00 48.78           O  
ATOM   2961  CB  VAL C 381     120.692  -9.761-195.513  1.00 46.45           C  
ATOM   2962  CG1 VAL C 381     121.867  -8.919-194.990  1.00 40.79           C  
ATOM   2963  CG2 VAL C 381     120.950 -11.275-195.385  1.00 40.06           C  
ATOM   2964  HN  VAL C 381     118.369 -10.100-196.536  1.00  0.00           H  
ATOM   2965  N   CYS C 382     119.034  -7.028-195.341  1.00 48.28           N  
ATOM   2966  CA  CYS C 382     118.937  -5.607-195.017  1.00 53.79           C  
ATOM   2967  C   CYS C 382     117.777  -5.315-194.078  1.00 56.57           C  
ATOM   2968  O   CYS C 382     117.785  -4.282-193.405  1.00 51.70           O  
ATOM   2969  CB  CYS C 382     118.781  -4.774-196.280  1.00 48.48           C  
ATOM   2970  SG  CYS C 382     120.128  -4.922-197.432  1.00 51.96           S  
ATOM   2971  HN  CYS C 382     118.842  -7.351-196.289  1.00  0.00           H  
ATOM   2972  N   MET C 383     116.753  -6.170-194.056  1.00 51.75           N  
ATOM   2973  CA  MET C 383     115.649  -5.983-193.125  1.00 48.42           C  
ATOM   2974  C   MET C 383     115.938  -6.589-191.757  1.00 51.54           C  
ATOM   2975  O   MET C 383     115.068  -6.540-190.878  1.00 54.04           O  
ATOM   2976  CB  MET C 383     114.359  -6.589-193.685  1.00 52.13           C  
ATOM   2977  CG  MET C 383     113.880  -6.004-194.988  1.00 54.81           C  
ATOM   2978  SD  MET C 383     112.382  -6.816-195.626  1.00 56.67           S  
ATOM   2979  CE  MET C 383     111.179  -6.429-194.342  1.00 50.31           C  
ATOM   2980  HN  MET C 383     116.743  -6.963-194.698  1.00  0.00           H  
ATOM   2981  N   ASP C 384     117.127  -7.163-191.571  1.00 40.79           N  
ATOM   2982  CA  ASP C 384     117.520  -7.825-190.329  1.00 54.60           C  
ATOM   2983  C   ASP C 384     116.524  -8.918-189.929  1.00 57.24           C  
ATOM   2984  O   ASP C 384     116.067  -8.997-188.790  1.00 61.75           O  
ATOM   2985  CB  ASP C 384     117.722  -6.799-189.216  1.00 66.10           C  
ATOM   2986  CG  ASP C 384     118.990  -5.984-189.424  1.00 80.68           C  
ATOM   2987  OD1 ASP C 384     120.034  -6.604-189.748  1.00 85.66           O  
ATOM   2988  OD2 ASP C 384     118.942  -4.738-189.297  1.00 85.68           O1-
ATOM   2989  HN  ASP C 384     117.799  -7.139-192.338  1.00  0.00           H  
ATOM   2990  N   LEU C 385     116.192  -9.772-190.889  1.00 53.69           N  
ATOM   2991  CA  LEU C 385     115.284 -10.885-190.650  1.00 52.11           C  
ATOM   2992  C   LEU C 385     116.088 -12.139-190.312  1.00 53.76           C  
ATOM   2993  O   LEU C 385     117.235 -12.291-190.733  1.00 53.47           O  
ATOM   2994  CB  LEU C 385     114.391 -11.114-191.873  1.00 35.86           C  
ATOM   2995  CG  LEU C 385     113.469  -9.959-192.286  1.00 42.61           C  
ATOM   2996  CD1 LEU C 385     112.654 -10.239-193.568  1.00 37.27           C  
ATOM   2997  CD2 LEU C 385     112.540  -9.589-191.158  1.00 43.35           C  
ATOM   2998  HN  LEU C 385     116.584  -9.645-191.822  1.00  0.00           H  
ATOM   2999  N   ASP C 386     115.495 -13.034-189.527  1.00 57.37           N  
ATOM   3000  CA  ASP C 386     116.214 -14.260-189.176  1.00 63.06           C  
ATOM   3001  C   ASP C 386     116.147 -15.204-190.374  1.00 57.08           C  
ATOM   3002  O   ASP C 386     115.143 -15.886-190.589  1.00 68.01           O  
ATOM   3003  CB  ASP C 386     115.632 -14.889-187.913  1.00 75.53           C  
ATOM   3004  CG  ASP C 386     116.371 -16.161-187.472  1.00 79.99           C  
ATOM   3005  OD1 ASP C 386     117.353 -16.599-188.121  1.00 74.59           O  
ATOM   3006  OD2 ASP C 386     115.949 -16.732-186.446  1.00 87.24           O1-
ATOM   3007  HN  ASP C 386     114.552 -12.868-189.174  1.00  0.00           H  
ATOM   3008  N   THR C 387     117.223 -15.274-191.157  1.00 51.30           N  
ATOM   3009  CA  THR C 387     117.187 -16.082-192.369  1.00 56.91           C  
ATOM   3010  C   THR C 387     117.667 -17.511-192.162  1.00 58.82           C  
ATOM   3011  O   THR C 387     117.770 -18.255-193.147  1.00 58.74           O  
ATOM   3012  CB  THR C 387     118.026 -15.448-193.476  1.00 53.43           C  
ATOM   3013  CG2 THR C 387     117.613 -14.002-193.687  1.00 53.64           C  
ATOM   3014  OG1 THR C 387     119.410 -15.530-193.111  1.00 58.73           O  
ATOM   3015  HN  THR C 387     118.070 -14.763-190.908  1.00  0.00           H  
ATOM   3016  HG1 THR C 387     119.932 -15.136-193.800  1.00  0.00           H  
ATOM   3017  N   ARG C 388     117.975 -17.914-190.929  1.00 55.57           N  
ATOM   3018  CA  ARG C 388     118.466 -19.269-190.711  1.00 69.39           C  
ATOM   3019  C   ARG C 388     117.343 -20.297-190.704  1.00 78.25           C  
ATOM   3020  O   ARG C 388     117.606 -21.483-190.920  1.00 81.53           O  
ATOM   3021  CB  ARG C 388     119.252 -19.354-189.396  1.00 74.54           C  
ATOM   3022  CG  ARG C 388     120.706 -18.842-189.453  1.00 77.80           C  
ATOM   3023  CD  ARG C 388     121.390 -19.036-188.087  1.00 79.33           C  
ATOM   3024  NE  ARG C 388     122.745 -18.486-188.015  1.00 77.44           N  
ATOM   3025  CZ  ARG C 388     123.027 -17.221-187.708  1.00 68.28           C  
ATOM   3026  NH1 ARG C 388     122.041 -16.370-187.463  1.00 62.85           N1+
ATOM   3027  NH2 ARG C 388     124.293 -16.813-187.646  1.00 63.23           N  
ATOM   3028  HN  ARG C 388     117.867 -17.276-190.141  1.00  0.00           H  
ATOM   3029  HE  ARG C 388     123.525 -19.113-188.213  1.00  0.00           H  
ATOM   3030 1HH1 ARG C 388     121.071 -16.683-187.510  1.00  0.00           H  
ATOM   3031 2HH1 ARG C 388     122.257 -15.401-187.228  1.00  0.00           H  
ATOM   3032 1HH2 ARG C 388     125.052 -17.468-187.835  1.00  0.00           H  
ATOM   3033 2HH2 ARG C 388     124.509 -15.844-187.411  1.00  0.00           H  
ATOM   3034  N   THR C 389     116.099 -19.865-190.494  1.00 79.48           N  
ATOM   3035  CA  THR C 389     114.956 -20.759-190.359  1.00 76.38           C  
ATOM   3036  C   THR C 389     113.819 -20.316-191.279  1.00 77.65           C  
ATOM   3037  O   THR C 389     113.450 -19.138-191.290  1.00 76.78           O  
ATOM   3038  CB  THR C 389     114.486 -20.795-188.897  1.00 74.47           C  
ATOM   3039  CG2 THR C 389     114.681 -19.436-188.226  1.00 68.91           C  
ATOM   3040  OG1 THR C 389     113.105 -21.168-188.844  1.00 83.30           O  
ATOM   3041  HN  THR C 389     115.940 -18.860-190.424  1.00  0.00           H  
ATOM   3042  HG1 THR C 389     112.984 -22.013-189.261  1.00  0.00           H  
ATOM   3043  N   THR C 390     113.253 -21.265-192.041  1.00 70.64           N  
ATOM   3044  CA  THR C 390     112.125 -20.949-192.915  1.00 52.01           C  
ATOM   3045  C   THR C 390     110.883 -20.498-192.155  1.00 41.04           C  
ATOM   3046  O   THR C 390     110.045 -19.810-192.739  1.00 48.47           O  
ATOM   3047  CB  THR C 390     111.719 -22.151-193.783  1.00 55.99           C  
ATOM   3048  CG2 THR C 390     112.869 -22.648-194.647  1.00 59.04           C  
ATOM   3049  OG1 THR C 390     111.246 -23.215-192.945  1.00 54.49           O  
ATOM   3050  HN  THR C 390     113.614 -22.218-192.010  1.00  0.00           H  
ATOM   3051  HG1 THR C 390     110.528 -22.905-192.406  1.00  0.00           H  
ATOM   3052  N   SER C 391     110.711 -20.881-190.887  1.00 42.95           N  
ATOM   3053  CA  SER C 391     109.452 -20.560-190.216  1.00 45.39           C  
ATOM   3054  C   SER C 391     109.388 -19.127-189.707  1.00 46.22           C  
ATOM   3055  O   SER C 391     108.363 -18.747-189.138  1.00 54.44           O  
ATOM   3056  CB  SER C 391     109.169 -21.538-189.055  1.00 44.94           C  
ATOM   3057  OG  SER C 391     110.212 -21.536-188.104  1.00 45.52           O  
ATOM   3058  HN  SER C 391     111.446 -21.389-190.395  1.00  0.00           H  
ATOM   3059  HG  SER C 391     110.038 -22.138-187.390  1.00  0.00           H  
ATOM   3060  N   SER C 392     110.422 -18.310-189.914  1.00 47.87           N  
ATOM   3061  CA  SER C 392     110.249 -16.876-189.687  1.00 49.68           C  
ATOM   3062  C   SER C 392     109.472 -16.203-190.804  1.00 51.57           C  
ATOM   3063  O   SER C 392     109.117 -15.029-190.664  1.00 53.10           O  
ATOM   3064  CB  SER C 392     111.601 -16.174-189.546  1.00 43.11           C  
ATOM   3065  OG  SER C 392     112.258 -16.108-190.803  1.00 48.43           O  
ATOM   3066  HN  SER C 392     111.320 -18.680-190.226  1.00  0.00           H  
ATOM   3067  HG  SER C 392     113.098 -15.672-190.715  1.00  0.00           H  
ATOM   3068  N   LEU C 393     109.206 -16.921-191.898  1.00 47.67           N  
ATOM   3069  CA  LEU C 393     108.601 -16.361-193.110  1.00 48.46           C  
ATOM   3070  C   LEU C 393     109.388 -15.149-193.617  1.00 46.84           C  
ATOM   3071  O   LEU C 393     108.816 -14.201-194.169  1.00 46.48           O  
ATOM   3072  CB  LEU C 393     107.113 -16.029-192.890  1.00 38.83           C  
ATOM   3073  CG  LEU C 393     106.367 -17.239-192.288  1.00 42.72           C  
ATOM   3074  CD1 LEU C 393     104.873 -17.032-192.157  1.00 41.58           C  
ATOM   3075  CD2 LEU C 393     106.644 -18.471-193.113  1.00 34.66           C  
ATOM   3076  HN  LEU C 393     109.437 -17.915-191.890  1.00  0.00           H  
ATOM   3077  N   TRP C 394     110.721 -15.188-193.467  1.00 45.16           N  
ATOM   3078  CA  TRP C 394     111.550 -14.094-193.973  1.00 42.67           C  
ATOM   3079  C   TRP C 394     111.428 -13.942-195.482  1.00 44.94           C  
ATOM   3080  O   TRP C 394     111.570 -12.828-196.001  1.00 43.10           O  
ATOM   3081  CB  TRP C 394     113.019 -14.295-193.592  1.00 35.01           C  
ATOM   3082  CG  TRP C 394     113.669 -15.536-194.138  1.00 36.49           C  
ATOM   3083  CD1 TRP C 394     113.729 -16.764-193.525  1.00 39.81           C  
ATOM   3084  CD2 TRP C 394     114.394 -15.678-195.379  1.00 36.94           C  
ATOM   3085  CE2 TRP C 394     114.832 -17.027-195.456  1.00 36.47           C  
ATOM   3086  CE3 TRP C 394     114.711 -14.805-196.426  1.00 40.39           C  
ATOM   3087  NE1 TRP C 394     114.410 -17.661-194.322  1.00 34.44           N  
ATOM   3088  CZ2 TRP C 394     115.561 -17.519-196.541  1.00 37.73           C  
ATOM   3089  CZ3 TRP C 394     115.441 -15.294-197.503  1.00 38.32           C  
ATOM   3090  CH2 TRP C 394     115.861 -16.637-197.551  1.00 40.82           C  
ATOM   3091  HN  TRP C 394     111.157 -15.982-192.999  1.00  0.00           H  
ATOM   3092  N   LYS C 395     111.169 -15.038-196.203  1.00 33.41           N  
ATOM   3093  CA  LYS C 395     110.979 -14.929-197.644  1.00 39.95           C  
ATOM   3094  C   LYS C 395     109.691 -14.186-197.971  1.00 39.67           C  
ATOM   3095  O   LYS C 395     109.639 -13.410-198.938  1.00 38.83           O  
ATOM   3096  CB  LYS C 395     110.959 -16.317-198.288  1.00 44.88           C  
ATOM   3097  CG  LYS C 395     112.270 -17.085-198.262  1.00 47.39           C  
ATOM   3098  CD  LYS C 395     112.064 -18.425-199.002  1.00 58.18           C  
ATOM   3099  CE  LYS C 395     113.310 -19.305-199.020  1.00 61.19           C  
ATOM   3100  NZ  LYS C 395     113.434 -20.002-200.331  1.00 63.71           N1+
ATOM   3101  HN  LYS C 395     111.105 -15.948-195.746  1.00  0.00           H  
ATOM   3102  HZ1 LYS C 395     114.267 -20.590-200.343  1.00  0.00           H  
ATOM   3103  HZ2 LYS C 395     113.420 -19.347-201.113  1.00  0.00           H  
ATOM   3104  HZ3 LYS C 395     112.592 -20.530-200.562  1.00  0.00           H  
ATOM   3105  N   ASP C 396     108.632 -14.442-197.192  1.00 35.45           N  
ATOM   3106  CA  ASP C 396     107.343 -13.792-197.419  1.00 27.37           C  
ATOM   3107  C   ASP C 396     107.405 -12.315-197.061  1.00 41.30           C  
ATOM   3108  O   ASP C 396     106.853 -11.475-197.778  1.00 40.68           O  
ATOM   3109  CB  ASP C 396     106.262 -14.471-196.591  1.00 35.96           C  
ATOM   3110  CG  ASP C 396     106.328 -15.993-196.691  1.00 53.36           C  
ATOM   3111  OD1 ASP C 396     107.302 -16.588-196.172  1.00 54.98           O  
ATOM   3112  OD2 ASP C 396     105.408 -16.583-197.289  1.00 61.97           O1-
ATOM   3113  HN  ASP C 396     108.727 -15.105-196.423  1.00  0.00           H  
ATOM   3114  N   LYS C 397     108.061 -11.983-195.948  1.00 37.47           N  
ATOM   3115  CA  LYS C 397     108.143 -10.584-195.540  1.00 40.77           C  
ATOM   3116  C   LYS C 397     108.968  -9.758-196.530  1.00 37.56           C  
ATOM   3117  O   LYS C 397     108.563  -8.646-196.900  1.00 44.70           O  
ATOM   3118  CB  LYS C 397     108.717 -10.500-194.129  1.00 35.54           C  
ATOM   3119  CG  LYS C 397     107.913 -11.277-193.072  1.00 43.49           C  
ATOM   3120  CD  LYS C 397     108.453 -11.075-191.652  1.00 47.70           C  
ATOM   3121  CE  LYS C 397     108.094  -9.683-191.120  1.00 66.34           C  
ATOM   3122  NZ  LYS C 397     108.655  -9.373-189.770  1.00 76.19           N1+
ATOM   3123  HN  LYS C 397     108.505 -12.706-195.382  1.00  0.00           H  
ATOM   3124  HZ1 LYS C 397     108.416  -8.447-189.416  1.00  0.00           H  
ATOM   3125  HZ2 LYS C 397     109.666  -9.505-189.767  1.00  0.00           H  
ATOM   3126  HZ3 LYS C 397     108.383 -10.091-189.099  1.00  0.00           H  
ATOM   3127  N   ALA C 398     110.100 -10.297-197.001  1.00 37.64           N  
ATOM   3128  CA  ALA C 398     110.923  -9.596-197.984  1.00 39.30           C  
ATOM   3129  C   ALA C 398     110.180  -9.401-199.305  1.00 44.20           C  
ATOM   3130  O   ALA C 398     110.172  -8.296-199.867  1.00 47.03           O  
ATOM   3131  CB  ALA C 398     112.233 -10.351-198.216  1.00 37.38           C  
ATOM   3132  HN  ALA C 398     110.393 -11.215-196.667  1.00  0.00           H  
ATOM   3133  N   ALA C 399     109.542 -10.466-199.807  1.00 36.69           N  
ATOM   3134  CA  ALA C 399     108.825 -10.395-201.077  1.00 31.77           C  
ATOM   3135  C   ALA C 399     107.762  -9.306-201.060  1.00 34.80           C  
ATOM   3136  O   ALA C 399     107.671  -8.503-201.991  1.00 32.67           O  
ATOM   3137  CB  ALA C 399     108.193 -11.761-201.395  1.00 31.56           C  
ATOM   3138  HN  ALA C 399     109.557 -11.346-199.291  1.00  0.00           H  
ATOM   3139  N   VAL C 400     106.948  -9.265-200.008  1.00 36.25           N  
ATOM   3140  CA  VAL C 400     105.910  -8.247-199.903  1.00 36.90           C  
ATOM   3141  C   VAL C 400     106.521  -6.847-199.952  1.00 47.06           C  
ATOM   3142  O   VAL C 400     105.990  -5.945-200.616  1.00 49.69           O  
ATOM   3143  CB  VAL C 400     105.097  -8.457-198.613  1.00 43.61           C  
ATOM   3144  CG1 VAL C 400     104.398  -7.149-198.177  1.00 27.02           C  
ATOM   3145  CG2 VAL C 400     104.090  -9.605-198.782  1.00 42.67           C  
ATOM   3146  HN  VAL C 400     107.052  -9.956-199.265  1.00  0.00           H  
ATOM   3147  N   GLU C 401     107.637  -6.638-199.249  1.00 41.13           N  
ATOM   3148  CA  GLU C 401     108.223  -5.307-199.245  1.00 43.33           C  
ATOM   3149  C   GLU C 401     108.867  -4.976-200.586  1.00 46.30           C  
ATOM   3150  O   GLU C 401     108.919  -3.800-200.965  1.00 41.75           O  
ATOM   3151  CB  GLU C 401     109.247  -5.153-198.128  1.00 39.71           C  
ATOM   3152  CG  GLU C 401     108.688  -5.122-196.720  1.00 45.42           C  
ATOM   3153  CD  GLU C 401     107.450  -4.234-196.498  1.00 50.07           C  
ATOM   3154  OE1 GLU C 401     107.267  -3.170-197.137  1.00 47.41           O  
ATOM   3155  OE2 GLU C 401     106.648  -4.616-195.614  1.00 53.65           O1-
ATOM   3156  HN  GLU C 401     108.070  -7.398-198.725  1.00  0.00           H  
ATOM   3157  N   ILE C 402     109.366  -5.986-201.310  1.00 36.20           N  
ATOM   3158  CA  ILE C 402     109.918  -5.735-202.637  1.00 38.43           C  
ATOM   3159  C   ILE C 402     108.815  -5.316-203.595  1.00 50.53           C  
ATOM   3160  O   ILE C 402     109.005  -4.427-204.431  1.00 65.55           O  
ATOM   3161  CB  ILE C 402     110.668  -6.981-203.133  1.00 39.31           C  
ATOM   3162  CG1 ILE C 402     111.895  -7.231-202.258  1.00 44.13           C  
ATOM   3163  CG2 ILE C 402     111.125  -6.837-204.571  1.00 28.72           C  
ATOM   3164  CD1 ILE C 402     112.555  -8.574-202.563  1.00 38.23           C  
ATOM   3165  HN  ILE C 402     109.360  -6.934-200.933  1.00  0.00           H  
ATOM   3166  N   ASN C 403     107.640  -5.940-203.475  1.00 47.06           N  
ATOM   3167  CA  ASN C 403     106.485  -5.564-204.276  1.00 38.04           C  
ATOM   3168  C   ASN C 403     105.958  -4.186-203.890  1.00 28.33           C  
ATOM   3169  O   ASN C 403     105.493  -3.444-204.755  1.00 44.63           O  
ATOM   3170  CB  ASN C 403     105.379  -6.614-204.137  1.00 34.93           C  
ATOM   3171  CG  ASN C 403     105.584  -7.787-205.078  1.00 45.23           C  
ATOM   3172  ND2 ASN C 403     106.577  -8.612-204.786  1.00 44.60           N  
ATOM   3173  OD1 ASN C 403     104.868  -7.938-206.069  1.00 51.37           O  
ATOM   3174  HN  ASN C 403     107.550  -6.702-202.803  1.00  0.00           H  
ATOM   3175 1HD2 ASN C 403     107.170  -8.487-203.965  1.00  0.00           H  
ATOM   3176 2HD2 ASN C 403     106.715  -9.400-205.418  1.00  0.00           H  
ATOM   3177  N   VAL C 404     105.956  -3.852-202.592  1.00 36.84           N  
ATOM   3178  CA  VAL C 404     105.594  -2.494-202.156  1.00 32.76           C  
ATOM   3179  C   VAL C 404     106.511  -1.460-202.796  1.00 37.80           C  
ATOM   3180  O   VAL C 404     106.071  -0.367-203.177  1.00 30.41           O  
ATOM   3181  CB  VAL C 404     105.642  -2.381-200.621  1.00 34.64           C  
ATOM   3182  CG1 VAL C 404     105.623  -0.906-200.188  1.00 35.24           C  
ATOM   3183  CG2 VAL C 404     104.468  -3.099-199.991  1.00 40.56           C  
ATOM   3184  HN  VAL C 404     106.210  -4.551-201.894  1.00  0.00           H  
ATOM   3185  N   ALA C 405     107.801  -1.781-202.911  1.00 39.86           N  
ATOM   3186  CA  ALA C 405     108.758  -0.840-203.483  1.00 40.31           C  
ATOM   3187  C   ALA C 405     108.535  -0.673-204.981  1.00 40.53           C  
ATOM   3188  O   ALA C 405     108.639   0.434-205.518  1.00 51.50           O  
ATOM   3189  CB  ALA C 405     110.185  -1.308-203.198  1.00 30.56           C  
ATOM   3190  HN  ALA C 405     108.122  -2.696-202.595  1.00  0.00           H  
ATOM   3191  N   VAL C 406     108.231  -1.765-205.672  1.00 42.07           N  
ATOM   3192  CA  VAL C 406     107.903  -1.676-207.086  1.00 30.47           C  
ATOM   3193  C   VAL C 406     106.713  -0.749-207.293  1.00 39.95           C  
ATOM   3194  O   VAL C 406     106.741   0.160-208.138  1.00 38.53           O  
ATOM   3195  CB  VAL C 406     107.618  -3.078-207.655  1.00 43.06           C  
ATOM   3196  CG1 VAL C 406     106.886  -2.979-209.038  1.00 31.78           C  
ATOM   3197  CG2 VAL C 406     108.909  -3.889-207.717  1.00 41.98           C  
ATOM   3198  HN  VAL C 406     108.227  -2.673-205.208  1.00  0.00           H  
ATOM   3199  N   LEU C 407     105.637  -0.982-206.541  1.00 38.85           N  
ATOM   3200  CA  LEU C 407     104.427  -0.199-206.728  1.00 40.24           C  
ATOM   3201  C   LEU C 407     104.670   1.271-206.401  1.00 51.50           C  
ATOM   3202  O   LEU C 407     104.228   2.153-207.138  1.00 57.49           O  
ATOM   3203  CB  LEU C 407     103.313  -0.783-205.865  1.00 30.42           C  
ATOM   3204  CG  LEU C 407     102.585  -1.957-206.532  1.00 45.47           C  
ATOM   3205  CD1 LEU C 407     101.984  -2.904-205.500  1.00 37.12           C  
ATOM   3206  CD2 LEU C 407     101.516  -1.453-207.494  1.00 30.41           C  
ATOM   3207  HN  LEU C 407     105.663  -1.714-205.831  1.00  0.00           H  
ATOM   3208  N   HIS C 408     105.385   1.552-205.305  1.00 54.19           N  
ATOM   3209  CA  HIS C 408     105.677   2.931-204.926  1.00 53.45           C  
ATOM   3210  C   HIS C 408     106.555   3.616-205.964  1.00 46.50           C  
ATOM   3211  O   HIS C 408     106.284   4.751-206.371  1.00 38.73           O  
ATOM   3212  CB  HIS C 408     106.359   2.969-203.556  1.00 53.82           C  
ATOM   3213  CG  HIS C 408     106.969   4.299-203.230  1.00 61.55           C  
ATOM   3214  CD2 HIS C 408     108.238   4.758-203.363  1.00 57.89           C  
ATOM   3215  ND1 HIS C 408     106.235   5.346-202.714  1.00 59.02           N  
ATOM   3216  CE1 HIS C 408     107.029   6.382-202.522  1.00 64.98           C  
ATOM   3217  NE2 HIS C 408     108.250   6.051-202.904  1.00 64.71           N  
ATOM   3218  HN  HIS C 408     105.732   0.789-204.724  1.00  0.00           H  
ATOM   3219  N   SER C 409     107.622   2.942-206.399  1.00 47.03           N  
ATOM   3220  CA  SER C 409     108.501   3.533-207.403  1.00 44.88           C  
ATOM   3221  C   SER C 409     107.756   3.879-208.693  1.00 50.79           C  
ATOM   3222  O   SER C 409     107.987   4.940-209.274  1.00 51.38           O  
ATOM   3223  CB  SER C 409     109.665   2.586-207.693  1.00 46.88           C  
ATOM   3224  OG  SER C 409     110.492   2.471-206.552  1.00 43.97           O  
ATOM   3225  HN  SER C 409     107.823   2.013-206.029  1.00  0.00           H  
ATOM   3226  HG  SER C 409     111.216   1.882-206.732  1.00  0.00           H  
ATOM   3227  N   TYR C 410     106.866   2.994-209.168  1.00 48.84           N  
ATOM   3228  CA  TYR C 410     106.177   3.272-210.427  1.00 40.01           C  
ATOM   3229  C   TYR C 410     105.190   4.420-210.282  1.00 43.12           C  
ATOM   3230  O   TYR C 410     105.081   5.263-211.181  1.00 41.25           O  
ATOM   3231  CB  TYR C 410     105.474   2.018-210.946  1.00 38.88           C  
ATOM   3232  CG  TYR C 410     106.396   1.173-211.764  1.00 37.93           C  
ATOM   3233  CD1 TYR C 410     107.526   0.624-211.192  1.00 38.06           C  
ATOM   3234  CD2 TYR C 410     106.155   0.933-213.108  1.00 41.08           C  
ATOM   3235  CE1 TYR C 410     108.397  -0.152-211.932  1.00 40.76           C  
ATOM   3236  CE2 TYR C 410     107.020   0.155-213.856  1.00 39.81           C  
ATOM   3237  CZ  TYR C 410     108.144  -0.373-213.260  1.00 39.02           C  
ATOM   3238  OH  TYR C 410     109.026  -1.132-213.982  1.00 44.44           O  
ATOM   3239  HN  TYR C 410     106.672   2.134-208.655  1.00  0.00           H  
ATOM   3240  HH  TYR C 410     109.801  -1.496-213.571  1.00  0.00           H  
ATOM   3241  N   GLN C 411     104.473   4.477-209.158  1.00 38.44           N  
ATOM   3242  CA  GLN C 411     103.537   5.567-208.938  1.00 39.03           C  
ATOM   3243  C   GLN C 411     104.267   6.894-208.781  1.00 45.88           C  
ATOM   3244  O   GLN C 411     103.836   7.909-209.339  1.00 53.98           O  
ATOM   3245  CB  GLN C 411     102.679   5.269-207.727  1.00 47.12           C  
ATOM   3246  CG  GLN C 411     101.798   4.061-207.975  1.00 53.88           C  
ATOM   3247  CD  GLN C 411     101.228   3.475-206.711  1.00 65.06           C  
ATOM   3248  NE2 GLN C 411     100.344   2.488-206.861  1.00 72.54           N  
ATOM   3249  OE1 GLN C 411     101.577   3.895-205.609  1.00 70.29           O  
ATOM   3250  HN  GLN C 411     104.582   3.752-208.449  1.00  0.00           H  
ATOM   3251 1HE2 GLN C 411     100.055   2.140-207.775  1.00  0.00           H  
ATOM   3252 2HE2 GLN C 411      99.958   2.091-206.005  1.00  0.00           H  
ATOM   3253  N   LEU C 412     105.383   6.898-208.056  1.00 48.91           N  
ATOM   3254  CA  LEU C 412     106.162   8.122-207.887  1.00 56.26           C  
ATOM   3255  C   LEU C 412     106.625   8.658-209.234  1.00 62.48           C  
ATOM   3256  O   LEU C 412     106.525   9.860-209.503  1.00 55.27           O  
ATOM   3257  CB  LEU C 412     107.362   7.844-206.980  1.00 54.19           C  
ATOM   3258  CG  LEU C 412     107.908   9.014-206.176  1.00 68.79           C  
ATOM   3259  CD1 LEU C 412     106.843   9.515-205.214  1.00 70.90           C  
ATOM   3260  CD2 LEU C 412     109.157   8.574-205.433  1.00 75.60           C  
ATOM   3261  HN  LEU C 412     105.698   6.035-207.613  1.00  0.00           H  
ATOM   3262  N   ALA C 413     107.112   7.769-210.103  1.00 63.28           N  
ATOM   3263  CA  ALA C 413     107.561   8.143-211.435  1.00 51.85           C  
ATOM   3264  C   ALA C 413     106.417   8.271-212.439  1.00 50.14           C  
ATOM   3265  O   ALA C 413     106.682   8.574-213.610  1.00 55.73           O  
ATOM   3266  CB  ALA C 413     108.592   7.130-211.932  1.00 40.94           C  
ATOM   3267  HN  ALA C 413     107.171   6.790-209.822  1.00  0.00           H  
ATOM   3268  N   LYS C 414     105.162   8.065-212.008  1.00 52.73           N  
ATOM   3269  CA  LYS C 414     103.977   8.265-212.856  1.00 56.14           C  
ATOM   3270  C   LYS C 414     103.975   7.327-214.054  1.00 43.17           C  
ATOM   3271  O   LYS C 414     103.576   7.698-215.161  1.00 49.60           O  
ATOM   3272  CB  LYS C 414     103.859   9.719-213.327  1.00 52.58           C  
ATOM   3273  CG  LYS C 414     103.674  10.709-212.196  1.00 66.83           C  
ATOM   3274  CD  LYS C 414     102.244  10.674-211.670  1.00 75.99           C  
ATOM   3275  CE  LYS C 414     101.810  12.044-211.122  1.00 88.09           C  
ATOM   3276  NZ  LYS C 414     102.597  12.473-209.930  1.00 87.53           N1+
ATOM   3277  HN  LYS C 414     105.024   7.755-211.046  1.00  0.00           H  
ATOM   3278  HZ1 LYS C 414     102.309  13.382-209.567  1.00  0.00           H  
ATOM   3279  HZ2 LYS C 414     103.597  12.462-210.131  1.00  0.00           H  
ATOM   3280  HZ3 LYS C 414     102.566  11.762-209.199  1.00  0.00           H  
ATOM   3281  N   VAL C 415     104.432   6.116-213.837  1.00 54.00           N  
ATOM   3282  CA  VAL C 415     104.410   5.067-214.846  1.00 52.33           C  
ATOM   3283  C   VAL C 415     103.247   4.144-214.542  1.00 44.88           C  
ATOM   3284  O   VAL C 415     103.002   3.808-213.383  1.00 48.75           O  
ATOM   3285  CB  VAL C 415     105.748   4.315-214.865  1.00 50.29           C  
ATOM   3286  CG1 VAL C 415     105.679   3.108-215.796  1.00 49.30           C  
ATOM   3287  CG2 VAL C 415     106.886   5.310-215.245  1.00 50.49           C  
ATOM   3288  HN  VAL C 415     104.821   5.900-212.919  1.00  0.00           H  
ATOM   3289  N   THR C 416     102.495   3.775-215.572  1.00 46.65           N  
ATOM   3290  CA  THR C 416     101.330   2.917-215.375  1.00 45.54           C  
ATOM   3291  C   THR C 416     101.732   1.570-214.784  1.00 44.25           C  
ATOM   3292  O   THR C 416     102.616   0.884-215.302  1.00 48.65           O  
ATOM   3293  CB  THR C 416     100.619   2.702-216.701  1.00 45.23           C  
ATOM   3294  CG2 THR C 416      99.345   1.880-216.509  1.00 38.72           C  
ATOM   3295  OG1 THR C 416     100.310   3.975-217.259  1.00 45.81           O  
ATOM   3296  HN  THR C 416     102.734   4.094-216.511  1.00  0.00           H  
ATOM   3297  HG1 THR C 416     101.102   4.486-217.378  1.00  0.00           H  
ATOM   3298  N   ILE C 417     101.091   1.200-213.685  1.00 42.13           N  
ATOM   3299  CA  ILE C 417     101.292  -0.109-213.094  1.00 43.29           C  
ATOM   3300  C   ILE C 417      99.989  -0.511-212.428  1.00 45.46           C  
ATOM   3301  O   ILE C 417      99.159   0.336-212.104  1.00 43.10           O  
ATOM   3302  CB  ILE C 417     102.490  -0.113-212.112  1.00 44.85           C  
ATOM   3303  CG1 ILE C 417     102.824  -1.548-211.680  1.00 46.20           C  
ATOM   3304  CG2 ILE C 417     102.204   0.772-210.889  1.00 39.81           C  
ATOM   3305  CD1 ILE C 417     104.302  -1.903-211.760  1.00 39.47           C  
ATOM   3306  HN  ILE C 417     100.441   1.851-213.244  1.00  0.00           H  
ATOM   3307  N   VAL C 418      99.777  -1.819-212.276  1.00 48.31           N  
ATOM   3308  CA  VAL C 418      98.596  -2.338-211.595  1.00 49.20           C  
ATOM   3309  C   VAL C 418      99.050  -3.395-210.582  1.00 47.43           C  
ATOM   3310  O   VAL C 418      99.970  -4.183-210.845  1.00 42.31           O  
ATOM   3311  CB  VAL C 418      97.546  -2.889-212.612  1.00 43.40           C  
ATOM   3312  CG1 VAL C 418      98.028  -4.143-213.355  1.00 34.76           C  
ATOM   3313  CG2 VAL C 418      96.194  -3.195-211.943  1.00 41.68           C  
ATOM   3314  HN  VAL C 418     100.462  -2.477-212.648  1.00  0.00           H  
ATOM   3315  N   ASP C 419      98.439  -3.383-209.403  1.00 42.13           N  
ATOM   3316  CA  ASP C 419      98.772  -4.407-208.422  1.00 52.51           C  
ATOM   3317  C   ASP C 419      97.919  -5.653-208.667  1.00 46.24           C  
ATOM   3318  O   ASP C 419      96.896  -5.606-209.350  1.00 46.21           O  
ATOM   3319  CB  ASP C 419      98.592  -3.887-206.985  1.00 41.60           C  
ATOM   3320  CG  ASP C 419      97.157  -3.526-206.670  1.00 59.44           C  
ATOM   3321  OD1 ASP C 419      96.351  -4.448-206.453  1.00 62.93           O  
ATOM   3322  OD2 ASP C 419      96.821  -2.320-206.639  1.00 67.85           O1-
ATOM   3323  HN  ASP C 419      97.746  -2.666-209.187  1.00  0.00           H  
ATOM   3324  N   HIS C 420      98.365  -6.786-208.103  1.00 45.51           N  
ATOM   3325  CA  HIS C 420      97.698  -8.049-208.402  1.00 39.92           C  
ATOM   3326  C   HIS C 420      96.284  -8.101-207.841  1.00 43.90           C  
ATOM   3327  O   HIS C 420      95.456  -8.843-208.374  1.00 36.99           O  
ATOM   3328  CB  HIS C 420      98.523  -9.233-207.880  1.00 44.84           C  
ATOM   3329  CG  HIS C 420      98.849  -9.143-206.427  1.00 52.77           C  
ATOM   3330  CD2 HIS C 420      98.323  -9.779-205.354  1.00 56.46           C  
ATOM   3331  ND1 HIS C 420      99.830  -8.308-205.933  1.00 58.20           N  
ATOM   3332  CE1 HIS C 420      99.900  -8.438-204.620  1.00 51.86           C  
ATOM   3333  NE2 HIS C 420      98.991  -9.321-204.242  1.00 57.15           N  
ATOM   3334  HN  HIS C 420      99.164  -6.765-207.470  1.00  0.00           H  
ATOM   3335  N   HIS C 421      95.968  -7.325-206.799  1.00 35.26           N  
ATOM   3336  CA  HIS C 421      94.580  -7.295-206.338  1.00 36.06           C  
ATOM   3337  C   HIS C 421      93.682  -6.598-207.344  1.00 45.90           C  
ATOM   3338  O   HIS C 421      92.637  -7.140-207.722  1.00 48.72           O  
ATOM   3339  CB  HIS C 421      94.447  -6.610-204.983  1.00 31.74           C  
ATOM   3340  CG  HIS C 421      95.295  -7.219-203.917  1.00 47.91           C  
ATOM   3341  CD2 HIS C 421      96.355  -6.729-203.236  1.00 49.48           C  
ATOM   3342  ND1 HIS C 421      95.082  -8.492-203.437  1.00 53.21           N  
ATOM   3343  CE1 HIS C 421      95.979  -8.766-202.511  1.00 50.16           C  
ATOM   3344  NE2 HIS C 421      96.763  -7.712-202.371  1.00 52.92           N  
ATOM   3345  HN  HIS C 421      96.682  -6.764-206.334  1.00  0.00           H  
ATOM   3346  N   ALA C 422      94.054  -5.379-207.769  1.00 44.81           N  
ATOM   3347  CA  ALA C 422      93.224  -4.684-208.749  1.00 34.23           C  
ATOM   3348  C   ALA C 422      93.136  -5.476-210.045  1.00 35.79           C  
ATOM   3349  O   ALA C 422      92.061  -5.583-210.642  1.00 42.12           O  
ATOM   3350  CB  ALA C 422      93.767  -3.271-209.011  1.00 35.25           C  
ATOM   3351  HN  ALA C 422      94.905  -4.945-207.412  1.00  0.00           H  
ATOM   3352  N   ALA C 423      94.253  -6.063-210.484  1.00 32.60           N  
ATOM   3353  CA  ALA C 423      94.256  -6.772-211.760  1.00 31.54           C  
ATOM   3354  C   ALA C 423      93.345  -7.999-211.731  1.00 38.46           C  
ATOM   3355  O   ALA C 423      92.591  -8.229-212.686  1.00 43.14           O  
ATOM   3356  CB  ALA C 423      95.679  -7.179-212.138  1.00 32.86           C  
ATOM   3357  HN  ALA C 423      95.106  -6.016-209.926  1.00  0.00           H  
ATOM   3358  N   THR C 424      93.391  -8.802-210.648  1.00 36.81           N  
ATOM   3359  CA  THR C 424      92.513  -9.979-210.598  1.00 42.97           C  
ATOM   3360  C   THR C 424      91.044  -9.577-210.472  1.00 38.51           C  
ATOM   3361  O   THR C 424      90.166 -10.244-211.022  1.00 40.74           O  
ATOM   3362  CB  THR C 424      92.899 -10.923-209.459  1.00 43.65           C  
ATOM   3363  CG2 THR C 424      94.273 -11.524-209.706  1.00 34.47           C  
ATOM   3364  OG1 THR C 424      92.849 -10.233-208.202  1.00 48.99           O  
ATOM   3365  HN  THR C 424      94.025  -8.595-209.876  1.00  0.00           H  
ATOM   3366  HG1 THR C 424      93.089 -10.820-207.494  1.00  0.00           H  
ATOM   3367  N   ALA C 425      90.764  -8.498-209.737  1.00 39.65           N  
ATOM   3368  CA  ALA C 425      89.397  -8.013-209.626  1.00 44.29           C  
ATOM   3369  C   ALA C 425      88.860  -7.584-210.987  1.00 48.61           C  
ATOM   3370  O   ALA C 425      87.684  -7.811-211.301  1.00 46.24           O  
ATOM   3371  CB  ALA C 425      89.336  -6.861-208.627  1.00 41.56           C  
ATOM   3372  HN  ALA C 425      91.515  -8.010-209.249  1.00  0.00           H  
ATOM   3373  N   SER C 426      89.709  -6.958-211.814  1.00 46.31           N  
ATOM   3374  CA ASER C 426      89.268  -6.597-213.158  0.71 47.52           C  
ATOM   3375  CA BSER C 426      89.282  -6.598-213.163  0.29 46.12           C  
ATOM   3376  C   SER C 426      89.072  -7.837-214.023  1.00 46.54           C  
ATOM   3377  O   SER C 426      88.209  -7.841-214.913  1.00 42.10           O  
ATOM   3378  CB ASER C 426      90.258  -5.620-213.818  0.71 42.02           C  
ATOM   3379  CB BSER C 426      90.301  -5.659-213.816  0.29 43.08           C  
ATOM   3380  OG ASER C 426      91.504  -6.227-214.126  0.71 41.01           O  
ATOM   3381  OG BSER C 426      90.534  -4.509-213.019  0.29 39.41           O  
ATOM   3382  HG ASER C 426      92.115  -5.624-214.533  1.00  0.00           H  
ATOM   3383  HG BSER C 426      91.166  -3.927-213.424  1.00  0.00           H  
ATOM   3384  N   PHE C 427      89.851  -8.896-213.776  1.00 38.90           N  
ATOM   3385  CA  PHE C 427      89.679 -10.110-214.561  1.00 42.97           C  
ATOM   3386  C   PHE C 427      88.385 -10.822-214.197  1.00 39.56           C  
ATOM   3387  O   PHE C 427      87.736 -11.398-215.069  1.00 36.31           O  
ATOM   3388  CB  PHE C 427      90.864 -11.052-214.398  1.00 43.47           C  
ATOM   3389  CG  PHE C 427      90.760 -12.268-215.259  1.00 46.98           C  
ATOM   3390  CD1 PHE C 427      91.021 -12.188-216.623  1.00 43.66           C  
ATOM   3391  CD2 PHE C 427      90.352 -13.489-214.723  1.00 48.18           C  
ATOM   3392  CE1 PHE C 427      90.900 -13.309-217.429  1.00 50.69           C  
ATOM   3393  CE2 PHE C 427      90.228 -14.613-215.520  1.00 45.79           C  
ATOM   3394  CZ  PHE C 427      90.502 -14.530-216.876  1.00 48.14           C  
ATOM   3395  HN  PHE C 427      90.560  -8.853-213.044  1.00  0.00           H  
ATOM   3396  N   MET C 428      87.975 -10.765-212.932  1.00 43.48           N  
ATOM   3397  CA  MET C 428      86.653 -11.272-212.572  1.00 45.75           C  
ATOM   3398  C   MET C 428      85.561 -10.580-213.382  1.00 52.50           C  
ATOM   3399  O   MET C 428      84.654 -11.233-213.916  1.00 55.48           O  
ATOM   3400  CB  MET C 428      86.423 -11.093-211.078  1.00 33.45           C  
ATOM   3401  CG  MET C 428      87.375 -11.948-210.260  1.00 52.38           C  
ATOM   3402  SD  MET C 428      87.218 -13.729-210.640  1.00 53.13           S  
ATOM   3403  CE  MET C 428      85.619 -14.082-209.912  1.00 46.74           C  
ATOM   3404  HN  MET C 428      88.583 -10.368-212.215  1.00  0.00           H  
ATOM   3405  N   LYS C 429      85.628  -9.249-213.484  1.00 55.29           N  
ATOM   3406  CA  LYS C 429      84.655  -8.536-214.310  1.00 51.60           C  
ATOM   3407  C   LYS C 429      84.766  -8.969-215.767  1.00 45.98           C  
ATOM   3408  O   LYS C 429      83.751  -9.173-216.447  1.00 40.68           O  
ATOM   3409  CB  LYS C 429      84.850  -7.021-214.175  1.00 52.81           C  
ATOM   3410  CG  LYS C 429      83.875  -6.202-215.025  1.00 63.68           C  
ATOM   3411  CD  LYS C 429      82.409  -6.488-214.657  1.00 85.53           C  
ATOM   3412  CE  LYS C 429      82.062  -6.044-213.225  1.00 95.69           C  
ATOM   3413  NZ  LYS C 429      80.719  -6.531-212.754  1.00 97.51           N1+
ATOM   3414  HN  LYS C 429      86.355  -8.733-212.988  1.00  0.00           H  
ATOM   3415  HZ1 LYS C 429      80.489  -6.237-211.805  1.00  0.00           H  
ATOM   3416  HZ2 LYS C 429      80.651  -7.545-212.844  1.00  0.00           H  
ATOM   3417  HZ3 LYS C 429      79.985  -6.253-213.406  1.00  0.00           H  
ATOM   3418  N   HIS C 430      85.993  -9.134-216.260  1.00 42.74           N  
ATOM   3419  CA  HIS C 430      86.166  -9.592-217.629  1.00 42.90           C  
ATOM   3420  C   HIS C 430      85.491 -10.943-217.859  1.00 47.10           C  
ATOM   3421  O   HIS C 430      84.949 -11.184-218.938  1.00 45.71           O  
ATOM   3422  CB  HIS C 430      87.643  -9.676-217.986  1.00 41.30           C  
ATOM   3423  CG  HIS C 430      87.890 -10.303-219.318  1.00 57.23           C  
ATOM   3424  CD2 HIS C 430      88.407 -11.508-219.654  1.00 54.76           C  
ATOM   3425  ND1 HIS C 430      87.554  -9.681-220.505  1.00 56.93           N  
ATOM   3426  CE1 HIS C 430      87.881 -10.464-221.515  1.00 53.85           C  
ATOM   3427  NE2 HIS C 430      88.390 -11.585-221.026  1.00 61.23           N  
ATOM   3428  HN  HIS C 430      86.808  -8.940-215.679  1.00  0.00           H  
ATOM   3429  N   LEU C 431      85.527 -11.842-216.864  1.00 42.90           N  
ATOM   3430  CA  LEU C 431      84.838 -13.126-216.986  1.00 47.12           C  
ATOM   3431  C   LEU C 431      83.326 -12.944-217.025  1.00 45.45           C  
ATOM   3432  O   LEU C 431      82.631 -13.650-217.758  1.00 45.83           O  
ATOM   3433  CB  LEU C 431      85.216 -14.052-215.822  1.00 40.08           C  
ATOM   3434  CG  LEU C 431      86.657 -14.561-215.763  1.00 46.74           C  
ATOM   3435  CD1 LEU C 431      86.906 -15.341-214.479  1.00 49.33           C  
ATOM   3436  CD2 LEU C 431      86.977 -15.435-216.968  1.00 48.73           C  
ATOM   3437  HN  LEU C 431      86.042 -11.627-216.010  1.00  0.00           H  
ATOM   3438  N   GLU C 432      82.803 -12.014-216.223  1.00 45.99           N  
ATOM   3439  CA  GLU C 432      81.369 -11.745-216.218  1.00 57.22           C  
ATOM   3440  C   GLU C 432      80.915 -11.180-217.565  1.00 65.48           C  
ATOM   3441  O   GLU C 432      79.910 -11.626-218.132  1.00 64.85           O  
ATOM   3442  CB  GLU C 432      81.044 -10.790-215.071  1.00 68.73           C  
ATOM   3443  CG  GLU C 432      79.594 -10.761-214.628  1.00 89.17           C  
ATOM   3444  CD  GLU C 432      79.420 -10.016-213.307  1.00103.57           C  
ATOM   3445  OE1 GLU C 432      78.557 -10.421-212.497  1.00106.65           O  
ATOM   3446  OE2 GLU C 432      80.158  -9.030-213.073  1.00107.86           O1-
ATOM   3447  HN  GLU C 432      83.415 -11.483-215.604  1.00  0.00           H  
ATOM   3448  N   ASN C 433      81.662 -10.207-218.104  1.00 63.30           N  
ATOM   3449  CA  ASN C 433      81.350  -9.659-219.426  1.00 56.65           C  
ATOM   3450  C   ASN C 433      81.457 -10.721-220.514  1.00 57.42           C  
ATOM   3451  O   ASN C 433      80.631 -10.780-221.431  1.00 60.92           O  
ATOM   3452  CB  ASN C 433      82.300  -8.519-219.775  1.00 52.92           C  
ATOM   3453  CG  ASN C 433      82.264  -7.377-218.781  1.00 54.02           C  
ATOM   3454  ND2 ASN C 433      83.415  -6.752-218.599  1.00 52.53           N  
ATOM   3455  OD1 ASN C 433      81.228  -7.039-218.206  1.00 52.43           O  
ATOM   3456  HN  ASN C 433      82.461  -9.842-217.585  1.00  0.00           H  
ATOM   3457 1HD2 ASN C 433      83.391  -5.983-217.930  1.00  0.00           H  
ATOM   3458 2HD2 ASN C 433      84.273  -7.032-219.075  1.00  0.00           H  
ATOM   3459  N   GLU C 434      82.514 -11.530-220.464  1.00 56.67           N  
ATOM   3460  CA  GLU C 434      82.711 -12.522-221.502  1.00 50.09           C  
ATOM   3461  C   GLU C 434      81.662 -13.612-221.420  1.00 56.93           C  
ATOM   3462  O   GLU C 434      81.311 -14.200-222.445  1.00 60.41           O  
ATOM   3463  CB  GLU C 434      84.108 -13.114-221.410  1.00 52.70           C  
ATOM   3464  CG  GLU C 434      85.184 -12.231-221.995  1.00 65.34           C  
ATOM   3465  CD  GLU C 434      85.106 -12.089-223.512  1.00 74.10           C  
ATOM   3466  OE1 GLU C 434      84.106 -11.547-224.023  1.00 75.13           O  
ATOM   3467  OE2 GLU C 434      86.060 -12.520-224.194  1.00 80.30           O1-
ATOM   3468  HN  GLU C 434      83.183 -11.452-219.698  1.00  0.00           H  
ATOM   3469  N   GLN C 435      81.150 -13.891-220.218  1.00 62.08           N  
ATOM   3470  CA  GLN C 435      80.089 -14.878-220.108  1.00 59.88           C  
ATOM   3471  C   GLN C 435      78.876 -14.436-220.900  1.00 70.12           C  
ATOM   3472  O   GLN C 435      78.215 -15.257-221.551  1.00 71.90           O  
ATOM   3473  CB  GLN C 435      79.713 -15.112-218.648  1.00 57.82           C  
ATOM   3474  CG  GLN C 435      78.779 -16.310-218.436  1.00 64.71           C  
ATOM   3475  CD  GLN C 435      79.400 -17.643-218.856  1.00 72.64           C  
ATOM   3476  NE2 GLN C 435      78.610 -18.479-219.529  1.00 63.05           N  
ATOM   3477  OE1 GLN C 435      80.571 -17.915-218.577  1.00 80.03           O  
ATOM   3478  HN  GLN C 435      81.500 -13.416-219.386  1.00  0.00           H  
ATOM   3479 1HE2 GLN C 435      77.642 -18.254-219.760  1.00  0.00           H  
ATOM   3480 2HE2 GLN C 435      79.024 -19.368-219.809  1.00  0.00           H  
ATOM   3481  N   LYS C 436      78.569 -13.136-220.861  1.00 66.93           N  
ATOM   3482  CA  LYS C 436      77.468 -12.621-221.669  1.00 67.49           C  
ATOM   3483  C   LYS C 436      77.876 -12.474-223.126  1.00 64.48           C  
ATOM   3484  O   LYS C 436      77.134 -12.888-224.019  1.00 57.38           O  
ATOM   3485  CB  LYS C 436      76.971 -11.287-221.110  1.00 65.73           C  
ATOM   3486  CG  LYS C 436      76.343 -11.399-219.733  1.00 70.32           C  
ATOM   3487  CD  LYS C 436      76.595 -10.148-218.919  1.00 75.12           C  
ATOM   3488  CE  LYS C 436      76.216 -10.326-217.464  1.00 75.18           C  
ATOM   3489  NZ  LYS C 436      76.574  -9.107-216.694  1.00 74.76           N1+
ATOM   3490  HN  LYS C 436      79.104 -12.503-220.266  1.00  0.00           H  
ATOM   3491  HZ1 LYS C 436      76.319  -9.227-215.714  1.00  0.00           H  
ATOM   3492  HZ2 LYS C 436      76.162  -8.265-217.097  1.00  0.00           H  
ATOM   3493  HZ3 LYS C 436      77.557  -8.859-216.806  1.00  0.00           H  
ATOM   3494  N   ALA C 437      79.068 -11.924-223.377  1.00 69.58           N  
ATOM   3495  CA  ALA C 437      79.511 -11.659-224.743  1.00 64.79           C  
ATOM   3496  C   ALA C 437      79.540 -12.929-225.591  1.00 73.03           C  
ATOM   3497  O   ALA C 437      78.936 -12.981-226.669  1.00 71.92           O  
ATOM   3498  CB  ALA C 437      80.894 -11.007-224.716  1.00 52.92           C  
ATOM   3499  HN  ALA C 437      79.681 -11.684-222.598  1.00  0.00           H  
ATOM   3500  N   ARG C 438      80.248 -13.965-225.122  1.00 74.21           N  
ATOM   3501  CA  ARG C 438      80.561 -15.132-225.938  1.00 66.09           C  
ATOM   3502  C   ARG C 438      80.164 -16.452-225.292  1.00 66.72           C  
ATOM   3503  O   ARG C 438      80.480 -17.513-225.848  1.00 63.01           O  
ATOM   3504  CB  ARG C 438      82.069 -15.189-226.244  1.00 61.49           C  
ATOM   3505  CG  ARG C 438      82.573 -14.100-227.144  1.00 57.57           C  
ATOM   3506  CD  ARG C 438      83.844 -14.524-227.841  1.00 50.48           C  
ATOM   3507  NE  ARG C 438      84.902 -14.805-226.892  1.00 49.71           N  
ATOM   3508  CZ  ARG C 438      86.165 -15.011-227.241  1.00 52.41           C  
ATOM   3509  NH1 ARG C 438      86.498 -14.965-228.520  1.00 55.26           N1+
ATOM   3510  NH2 ARG C 438      87.088 -15.248-226.321  1.00 42.89           N  
ATOM   3511  HN  ARG C 438      80.580 -13.936-224.158  1.00  0.00           H  
ATOM   3512  HE  ARG C 438      84.663 -14.847-225.901  1.00  0.00           H  
ATOM   3513 1HH1 ARG C 438      85.787 -14.782-229.228  1.00  0.00           H  
ATOM   3514 2HH1 ARG C 438      87.469 -15.123-228.788  1.00  0.00           H  
ATOM   3515 1HH2 ARG C 438      86.831 -15.283-225.335  1.00  0.00           H  
ATOM   3516 2HH2 ARG C 438      88.059 -15.406-226.589  1.00  0.00           H  
ATOM   3517  N   GLY C 439      79.515 -16.425-224.135  1.00 62.34           N  
ATOM   3518  CA  GLY C 439      79.175 -17.666-223.471  1.00 59.29           C  
ATOM   3519  C   GLY C 439      80.368 -18.374-222.866  1.00 59.47           C  
ATOM   3520  O   GLY C 439      80.433 -19.610-222.907  1.00 62.16           O  
ATOM   3521  HN  GLY C 439      79.256 -15.532-223.714  1.00  0.00           H  
ATOM   3522  N   GLY C 440      81.323 -17.622-222.314  1.00 48.90           N  
ATOM   3523  CA  GLY C 440      82.445 -18.213-221.617  1.00 48.47           C  
ATOM   3524  C   GLY C 440      83.736 -17.500-221.949  1.00 54.50           C  
ATOM   3525  O   GLY C 440      83.748 -16.468-222.619  1.00 53.80           O  
ATOM   3526  HN  GLY C 440      81.260 -16.606-222.385  1.00  0.00           H  
ATOM   3527  N   CYS C 441      84.842 -18.070-221.469  1.00 53.00           N  
ATOM   3528  CA  CYS C 441      86.140 -17.410-221.554  1.00 50.76           C  
ATOM   3529  C   CYS C 441      87.247 -18.388-221.197  1.00 49.44           C  
ATOM   3530  O   CYS C 441      87.237 -18.948-220.093  1.00 57.11           O  
ATOM   3531  CB  CYS C 441      86.174 -16.199-220.611  1.00 53.22           C  
ATOM   3532  SG  CYS C 441      87.752 -15.336-220.561  1.00 57.00           S  
ATOM   3533  HN  CYS C 441      84.779 -18.989-221.032  1.00  0.00           H  
ATOM   3534  N   PRO C 442      88.218 -18.613-222.085  1.00 50.22           N  
ATOM   3535  CA  PRO C 442      89.309 -19.554-221.758  1.00 47.72           C  
ATOM   3536  C   PRO C 442      90.324 -18.880-220.842  1.00 43.36           C  
ATOM   3537  O   PRO C 442      90.802 -17.778-221.127  1.00 39.99           O  
ATOM   3538  CB  PRO C 442      89.927 -19.887-223.121  1.00 42.35           C  
ATOM   3539  CG  PRO C 442      89.717 -18.557-223.917  1.00 50.74           C  
ATOM   3540  CD  PRO C 442      88.396 -17.981-223.412  1.00 46.46           C  
ATOM   3541  N   ALA C 443      90.641 -19.546-219.739  1.00 38.84           N  
ATOM   3542  CA  ALA C 443      91.500 -18.997-218.701  1.00 40.42           C  
ATOM   3543  C   ALA C 443      92.337 -20.120-218.126  1.00 48.72           C  
ATOM   3544  O   ALA C 443      91.829 -21.223-217.896  1.00 44.67           O  
ATOM   3545  CB  ALA C 443      90.694 -18.332-217.581  1.00 40.24           C  
ATOM   3546  HN  ALA C 443      90.265 -20.486-219.613  1.00  0.00           H  
ATOM   3547  N   ASP C 444      93.623 -19.843-217.940  1.00 36.62           N  
ATOM   3548  CA  ASP C 444      94.578 -20.815-217.425  1.00 39.11           C  
ATOM   3549  C   ASP C 444      94.790 -20.463-215.959  1.00 42.50           C  
ATOM   3550  O   ASP C 444      95.533 -19.533-215.643  1.00 36.23           O  
ATOM   3551  CB  ASP C 444      95.875 -20.770-218.218  1.00 45.07           C  
ATOM   3552  CG  ASP C 444      96.794 -21.946-217.919  1.00 65.21           C  
ATOM   3553  OD1 ASP C 444      96.874 -22.376-216.740  1.00 75.59           O  
ATOM   3554  OD2 ASP C 444      97.445 -22.438-218.872  1.00 66.16           O1-
ATOM   3555  HN  ASP C 444      93.957 -18.907-218.168  1.00  0.00           H  
ATOM   3556  N   TRP C 445      94.100 -21.191-215.074  1.00 43.56           N  
ATOM   3557  CA  TRP C 445      94.073 -20.844-213.653  1.00 37.44           C  
ATOM   3558  C   TRP C 445      95.477 -20.653-213.078  1.00 39.04           C  
ATOM   3559  O   TRP C 445      95.727 -19.689-212.351  1.00 45.92           O  
ATOM   3560  CB  TRP C 445      93.321 -21.934-212.890  1.00 31.43           C  
ATOM   3561  CG  TRP C 445      93.060 -21.642-211.464  1.00 30.19           C  
ATOM   3562  CD1 TRP C 445      91.905 -21.138-210.923  1.00 33.08           C  
ATOM   3563  CD2 TRP C 445      93.961 -21.854-210.365  1.00 28.37           C  
ATOM   3564  CE2 TRP C 445      93.286 -21.457-209.191  1.00 32.52           C  
ATOM   3565  CE3 TRP C 445      95.272 -22.314-210.267  1.00 31.96           C  
ATOM   3566  NE1 TRP C 445      92.033 -21.035-209.557  1.00 34.44           N  
ATOM   3567  CZ2 TRP C 445      93.887 -21.503-207.926  1.00 32.83           C  
ATOM   3568  CZ3 TRP C 445      95.876 -22.356-208.994  1.00 39.69           C  
ATOM   3569  CH2 TRP C 445      95.177 -21.959-207.846  1.00 35.55           C  
ATOM   3570  HN  TRP C 445      93.581 -22.007-215.397  1.00  0.00           H  
ATOM   3571  N   ALA C 446      96.399 -21.576-213.382  1.00 40.32           N  
ATOM   3572  CA  ALA C 446      97.769 -21.492-212.887  1.00 36.11           C  
ATOM   3573  C   ALA C 446      98.444 -20.183-213.282  1.00 49.77           C  
ATOM   3574  O   ALA C 446      99.334 -19.692-212.570  1.00 45.67           O  
ATOM   3575  CB  ALA C 446      98.560 -22.698-213.407  1.00 35.28           C  
ATOM   3576  HN  ALA C 446      96.135 -22.361-213.977  1.00  0.00           H  
ATOM   3577  N   TRP C 447      98.038 -19.584-214.398  1.00 49.05           N  
ATOM   3578  CA  TRP C 447      98.647 -18.321-214.763  1.00 39.41           C  
ATOM   3579  C   TRP C 447      97.772 -17.123-214.441  1.00 39.71           C  
ATOM   3580  O   TRP C 447      98.298 -16.017-214.337  1.00 36.18           O  
ATOM   3581  CB  TRP C 447      99.032 -18.296-216.237  1.00 37.87           C  
ATOM   3582  CG  TRP C 447     100.030 -19.332-216.611  1.00 42.03           C  
ATOM   3583  CD1 TRP C 447      99.884 -20.699-216.492  1.00 46.99           C  
ATOM   3584  CD2 TRP C 447     101.308 -19.117-217.205  1.00 35.18           C  
ATOM   3585  CE2 TRP C 447     101.886 -20.388-217.418  1.00 44.66           C  
ATOM   3586  CE3 TRP C 447     102.004 -17.980-217.627  1.00 61.60           C  
ATOM   3587  NE1 TRP C 447     101.002 -21.332-216.968  1.00 40.88           N  
ATOM   3588  CZ2 TRP C 447     103.144 -20.547-217.988  1.00 58.49           C  
ATOM   3589  CZ3 TRP C 447     103.263 -18.142-218.194  1.00 72.60           C  
ATOM   3590  CH2 TRP C 447     103.816 -19.416-218.366  1.00 74.01           C  
ATOM   3591  HN  TRP C 447      97.315 -20.004-214.983  1.00  0.00           H  
ATOM   3592  N   ILE C 448      96.478 -17.310-214.220  1.00 34.16           N  
ATOM   3593  CA  ILE C 448      95.679 -16.168-213.803  1.00 34.76           C  
ATOM   3594  C   ILE C 448      95.944 -15.819-212.335  1.00 41.05           C  
ATOM   3595  O   ILE C 448      96.026 -14.649-211.976  1.00 38.41           O  
ATOM   3596  CB  ILE C 448      94.194 -16.455-214.072  1.00 38.79           C  
ATOM   3597  CG1 ILE C 448      93.951 -16.626-215.581  1.00 34.49           C  
ATOM   3598  CG2 ILE C 448      93.335 -15.335-213.496  1.00 38.06           C  
ATOM   3599  CD1 ILE C 448      94.136 -15.301-216.379  1.00 46.58           C  
ATOM   3600  HN  ILE C 448      96.054 -18.230-214.339  1.00  0.00           H  
ATOM   3601  N   VAL C 449      96.077 -16.816-211.464  1.00 47.50           N  
ATOM   3602  CA  VAL C 449      96.260 -16.560-210.022  1.00 43.73           C  
ATOM   3603  C   VAL C 449      97.632 -15.917-209.782  1.00 38.64           C  
ATOM   3604  O   VAL C 449      98.653 -16.449-210.257  1.00 38.95           O  
ATOM   3605  CB  VAL C 449      96.110 -17.873-209.240  1.00 45.47           C  
ATOM   3606  CG1 VAL C 449      96.423 -17.682-207.773  1.00 38.81           C  
ATOM   3607  CG2 VAL C 449      94.683 -18.482-209.449  1.00 33.77           C  
ATOM   3608  HN  VAL C 449      96.052 -17.779-211.800  1.00  0.00           H  
ATOM   3609  N   PRO C 450      97.725 -14.794-209.064  1.00 38.55           N  
ATOM   3610  CA  PRO C 450      99.048 -14.119-208.859  1.00 50.25           C  
ATOM   3611  C   PRO C 450     100.035 -15.015-208.129  1.00 50.56           C  
ATOM   3612  O   PRO C 450      99.629 -15.894-207.359  1.00 48.00           O  
ATOM   3613  CB  PRO C 450      98.706 -12.883-208.005  1.00 43.22           C  
ATOM   3614  CG  PRO C 450      97.232 -12.704-208.133  1.00 52.39           C  
ATOM   3615  CD  PRO C 450      96.621 -14.053-208.429  1.00 42.08           C  
ATOM   3616  N   PRO C 451     101.342 -14.776-208.293  1.00 57.64           N  
ATOM   3617  CA  PRO C 451     102.355 -15.656-207.690  1.00 51.91           C  
ATOM   3618  C   PRO C 451     102.711 -15.347-206.239  1.00 50.42           C  
ATOM   3619  O   PRO C 451     103.579 -16.030-205.679  1.00 44.81           O  
ATOM   3620  CB  PRO C 451     103.564 -15.433-208.608  1.00 59.01           C  
ATOM   3621  CG  PRO C 451     103.434 -13.988-209.008  1.00 57.17           C  
ATOM   3622  CD  PRO C 451     101.951 -13.710-209.113  1.00 52.91           C  
ATOM   3623  N   ILE C 452     102.122 -14.321-205.620  1.00 43.27           N  
ATOM   3624  CA  ILE C 452     102.094 -14.186-204.167  1.00 38.51           C  
ATOM   3625  C   ILE C 452     100.639 -13.934-203.802  1.00 36.33           C  
ATOM   3626  O   ILE C 452      99.841 -13.470-204.618  1.00 36.32           O  
ATOM   3627  CB  ILE C 452     102.988 -13.019-203.600  1.00 41.35           C  
ATOM   3628  CG1 ILE C 452     102.574 -11.681-204.208  1.00 36.68           C  
ATOM   3629  CG2 ILE C 452     104.479 -13.320-203.738  1.00 34.99           C  
ATOM   3630  CD1 ILE C 452     103.476 -10.522-203.804  1.00 57.97           C  
ATOM   3631  HN  ILE C 452     101.673 -13.601-206.186  1.00  0.00           H  
ATOM   3632  N   SER C 453     100.297 -14.254-202.559  1.00 40.84           N  
ATOM   3633  CA  SER C 453      98.964 -13.947-202.024  1.00 54.92           C  
ATOM   3634  C   SER C 453      97.841 -14.526-202.878  1.00 49.58           C  
ATOM   3635  O   SER C 453      96.734 -13.974-202.897  1.00 39.16           O  
ATOM   3636  CB  SER C 453      98.780 -12.440-201.881  1.00 56.79           C  
ATOM   3637  OG  SER C 453      99.735 -11.916-200.980  1.00 55.42           O  
ATOM   3638  HN  SER C 453     100.977 -14.724-201.961  1.00  0.00           H  
ATOM   3639  HG  SER C 453      99.620 -10.977-200.891  1.00  0.00           H  
ATOM   3640  N   GLY C 454      98.127 -15.631-203.586  1.00 37.74           N  
ATOM   3641  CA  GLY C 454      97.161 -16.163-204.544  1.00 43.63           C  
ATOM   3642  C   GLY C 454      95.751 -16.234-203.993  1.00 44.47           C  
ATOM   3643  O   GLY C 454      94.811 -15.681-204.571  1.00 45.10           O  
ATOM   3644  HN  GLY C 454      99.023 -16.101-203.454  1.00  0.00           H  
ATOM   3645  N   SER C 455      95.591 -16.863-202.830  1.00 47.55           N  
ATOM   3646  CA  SER C 455      94.259 -17.120-202.305  1.00 45.62           C  
ATOM   3647  C   SER C 455      93.595 -15.889-201.711  1.00 33.76           C  
ATOM   3648  O   SER C 455      92.398 -15.950-201.382  1.00 37.10           O  
ATOM   3649  CB  SER C 455      94.309 -18.233-201.249  1.00 37.49           C  
ATOM   3650  OG  SER C 455      94.675 -17.692-199.984  1.00 50.76           O  
ATOM   3651  HN  SER C 455      96.410 -17.167-202.303  1.00  0.00           H  
ATOM   3652  HG  SER C 455      94.706 -18.381-199.330  1.00  0.00           H  
ATOM   3653  N   LEU C 456      94.326 -14.784-201.566  1.00 37.93           N  
ATOM   3654  CA  LEU C 456      93.732 -13.506-201.179  1.00 40.21           C  
ATOM   3655  C   LEU C 456      92.999 -12.817-202.318  1.00 43.22           C  
ATOM   3656  O   LEU C 456      92.308 -11.817-202.078  1.00 44.90           O  
ATOM   3657  CB  LEU C 456      94.821 -12.571-200.637  1.00 37.86           C  
ATOM   3658  CG  LEU C 456      95.551 -13.191-199.433  1.00 44.42           C  
ATOM   3659  CD1 LEU C 456      96.675 -12.291-198.931  1.00 51.14           C  
ATOM   3660  CD2 LEU C 456      94.547 -13.474-198.336  1.00 36.53           C  
ATOM   3661  HN  LEU C 456      95.332 -14.832-201.730  1.00  0.00           H  
ATOM   3662  N   THR C 457      93.160 -13.304-203.553  1.00 44.89           N  
ATOM   3663  CA  THR C 457      92.575 -12.674-204.732  1.00 38.54           C  
ATOM   3664  C   THR C 457      91.328 -13.443-205.160  1.00 42.70           C  
ATOM   3665  O   THR C 457      91.235 -14.656-204.928  1.00 49.95           O  
ATOM   3666  CB  THR C 457      93.608 -12.629-205.869  1.00 39.48           C  
ATOM   3667  CG2 THR C 457      94.805 -11.781-205.476  1.00 34.47           C  
ATOM   3668  OG1 THR C 457      94.073 -13.950-206.169  1.00 43.56           O  
ATOM   3669  HN  THR C 457      93.715 -14.151-203.676  1.00  0.00           H  
ATOM   3670  HG1 THR C 457      94.712 -13.922-206.872  1.00  0.00           H  
ATOM   3671  N   PRO C 458      90.333 -12.793-205.774  1.00 42.75           N  
ATOM   3672  CA  PRO C 458      89.056 -13.484-206.016  1.00 46.81           C  
ATOM   3673  C   PRO C 458      89.121 -14.525-207.137  1.00 50.08           C  
ATOM   3674  O   PRO C 458      88.185 -15.327-207.268  1.00 53.62           O  
ATOM   3675  CB  PRO C 458      88.089 -12.332-206.358  1.00 38.15           C  
ATOM   3676  CG  PRO C 458      88.968 -11.177-206.732  1.00 47.38           C  
ATOM   3677  CD  PRO C 458      90.404 -11.526-206.522  1.00 47.04           C  
ATOM   3678  N   VAL C 459      90.201 -14.550-207.925  1.00 41.63           N  
ATOM   3679  CA  VAL C 459      90.356 -15.572-208.953  1.00 37.64           C  
ATOM   3680  C   VAL C 459      90.785 -16.928-208.379  1.00 50.98           C  
ATOM   3681  O   VAL C 459      90.664 -17.939-209.074  1.00 49.71           O  
ATOM   3682  CB  VAL C 459      91.372 -15.144-210.031  1.00 39.63           C  
ATOM   3683  CG1 VAL C 459      90.832 -13.978-210.866  1.00 43.76           C  
ATOM   3684  CG2 VAL C 459      92.722 -14.788-209.393  1.00 32.97           C  
ATOM   3685  HN  VAL C 459      90.927 -13.844-207.805  1.00  0.00           H  
ATOM   3686  N   PHE C 460      91.307 -16.974-207.149  1.00 49.00           N  
ATOM   3687  CA  PHE C 460      91.791 -18.240-206.599  1.00 42.86           C  
ATOM   3688  C   PHE C 460      90.674 -19.276-206.546  1.00 40.58           C  
ATOM   3689  O   PHE C 460      90.871 -20.424-206.961  1.00 44.48           O  
ATOM   3690  CB  PHE C 460      92.402 -18.002-205.208  1.00 34.76           C  
ATOM   3691  CG  PHE C 460      93.069 -19.209-204.615  1.00 37.40           C  
ATOM   3692  CD1 PHE C 460      94.397 -19.503-204.907  1.00 34.12           C  
ATOM   3693  CD2 PHE C 460      92.387 -20.034-203.733  1.00 30.31           C  
ATOM   3694  CE1 PHE C 460      95.016 -20.617-204.347  1.00 41.79           C  
ATOM   3695  CE2 PHE C 460      93.002 -21.151-203.172  1.00 44.58           C  
ATOM   3696  CZ  PHE C 460      94.314 -21.443-203.477  1.00 38.51           C  
ATOM   3697  HN  PHE C 460      91.368 -16.122-206.591  1.00  0.00           H  
ATOM   3698  N   HIS C 461      89.482 -18.874-206.084  1.00 39.31           N  
ATOM   3699  CA  HIS C 461      88.315 -19.733-205.881  1.00 45.31           C  
ATOM   3700  C   HIS C 461      87.399 -19.818-207.092  1.00 48.59           C  
ATOM   3701  O   HIS C 461      86.296 -20.350-206.969  1.00 38.42           O  
ATOM   3702  CB  HIS C 461      87.482 -19.235-204.698  1.00 51.28           C  
ATOM   3703  CG  HIS C 461      88.302 -18.680-203.572  1.00 74.12           C  
ATOM   3704  CD2 HIS C 461      88.832 -17.446-203.375  1.00 74.96           C  
ATOM   3705  ND1 HIS C 461      88.663 -19.434-202.474  1.00 76.96           N  
ATOM   3706  CE1 HIS C 461      89.381 -18.690-201.652  1.00 77.34           C  
ATOM   3707  NE2 HIS C 461      89.498 -17.482-202.175  1.00 78.68           N  
ATOM   3708  HN  HIS C 461      89.380 -17.885-205.854  1.00  0.00           H  
ATOM   3709  N   GLN C 462      87.802 -19.272-208.235  1.00 51.77           N  
ATOM   3710  CA  GLN C 462      87.004 -19.292-209.459  1.00 42.21           C  
ATOM   3711  C   GLN C 462      87.518 -20.426-210.342  1.00 41.55           C  
ATOM   3712  O   GLN C 462      88.640 -20.364-210.856  1.00 44.79           O  
ATOM   3713  CB  GLN C 462      87.115 -17.936-210.164  1.00 49.50           C  
ATOM   3714  CG  GLN C 462      86.426 -17.853-211.521  1.00 41.23           C  
ATOM   3715  CD  GLN C 462      84.935 -18.070-211.427  1.00 52.38           C  
ATOM   3716  NE2 GLN C 462      84.476 -19.209-211.937  1.00 44.42           N  
ATOM   3717  OE1 GLN C 462      84.197 -17.226-210.911  1.00 56.23           O  
ATOM   3718  HN  GLN C 462      88.714 -18.816-208.259  1.00  0.00           H  
ATOM   3719 1HE2 GLN C 462      83.469 -19.356-211.873  1.00  0.00           H  
ATOM   3720 2HE2 GLN C 462      85.086 -19.907-212.363  1.00  0.00           H  
ATOM   3721  N   GLU C 463      86.716 -21.468-210.507  1.00 39.79           N  
ATOM   3722  CA  GLU C 463      87.112 -22.532-211.421  1.00 42.04           C  
ATOM   3723  C   GLU C 463      87.132 -22.006-212.846  1.00 40.32           C  
ATOM   3724  O   GLU C 463      86.373 -21.111-213.202  1.00 42.25           O  
ATOM   3725  CB  GLU C 463      86.165 -23.731-211.333  1.00 33.34           C  
ATOM   3726  CG  GLU C 463      85.990 -24.296-209.925  1.00 42.03           C  
ATOM   3727  CD  GLU C 463      84.956 -25.435-209.888  1.00 54.29           C  
ATOM   3728  OE1 GLU C 463      83.986 -25.400-210.695  1.00 56.87           O  
ATOM   3729  OE2 GLU C 463      85.124 -26.355-209.050  1.00 52.63           O1-
ATOM   3730  HN  GLU C 463      85.832 -21.525-210.001  1.00  0.00           H  
ATOM   3731  N   MET C 464      88.005 -22.582-213.667  1.00 34.84           N  
ATOM   3732  CA  MET C 464      88.307 -22.034-214.972  1.00 40.20           C  
ATOM   3733  C   MET C 464      88.445 -23.151-215.990  1.00 56.76           C  
ATOM   3734  O   MET C 464      88.748 -24.303-215.645  1.00 55.15           O  
ATOM   3735  CB  MET C 464      89.581 -21.193-214.922  1.00 37.20           C  
ATOM   3736  CG  MET C 464      89.397 -19.868-214.159  1.00 38.74           C  
ATOM   3737  SD  MET C 464      90.916 -18.892-214.018  1.00 46.56           S  
ATOM   3738  CE  MET C 464      90.346 -17.586-212.908  1.00 39.77           C  
ATOM   3739  HN  MET C 464      88.476 -23.436-213.368  1.00  0.00           H  
ATOM   3740  N   VAL C 465      88.200 -22.792-217.253  1.00 47.79           N  
ATOM   3741  CA  VAL C 465      88.286 -23.719-218.371  1.00 46.73           C  
ATOM   3742  C   VAL C 465      89.291 -23.182-219.372  1.00 42.12           C  
ATOM   3743  O   VAL C 465      89.196 -22.030-219.797  1.00 45.90           O  
ATOM   3744  CB  VAL C 465      86.922 -23.917-219.042  1.00 55.02           C  
ATOM   3745  CG1 VAL C 465      87.041 -24.957-220.162  1.00 46.28           C  
ATOM   3746  CG2 VAL C 465      85.908 -24.314-218.006  1.00 55.23           C  
ATOM   3747  HN  VAL C 465      87.941 -21.824-217.442  1.00  0.00           H  
ATOM   3748  N   ASN C 466      90.230 -24.026-219.774  1.00 44.44           N  
ATOM   3749  CA  ASN C 466      91.311 -23.624-220.658  1.00 45.55           C  
ATOM   3750  C   ASN C 466      91.188 -24.384-221.966  1.00 57.55           C  
ATOM   3751  O   ASN C 466      91.042 -25.617-221.958  1.00 46.58           O  
ATOM   3752  CB  ASN C 466      92.670 -23.891-220.019  1.00 40.34           C  
ATOM   3753  CG  ASN C 466      93.801 -23.253-220.788  1.00 51.98           C  
ATOM   3754  ND2 ASN C 466      95.029 -23.560-220.394  1.00 53.74           N  
ATOM   3755  OD1 ASN C 466      93.578 -22.484-221.726  1.00 49.05           O  
ATOM   3756  HN  ASN C 466      90.193 -24.993-219.451  1.00  0.00           H  
ATOM   3757 1HD2 ASN C 466      95.213 -24.196-219.618  1.00  0.00           H  
ATOM   3758 2HD2 ASN C 466      95.793 -23.129-220.914  1.00  0.00           H  
ATOM   3759  N   TYR C 467      91.242 -23.642-223.079  1.00 44.02           N  
ATOM   3760  CA  TYR C 467      91.117 -24.194-224.423  1.00 53.71           C  
ATOM   3761  C   TYR C 467      91.663 -23.173-225.417  1.00 58.00           C  
ATOM   3762  O   TYR C 467      91.931 -22.023-225.070  1.00 55.35           O  
ATOM   3763  CB  TYR C 467      89.667 -24.567-224.749  1.00 46.32           C  
ATOM   3764  CG  TYR C 467      88.661 -23.488-224.407  1.00 54.43           C  
ATOM   3765  CD1 TYR C 467      88.171 -23.356-223.110  1.00 50.79           C  
ATOM   3766  CD2 TYR C 467      88.197 -22.597-225.382  1.00 45.48           C  
ATOM   3767  CE1 TYR C 467      87.245 -22.375-222.788  1.00 52.76           C  
ATOM   3768  CE2 TYR C 467      87.265 -21.619-225.072  1.00 40.68           C  
ATOM   3769  CZ  TYR C 467      86.795 -21.507-223.770  1.00 47.79           C  
ATOM   3770  OH  TYR C 467      85.869 -20.549-223.435  1.00 50.23           O  
ATOM   3771  HN  TYR C 467      91.378 -22.636-222.982  1.00  0.00           H  
ATOM   3772  HH  TYR C 467      85.547 -20.472-222.544  1.00  0.00           H  
ATOM   3773  N   PHE C 468      91.817 -23.606-226.667  1.00 57.50           N  
ATOM   3774  CA  PHE C 468      92.483 -22.810-227.686  1.00 59.03           C  
ATOM   3775  C   PHE C 468      91.457 -22.305-228.701  1.00 60.41           C  
ATOM   3776  O   PHE C 468      90.801 -23.098-229.386  1.00 53.71           O  
ATOM   3777  CB  PHE C 468      93.595 -23.599-228.380  1.00 61.79           C  
ATOM   3778  CG  PHE C 468      94.363 -22.797-229.411  1.00 79.83           C  
ATOM   3779  CD1 PHE C 468      93.918 -22.725-230.740  1.00 83.32           C  
ATOM   3780  CD2 PHE C 468      95.531 -22.117-229.061  1.00 72.02           C  
ATOM   3781  CE1 PHE C 468      94.620 -21.983-231.693  1.00 78.03           C  
ATOM   3782  CE2 PHE C 468      96.237 -21.380-230.010  1.00 73.71           C  
ATOM   3783  CZ  PHE C 468      95.778 -21.318-231.333  1.00 72.35           C  
ATOM   3784  HN  PHE C 468      91.456 -24.526-226.918  1.00  0.00           H  
ATOM   3785  N   LEU C 469      91.323 -20.987-228.784  1.00 37.75           N  
ATOM   3786  CA  LEU C 469      90.566 -20.333-229.836  1.00 51.25           C  
ATOM   3787  C   LEU C 469      91.538 -19.679-230.809  1.00 56.54           C  
ATOM   3788  O   LEU C 469      92.706 -19.419-230.482  1.00 51.32           O  
ATOM   3789  CB  LEU C 469      89.589 -19.293-229.262  1.00 46.57           C  
ATOM   3790  CG  LEU C 469      88.478 -19.856-228.371  1.00 51.26           C  
ATOM   3791  CD1 LEU C 469      87.614 -18.758-227.778  1.00 45.91           C  
ATOM   3792  CD2 LEU C 469      87.627 -20.843-229.179  1.00 49.69           C  
ATOM   3793  HN  LEU C 469      91.773 -20.407-228.076  1.00  0.00           H  
ATOM   3794  N   SER C 470      91.041 -19.446-232.023  1.00 56.89           N  
ATOM   3795  CA  SER C 470      91.722 -18.709-233.065  1.00 55.43           C  
ATOM   3796  C   SER C 470      90.874 -17.504-233.444  1.00 57.24           C  
ATOM   3797  O   SER C 470      89.640 -17.603-233.404  1.00 51.15           O  
ATOM   3798  CB  SER C 470      91.953 -19.592-234.301  1.00 64.17           C  
ATOM   3799  OG  SER C 470      93.024 -19.114-235.098  1.00 67.29           O  
ATOM   3800  HN  SER C 470      90.113 -19.814-232.233  1.00  0.00           H  
ATOM   3801  HG  SER C 470      93.167 -19.660-235.862  1.00  0.00           H  
ATOM   3802  N   PRO C 471      91.489 -16.337-233.792  1.00 51.83           N  
ATOM   3803  CA  PRO C 471      92.915 -15.942-233.788  1.00 47.05           C  
ATOM   3804  C   PRO C 471      93.629 -16.154-232.464  1.00 50.26           C  
ATOM   3805  O   PRO C 471      92.957 -16.211-231.428  1.00 39.31           O  
ATOM   3806  CB  PRO C 471      92.871 -14.431-234.087  1.00 50.27           C  
ATOM   3807  CG  PRO C 471      91.626 -14.241-234.855  1.00 57.36           C  
ATOM   3808  CD  PRO C 471      90.637 -15.258-234.321  1.00 52.27           C  
ATOM   3809  N   ALA C 472      94.960 -16.212-232.499  1.00 46.30           N  
ATOM   3810  CA  ALA C 472      95.743 -16.517-231.311  1.00 42.88           C  
ATOM   3811  C   ALA C 472      97.184 -16.038-231.449  1.00 46.00           C  
ATOM   3812  O   ALA C 472      97.728 -15.913-232.552  1.00 47.86           O  
ATOM   3813  CB  ALA C 472      95.744 -18.019-231.036  1.00 38.25           C  
ATOM   3814  HN  ALA C 472      95.442 -16.038-233.381  1.00  0.00           H  
ATOM   3815  N   PHE C 473      97.803 -15.807-230.299  1.00 47.61           N  
ATOM   3816  CA  PHE C 473      99.254 -15.728-230.186  1.00 50.79           C  
ATOM   3817  C   PHE C 473      99.801 -17.109-229.807  1.00 49.96           C  
ATOM   3818  O   PHE C 473      99.221 -17.801-228.969  1.00 46.42           O  
ATOM   3819  CB  PHE C 473      99.650 -14.681-229.140  1.00 46.06           C  
ATOM   3820  CG  PHE C 473      99.246 -13.266-229.507  1.00 43.77           C  
ATOM   3821  CD1 PHE C 473     100.032 -12.508-230.361  1.00 44.43           C  
ATOM   3822  CD2 PHE C 473      98.086 -12.707-228.997  1.00 40.07           C  
ATOM   3823  CE1 PHE C 473      99.672 -11.201-230.689  1.00 49.06           C  
ATOM   3824  CE2 PHE C 473      97.720 -11.412-229.322  1.00 46.52           C  
ATOM   3825  CZ  PHE C 473      98.514 -10.658-230.172  1.00 48.68           C  
ATOM   3826  HN  PHE C 473      97.240 -15.679-229.458  1.00  0.00           H  
ATOM   3827  N   ARG C 474     100.907 -17.513-230.439  1.00 47.75           N  
ATOM   3828  CA  ARG C 474     101.501 -18.829-230.244  1.00 52.54           C  
ATOM   3829  C   ARG C 474     103.003 -18.715-230.043  1.00 51.71           C  
ATOM   3830  O   ARG C 474     103.659 -17.830-230.604  1.00 54.84           O  
ATOM   3831  CB  ARG C 474     101.261 -19.753-231.437  1.00 56.67           C  
ATOM   3832  CG  ARG C 474      99.859 -20.318-231.547  1.00 70.08           C  
ATOM   3833  CD  ARG C 474      99.646 -20.946-232.931  1.00 78.63           C  
ATOM   3834  NE  ARG C 474     100.925 -21.262-233.570  1.00 83.48           N  
ATOM   3835  CZ  ARG C 474     101.077 -21.519-234.867  1.00 88.66           C  
ATOM   3836  NH1 ARG C 474     100.026 -21.500-235.685  1.00 87.50           N1+
ATOM   3837  NH2 ARG C 474     102.287 -21.787-235.349  1.00 90.40           N  
ATOM   3838  HN  ARG C 474     101.357 -16.869-231.089  1.00  0.00           H  
ATOM   3839  HE  ARG C 474     101.757 -21.287-232.980  1.00  0.00           H  
ATOM   3840 1HH1 ARG C 474      99.098 -21.294-235.315  1.00  0.00           H  
ATOM   3841 2HH1 ARG C 474     100.142 -21.697-236.679  1.00  0.00           H  
ATOM   3842 1HH2 ARG C 474     103.092 -21.802-234.723  1.00  0.00           H  
ATOM   3843 2HH2 ARG C 474     102.403 -21.984-236.343  1.00  0.00           H  
ATOM   3844  N   TYR C 475     103.552 -19.644-229.266  1.00 44.77           N  
ATOM   3845  CA  TYR C 475     104.997 -19.709-229.147  1.00 45.60           C  
ATOM   3846  C   TYR C 475     105.579 -20.330-230.404  1.00 46.45           C  
ATOM   3847  O   TYR C 475     104.879 -20.985-231.182  1.00 50.99           O  
ATOM   3848  CB  TYR C 475     105.398 -20.472-227.892  1.00 54.24           C  
ATOM   3849  CG  TYR C 475     104.854 -19.821-226.639  1.00 67.48           C  
ATOM   3850  CD1 TYR C 475     105.454 -18.681-226.106  1.00 72.27           C  
ATOM   3851  CD2 TYR C 475     103.730 -20.331-225.997  1.00 73.35           C  
ATOM   3852  CE1 TYR C 475     104.952 -18.072-224.965  1.00 81.70           C  
ATOM   3853  CE2 TYR C 475     103.223 -19.732-224.852  1.00 80.60           C  
ATOM   3854  CZ  TYR C 475     103.836 -18.603-224.339  1.00 88.55           C  
ATOM   3855  OH  TYR C 475     103.329 -18.008-223.200  1.00 94.10           O  
ATOM   3856  HN  TYR C 475     102.963 -20.305-228.759  1.00  0.00           H  
ATOM   3857  HH  TYR C 475     103.750 -17.233-222.848  1.00  0.00           H  
ATOM   3858  N   GLN C 476     106.860 -20.070-230.640  1.00 47.77           N  
ATOM   3859  CA  GLN C 476     107.469 -20.481-231.899  1.00 59.17           C  
ATOM   3860  C   GLN C 476     108.943 -20.739-231.639  1.00 66.73           C  
ATOM   3861  O   GLN C 476     109.512 -20.163-230.701  1.00 64.90           O  
ATOM   3862  CB  GLN C 476     107.287 -19.423-233.014  1.00 54.46           C  
ATOM   3863  CG  GLN C 476     107.947 -18.074-232.723  1.00 50.31           C  
ATOM   3864  CD  GLN C 476     107.759 -17.046-233.851  1.00 54.25           C  
ATOM   3865  NE2 GLN C 476     107.665 -15.773-233.475  1.00 52.47           N  
ATOM   3866  OE1 GLN C 476     107.708 -17.391-235.037  1.00 56.66           O  
ATOM   3867  HN  GLN C 476     107.418 -19.582-229.939  1.00  0.00           H  
ATOM   3868 1HE2 GLN C 476     107.707 -15.488-232.496  1.00  0.00           H  
ATOM   3869 2HE2 GLN C 476     107.540 -15.091-234.223  1.00  0.00           H  
ATOM   3870  N   PRO C 477     109.583 -21.604-232.427  1.00 67.77           N  
ATOM   3871  CA  PRO C 477     110.985 -21.932-232.154  1.00 67.77           C  
ATOM   3872  C   PRO C 477     111.856 -20.693-232.264  1.00 73.97           C  
ATOM   3873  O   PRO C 477     111.562 -19.770-233.021  1.00 70.91           O  
ATOM   3874  CB  PRO C 477     111.338 -22.958-233.242  1.00 68.39           C  
ATOM   3875  CG  PRO C 477     110.043 -23.337-233.897  1.00 67.10           C  
ATOM   3876  CD  PRO C 477     109.111 -22.196-233.693  1.00 60.92           C  
ATOM   3877  N   ASP C 478     112.936 -20.674-231.487  1.00 95.20           N  
ATOM   3878  CA  ASP C 478     113.906 -19.601-231.616  1.00103.61           C  
ATOM   3879  C   ASP C 478     114.459 -19.575-233.041  1.00 95.21           C  
ATOM   3880  O   ASP C 478     114.515 -20.609-233.715  1.00101.78           O  
ATOM   3881  CB  ASP C 478     115.039 -19.780-230.606  1.00111.49           C  
ATOM   3882  CG  ASP C 478     114.649 -19.341-229.215  1.00110.53           C  
ATOM   3883  OD1 ASP C 478     114.179 -18.191-229.079  1.00105.17           O  
ATOM   3884  OD2 ASP C 478     114.794 -20.147-228.269  1.00113.36           O1-
ATOM   3885  HN  ASP C 478     113.083 -21.414-230.800  1.00  0.00           H  
ATOM   3886  N   PRO C 479     114.856 -18.401-233.534  1.00 81.17           N  
ATOM   3887  CA  PRO C 479     115.288 -18.317-234.938  1.00 78.75           C  
ATOM   3888  C   PRO C 479     116.575 -19.067-235.223  1.00 86.83           C  
ATOM   3889  O   PRO C 479     116.706 -19.631-236.314  1.00 95.34           O  
ATOM   3890  CB  PRO C 479     115.440 -16.810-235.172  1.00 76.53           C  
ATOM   3891  CG  PRO C 479     115.648 -16.247-233.824  1.00 77.31           C  
ATOM   3892  CD  PRO C 479     114.869 -17.092-232.868  1.00 78.45           C  
ATOM   3893  N   TRP C 480     117.522 -19.108-234.288  1.00 90.18           N  
ATOM   3894  CA  TRP C 480     118.690 -19.976-234.456  1.00 93.47           C  
ATOM   3895  C   TRP C 480     118.315 -21.444-234.182  1.00104.26           C  
ATOM   3896  O   TRP C 480     117.685 -22.115-235.006  1.00109.11           O  
ATOM   3897  CB  TRP C 480     119.847 -19.526-233.556  1.00 88.07           C  
ATOM   3898  CG  TRP C 480     119.521 -19.457-232.082  1.00 96.76           C  
ATOM   3899  CD1 TRP C 480     119.801 -20.402-231.134  1.00 98.93           C  
ATOM   3900  CD2 TRP C 480     118.868 -18.383-231.390  1.00104.04           C  
ATOM   3901  CE2 TRP C 480     118.779 -18.752-230.030  1.00100.10           C  
ATOM   3902  CE3 TRP C 480     118.344 -17.150-231.788  1.00109.98           C  
ATOM   3903  NE1 TRP C 480     119.354 -19.988-229.901  1.00 96.50           N  
ATOM   3904  CZ2 TRP C 480     118.189 -17.931-229.070  1.00 99.62           C  
ATOM   3905  CZ3 TRP C 480     117.759 -16.334-230.830  1.00107.54           C  
ATOM   3906  CH2 TRP C 480     117.688 -16.729-229.489  1.00102.43           C  
ATOM   3907  OXT TRP C 480     118.614 -22.019-233.135  1.00105.34           O1-
ATOM   3908  HN  TRP C 480     117.434 -18.532-233.451  1.00  0.00           H  
CONECT    1    4    5
CONECT    2    6
CONECT    3    4    6    8
CONECT    4    1    3    9
CONECT    5    1    7   12
CONECT    6    2    3    7
CONECT    7    5    6   20
CONECT    8    3   11   22
CONECT    9    4   10
CONECT   10    9   11   24
CONECT   11    8   10
CONECT   12    5   13   17
CONECT   13   12   14
CONECT   14   13   15
CONECT   15   14   16   18
CONECT   16   15   17
CONECT   17   12   16
CONECT   18   15   19
CONECT   19   18
CONECT   20    7   21
CONECT   21   20
CONECT   22    8   23
CONECT   23   22
CONECT   24   10   25
CONECT   25   24
END
