# Supplementary material for: Network pharmacology and molecular docking elucidate potential mechanisms of Eucommia ulmoides in hepatic ischemia–reperfusion injury
Source: Sci Rep. 2023 Nov 24;13:20716. doi: 10.1038/s41598-023-47918-8 (PMC10673959; doi:10.1038/s41598-023-47918-8)
Supplement: Supplementary file 1 — Supplementary Information. [file 41598_2023_47918_MOESM1_ESM.zip › supplementary file/dock/RELA/RELA_mol422_dockbest.pdbqt]

REMARK  5 active torsions:
REMARK  status: ('A' for Active; 'I' for Inactive)
REMARK    1  A    between atoms: O_2  and  C_11 
REMARK    2  A    between atoms: O_3  and  C_13 
REMARK    3  A    between atoms: O_5  and  C_15 
REMARK    4  A    between atoms: O_6  and  C_21 
REMARK    5  A    between atoms: C_9  and  C_12 
ROOT
HETATM    1  O   UNK     0      99.349  -6.317-220.458  0.00  0.00    -0.306 OA
HETATM    2  O   UNK     0     100.079  -7.524-216.635  0.00  0.00    -0.284 OA
HETATM    3  C   UNK     0      98.658  -6.384-218.132  0.00  0.00     0.084 A 
HETATM    4  C   UNK     0      98.467  -6.000-219.458  0.00  0.00     0.096 A 
HETATM    5  C   UNK     0     100.473  -7.062-220.138  0.00  0.00     0.123 A 
HETATM    6  C   UNK     0      99.855  -7.163-217.783  0.00  0.00     0.223 A 
HETATM    7  C   UNK     0     100.778  -7.486-218.898  0.00  0.00     0.152 A 
HETATM    8  C   UNK     0      97.724  -6.031-217.154  0.00  0.00     0.085 A 
HETATM    9  C   UNK     0      97.340  -5.259-219.814  0.00  0.00     0.075 A 
HETATM   10  C   UNK     0      96.406  -4.904-218.842  0.00  0.00     0.071 A 
HETATM   11  C   UNK     0      96.598  -5.290-217.514  0.00  0.00     0.074 A 
ENDROOT
BRANCH   5  12
HETATM   12  C   UNK     0     101.335  -7.332-221.301  0.00  0.00     0.001 A 
HETATM   13  C   UNK     0     100.765  -7.586-222.549  0.00  0.00     0.017 A 
HETATM   14  C   UNK     0     101.582  -7.840-223.651  0.00  0.00     0.037 A 
HETATM   15  C   UNK     0     102.968  -7.841-223.506  0.00  0.00     0.065 A 
HETATM   16  C   UNK     0     103.539  -7.588-222.258  0.00  0.00     0.037 A 
HETATM   17  C   UNK     0     102.723  -7.333-221.156  0.00  0.00     0.017 A 
BRANCH  15  18
HETATM   18  O   UNK     0     103.765  -8.089-224.580  0.00  0.00    -0.361 OA
HETATM   19  H   UNK     0     104.329  -7.313-224.739  0.00  0.00     0.217 HD
ENDBRANCH  15  18
ENDBRANCH   5  12
BRANCH   7  20
HETATM   20  O   UNK     0     101.922  -8.199-218.606  0.00  0.00    -0.355 OA
HETATM   21  H   UNK     0     102.039  -8.256-217.644  0.00  0.00     0.218 HD
ENDBRANCH   7  20
BRANCH   8  22
HETATM   22  O   UNK     0      97.865  -6.380-215.845  0.00  0.00    -0.360 OA
HETATM   23  H   UNK     0      98.699  -6.853-215.707  0.00  0.00     0.217 HD
ENDBRANCH   8  22
BRANCH  10  24
HETATM   24  O   UNK     0      95.306  -4.181-219.186  0.00  0.00    -0.361 OA
HETATM   25  H   UNK     0      94.644  -4.778-219.575  0.00  0.00     0.217 HD
ENDBRANCH  10  24
TORSDOF 5
