# Supplementary material for: Network pharmacology and molecular docking elucidate potential mechanisms of Eucommia ulmoides in hepatic ischemia–reperfusion injury
Source: Sci Rep. 2023 Nov 24;13:20716. doi: 10.1038/s41598-023-47918-8 (PMC10673959; doi:10.1038/s41598-023-47918-8)
Supplement: Supplementary file 1 — Supplementary Information. [file 41598_2023_47918_MOESM1_ESM.zip › supplementary file/dock/RELA/RELA_mol98_complex.pdb]

HETATM    1  O   UNK     0      83.473 -16.025-214.235  0.00  0.00           O  
HETATM    2  O   UNK     0      80.359 -17.620-212.144  0.00  0.00           O  
HETATM    3  C   UNK     0      81.642 -15.713-212.672  0.00  0.00           C  
HETATM    4  C   UNK     0      82.720 -15.229-213.412  0.00  0.00           C  
HETATM    5  C   UNK     0      83.139 -17.366-214.345  0.00  0.00           C  
HETATM    6  C   UNK     0      82.130 -17.958-213.679  0.00  0.00           C  
HETATM    7  C   UNK     0      81.291 -17.137-212.774  0.00  0.00           C  
HETATM    8  C   UNK     0      80.911 -14.853-211.848  0.00  0.00           C  
HETATM    9  C   UNK     0      83.074 -13.882-213.330  0.00  0.00           C  
HETATM   10  C   UNK     0      82.345 -13.022-212.509  0.00  0.00           C  
HETATM   11  C   UNK     0      81.266 -13.507-211.769  0.00  0.00           C  
HETATM   12  C   UNK     0      84.026 -18.107-215.259  0.00  0.00           C  
HETATM   13  C   UNK     0      83.561 -18.504-216.513  0.00  0.00           C  
HETATM   14  C   UNK     0      84.401 -19.205-217.379  0.00  0.00           C  
HETATM   15  C   UNK     0      85.707 -19.508-216.990  0.00  0.00           C  
HETATM   16  C   UNK     0      86.172 -19.109-215.737  0.00  0.00           C  
HETATM   17  C   UNK     0      85.332 -18.409-214.872  0.00  0.00           C  
HETATM   18  O   UNK     0      83.936 -19.590-218.599  0.00  0.00           O  
HETATM   19  H   UNK     0      84.622 -20.094-219.068  0.00  0.00           H  
HETATM   20  O   UNK     0      86.538 -20.189-217.828  0.00  0.00           O  
HETATM   21  H   UNK     0      86.197 -20.144-218.735  0.00  0.00           H  
HETATM   22  O   UNK     0      81.845 -19.303-213.786  0.00  0.00           O  
HETATM   23  H   UNK     0      80.926 -19.467-213.519  0.00  0.00           H  
HETATM   24  O   UNK     0      79.850 -15.275-211.104  0.00  0.00           O  
HETATM   25  H   UNK     0      79.380 -15.991-211.558  0.00  0.00           H  
HETATM   26  O   UNK     0      82.689 -11.706-212.429  0.00  0.00           O  
HETATM   27  H   UNK     0      82.729 -11.336-213.327  0.00  0.00           H  
ATOM     28  N   PHE C  68      78.829 -29.399-222.010  1.00 60.86           N  
ATOM     29  CA  PHE C  68      79.167 -28.041-221.566  1.00 59.15           C  
ATOM     30  C   PHE C  68      79.624 -28.015-220.092  1.00 65.42           C  
ATOM     31  O   PHE C  68      78.810 -28.192-219.177  1.00 65.40           O  
ATOM     32  CB  PHE C  68      77.976 -27.098-221.754  1.00 46.70           C  
ATOM     33  CG  PHE C  68      77.577 -26.893-223.185  1.00 57.63           C  
ATOM     34  CD1 PHE C  68      78.530 -26.891-224.190  1.00 65.66           C  
ATOM     35  CD2 PHE C  68      76.249 -26.709-223.528  1.00 68.97           C  
ATOM     36  CE1 PHE C  68      78.165 -26.700-225.525  1.00 77.76           C  
ATOM     37  CE2 PHE C  68      75.874 -26.519-224.856  1.00 79.39           C  
ATOM     38  CZ  PHE C  68      76.835 -26.513-225.859  1.00 76.77           C  
ATOM     39  HN1 PHE C  68      78.527 -29.416-222.984  1.00  0.00           H  
ATOM     40  HN2 PHE C  68      78.134 -29.827-221.399  1.00  0.00           H  
ATOM     41  HN3 PHE C  68      79.602 -30.045-221.850  1.00  0.00           H  
ATOM     42  N   PRO C  69      80.919 -27.775-219.882  1.00 61.28           N  
ATOM     43  CA  PRO C  69      81.473 -27.795-218.520  1.00 51.14           C  
ATOM     44  C   PRO C  69      80.767 -26.822-217.584  1.00 47.68           C  
ATOM     45  O   PRO C  69      80.471 -25.682-217.949  1.00 45.99           O  
ATOM     46  CB  PRO C  69      82.939 -27.393-218.721  1.00 54.00           C  
ATOM     47  CG  PRO C  69      83.217 -27.526-220.178  1.00 56.26           C  
ATOM     48  CD  PRO C  69      81.914 -27.367-220.891  1.00 61.74           C  
ATOM     49  N   ARG C  70      80.513 -27.294-216.364  1.00 48.83           N  
ATOM     50  CA  ARG C  70      79.921 -26.509-215.287  1.00 55.55           C  
ATOM     51  C   ARG C  70      81.038 -25.928-214.423  1.00 60.40           C  
ATOM     52  O   ARG C  70      81.894 -26.669-213.924  1.00 57.80           O  
ATOM     53  CB  ARG C  70      78.990 -27.380-214.441  1.00 59.26           C  
ATOM     54  CG  ARG C  70      78.173 -26.625-213.395  1.00 71.82           C  
ATOM     55  CD  ARG C  70      77.450 -27.541-212.401  1.00 82.34           C  
ATOM     56  NE  ARG C  70      77.987 -27.378-211.048  1.00100.69           N  
ATOM     57  CZ  ARG C  70      77.386 -27.791-209.929  1.00105.49           C  
ATOM     58  NH1 ARG C  70      76.205 -28.400-209.983  1.00108.07           N1+
ATOM     59  NH2 ARG C  70      77.972 -27.585-208.749  1.00 98.60           N  
ATOM     60  HN  ARG C  70      80.748 -28.268-216.171  1.00  0.00           H  
ATOM     61  HE  ARG C  70      78.890 -26.913-210.953  1.00  0.00           H  
ATOM     62 1HH1 ARG C  70      75.746 -28.715-209.128  1.00  0.00           H  
ATOM     63 2HH1 ARG C  70      75.757 -28.558-210.886  1.00  0.00           H  
ATOM     64 1HH2 ARG C  70      77.513 -27.900-207.894  1.00  0.00           H  
ATOM     65 2HH2 ARG C  70      78.878 -27.118-208.708  1.00  0.00           H  
ATOM     66  N   VAL C  71      81.016 -24.610-214.234  1.00 60.46           N  
ATOM     67  CA  VAL C  71      82.105 -23.861-213.613  1.00 52.07           C  
ATOM     68  C   VAL C  71      81.541 -23.113-212.408  1.00 55.06           C  
ATOM     69  O   VAL C  71      80.566 -22.362-212.540  1.00 61.92           O  
ATOM     70  CB  VAL C  71      82.757 -22.903-214.625  1.00 64.90           C  
ATOM     71  CG1 VAL C  71      83.355 -21.685-213.951  1.00 66.83           C  
ATOM     72  CG2 VAL C  71      83.809 -23.640-215.414  1.00 68.30           C  
ATOM     73  HN  VAL C  71      80.191 -24.094-214.541  1.00  0.00           H  
ATOM     74  N   LYS C  72      82.138 -23.330-211.239  1.00 45.48           N  
ATOM     75  CA  LYS C  72      81.650 -22.757-209.990  1.00 50.13           C  
ATOM     76  C   LYS C  72      82.663 -21.776-209.408  1.00 49.20           C  
ATOM     77  O   LYS C  72      83.874 -22.001-209.480  1.00 42.80           O  
ATOM     78  CB  LYS C  72      81.358 -23.847-208.954  1.00 58.30           C  
ATOM     79  CG  LYS C  72      80.761 -23.302-207.667  1.00 57.05           C  
ATOM     80  CD  LYS C  72      80.233 -24.411-206.766  1.00 53.35           C  
ATOM     81  CE  LYS C  72      79.611 -23.799-205.521  1.00 57.67           C  
ATOM     82  NZ  LYS C  72      79.177 -24.801-204.512  1.00 65.62           N1+
ATOM     83  HN  LYS C  72      82.970 -23.920-211.215  1.00  0.00           H  
ATOM     84  HZ1 LYS C  72      78.760 -24.390-203.677  1.00  0.00           H  
ATOM     85  HZ2 LYS C  72      79.951 -25.417-204.261  1.00  0.00           H  
ATOM     86  HZ3 LYS C  72      78.545 -25.482-204.932  1.00  0.00           H  
ATOM     87  N   ASN C  73      82.158 -20.676-208.852  1.00 49.53           N  
ATOM     88  CA  ASN C  73      82.940 -19.790-208.004  1.00 59.38           C  
ATOM     89  C   ASN C  73      82.612 -20.153-206.561  1.00 64.45           C  
ATOM     90  O   ASN C  73      81.496 -19.907-206.092  1.00 73.41           O  
ATOM     91  CB  ASN C  73      82.639 -18.320-208.283  1.00 60.50           C  
ATOM     92  CG  ASN C  73      83.558 -17.379-207.497  1.00 67.41           C  
ATOM     93  ND2 ASN C  73      84.511 -16.771-208.191  1.00 66.39           N  
ATOM     94  OD1 ASN C  73      83.409 -17.208-206.285  1.00 61.28           O  
ATOM     95  HN  ASN C  73      81.180 -20.445-209.029  1.00  0.00           H  
ATOM     96 1HD2 ASN C  73      85.123 -16.145-207.668  1.00  0.00           H  
ATOM     97 2HD2 ASN C  73      84.634 -16.912-209.194  1.00  0.00           H  
ATOM     98  N   TRP C  74      83.588 -20.743-205.862  1.00 48.88           N  
ATOM     99  CA  TRP C  74      83.374 -21.225-204.502  1.00 50.45           C  
ATOM    100  C   TRP C  74      83.291 -20.112-203.468  1.00 61.24           C  
ATOM    101  O   TRP C  74      82.755 -20.351-202.383  1.00 64.79           O  
ATOM    102  CB  TRP C  74      84.482 -22.209-204.139  1.00 41.29           C  
ATOM    103  CG  TRP C  74      84.361 -23.467-204.954  1.00 50.08           C  
ATOM    104  CD1 TRP C  74      84.981 -23.743-206.148  1.00 53.56           C  
ATOM    105  CD2 TRP C  74      83.538 -24.601-204.659  1.00 51.35           C  
ATOM    106  CE2 TRP C  74      83.725 -25.538-205.701  1.00 53.37           C  
ATOM    107  CE3 TRP C  74      82.673 -24.925-203.610  1.00 56.63           C  
ATOM    108  NE1 TRP C  74      84.602 -24.988-206.600  1.00 53.50           N  
ATOM    109  CZ2 TRP C  74      83.079 -26.777-205.720  1.00 59.51           C  
ATOM    110  CZ3 TRP C  74      82.030 -26.162-203.630  1.00 63.15           C  
ATOM    111  CH2 TRP C  74      82.234 -27.067-204.679  1.00 61.51           C  
ATOM    112  HN  TRP C  74      84.506 -20.859-206.291  1.00  0.00           H  
ATOM    113  N   GLU C  75      83.797 -18.907-203.772  1.00 69.63           N  
ATOM    114  CA  GLU C  75      83.671 -17.795-202.828  1.00 73.35           C  
ATOM    115  C   GLU C  75      82.231 -17.296-202.730  1.00 69.17           C  
ATOM    116  O   GLU C  75      81.723 -17.064-201.624  1.00 70.73           O  
ATOM    117  CB  GLU C  75      84.603 -16.642-203.218  1.00 79.31           C  
ATOM    118  CG  GLU C  75      84.198 -15.313-202.567  1.00 94.28           C  
ATOM    119  CD  GLU C  75      85.334 -14.296-202.411  1.00 98.54           C  
ATOM    120  OE1 GLU C  75      86.399 -14.444-203.053  1.00 96.89           O  
ATOM    121  OE2 GLU C  75      85.144 -13.335-201.633  1.00 96.50           O1-
ATOM    122  HN  GLU C  75      84.271 -18.765-204.664  1.00  0.00           H  
ATOM    123  N   VAL C  76      81.559 -17.127-203.866  1.00 68.15           N  
ATOM    124  CA  VAL C  76      80.181 -16.646-203.878  1.00 72.16           C  
ATOM    125  C   VAL C  76      79.176 -17.787-204.015  1.00 71.81           C  
ATOM    126  O   VAL C  76      78.024 -17.638-203.576  1.00 64.43           O  
ATOM    127  CB  VAL C  76      79.980 -15.599-205.001  1.00 71.11           C  
ATOM    128  CG1 VAL C  76      78.570 -14.987-204.970  1.00 71.87           C  
ATOM    129  CG2 VAL C  76      81.054 -14.510-204.920  1.00 59.77           C  
ATOM    130  HN  VAL C  76      82.019 -17.339-204.751  1.00  0.00           H  
ATOM    131  N   GLY C  77      79.581 -18.926-204.574  1.00 78.59           N  
ATOM    132  CA  GLY C  77      78.653 -20.008-204.836  1.00 84.19           C  
ATOM    133  C   GLY C  77      77.826 -19.825-206.090  1.00 88.28           C  
ATOM    134  O   GLY C  77      76.669 -20.253-206.126  1.00 95.43           O  
ATOM    135  HN  GLY C  77      80.564 -19.039-204.823  1.00  0.00           H  
ATOM    136  N   SER C  78      78.379 -19.194-207.125  1.00 73.94           N  
ATOM    137  CA  SER C  78      77.672 -19.012-208.384  1.00 63.83           C  
ATOM    138  C   SER C  78      78.163 -20.012-209.426  1.00 59.74           C  
ATOM    139  O   SER C  78      79.329 -20.413-209.434  1.00 64.30           O  
ATOM    140  CB  SER C  78      77.842 -17.584-208.910  1.00 58.28           C  
ATOM    141  OG  SER C  78      79.142 -17.388-209.454  1.00 55.19           O  
ATOM    142  HN  SER C  78      79.326 -18.827-207.032  1.00  0.00           H  
ATOM    143  HG  SER C  78      79.247 -16.502-209.780  1.00  0.00           H  
ATOM    144  N   ILE C  79      77.258 -20.390-210.327  1.00 55.74           N  
ATOM    145  CA  ILE C  79      77.507 -21.412-211.336  1.00 57.39           C  
ATOM    146  C   ILE C  79      77.338 -20.790-212.717  1.00 58.82           C  
ATOM    147  O   ILE C  79      76.429 -19.981-212.928  1.00 62.29           O  
ATOM    148  CB  ILE C  79      76.532 -22.599-211.160  1.00 61.63           C  
ATOM    149  CG1 ILE C  79      76.636 -23.199-209.753  1.00 66.42           C  
ATOM    150  CG2 ILE C  79      76.757 -23.650-212.229  1.00 64.48           C  
ATOM    151  CD1 ILE C  79      77.816 -24.118-209.544  1.00 62.75           C  
ATOM    152  HN  ILE C  79      76.342 -19.941-210.310  1.00  0.00           H  
ATOM    153  N   THR C  80      78.211 -21.172-213.656  1.00 60.98           N  
ATOM    154  CA  THR C  80      78.030 -20.895-215.085  1.00 65.54           C  
ATOM    155  C   THR C  80      78.498 -22.103-215.901  1.00 57.93           C  
ATOM    156  O   THR C  80      79.249 -22.952-215.410  1.00 56.92           O  
ATOM    157  CB  THR C  80      78.794 -19.627-215.562  1.00 65.49           C  
ATOM    158  CG2 THR C  80      78.445 -18.402-214.717  1.00 67.48           C  
ATOM    159  OG1 THR C  80      80.209 -19.847-215.507  1.00 57.39           O  
ATOM    160  HN  THR C  80      79.045 -21.682-213.363  1.00  0.00           H  
ATOM    161  HG1 THR C  80      80.426 -20.608-216.032  1.00  0.00           H  
ATOM    162  N   TYR C  81      78.063 -22.163-217.163  1.00 56.25           N  
ATOM    163  CA  TYR C  81      78.460 -23.201-218.113  1.00 58.11           C  
ATOM    164  C   TYR C  81      79.254 -22.572-219.251  1.00 55.32           C  
ATOM    165  O   TYR C  81      78.830 -21.559-219.817  1.00 70.28           O  
ATOM    166  CB  TYR C  81      77.228 -23.945-218.673  1.00 62.84           C  
ATOM    167  CG  TYR C  81      76.456 -24.652-217.596  1.00 65.95           C  
ATOM    168  CD1 TYR C  81      75.466 -23.993-216.877  1.00 62.75           C  
ATOM    169  CD2 TYR C  81      76.743 -25.976-217.266  1.00 73.16           C  
ATOM    170  CE1 TYR C  81      74.773 -24.634-215.863  1.00 71.53           C  
ATOM    171  CE2 TYR C  81      76.055 -26.633-216.250  1.00 68.63           C  
ATOM    172  CZ  TYR C  81      75.075 -25.957-215.550  1.00 73.24           C  
ATOM    173  OH  TYR C  81      74.397 -26.603-214.542  1.00 77.47           O  
ATOM    174  HN  TYR C  81      77.416 -21.442-217.482  1.00  0.00           H  
ATOM    175  HH  TYR C  81      73.723 -26.138-214.060  1.00  0.00           H  
ATOM    176  N   ASP C  82      80.405 -23.160-219.582  1.00 53.84           N  
ATOM    177  CA  ASP C  82      81.264 -22.617-220.638  1.00 64.78           C  
ATOM    178  C   ASP C  82      80.879 -23.303-221.939  1.00 73.54           C  
ATOM    179  O   ASP C  82      81.315 -24.420-222.226  1.00 78.99           O  
ATOM    180  CB  ASP C  82      82.748 -22.791-220.319  1.00 55.93           C  
ATOM    181  CG  ASP C  82      83.655 -22.007-221.293  1.00 64.39           C  
ATOM    182  OD1 ASP C  82      83.509 -22.193-222.514  1.00 70.21           O  
ATOM    183  OD2 ASP C  82      84.507 -21.196-220.854  1.00 60.31           O1-
ATOM    184  HN  ASP C  82      80.693 -24.005-219.090  1.00  0.00           H  
ATOM    185  N   THR C  83      80.036 -22.633-222.720  1.00 65.97           N  
ATOM    186  CA  THR C  83      79.641 -23.114-224.031  1.00 63.97           C  
ATOM    187  C   THR C  83      80.590 -22.648-225.129  1.00 66.39           C  
ATOM    188  O   THR C  83      80.572 -23.212-226.226  1.00 71.69           O  
ATOM    189  CB  THR C  83      78.212 -22.655-224.336  1.00 62.19           C  
ATOM    190  CG2 THR C  83      77.270 -23.175-223.283  1.00 57.29           C  
ATOM    191  OG1 THR C  83      78.152 -21.224-224.335  1.00 69.26           O  
ATOM    192  HN  THR C  83      79.653 -21.749-222.385  1.00  0.00           H  
ATOM    193  HG1 THR C  83      78.746 -20.896-224.999  1.00  0.00           H  
ATOM    194  N   LEU C  84      81.428 -21.651-224.852  1.00 55.12           N  
ATOM    195  CA  LEU C  84      82.439 -21.253-225.820  1.00 52.06           C  
ATOM    196  C   LEU C  84      83.480 -22.344-226.027  1.00 61.25           C  
ATOM    197  O   LEU C  84      84.013 -22.483-227.134  1.00 63.92           O  
ATOM    198  CB  LEU C  84      83.102 -19.957-225.358  1.00 48.58           C  
ATOM    199  CG  LEU C  84      84.267 -19.426-226.188  1.00 50.66           C  
ATOM    200  CD1 LEU C  84      83.839 -19.215-227.634  1.00 45.14           C  
ATOM    201  CD2 LEU C  84      84.754 -18.128-225.565  1.00 50.43           C  
ATOM    202  HN  LEU C  84      81.361 -21.164-223.958  1.00  0.00           H  
ATOM    203  N   SER C  85      83.772 -23.133-224.986  1.00 61.62           N  
ATOM    204  CA  SER C  85      84.790 -24.180-225.096  1.00 61.66           C  
ATOM    205  C   SER C  85      84.467 -25.182-226.196  1.00 60.10           C  
ATOM    206  O   SER C  85      85.383 -25.698-226.845  1.00 63.21           O  
ATOM    207  CB  SER C  85      84.951 -24.912-223.762  1.00 54.65           C  
ATOM    208  OG  SER C  85      83.770 -25.609-223.425  1.00 62.81           O  
ATOM    209  HN  SER C  85      83.278 -23.003-224.103  1.00  0.00           H  
ATOM    210  HG  SER C  85      83.870 -26.063-222.597  1.00  0.00           H  
ATOM    211  N   ALA C  86      83.183 -25.467-226.430  1.00 61.81           N  
ATOM    212  CA  ALA C  86      82.813 -26.383-227.512  1.00 67.19           C  
ATOM    213  C   ALA C  86      83.279 -25.905-228.889  1.00 76.68           C  
ATOM    214  O   ALA C  86      83.241 -26.691-229.843  1.00 76.67           O  
ATOM    215  CB  ALA C  86      81.293 -26.619-227.519  1.00 51.00           C  
ATOM    216  HN  ALA C  86      82.456 -25.045-225.852  1.00  0.00           H  
ATOM    217  N   GLN C  87      83.740 -24.657-229.016  1.00 70.25           N  
ATOM    218  CA  GLN C  87      84.236 -24.114-230.273  1.00 60.48           C  
ATOM    219  C   GLN C  87      85.755 -24.152-230.373  1.00 62.57           C  
ATOM    220  O   GLN C  87      86.328 -23.460-231.221  1.00 54.94           O  
ATOM    221  CB  GLN C  87      83.760 -22.676-230.448  1.00 67.34           C  
ATOM    222  CG  GLN C  87      82.270 -22.479-230.309  1.00 82.23           C  
ATOM    223  CD  GLN C  87      81.766 -21.421-231.268  1.00104.87           C  
ATOM    224  NE2 GLN C  87      80.951 -21.837-232.239  1.00111.88           N  
ATOM    225  OE1 GLN C  87      82.129 -20.245-231.159  1.00109.94           O  
ATOM    226  HN  GLN C  87      83.745 -24.055-228.192  1.00  0.00           H  
ATOM    227 1HE2 GLN C  87      80.612 -21.124-232.885  1.00  0.00           H  
ATOM    228 2HE2 GLN C  87      80.651 -22.808-232.329  1.00  0.00           H  
ATOM    229  N   ALA C  88      86.422 -24.918-229.507  1.00 65.17           N  
ATOM    230  CA  ALA C  88      87.878 -24.872-229.435  1.00 72.12           C  
ATOM    231  C   ALA C  88      88.466 -25.431-230.719  1.00 73.70           C  
ATOM    232  O   ALA C  88      88.206 -26.585-231.077  1.00 54.11           O  
ATOM    233  CB  ALA C  88      88.389 -25.640-228.220  1.00 67.55           C  
ATOM    234  HN  ALA C  88      85.907 -25.544-228.888  1.00  0.00           H  
ATOM    235  N   GLN C  89      89.250 -24.603-231.416  1.00 89.72           N  
ATOM    236  CA  GLN C  89      89.777 -24.997-232.717  1.00102.92           C  
ATOM    237  C   GLN C  89      90.683 -26.215-232.593  1.00109.10           C  
ATOM    238  O   GLN C  89      90.389 -27.285-233.145  1.00115.27           O  
ATOM    239  CB  GLN C  89      90.522 -23.821-233.363  1.00101.80           C  
ATOM    240  CG  GLN C  89      89.656 -22.895-234.223  1.00106.82           C  
ATOM    241  CD  GLN C  89      88.854 -21.892-233.405  1.00113.66           C  
ATOM    242  NE2 GLN C  89      88.693 -20.683-233.936  1.00111.76           N  
ATOM    243  OE1 GLN C  89      88.394 -22.196-232.308  1.00119.27           O  
ATOM    244  HN  GLN C  89      89.482 -23.686-231.034  1.00  0.00           H  
ATOM    245 1HE2 GLN C  89      89.075 -20.430-234.847  1.00  0.00           H  
ATOM    246 2HE2 GLN C  89      88.156 -20.011-233.388  1.00  0.00           H  
ATOM    247  N   GLN C  90      91.777 -26.081-231.848  1.00105.76           N  
ATOM    248  CA  GLN C  90      92.825 -27.085-231.858  1.00101.66           C  
ATOM    249  C   GLN C  90      92.679 -28.046-230.677  1.00 91.99           C  
ATOM    250  O   GLN C  90      91.664 -28.076-229.970  1.00 84.49           O  
ATOM    251  CB  GLN C  90      94.196 -26.401-231.873  1.00 98.34           C  
ATOM    252  CG  GLN C  90      94.380 -25.382-233.006  1.00106.06           C  
ATOM    253  CD  GLN C  90      94.091 -25.941-234.401  1.00113.58           C  
ATOM    254  NE2 GLN C  90      95.121 -26.472-235.053  1.00114.32           N  
ATOM    255  OE1 GLN C  90      92.959 -25.879-234.888  1.00119.48           O  
ATOM    256  HN  GLN C  90      91.881 -25.256-231.258  1.00  0.00           H  
ATOM    257 1HE2 GLN C  90      94.928 -26.845-235.983  1.00  0.00           H  
ATOM    258 2HE2 GLN C  90      96.057 -26.523-234.650  1.00  0.00           H  
ATOM    259  N   ASP C  91      93.700 -28.866-230.479  1.00 83.52           N  
ATOM    260  CA  ASP C  91      93.741 -29.809-229.378  1.00 75.55           C  
ATOM    261  C   ASP C  91      94.926 -29.465-228.487  1.00 70.43           C  
ATOM    262  O   ASP C  91      96.055 -29.327-228.970  1.00 64.61           O  
ATOM    263  CB  ASP C  91      93.819 -31.250-229.898  1.00 78.31           C  
ATOM    264  CG  ASP C  91      92.560 -31.664-230.659  1.00 78.97           C  
ATOM    265  OD1 ASP C  91      91.703 -30.797-230.924  1.00 82.72           O  
ATOM    266  OD2 ASP C  91      92.415 -32.856-230.989  1.00 86.06           O1-
ATOM    267  HN  ASP C  91      94.488 -28.833-231.126  1.00  0.00           H  
ATOM    268  N   GLY C  92      94.655 -29.286-227.198  1.00 69.22           N  
ATOM    269  CA  GLY C  92      95.688 -29.112-226.208  1.00 72.28           C  
ATOM    270  C   GLY C  92      96.355 -30.420-225.799  1.00 62.34           C  
ATOM    271  O   GLY C  92      96.295 -31.430-226.503  1.00 53.30           O  
ATOM    272  HN  GLY C  92      93.680 -29.271-226.898  1.00  0.00           H  
ATOM    273  N   PRO C  93      97.017 -30.412-224.645  1.00 56.90           N  
ATOM    274  CA  PRO C  93      97.883 -31.548-224.295  1.00 55.00           C  
ATOM    275  C   PRO C  93      97.248 -32.596-223.387  1.00 50.77           C  
ATOM    276  O   PRO C  93      97.819 -33.679-223.229  1.00 53.33           O  
ATOM    277  CB  PRO C  93      99.064 -30.854-223.606  1.00 45.53           C  
ATOM    278  CG  PRO C  93      98.409 -29.632-222.924  1.00 44.20           C  
ATOM    279  CD  PRO C  93      97.205 -29.255-223.748  1.00 45.40           C  
ATOM    280  N   CYS C  94      96.092 -32.295-222.788  1.00 48.85           N  
ATOM    281  CA  CYS C  94      95.503 -33.129-221.739  1.00 51.15           C  
ATOM    282  C   CYS C  94      94.721 -34.299-222.336  1.00 47.90           C  
ATOM    283  O   CYS C  94      94.247 -34.240-223.471  1.00 50.72           O  
ATOM    284  CB  CYS C  94      94.569 -32.291-220.845  1.00 50.89           C  
ATOM    285  SG  CYS C  94      95.342 -31.048-219.669  1.00 45.33           S  
ATOM    286  HN  CYS C  94      95.599 -31.449-223.074  1.00  0.00           H  
ATOM    287  N   THR C  95      94.580 -35.366-221.559  1.00 54.65           N  
ATOM    288  CA  THR C  95      93.719 -36.482-221.930  1.00 51.97           C  
ATOM    289  C   THR C  95      92.928 -36.943-220.711  1.00 51.99           C  
ATOM    290  O   THR C  95      93.268 -36.597-219.570  1.00 55.11           O  
ATOM    291  CB  THR C  95      94.489 -37.671-222.540  1.00 49.59           C  
ATOM    292  CG2 THR C  95      95.515 -37.234-223.609  1.00 49.74           C  
ATOM    293  OG1 THR C  95      95.157 -38.415-221.519  1.00 50.02           O  
ATOM    294  HN  THR C  95      95.089 -35.406-220.676  1.00  0.00           H  
ATOM    295  HG1 THR C  95      95.631 -39.147-221.895  1.00  0.00           H  
ATOM    296  N   PRO C  96      91.860 -37.728-220.921  1.00 46.50           N  
ATOM    297  CA  PRO C  96      91.131 -38.285-219.770  1.00 42.80           C  
ATOM    298  C   PRO C  96      92.008 -39.122-218.868  1.00 46.38           C  
ATOM    299  O   PRO C  96      91.653 -39.332-217.704  1.00 50.70           O  
ATOM    300  CB  PRO C  96      90.032 -39.139-220.426  1.00 46.82           C  
ATOM    301  CG  PRO C  96      89.846 -38.542-221.780  1.00 44.75           C  
ATOM    302  CD  PRO C  96      91.198 -38.062-222.198  1.00 42.86           C  
ATOM    303  N   ARG C  97      93.153 -39.589-219.370  1.00 52.51           N  
ATOM    304  CA  ARG C  97      94.087 -40.365-218.563  1.00 55.01           C  
ATOM    305  C   ARG C  97      94.935 -39.489-217.644  1.00 51.53           C  
ATOM    306  O   ARG C  97      95.174 -39.862-216.485  1.00 50.72           O  
ATOM    307  CB  ARG C  97      94.988 -41.215-219.461  1.00 61.37           C  
ATOM    308  CG  ARG C  97      94.936 -42.706-219.141  1.00 76.97           C  
ATOM    309  CD  ARG C  97      95.690 -43.515-220.184  1.00 86.67           C  
ATOM    310  NE  ARG C  97      94.806 -44.464-220.856  1.00 96.12           N  
ATOM    311  CZ  ARG C  97      94.454 -45.634-220.336  1.00 99.75           C  
ATOM    312  NH1 ARG C  97      93.642 -46.448-221.001  1.00101.75           N1+
ATOM    313  NH2 ARG C  97      94.913 -45.987-219.142  1.00102.35           N  
ATOM    314  HN  ARG C  97      93.381 -39.398-220.346  1.00  0.00           H  
ATOM    315  HE  ARG C  97      94.439 -44.214-221.774  1.00  0.00           H  
ATOM    316 1HH1 ARG C  97      93.372 -47.347-220.602  1.00  0.00           H  
ATOM    317 2HH1 ARG C  97      93.289 -46.177-221.919  1.00  0.00           H  
ATOM    318 1HH2 ARG C  97      94.643 -46.886-218.743  1.00  0.00           H  
ATOM    319 2HH2 ARG C  97      95.537 -45.362-218.631  1.00  0.00           H  
ATOM    320  N   ARG C  98      95.420 -38.342-218.126  1.00 46.54           N  
ATOM    321  CA  ARG C  98      96.244 -37.491-217.274  1.00 40.53           C  
ATOM    322  C   ARG C  98      96.149 -36.046-217.736  1.00 41.16           C  
ATOM    323  O   ARG C  98      96.097 -35.778-218.941  1.00 43.26           O  
ATOM    324  CB  ARG C  98      97.713 -37.946-217.257  1.00 44.41           C  
ATOM    325  CG  ARG C  98      98.538 -37.661-218.505  1.00 37.77           C  
ATOM    326  CD  ARG C  98      98.057 -38.548-219.682  1.00 47.17           C  
ATOM    327  NE  ARG C  98      98.832 -38.355-220.908  1.00 46.20           N  
ATOM    328  CZ  ARG C  98      98.773 -37.270-221.676  1.00 52.05           C  
ATOM    329  NH1 ARG C  98      97.999 -36.245-221.336  1.00 43.17           N1+
ATOM    330  NH2 ARG C  98      99.490 -37.211-222.790  1.00 55.95           N  
ATOM    331  HN  ARG C  98      95.215 -38.062-219.085  1.00  0.00           H  
ATOM    332  HE  ARG C  98      99.462 -39.105-221.194  1.00  0.00           H  
ATOM    333 1HH1 ARG C  98      97.954 -35.413-221.925  1.00  0.00           H  
ATOM    334 2HH1 ARG C  98      97.448 -36.290-220.479  1.00  0.00           H  
ATOM    335 1HH2 ARG C  98      99.445 -36.379-223.379  1.00  0.00           H  
ATOM    336 2HH2 ARG C  98     100.084 -37.998-223.051  1.00  0.00           H  
ATOM    337  N   CYS C  99      96.112 -35.128-216.767  1.00 37.86           N  
ATOM    338  CA  CYS C  99      96.045 -33.689-217.038  1.00 46.98           C  
ATOM    339  C   CYS C  99      97.455 -33.107-217.126  1.00 49.89           C  
ATOM    340  O   CYS C  99      98.281 -33.314-216.222  1.00 49.21           O  
ATOM    341  CB  CYS C  99      95.246 -32.948-215.951  1.00 33.86           C  
ATOM    342  SG  CYS C  99      95.306 -31.129-216.046  1.00 42.24           S  
ATOM    343  HN  CYS C  99      96.131 -35.442-215.797  1.00  0.00           H  
ATOM    344  N   LEU C 100      97.726 -32.367-218.211  1.00 45.42           N  
ATOM    345  CA  LEU C 100      99.011 -31.697-218.401  1.00 44.55           C  
ATOM    346  C   LEU C 100      98.869 -30.171-218.417  1.00 48.99           C  
ATOM    347  O   LEU C 100      99.738 -29.475-218.954  1.00 48.60           O  
ATOM    348  CB  LEU C 100      99.688 -32.201-219.684  1.00 39.62           C  
ATOM    349  CG  LEU C 100     100.341 -33.599-219.668  1.00 50.50           C  
ATOM    350  CD1 LEU C 100     100.858 -33.994-221.060  1.00 45.12           C  
ATOM    351  CD2 LEU C 100     101.467 -33.685-218.620  1.00 56.49           C  
ATOM    352  HN  LEU C 100      97.009 -32.268-218.930  1.00  0.00           H  
ATOM    353  N   GLY C 101      97.809 -29.633-217.813  1.00 43.12           N  
ATOM    354  CA  GLY C 101      97.557 -28.202-217.807  1.00 48.68           C  
ATOM    355  C   GLY C 101      98.656 -27.360-217.182  1.00 51.98           C  
ATOM    356  O   GLY C 101      98.650 -26.132-217.352  1.00 57.64           O  
ATOM    357  HN  GLY C 101      97.150 -30.249-217.337  1.00  0.00           H  
ATOM    358  N   SER C 102      99.589 -27.965-216.471  1.00 52.02           N  
ATOM    359  CA  SER C 102     100.660 -27.185-215.873  1.00 52.84           C  
ATOM    360  C   SER C 102     101.893 -27.082-216.767  1.00 50.66           C  
ATOM    361  O   SER C 102     102.846 -26.402-216.394  1.00 41.76           O  
ATOM    362  CB  SER C 102     101.062 -27.785-214.516  1.00 46.77           C  
ATOM    363  OG  SER C 102     102.104 -28.732-214.672  1.00 46.27           O  
ATOM    364  HN  SER C 102      99.559 -28.976-216.342  1.00  0.00           H  
ATOM    365  HG  SER C 102     102.352 -29.103-213.833  1.00  0.00           H  
ATOM    366  N   LEU C 103     101.937 -27.757-217.911  1.00 55.26           N  
ATOM    367  CA  LEU C 103     103.104 -27.597-218.770  1.00 52.08           C  
ATOM    368  C   LEU C 103     103.110 -26.179-219.339  1.00 51.81           C  
ATOM    369  O   LEU C 103     102.051 -25.623-219.644  1.00 40.86           O  
ATOM    370  CB  LEU C 103     103.106 -28.652-219.885  1.00 41.11           C  
ATOM    371  CG  LEU C 103     103.857 -29.967-219.551  1.00 51.40           C  
ATOM    372  CD1 LEU C 103     103.424 -30.594-218.211  1.00 47.14           C  
ATOM    373  CD2 LEU C 103     103.758 -31.006-220.678  1.00 62.47           C  
ATOM    374  HN  LEU C 103     101.171 -28.374-218.182  1.00  0.00           H  
ATOM    375  N   VAL C 104     104.300 -25.567-219.415  1.00 50.34           N  
ATOM    376  CA  VAL C 104     104.410 -24.209-219.951  1.00 42.57           C  
ATOM    377  C   VAL C 104     104.188 -24.204-221.460  1.00 55.78           C  
ATOM    378  O   VAL C 104     103.348 -23.459-221.981  1.00 65.73           O  
ATOM    379  CB  VAL C 104     105.773 -23.591-219.603  1.00 42.51           C  
ATOM    380  CG1 VAL C 104     105.833 -22.161-220.161  1.00 47.48           C  
ATOM    381  CG2 VAL C 104     105.996 -23.590-218.115  1.00 44.19           C  
ATOM    382  HN  VAL C 104     105.138 -26.053-219.096  1.00  0.00           H  
ATOM    383  N   PHE C 105     104.975 -25.008-222.186  1.00 53.62           N  
ATOM    384  CA  PHE C 105     104.861 -25.159-223.631  1.00 57.25           C  
ATOM    385  C   PHE C 105     104.189 -26.485-223.950  1.00 67.40           C  
ATOM    386  O   PHE C 105     104.811 -27.541-223.752  1.00 56.58           O  
ATOM    387  CB  PHE C 105     106.241 -25.098-224.289  1.00 50.20           C  
ATOM    388  CG  PHE C 105     106.956 -23.793-224.081  1.00 53.76           C  
ATOM    389  CD1 PHE C 105     106.343 -22.600-224.401  1.00 60.78           C  
ATOM    390  CD2 PHE C 105     108.241 -23.764-223.571  1.00 49.06           C  
ATOM    391  CE1 PHE C 105     107.003 -21.385-224.208  1.00 69.14           C  
ATOM    392  CE2 PHE C 105     108.901 -22.563-223.373  1.00 59.43           C  
ATOM    393  CZ  PHE C 105     108.282 -21.368-223.697  1.00 60.80           C  
ATOM    394  HN  PHE C 105     105.694 -25.544-221.701  1.00  0.00           H  
ATOM    395  N   PRO C 106     102.926 -26.496-224.409  1.00 84.03           N  
ATOM    396  CA  PRO C 106     102.315 -27.707-224.981  1.00 91.58           C  
ATOM    397  C   PRO C 106     102.099 -27.636-226.501  1.00 93.58           C  
ATOM    398  O   PRO C 106     102.998 -27.903-227.305  1.00 93.16           O  
ATOM    399  CB  PRO C 106     100.978 -27.777-224.258  1.00 89.48           C  
ATOM    400  CG  PRO C 106     100.600 -26.322-224.073  1.00 85.09           C  
ATOM    401  CD  PRO C 106     101.903 -25.533-223.956  1.00 83.36           C  
ATOM    402  N   ALA C 119      99.376 -26.806-248.607  1.00 98.15           N  
ATOM    403  CA  ALA C 119      98.046 -27.207-248.158  1.00 93.89           C  
ATOM    404  C   ALA C 119      97.035 -26.105-248.441  1.00 92.89           C  
ATOM    405  O   ALA C 119      96.676 -25.343-247.530  1.00 87.99           O  
ATOM    406  CB  ALA C 119      98.057 -27.550-246.668  1.00 88.50           C  
ATOM    407  HN1 ALA C 119      99.369 -26.577-249.601  1.00  0.00           H  
ATOM    408  HN2 ALA C 119     100.078 -27.513-248.388  1.00  0.00           H  
ATOM    409  HN3 ALA C 119      99.749 -26.040-248.046  1.00  0.00           H  
ATOM    410  N   PRO C 120      96.583 -26.020-249.701  1.00 87.59           N  
ATOM    411  CA  PRO C 120      95.590 -24.991-250.054  1.00 79.24           C  
ATOM    412  C   PRO C 120      94.244 -25.231-249.403  1.00 82.35           C  
ATOM    413  O   PRO C 120      93.528 -24.264-249.111  1.00 75.31           O  
ATOM    414  CB  PRO C 120      95.488 -25.099-251.585  1.00 78.98           C  
ATOM    415  CG  PRO C 120      96.589 -26.045-252.011  1.00 80.64           C  
ATOM    416  CD  PRO C 120      96.890 -26.907-250.835  1.00 85.00           C  
ATOM    417  N   GLU C 121      93.894 -26.501-249.157  1.00 87.33           N  
ATOM    418  CA  GLU C 121      92.608 -26.845-248.555  1.00 84.64           C  
ATOM    419  C   GLU C 121      92.497 -26.310-247.128  1.00 74.66           C  
ATOM    420  O   GLU C 121      91.480 -25.712-246.759  1.00 72.94           O  
ATOM    421  CB  GLU C 121      92.405 -28.368-248.579  1.00 89.08           C  
ATOM    422  CG  GLU C 121      91.669 -28.914-249.807  1.00105.03           C  
ATOM    423  CD  GLU C 121      91.499 -30.443-249.771  1.00114.44           C  
ATOM    424  OE1 GLU C 121      92.259 -31.112-249.031  1.00115.71           O  
ATOM    425  OE2 GLU C 121      90.607 -30.976-250.474  1.00113.08           O1-
ATOM    426  HN  GLU C 121      94.544 -27.249-249.397  1.00  0.00           H  
ATOM    427  N   GLN C 122      93.527 -26.529-246.301  1.00 68.40           N  
ATOM    428  CA  GLN C 122      93.443 -26.114-244.905  1.00 63.04           C  
ATOM    429  C   GLN C 122      93.609 -24.605-244.741  1.00 62.98           C  
ATOM    430  O   GLN C 122      93.035 -24.018-243.814  1.00 68.43           O  
ATOM    431  CB  GLN C 122      94.481 -26.862-244.059  1.00 72.72           C  
ATOM    432  CG  GLN C 122      94.296 -26.682-242.537  1.00 88.89           C  
ATOM    433  CD  GLN C 122      94.277 -28.009-241.777  1.00105.00           C  
ATOM    434  NE2 GLN C 122      93.138 -28.327-241.165  1.00108.08           N  
ATOM    435  OE1 GLN C 122      95.276 -28.736-241.743  1.00107.99           O  
ATOM    436  HN  GLN C 122      94.371 -26.986-246.647  1.00  0.00           H  
ATOM    437 1HE2 GLN C 122      93.125 -29.212-240.658  1.00  0.00           H  
ATOM    438 2HE2 GLN C 122      92.314 -27.727-241.193  1.00  0.00           H  
ATOM    439  N   LEU C 123      94.373 -23.957-245.617  1.00 55.89           N  
ATOM    440  CA  LEU C 123      94.419 -22.501-245.587  1.00 56.75           C  
ATOM    441  C   LEU C 123      93.021 -21.917-245.751  1.00 54.66           C  
ATOM    442  O   LEU C 123      92.589 -21.076-244.953  1.00 58.41           O  
ATOM    443  CB  LEU C 123      95.371 -21.976-246.666  1.00 59.15           C  
ATOM    444  CG  LEU C 123      95.581 -20.465-246.596  1.00 62.06           C  
ATOM    445  CD1 LEU C 123      96.072 -20.148-245.230  1.00 53.57           C  
ATOM    446  CD2 LEU C 123      96.561 -19.965-247.646  1.00 70.92           C  
ATOM    447  HN  LEU C 123      94.922 -24.475-246.303  1.00  0.00           H  
ATOM    448  N   LEU C 124      92.284 -22.393-246.755  1.00 58.95           N  
ATOM    449  CA  LEU C 124      90.940 -21.888-247.032  1.00 61.85           C  
ATOM    450  C   LEU C 124      89.997 -22.109-245.858  1.00 64.37           C  
ATOM    451  O   LEU C 124      89.241 -21.209-245.482  1.00 61.29           O  
ATOM    452  CB  LEU C 124      90.382 -22.557-248.282  1.00 61.98           C  
ATOM    453  CG  LEU C 124      91.022 -22.083-249.578  1.00 70.27           C  
ATOM    454  CD1 LEU C 124      90.508 -22.903-250.751  1.00 79.20           C  
ATOM    455  CD2 LEU C 124      90.740 -20.608-249.780  1.00 64.95           C  
ATOM    456  HN  LEU C 124      92.668 -23.130-247.346  1.00  0.00           H  
ATOM    457  N   SER C 125      89.999 -23.320-245.298  1.00 54.97           N  
ATOM    458  CA  SER C 125      89.184 -23.615-244.123  1.00 70.55           C  
ATOM    459  C   SER C 125      89.389 -22.573-243.039  1.00 52.32           C  
ATOM    460  O   SER C 125      88.428 -21.976-242.548  1.00 69.68           O  
ATOM    461  CB  SER C 125      89.515 -25.008-243.570  1.00 67.11           C  
ATOM    462  OG  SER C 125      89.289 -26.014-244.533  1.00 96.09           O  
ATOM    463  HN  SER C 125      90.582 -24.055-245.699  1.00  0.00           H  
ATOM    464  HG  SER C 125      89.494 -26.876-244.191  1.00  0.00           H  
ATOM    465  N   GLN C 126      90.641 -22.368-242.632  1.00 51.41           N  
ATOM    466  CA  GLN C 126      90.925 -21.373-241.597  1.00 57.14           C  
ATOM    467  C   GLN C 126      90.613 -19.962-242.095  1.00 58.65           C  
ATOM    468  O   GLN C 126      90.103 -19.128-241.340  1.00 57.02           O  
ATOM    469  CB  GLN C 126      92.384 -21.453-241.150  1.00 49.13           C  
ATOM    470  CG  GLN C 126      92.839 -22.759-240.556  1.00 54.13           C  
ATOM    471  CD  GLN C 126      94.304 -22.686-240.150  1.00 74.36           C  
ATOM    472  NE2 GLN C 126      94.580 -22.021-239.027  1.00 78.00           N  
ATOM    473  OE1 GLN C 126      95.178 -23.196-240.850  1.00 84.00           O  
ATOM    474  HN  GLN C 126      91.404 -22.906-243.043  1.00  0.00           H  
ATOM    475 1HE2 GLN C 126      95.562 -21.972-238.755  1.00  0.00           H  
ATOM    476 2HE2 GLN C 126      93.855 -21.598-238.447  1.00  0.00           H  
ATOM    477  N   ALA C 127      90.938 -19.676-243.359  1.00 55.71           N  
ATOM    478  CA  ALA C 127      90.593 -18.380-243.941  1.00 61.59           C  
ATOM    479  C   ALA C 127      89.083 -18.144-243.906  1.00 61.98           C  
ATOM    480  O   ALA C 127      88.620 -17.067-243.518  1.00 59.79           O  
ATOM    481  CB  ALA C 127      91.127 -18.291-245.371  1.00 55.55           C  
ATOM    482  HN  ALA C 127      91.431 -20.368-243.923  1.00  0.00           H  
ATOM    483  N   ARG C 128      88.296 -19.156-244.267  1.00 64.82           N  
ATOM    484  CA  ARG C 128      86.847 -18.982-244.255  1.00 63.98           C  
ATOM    485  C   ARG C 128      86.310 -18.848-242.834  1.00 60.36           C  
ATOM    486  O   ARG C 128      85.400 -18.047-242.587  1.00 57.40           O  
ATOM    487  CB  ARG C 128      86.173 -20.134-244.994  1.00 55.89           C  
ATOM    488  CG  ARG C 128      86.559 -20.186-246.472  1.00 66.95           C  
ATOM    489  CD  ARG C 128      85.859 -21.311-247.217  1.00 62.08           C  
ATOM    490  NE  ARG C 128      84.442 -21.043-247.460  1.00 73.53           N  
ATOM    491  CZ  ARG C 128      83.967 -20.387-248.522  1.00 84.57           C  
ATOM    492  NH1 ARG C 128      84.798 -19.908-249.444  1.00 87.54           N1+
ATOM    493  NH2 ARG C 128      82.656 -20.206-248.660  1.00 80.28           N  
ATOM    494  HN  ARG C 128      88.703 -20.047-244.550  1.00  0.00           H  
ATOM    495  HE  ARG C 128      83.770 -21.380-246.771  1.00  0.00           H  
ATOM    496 1HH1 ARG C 128      84.435 -19.407-250.255  1.00  0.00           H  
ATOM    497 2HH1 ARG C 128      85.803 -20.047-249.338  1.00  0.00           H  
ATOM    498 1HH2 ARG C 128      82.293 -19.705-249.471  1.00  0.00           H  
ATOM    499 2HH2 ARG C 128      82.019 -20.573-247.953  1.00  0.00           H  
ATOM    500  N   ASP C 129      86.870 -19.613-241.887  1.00 58.13           N  
ATOM    501  CA  ASP C 129      86.438 -19.526-240.491  1.00 56.83           C  
ATOM    502  C   ASP C 129      86.624 -18.123-239.926  1.00 54.35           C  
ATOM    503  O   ASP C 129      85.752 -17.614-239.213  1.00 53.39           O  
ATOM    504  CB  ASP C 129      87.194 -20.545-239.632  1.00 52.78           C  
ATOM    505  CG  ASP C 129      86.674 -21.948-239.828  1.00 84.85           C  
ATOM    506  OD1 ASP C 129      85.760 -22.118-240.676  1.00 95.42           O  
ATOM    507  OD2 ASP C 129      87.168 -22.875-239.138  1.00 96.63           O1-
ATOM    508  HN  ASP C 129      87.610 -20.267-242.143  1.00  0.00           H  
ATOM    509  N   PHE C 130      87.751 -17.483-240.226  1.00 56.53           N  
ATOM    510  CA  PHE C 130      87.986 -16.150-239.688  1.00 57.66           C  
ATOM    511  C   PHE C 130      87.157 -15.077-240.401  1.00 56.88           C  
ATOM    512  O   PHE C 130      86.830 -14.058-239.784  1.00 52.75           O  
ATOM    513  CB  PHE C 130      89.472 -15.804-239.753  1.00 64.16           C  
ATOM    514  CG  PHE C 130      89.773 -14.375-239.382  1.00 64.62           C  
ATOM    515  CD1 PHE C 130      89.839 -13.992-238.048  1.00 60.27           C  
ATOM    516  CD2 PHE C 130      89.968 -13.409-240.371  1.00 70.94           C  
ATOM    517  CE1 PHE C 130      90.102 -12.671-237.703  1.00 66.15           C  
ATOM    518  CE2 PHE C 130      90.236 -12.073-240.026  1.00 68.87           C  
ATOM    519  CZ  PHE C 130      90.299 -11.717-238.684  1.00 61.78           C  
ATOM    520  HN  PHE C 130      88.446 -17.923-240.829  1.00  0.00           H  
ATOM    521  N   ILE C 131      86.799 -15.277-241.675  1.00 55.96           N  
ATOM    522  CA  ILE C 131      85.931 -14.309-242.345  1.00 53.51           C  
ATOM    523  C   ILE C 131      84.521 -14.385-241.785  1.00 53.69           C  
ATOM    524  O   ILE C 131      83.855 -13.362-241.590  1.00 67.59           O  
ATOM    525  CB  ILE C 131      85.944 -14.513-243.872  1.00 69.94           C  
ATOM    526  CG1 ILE C 131      87.328 -14.222-244.440  1.00 74.21           C  
ATOM    527  CG2 ILE C 131      84.936 -13.573-244.544  1.00 67.00           C  
ATOM    528  CD1 ILE C 131      87.822 -12.807-244.140  1.00 78.80           C  
ATOM    529  HN  ILE C 131      87.130 -16.101-242.177  1.00  0.00           H  
ATOM    530  N   ASN C 132      84.057 -15.590-241.474  1.00 68.32           N  
ATOM    531  CA  ASN C 132      82.738 -15.725-240.873  1.00 65.27           C  
ATOM    532  C   ASN C 132      82.694 -15.098-239.486  1.00 68.95           C  
ATOM    533  O   ASN C 132      81.695 -14.467-239.125  1.00 72.67           O  
ATOM    534  CB  ASN C 132      82.351 -17.201-240.853  1.00 53.67           C  
ATOM    535  CG  ASN C 132      82.219 -17.767-242.254  1.00 57.88           C  
ATOM    536  ND2 ASN C 132      82.657 -18.999-242.447  1.00 60.55           N  
ATOM    537  OD1 ASN C 132      81.747 -17.080-243.164  1.00 63.96           O  
ATOM    538  HN  ASN C 132      84.623 -16.419-241.656  1.00  0.00           H  
ATOM    539 1HD2 ASN C 132      83.047 -19.567-241.695  1.00  0.00           H  
ATOM    540 2HD2 ASN C 132      82.568 -19.380-243.389  1.00  0.00           H  
ATOM    541  N   GLN C 133      83.774 -15.242-238.706  1.00 60.84           N  
ATOM    542  CA  GLN C 133      83.841 -14.618-237.388  1.00 63.02           C  
ATOM    543  C   GLN C 133      83.694 -13.104-237.503  1.00 66.23           C  
ATOM    544  O   GLN C 133      82.844 -12.485-236.849  1.00 71.81           O  
ATOM    545  CB  GLN C 133      85.173 -14.945-236.692  1.00 68.36           C  
ATOM    546  CG  GLN C 133      85.471 -16.405-236.357  1.00 78.17           C  
ATOM    547  CD  GLN C 133      86.830 -16.557-235.660  1.00 78.79           C  
ATOM    548  NE2 GLN C 133      87.662 -17.470-236.163  1.00 68.83           N  
ATOM    549  OE1 GLN C 133      87.126 -15.847-234.691  1.00 79.75           O  
ATOM    550  HN  GLN C 133      84.563 -15.797-239.039  1.00  0.00           H  
ATOM    551 1HE2 GLN C 133      88.565 -17.571-235.700  1.00  0.00           H  
ATOM    552 2HE2 GLN C 133      87.418 -18.055-236.962  1.00  0.00           H  
ATOM    553  N   TYR C 134      84.567 -12.490-238.300  1.00 57.25           N  
ATOM    554  CA  TYR C 134      84.546 -11.049-238.502  1.00 53.65           C  
ATOM    555  C   TYR C 134      83.145 -10.547-238.831  1.00 56.80           C  
ATOM    556  O   TYR C 134      82.620  -9.661-238.152  1.00 56.37           O  
ATOM    557  CB  TYR C 134      85.532 -10.683-239.610  1.00 55.62           C  
ATOM    558  CG  TYR C 134      85.681  -9.194-239.823  1.00 70.90           C  
ATOM    559  CD1 TYR C 134      86.444  -8.433-238.955  1.00 69.34           C  
ATOM    560  CD2 TYR C 134      85.075  -8.555-240.904  1.00 73.79           C  
ATOM    561  CE1 TYR C 134      86.602  -7.084-239.142  1.00 73.37           C  
ATOM    562  CE2 TYR C 134      85.227  -7.200-241.094  1.00 69.72           C  
ATOM    563  CZ  TYR C 134      85.995  -6.470-240.202  1.00 73.48           C  
ATOM    564  OH  TYR C 134      86.163  -5.119-240.356  1.00 73.36           O  
ATOM    565  HN  TYR C 134      85.272 -13.047-238.783  1.00  0.00           H  
ATOM    566  HH  TYR C 134      86.690  -4.618-239.744  1.00  0.00           H  
ATOM    567  N   TYR C 135      82.504 -11.126-239.852  1.00 60.80           N  
ATOM    568  CA  TYR C 135      81.264 -10.518-240.325  1.00 69.00           C  
ATOM    569  C   TYR C 135      80.110 -10.704-239.347  1.00 71.12           C  
ATOM    570  O   TYR C 135      79.257  -9.822-239.235  1.00 79.16           O  
ATOM    571  CB  TYR C 135      80.906 -11.033-241.724  1.00 75.49           C  
ATOM    572  CG  TYR C 135      81.622 -10.212-242.766  1.00 69.52           C  
ATOM    573  CD1 TYR C 135      81.160  -8.954-243.122  1.00 73.10           C  
ATOM    574  CD2 TYR C 135      82.807 -10.657-243.327  1.00 64.56           C  
ATOM    575  CE1 TYR C 135      81.836  -8.178-244.052  1.00 72.82           C  
ATOM    576  CE2 TYR C 135      83.493  -9.894-244.254  1.00 60.14           C  
ATOM    577  CZ  TYR C 135      83.002  -8.656-244.610  1.00 67.07           C  
ATOM    578  OH  TYR C 135      83.689  -7.905-245.522  1.00 60.97           O  
ATOM    579  HN  TYR C 135      82.872 -11.971-240.289  1.00  0.00           H  
ATOM    580  HH  TYR C 135      83.351  -7.052-245.767  1.00  0.00           H  
ATOM    581  N   SER C 136      80.073 -11.804-238.605  1.00 71.85           N  
ATOM    582  CA  SER C 136      79.044 -11.924-237.575  1.00 73.16           C  
ATOM    583  C   SER C 136      79.332 -11.012-236.384  1.00 69.49           C  
ATOM    584  O   SER C 136      78.404 -10.563-235.696  1.00 70.53           O  
ATOM    585  CB  SER C 136      78.944 -13.373-237.128  1.00 71.39           C  
ATOM    586  OG  SER C 136      80.239 -13.807-236.783  1.00 71.55           O  
ATOM    587  HN  SER C 136      80.751 -12.552-238.751  1.00  0.00           H  
ATOM    588  HG  SER C 136      80.176 -14.713-236.504  1.00  0.00           H  
ATOM    589  N   SER C 137      80.602 -10.729-236.123  1.00 59.69           N  
ATOM    590  CA  SER C 137      80.974  -9.799-235.069  1.00 65.84           C  
ATOM    591  C   SER C 137      80.671  -8.344-235.435  1.00 67.95           C  
ATOM    592  O   SER C 137      80.681  -7.480-234.558  1.00 63.39           O  
ATOM    593  CB  SER C 137      82.460  -9.965-234.737  1.00 66.62           C  
ATOM    594  OG  SER C 137      83.230  -8.917-235.302  1.00 85.08           O  
ATOM    595  HN  SER C 137      81.335 -11.175-236.675  1.00  0.00           H  
ATOM    596  HG  SER C 137      84.152  -9.020-235.096  1.00  0.00           H  
ATOM    597  N   ILE C 138      80.385  -8.049-236.694  1.00 64.52           N  
ATOM    598  CA  ILE C 138      79.942  -6.717-237.072  1.00 70.09           C  
ATOM    599  C   ILE C 138      78.506  -6.751-237.591  1.00 73.33           C  
ATOM    600  O   ILE C 138      78.063  -5.811-238.231  1.00 71.49           O  
ATOM    601  CB  ILE C 138      80.901  -6.074-238.090  1.00 61.70           C  
ATOM    602  CG1 ILE C 138      80.950  -6.920-239.365  1.00 63.20           C  
ATOM    603  CG2 ILE C 138      82.299  -5.947-237.497  1.00 63.38           C  
ATOM    604  CD1 ILE C 138      81.882  -6.406-240.437  1.00 61.38           C  
ATOM    605  HN  ILE C 138      80.477  -8.769-237.411  1.00  0.00           H  
ATOM    606  N   LYS C 139      77.775  -7.838-237.319  1.00 74.82           N  
ATOM    607  CA  LYS C 139      76.353  -7.945-237.662  1.00 78.04           C  
ATOM    608  C   LYS C 139      76.117  -7.803-239.166  1.00 80.34           C  
ATOM    609  O   LYS C 139      75.148  -7.179-239.606  1.00 85.61           O  
ATOM    610  CB  LYS C 139      75.520  -6.929-236.882  1.00 79.82           C  
ATOM    611  CG  LYS C 139      75.355  -7.272-235.413  1.00 86.07           C  
ATOM    612  CD  LYS C 139      75.305  -6.015-234.562  1.00 92.60           C  
ATOM    613  CE  LYS C 139      76.517  -5.142-234.844  1.00 98.14           C  
ATOM    614  NZ  LYS C 139      76.816  -4.174-233.743  1.00103.18           N1+
ATOM    615  HN  LYS C 139      78.226  -8.626-236.853  1.00  0.00           H  
ATOM    616  HZ1 LYS C 139      77.629  -3.588-233.932  1.00  0.00           H  
ATOM    617  HZ2 LYS C 139      76.918  -4.659-232.851  1.00  0.00           H  
ATOM    618  HZ3 LYS C 139      75.998  -3.602-233.531  1.00  0.00           H  
ATOM    619  N   ARG C 140      77.009  -8.402-239.967  1.00 76.65           N  
ATOM    620  CA  ARG C 140      76.971  -8.280-241.418  1.00 76.42           C  
ATOM    621  C   ARG C 140      77.304  -9.603-242.093  1.00 85.76           C  
ATOM    622  O   ARG C 140      77.884  -9.614-243.182  1.00 94.46           O  
ATOM    623  CB  ARG C 140      77.943  -7.204-241.922  1.00 74.55           C  
ATOM    624  CG  ARG C 140      77.788  -5.808-241.304  1.00 69.36           C  
ATOM    625  CD  ARG C 140      76.897  -4.919-242.156  1.00 90.53           C  
ATOM    626  NE  ARG C 140      75.529  -5.430-242.238  1.00103.19           N  
ATOM    627  CZ  ARG C 140      74.702  -5.207-243.260  1.00111.93           C  
ATOM    628  NH1 ARG C 140      75.100  -4.487-244.306  1.00111.14           N1+
ATOM    629  NH2 ARG C 140      73.476  -5.713-243.244  1.00112.66           N  
ATOM    630  HN  ARG C 140      77.745  -8.967-239.543  1.00  0.00           H  
ATOM    631  HE  ARG C 140      75.185  -5.995-241.462  1.00  0.00           H  
ATOM    632 1HH1 ARG C 140      74.467  -4.316-245.088  1.00  0.00           H  
ATOM    633 2HH1 ARG C 140      76.043  -4.098-244.318  1.00  0.00           H  
ATOM    634 1HH2 ARG C 140      72.843  -5.542-244.026  1.00  0.00           H  
ATOM    635 2HH2 ARG C 140      73.171  -6.265-242.442  1.00  0.00           H  
ATOM    636  N   SER C 141      76.963 -10.725-241.461  1.00 86.78           N  
ATOM    637  CA  SER C 141      77.160 -12.035-242.069  1.00 94.21           C  
ATOM    638  C   SER C 141      75.906 -12.438-242.834  1.00 98.00           C  
ATOM    639  O   SER C 141      74.785 -12.211-242.374  1.00101.98           O  
ATOM    640  CB  SER C 141      77.508 -13.093-241.017  1.00 91.56           C  
ATOM    641  OG  SER C 141      76.497 -13.210-240.033  1.00 85.72           O  
ATOM    642  HN  SER C 141      76.554 -10.666-240.529  1.00  0.00           H  
ATOM    643  HG  SER C 141      76.713 -13.866-239.381  1.00  0.00           H  
ATOM    644  N   GLY C 142      76.098 -13.023-244.014  1.00100.48           N  
ATOM    645  CA  GLY C 142      74.996 -13.231-244.930  1.00101.28           C  
ATOM    646  C   GLY C 142      74.728 -11.958-245.707  1.00107.55           C  
ATOM    647  O   GLY C 142      74.504 -11.987-246.918  1.00106.56           O  
ATOM    648  HN  GLY C 142      77.035 -13.329-244.277  1.00  0.00           H  
ATOM    649  N   SER C 143      74.738 -10.830-245.001  1.00114.86           N  
ATOM    650  CA  SER C 143      74.793  -9.518-245.634  1.00112.21           C  
ATOM    651  C   SER C 143      75.985  -9.467-246.585  1.00101.97           C  
ATOM    652  O   SER C 143      77.139  -9.560-246.154  1.00 95.00           O  
ATOM    653  CB  SER C 143      74.904  -8.435-244.559  1.00114.52           C  
ATOM    654  OG  SER C 143      74.199  -8.792-243.370  1.00102.97           O  
ATOM    655  HN  SER C 143      74.706 -10.885-243.983  1.00  0.00           H  
ATOM    656  HG  SER C 143      74.268  -8.120-242.703  1.00  0.00           H  
ATOM    657  N   GLN C 144      75.706  -9.267-247.872  1.00101.80           N  
ATOM    658  CA  GLN C 144      76.535  -9.818-248.935  1.00101.27           C  
ATOM    659  C   GLN C 144      77.790  -8.978-249.289  1.00 85.60           C  
ATOM    660  O   GLN C 144      78.373  -9.204-250.357  1.00 73.64           O  
ATOM    661  CB  GLN C 144      75.659 -10.079-250.174  1.00115.85           C  
ATOM    662  CG  GLN C 144      74.349 -10.847-249.823  1.00123.11           C  
ATOM    663  CD  GLN C 144      73.800 -11.754-250.937  1.00123.17           C  
ATOM    664  NE2 GLN C 144      73.155 -12.857-250.541  1.00124.71           N  
ATOM    665  OE1 GLN C 144      73.944 -11.465-252.125  1.00119.56           O  
ATOM    666  HN  GLN C 144      74.887  -8.711-248.120  1.00  0.00           H  
ATOM    667 1HE2 GLN C 144      73.036 -13.096-249.557  1.00  0.00           H  
ATOM    668 2HE2 GLN C 144      72.791 -13.459-251.280  1.00  0.00           H  
ATOM    669  N   ALA C 145      78.250  -8.061-248.431  1.00 81.47           N  
ATOM    670  CA  ALA C 145      79.689  -7.781-248.392  1.00 83.08           C  
ATOM    671  C   ALA C 145      80.461  -8.955-247.793  1.00 79.82           C  
ATOM    672  O   ALA C 145      81.680  -9.044-247.977  1.00 68.51           O  
ATOM    673  CB  ALA C 145      80.001  -6.517-247.587  1.00 81.20           C  
ATOM    674  HN  ALA C 145      77.609  -7.564-247.813  1.00  0.00           H  
ATOM    675  N   HIS C 146      79.762  -9.836-247.071  1.00 80.98           N  
ATOM    676  CA  HIS C 146      80.332 -11.087-246.571  1.00 80.94           C  
ATOM    677  C   HIS C 146      80.799 -11.974-247.723  1.00 79.54           C  
ATOM    678  O   HIS C 146      81.939 -12.456-247.732  1.00 70.55           O  
ATOM    679  CB  HIS C 146      79.263 -11.798-245.723  1.00 76.12           C  
ATOM    680  CG  HIS C 146      79.743 -12.996-244.959  1.00 79.45           C  
ATOM    681  CD2 HIS C 146      80.985 -13.488-244.734  1.00 73.33           C  
ATOM    682  ND1 HIS C 146      78.874 -13.838-244.295  1.00 76.24           N  
ATOM    683  CE1 HIS C 146      79.557 -14.803-243.706  1.00 80.15           C  
ATOM    684  NE2 HIS C 146      80.840 -14.615-243.956  1.00 80.32           N  
ATOM    685  HN  HIS C 146      78.787  -9.627-246.859  1.00  0.00           H  
ATOM    686  N   GLU C 147      79.934 -12.172-248.726  1.00 80.60           N  
ATOM    687  CA  GLU C 147      80.229 -13.118-249.802  1.00 83.24           C  
ATOM    688  C   GLU C 147      81.298 -12.576-250.741  1.00 75.15           C  
ATOM    689  O   GLU C 147      82.134 -13.332-251.247  1.00 73.47           O  
ATOM    690  CB  GLU C 147      78.955 -13.453-250.582  1.00 92.50           C  
ATOM    691  CG  GLU C 147      77.995 -14.396-249.877  1.00114.49           C  
ATOM    692  CD  GLU C 147      77.324 -13.783-248.652  1.00133.91           C  
ATOM    693  OE1 GLU C 147      77.617 -12.615-248.314  1.00137.98           O  
ATOM    694  OE2 GLU C 147      76.495 -14.480-248.022  1.00139.27           O1-
ATOM    695  HN  GLU C 147      79.055 -11.655-248.740  1.00  0.00           H  
ATOM    696  N   GLN C 148      81.268 -11.277-251.013  1.00 74.23           N  
ATOM    697  CA  GLN C 148      82.327 -10.678-251.813  1.00 74.07           C  
ATOM    698  C   GLN C 148      83.694 -10.973-251.203  1.00 69.42           C  
ATOM    699  O   GLN C 148      84.625 -11.389-251.901  1.00 69.95           O  
ATOM    700  CB  GLN C 148      82.084  -9.170-251.939  1.00 81.68           C  
ATOM    701  CG  GLN C 148      83.102  -8.394-252.779  1.00 95.42           C  
ATOM    702  CD  GLN C 148      84.356  -7.933-252.009  1.00106.67           C  
ATOM    703  NE2 GLN C 148      85.334  -7.443-252.763  1.00114.48           N  
ATOM    704  OE1 GLN C 148      84.446  -8.011-250.768  1.00100.32           O  
ATOM    705  HN  GLN C 148      80.504 -10.699-250.662  1.00  0.00           H  
ATOM    706 1HE2 GLN C 148      85.260  -7.379-253.778  1.00  0.00           H  
ATOM    707 2HE2 GLN C 148      86.163  -7.138-252.254  1.00  0.00           H  
ATOM    708  N   ARG C 149      83.823 -10.778-249.894  1.00 65.35           N  
ATOM    709  CA  ARG C 149      85.085 -11.052-249.217  1.00 74.26           C  
ATOM    710  C   ARG C 149      85.469 -12.526-249.355  1.00 73.44           C  
ATOM    711  O   ARG C 149      86.605 -12.853-249.714  1.00 73.72           O  
ATOM    712  CB  ARG C 149      84.975 -10.630-247.749  1.00 61.83           C  
ATOM    713  CG  ARG C 149      86.276 -10.655-246.977  1.00 60.10           C  
ATOM    714  CD  ARG C 149      87.351  -9.816-247.668  1.00 60.81           C  
ATOM    715  NE  ARG C 149      88.637  -9.972-247.005  1.00 63.60           N  
ATOM    716  CZ  ARG C 149      89.804 -10.050-247.638  1.00 70.33           C  
ATOM    717  NH1 ARG C 149      89.853  -9.991-248.968  1.00 61.53           N1+
ATOM    718  NH2 ARG C 149      90.927 -10.205-246.934  1.00 58.33           N  
ATOM    719  HN  ARG C 149      83.028 -10.432-249.356  1.00  0.00           H  
ATOM    720  HE  ARG C 149      88.644 -10.025-245.986  1.00  0.00           H  
ATOM    721 1HH1 ARG C 149      88.995  -9.873-249.506  1.00  0.00           H  
ATOM    722 2HH1 ARG C 149      90.748 -10.051-249.453  1.00  0.00           H  
ATOM    723 1HH2 ARG C 149      90.889 -10.250-245.916  1.00  0.00           H  
ATOM    724 2HH2 ARG C 149      91.822 -10.265-247.419  1.00  0.00           H  
ATOM    725  N   LEU C 150      84.516 -13.430-249.106  1.00 62.97           N  
ATOM    726  CA  LEU C 150      84.763 -14.866-249.248  1.00 72.84           C  
ATOM    727  C   LEU C 150      85.303 -15.241-250.626  1.00 74.23           C  
ATOM    728  O   LEU C 150      86.170 -16.115-250.747  1.00 63.78           O  
ATOM    729  CB  LEU C 150      83.472 -15.634-248.979  1.00 62.91           C  
ATOM    730  CG  LEU C 150      82.911 -15.548-247.569  1.00 67.94           C  
ATOM    731  CD1 LEU C 150      81.523 -16.186-247.484  1.00 77.79           C  
ATOM    732  CD2 LEU C 150      83.874 -16.250-246.636  1.00 64.58           C  
ATOM    733  HN  LEU C 150      83.594 -13.111-248.810  1.00  0.00           H  
ATOM    734  N   GLN C 151      84.790 -14.608-251.685  1.00 74.17           N  
ATOM    735  CA  GLN C 151      85.233 -14.995-253.019  1.00 77.22           C  
ATOM    736  C   GLN C 151      86.582 -14.372-253.349  1.00 72.80           C  
ATOM    737  O   GLN C 151      87.394 -14.991-254.041  1.00 68.30           O  
ATOM    738  CB  GLN C 151      84.179 -14.629-254.071  1.00 83.38           C  
ATOM    739  CG  GLN C 151      82.736 -15.179-253.848  1.00 99.43           C  
ATOM    740  CD  GLN C 151      82.640 -16.401-252.903  1.00108.78           C  
ATOM    741  NE2 GLN C 151      81.869 -16.254-251.821  1.00103.60           N  
ATOM    742  OE1 GLN C 151      83.230 -17.456-253.156  1.00110.84           O  
ATOM    743  HN  GLN C 151      84.100 -13.867-251.562  1.00  0.00           H  
ATOM    744 1HE2 GLN C 151      81.382 -15.383-251.612  1.00  0.00           H  
ATOM    745 2HE2 GLN C 151      81.806 -17.059-251.198  1.00  0.00           H  
ATOM    746  N   GLU C 152      86.843 -13.163-252.848  1.00 77.38           N  
ATOM    747  CA  GLU C 152      88.166 -12.569-253.009  1.00 74.90           C  
ATOM    748  C   GLU C 152      89.248 -13.481-252.445  1.00 65.59           C  
ATOM    749  O   GLU C 152      90.289 -13.697-253.074  1.00 66.18           O  
ATOM    750  CB  GLU C 152      88.218 -11.207-252.320  1.00 70.47           C  
ATOM    751  CG  GLU C 152      87.600 -10.090-253.093  1.00 72.23           C  
ATOM    752  CD  GLU C 152      88.103  -8.743-252.610  1.00 84.51           C  
ATOM    753  OE1 GLU C 152      88.331  -8.620-251.381  1.00 76.60           O  
ATOM    754  OE2 GLU C 152      88.289  -7.827-253.459  1.00 94.74           O1-
ATOM    755  HN  GLU C 152      86.114 -12.652-252.350  1.00  0.00           H  
ATOM    756  N   VAL C 153      89.016 -14.035-251.258  1.00 65.36           N  
ATOM    757  CA  VAL C 153      90.024 -14.906-250.662  1.00 62.40           C  
ATOM    758  C   VAL C 153      90.204 -16.160-251.501  1.00 74.84           C  
ATOM    759  O   VAL C 153      91.336 -16.581-251.769  1.00 73.52           O  
ATOM    760  CB  VAL C 153      89.652 -15.218-249.210  1.00 60.40           C  
ATOM    761  CG1 VAL C 153      90.536 -16.335-248.678  1.00 73.79           C  
ATOM    762  CG2 VAL C 153      89.792 -13.955-248.382  1.00 59.48           C  
ATOM    763  HN  VAL C 153      88.140 -13.852-250.768  1.00  0.00           H  
ATOM    764  N   GLU C 154      89.094 -16.751-251.953  1.00 64.25           N  
ATOM    765  CA  GLU C 154      89.155 -17.942-252.794  1.00 81.84           C  
ATOM    766  C   GLU C 154      90.054 -17.716-254.003  1.00 79.39           C  
ATOM    767  O   GLU C 154      90.948 -18.518-254.286  1.00 75.25           O  
ATOM    768  CB  GLU C 154      87.746 -18.340-253.243  1.00 66.47           C  
ATOM    769  CG  GLU C 154      86.912 -18.987-252.151  1.00 86.35           C  
ATOM    770  CD  GLU C 154      87.049 -20.500-252.137  1.00 94.83           C  
ATOM    771  OE1 GLU C 154      86.037 -21.181-251.869  1.00104.23           O  
ATOM    772  OE2 GLU C 154      88.161 -21.007-252.408  1.00 96.33           O1-
ATOM    773  HN  GLU C 154      88.185 -16.361-251.705  1.00  0.00           H  
ATOM    774  N   ALA C 155      89.842 -16.604-254.714  1.00 68.24           N  
ATOM    775  CA  ALA C 155      90.626 -16.323-255.915  1.00 70.00           C  
ATOM    776  C   ALA C 155      92.085 -16.022-255.579  1.00 69.24           C  
ATOM    777  O   ALA C 155      92.992 -16.421-256.323  1.00 70.27           O  
ATOM    778  CB  ALA C 155      90.008 -15.164-256.700  1.00 71.62           C  
ATOM    779  HN  ALA C 155      89.124 -15.944-254.415  1.00  0.00           H  
ATOM    780  N   GLU C 156      92.334 -15.311-254.470  1.00 67.56           N  
ATOM    781  CA  GLU C 156      93.706 -14.930-254.122  1.00 73.56           C  
ATOM    782  C   GLU C 156      94.566 -16.147-253.811  1.00 74.14           C  
ATOM    783  O   GLU C 156      95.708 -16.244-254.280  1.00 74.12           O  
ATOM    784  CB  GLU C 156      93.728 -13.959-252.938  1.00 67.64           C  
ATOM    785  CG  GLU C 156      94.839 -12.891-253.036  1.00 80.53           C  
ATOM    786  CD  GLU C 156      94.848 -11.902-251.867  1.00 94.30           C  
ATOM    787  OE1 GLU C 156      93.755 -11.527-251.383  1.00 97.46           O  
ATOM    788  OE2 GLU C 156      95.953 -11.509-251.420  1.00 97.32           O1-
ATOM    789  HN  GLU C 156      91.562 -15.033-253.864  1.00  0.00           H  
ATOM    790  N   VAL C 157      94.032 -17.101-253.040  1.00 64.88           N  
ATOM    791  CA  VAL C 157      94.819 -18.290-252.741  1.00 64.28           C  
ATOM    792  C   VAL C 157      94.914 -19.203-253.960  1.00 66.14           C  
ATOM    793  O   VAL C 157      95.923 -19.888-254.149  1.00 66.45           O  
ATOM    794  CB  VAL C 157      94.248 -19.006-251.501  1.00 86.61           C  
ATOM    795  CG1 VAL C 157      95.005 -20.307-251.231  1.00 86.79           C  
ATOM    796  CG2 VAL C 157      94.329 -18.079-250.283  1.00 60.64           C  
ATOM    797  HN  VAL C 157      93.088 -16.997-252.667  1.00  0.00           H  
ATOM    798  N   ALA C 158      93.900 -19.211-254.829  1.00 67.55           N  
ATOM    799  CA  ALA C 158      94.028 -19.975-256.071  1.00 75.59           C  
ATOM    800  C   ALA C 158      95.092 -19.374-256.986  1.00 78.78           C  
ATOM    801  O   ALA C 158      95.821 -20.113-257.655  1.00 85.71           O  
ATOM    802  CB  ALA C 158      92.681 -20.052-256.803  1.00 70.83           C  
ATOM    803  HN  ALA C 158      93.046 -18.691-254.629  1.00  0.00           H  
ATOM    804  N   ALA C 159      95.207 -18.044-257.012  1.00 74.04           N  
ATOM    805  CA  ALA C 159      96.178 -17.371-257.863  1.00 77.52           C  
ATOM    806  C   ALA C 159      97.582 -17.331-257.269  1.00 78.10           C  
ATOM    807  O   ALA C 159      98.548 -17.216-258.031  1.00 82.46           O  
ATOM    808  CB  ALA C 159      95.720 -15.942-258.147  1.00 73.33           C  
ATOM    809  HN  ALA C 159      94.597 -17.483-256.418  1.00  0.00           H  
ATOM    810  N   THR C 160      97.728 -17.420-255.939  1.00 69.59           N  
ATOM    811  CA  THR C 160      99.037 -17.211-255.329  1.00 87.04           C  
ATOM    812  C   THR C 160      99.320 -18.062-254.086  1.00 84.00           C  
ATOM    813  O   THR C 160     100.372 -17.878-253.457  1.00 82.64           O  
ATOM    814  CB  THR C 160      99.209 -15.723-254.979  1.00 89.88           C  
ATOM    815  CG2 THR C 160      98.645 -15.426-253.584  1.00 66.13           C  
ATOM    816  OG1 THR C 160     100.600 -15.376-255.030  1.00 99.71           O  
ATOM    817  HN  THR C 160      96.922 -17.634-255.352  1.00  0.00           H  
ATOM    818  HG1 THR C 160     100.949 -15.560-255.894  1.00  0.00           H  
ATOM    819  N   GLY C 161      98.440 -18.992-253.713  1.00 81.30           N  
ATOM    820  CA  GLY C 161      98.645 -19.823-252.540  1.00 64.18           C  
ATOM    821  C   GLY C 161      98.434 -19.132-251.215  1.00 66.16           C  
ATOM    822  O   GLY C 161      98.541 -19.791-250.169  1.00 66.77           O  
ATOM    823  HN  GLY C 161      97.596 -19.124-254.270  1.00  0.00           H  
ATOM    824  N   THR C 162      98.164 -17.822-251.213  1.00 62.12           N  
ATOM    825  CA  THR C 162      97.936 -17.071-249.981  1.00 62.71           C  
ATOM    826  C   THR C 162      96.971 -15.926-250.286  1.00 64.80           C  
ATOM    827  O   THR C 162      96.535 -15.743-251.429  1.00 64.29           O  
ATOM    828  CB  THR C 162      99.270 -16.584-249.375  1.00 69.12           C  
ATOM    829  CG2 THR C 162      99.936 -15.506-250.249  1.00 76.57           C  
ATOM    830  OG1 THR C 162      99.040 -16.057-248.065  1.00 67.27           O  
ATOM    831  HN  THR C 162      98.116 -17.329-252.105  1.00  0.00           H  
ATOM    832  HG1 THR C 162      98.629 -16.722-247.526  1.00  0.00           H  
ATOM    833  N   TYR C 163      96.612 -15.166-249.248  1.00 66.69           N  
ATOM    834  CA  TYR C 163      95.751 -14.000-249.413  1.00 71.24           C  
ATOM    835  C   TYR C 163      96.218 -12.890-248.479  1.00 71.36           C  
ATOM    836  O   TYR C 163      97.013 -13.116-247.562  1.00 57.43           O  
ATOM    837  CB  TYR C 163      94.270 -14.332-249.163  1.00 59.53           C  
ATOM    838  CG  TYR C 163      93.945 -14.621-247.721  1.00 69.32           C  
ATOM    839  CD1 TYR C 163      94.360 -15.811-247.123  1.00 56.42           C  
ATOM    840  CD2 TYR C 163      93.205 -13.723-246.956  1.00 65.92           C  
ATOM    841  CE1 TYR C 163      94.056 -16.102-245.806  1.00 57.44           C  
ATOM    842  CE2 TYR C 163      92.907 -14.006-245.611  1.00 65.96           C  
ATOM    843  CZ  TYR C 163      93.334 -15.203-245.048  1.00 61.35           C  
ATOM    844  OH  TYR C 163      93.067 -15.519-243.732  1.00 52.25           O  
ATOM    845  HN  TYR C 163      96.949 -15.407-248.316  1.00  0.00           H  
ATOM    846  HH  TYR C 163      93.359 -16.337-243.347  1.00  0.00           H  
ATOM    847  N   GLN C 164      95.712 -11.678-248.723  1.00 72.32           N  
ATOM    848  CA  GLN C 164      96.041 -10.511-247.916  1.00 75.16           C  
ATOM    849  C   GLN C 164      94.869 -10.124-247.021  1.00 73.71           C  
ATOM    850  O   GLN C 164      93.711 -10.163-247.448  1.00 58.42           O  
ATOM    851  CB  GLN C 164      96.439  -9.322-248.799  1.00 66.79           C  
ATOM    852  CG  GLN C 164      97.728  -9.566-249.574  1.00 80.00           C  
ATOM    853  CD  GLN C 164      98.939  -9.686-248.661  1.00 89.04           C  
ATOM    854  NE2 GLN C 164      99.947 -10.428-249.106  1.00 81.27           N  
ATOM    855  OE1 GLN C 164      98.967  -9.114-247.568  1.00100.91           O  
ATOM    856  HN  GLN C 164      95.069 -11.565-249.507  1.00  0.00           H  
ATOM    857 1HE2 GLN C 164     100.759 -10.508-248.494  1.00  0.00           H  
ATOM    858 2HE2 GLN C 164      99.924 -10.901-250.009  1.00  0.00           H  
ATOM    859  N   LEU C 165      95.182  -9.777-245.766  1.00 62.75           N  
ATOM    860  CA  LEU C 165      94.185  -9.283-244.827  1.00 59.07           C  
ATOM    861  C   LEU C 165      93.845  -7.829-245.121  1.00 67.43           C  
ATOM    862  O   LEU C 165      94.732  -7.011-245.367  1.00 78.04           O  
ATOM    863  CB  LEU C 165      94.692  -9.402-243.395  1.00 54.99           C  
ATOM    864  CG  LEU C 165      94.553 -10.799-242.799  1.00 53.97           C  
ATOM    865  CD1 LEU C 165      95.177 -10.878-241.411  1.00 50.19           C  
ATOM    866  CD2 LEU C 165      93.072 -11.184-242.777  1.00 52.66           C  
ATOM    867  HN  LEU C 165      96.151  -9.862-245.458  1.00  0.00           H  
ATOM    868  N   ARG C 166      92.556  -7.509-245.088  1.00 56.62           N  
ATOM    869  CA  ARG C 166      92.147  -6.116-245.059  1.00 57.40           C  
ATOM    870  C   ARG C 166      92.522  -5.520-243.713  1.00 78.13           C  
ATOM    871  O   ARG C 166      92.600  -6.229-242.702  1.00 59.40           O  
ATOM    872  CB  ARG C 166      90.653  -5.993-245.312  1.00 67.58           C  
ATOM    873  CG  ARG C 166      90.229  -6.752-246.558  1.00 63.76           C  
ATOM    874  CD  ARG C 166      89.452  -5.907-247.508  1.00 68.08           C  
ATOM    875  NE  ARG C 166      88.024  -5.986-247.249  1.00 72.46           N  
ATOM    876  CZ  ARG C 166      87.121  -6.240-248.184  1.00 69.67           C  
ATOM    877  NH1 ARG C 166      87.514  -6.416-249.444  1.00 68.08           N1+
ATOM    878  NH2 ARG C 166      85.829  -6.302-247.872  1.00 75.75           N  
ATOM    879  HN  ARG C 166      91.850  -8.245-245.083  1.00  0.00           H  
ATOM    880  HE  ARG C 166      87.699  -5.838-246.294  1.00  0.00           H  
ATOM    881 1HH1 ARG C 166      88.504  -6.368-249.683  1.00  0.00           H  
ATOM    882 2HH1 ARG C 166      86.819  -6.612-250.164  1.00  0.00           H  
ATOM    883 1HH2 ARG C 166      85.528  -6.167-246.907  1.00  0.00           H  
ATOM    884 2HH2 ARG C 166      85.134  -6.498-248.592  1.00  0.00           H  
ATOM    885  N   GLU C 167      92.786  -4.207-243.713  1.00 72.68           N  
ATOM    886  CA  GLU C 167      93.349  -3.573-242.526  1.00 64.36           C  
ATOM    887  C   GLU C 167      92.399  -3.683-241.343  1.00 54.14           C  
ATOM    888  O   GLU C 167      92.841  -3.862-240.204  1.00 56.29           O  
ATOM    889  CB  GLU C 167      93.691  -2.113-242.811  1.00 74.81           C  
ATOM    890  CG  GLU C 167      94.837  -1.541-241.963  1.00 77.08           C  
ATOM    891  CD  GLU C 167      95.245  -0.144-242.429  1.00108.26           C  
ATOM    892  OE1 GLU C 167      94.410   0.786-242.332  1.00115.04           O  
ATOM    893  OE2 GLU C 167      96.390   0.026-242.906  1.00116.37           O1-
ATOM    894  HN  GLU C 167      92.593  -3.649-244.545  1.00  0.00           H  
ATOM    895  N   SER C 168      91.090  -3.608-241.593  1.00 68.82           N  
ATOM    896  CA  SER C 168      90.119  -3.810-240.517  1.00 53.88           C  
ATOM    897  C   SER C 168      90.167  -5.245-239.978  1.00 62.20           C  
ATOM    898  O   SER C 168      90.250  -5.449-238.761  1.00 61.24           O  
ATOM    899  CB  SER C 168      88.726  -3.447-241.009  1.00 55.28           C  
ATOM    900  OG  SER C 168      88.501  -4.043-242.274  1.00 74.42           O  
ATOM    901  HN  SER C 168      90.765  -3.409-242.539  1.00  0.00           H  
ATOM    902  HG  SER C 168      87.631  -3.816-242.581  1.00  0.00           H  
ATOM    903  N   GLU C 169      90.112  -6.255-240.867  1.00 60.53           N  
ATOM    904  CA  GLU C 169      90.247  -7.658-240.451  1.00 57.28           C  
ATOM    905  C   GLU C 169      91.501  -7.884-239.609  1.00 57.24           C  
ATOM    906  O   GLU C 169      91.495  -8.684-238.669  1.00 57.13           O  
ATOM    907  CB  GLU C 169      90.299  -8.580-241.674  1.00 55.28           C  
ATOM    908  CG  GLU C 169      89.104  -8.524-242.590  1.00 64.83           C  
ATOM    909  CD  GLU C 169      89.427  -9.007-244.008  1.00 70.14           C  
ATOM    910  OE1 GLU C 169      90.632  -9.111-244.339  1.00 68.81           O  
ATOM    911  OE2 GLU C 169      88.477  -9.280-244.784  1.00 65.19           O1-
ATOM    912  HN  GLU C 169      89.973  -6.041-241.855  1.00  0.00           H  
ATOM    913  N   LEU C 170      92.595  -7.198-239.949  1.00 57.24           N  
ATOM    914  CA  LEU C 170      93.834  -7.357-239.204  1.00 56.31           C  
ATOM    915  C   LEU C 170      93.705  -6.755-237.812  1.00 52.98           C  
ATOM    916  O   LEU C 170      94.145  -7.358-236.831  1.00 50.87           O  
ATOM    917  CB  LEU C 170      94.982  -6.713-239.984  1.00 62.55           C  
ATOM    918  CG  LEU C 170      96.319  -6.473-239.281  1.00 62.01           C  
ATOM    919  CD1 LEU C 170      97.185  -7.735-239.253  1.00 48.70           C  
ATOM    920  CD2 LEU C 170      97.030  -5.316-239.978  1.00 53.65           C  
ATOM    921  HN  LEU C 170      92.561  -6.555-240.740  1.00  0.00           H  
ATOM    922  N   VAL C 171      93.079  -5.574-237.711  1.00 50.93           N  
ATOM    923  CA  VAL C 171      92.782  -4.983-236.408  1.00 50.54           C  
ATOM    924  C   VAL C 171      91.925  -5.927-235.576  1.00 57.33           C  
ATOM    925  O   VAL C 171      92.263  -6.252-234.433  1.00 60.31           O  
ATOM    926  CB  VAL C 171      92.109  -3.610-236.591  1.00 60.04           C  
ATOM    927  CG1 VAL C 171      91.678  -3.022-235.247  1.00 55.25           C  
ATOM    928  CG2 VAL C 171      93.064  -2.653-237.299  1.00 53.84           C  
ATOM    929  HN  VAL C 171      92.805  -5.079-238.559  1.00  0.00           H  
ATOM    930  N   PHE C 172      90.815  -6.405-236.143  1.00 57.56           N  
ATOM    931  CA  PHE C 172      89.949  -7.342-235.424  1.00 55.21           C  
ATOM    932  C   PHE C 172      90.700  -8.601-234.980  1.00 56.47           C  
ATOM    933  O   PHE C 172      90.500  -9.091-233.861  1.00 60.44           O  
ATOM    934  CB  PHE C 172      88.762  -7.697-236.305  1.00 58.51           C  
ATOM    935  CG  PHE C 172      87.925  -8.828-235.800  1.00 63.19           C  
ATOM    936  CD1 PHE C 172      86.878  -8.596-234.923  1.00 62.85           C  
ATOM    937  CD2 PHE C 172      88.144 -10.127-236.251  1.00 61.91           C  
ATOM    938  CE1 PHE C 172      86.080  -9.645-234.486  1.00 60.56           C  
ATOM    939  CE2 PHE C 172      87.354 -11.170-235.820  1.00 56.95           C  
ATOM    940  CZ  PHE C 172      86.320 -10.930-234.940  1.00 59.39           C  
ATOM    941  HN  PHE C 172      90.567  -6.114-237.089  1.00  0.00           H  
ATOM    942  N   GLY C 173      91.580  -9.132-235.832  1.00 53.75           N  
ATOM    943  CA  GLY C 173      92.302 -10.345-235.489  1.00 44.55           C  
ATOM    944  C   GLY C 173      93.366 -10.182-234.420  1.00 52.43           C  
ATOM    945  O   GLY C 173      93.617 -11.117-233.647  1.00 44.03           O  
ATOM    946  HN  GLY C 173      91.747  -8.682-236.732  1.00  0.00           H  
ATOM    947  N   ALA C 174      94.032  -9.023-234.373  1.00 51.88           N  
ATOM    948  CA  ALA C 174      94.963  -8.770-233.290  1.00 48.21           C  
ATOM    949  C   ALA C 174      94.227  -8.678-231.959  1.00 54.45           C  
ATOM    950  O   ALA C 174      94.690  -9.232-230.956  1.00 48.98           O  
ATOM    951  CB  ALA C 174      95.765  -7.500-233.569  1.00 56.58           C  
ATOM    952  HN  ALA C 174      93.886  -8.319-235.097  1.00  0.00           H  
ATOM    953  N   LYS C 175      93.054  -8.027-231.937  1.00 52.59           N  
ATOM    954  CA  LYS C 175      92.289  -7.927-230.693  1.00 50.02           C  
ATOM    955  C   LYS C 175      91.755  -9.290-230.253  1.00 51.82           C  
ATOM    956  O   LYS C 175      91.926  -9.685-229.090  1.00 51.50           O  
ATOM    957  CB  LYS C 175      91.141  -6.933-230.841  1.00 42.14           C  
ATOM    958  CG  LYS C 175      91.592  -5.469-230.912  1.00 52.41           C  
ATOM    959  CD  LYS C 175      90.389  -4.585-231.215  1.00 49.36           C  
ATOM    960  CE  LYS C 175      90.730  -3.125-231.194  1.00 66.27           C  
ATOM    961  NZ  LYS C 175      89.477  -2.326-231.240  1.00 74.78           N1+
ATOM    962  HN  LYS C 175      92.694  -7.600-232.790  1.00  0.00           H  
ATOM    963  HZ1 LYS C 175      89.709  -1.333-231.226  1.00  0.00           H  
ATOM    964  HZ2 LYS C 175      88.828  -2.582-230.496  1.00  0.00           H  
ATOM    965  HZ3 LYS C 175      88.890  -2.574-232.036  1.00  0.00           H  
ATOM    966  N   GLN C 176      91.079 -10.006-231.159  1.00 42.47           N  
ATOM    967  CA  GLN C 176      90.568 -11.335-230.817  1.00 48.11           C  
ATOM    968  C   GLN C 176      91.659 -12.235-230.261  1.00 39.49           C  
ATOM    969  O   GLN C 176      91.422 -13.011-229.333  1.00 49.96           O  
ATOM    970  CB  GLN C 176      89.928 -12.004-232.046  1.00 41.76           C  
ATOM    971  CG  GLN C 176      88.571 -11.487-232.402  1.00 58.52           C  
ATOM    972  CD  GLN C 176      87.573 -11.641-231.282  1.00 58.44           C  
ATOM    973  NE2 GLN C 176      87.269 -12.888-230.923  1.00 55.15           N  
ATOM    974  OE1 GLN C 176      87.058 -10.647-230.759  1.00 65.07           O  
ATOM    975  HN  GLN C 176      90.919  -9.625-232.091  1.00  0.00           H  
ATOM    976 1HE2 GLN C 176      86.594 -12.992-230.165  1.00  0.00           H  
ATOM    977 2HE2 GLN C 176      87.694 -13.709-231.355  1.00  0.00           H  
ATOM    978  N   ALA C 177      92.865 -12.147-230.824  1.00 44.86           N  
ATOM    979  CA  ALA C 177      93.947 -13.009-230.377  1.00 42.26           C  
ATOM    980  C   ALA C 177      94.359 -12.667-228.952  1.00 44.21           C  
ATOM    981  O   ALA C 177      94.702 -13.555-228.169  1.00 39.03           O  
ATOM    982  CB  ALA C 177      95.129 -12.891-231.336  1.00 42.71           C  
ATOM    983  HN  ALA C 177      93.029 -11.472-231.571  1.00  0.00           H  
ATOM    984  N   TRP C 178      94.332 -11.375-228.599  1.00 44.63           N  
ATOM    985  CA  TRP C 178      94.524 -10.987-227.204  1.00 38.13           C  
ATOM    986  C   TRP C 178      93.341 -11.439-226.352  1.00 36.15           C  
ATOM    987  O   TRP C 178      93.524 -11.995-225.266  1.00 35.56           O  
ATOM    988  CB  TRP C 178      94.725  -9.463-227.118  1.00 39.08           C  
ATOM    989  CG  TRP C 178      94.923  -8.910-225.743  1.00 41.39           C  
ATOM    990  CD1 TRP C 178      95.171  -9.613-224.583  1.00 48.32           C  
ATOM    991  CD2 TRP C 178      94.911  -7.525-225.370  1.00 41.29           C  
ATOM    992  CE2 TRP C 178      95.143  -7.458-223.984  1.00 48.29           C  
ATOM    993  CE3 TRP C 178      94.718  -6.335-226.074  1.00 42.07           C  
ATOM    994  NE1 TRP C 178      95.296  -8.744-223.524  1.00 45.87           N  
ATOM    995  CZ2 TRP C 178      95.188  -6.241-223.298  1.00 54.74           C  
ATOM    996  CZ3 TRP C 178      94.769  -5.134-225.383  1.00 47.88           C  
ATOM    997  CH2 TRP C 178      95.006  -5.093-224.019  1.00 45.84           C  
ATOM    998  HN  TRP C 178      94.177 -10.658-229.308  1.00  0.00           H  
ATOM    999  N   ARG C 179      92.118 -11.229-226.843  1.00 40.03           N  
ATOM   1000  CA  ARG C 179      90.927 -11.658-226.116  1.00 41.85           C  
ATOM   1001  C   ARG C 179      90.976 -13.154-225.779  1.00 48.29           C  
ATOM   1002  O   ARG C 179      90.472 -13.587-224.727  1.00 38.23           O  
ATOM   1003  CB  ARG C 179      89.707 -11.329-226.962  1.00 51.91           C  
ATOM   1004  CG  ARG C 179      88.381 -11.652-226.360  1.00 54.44           C  
ATOM   1005  CD  ARG C 179      87.271 -11.329-227.378  1.00 46.90           C  
ATOM   1006  NE  ARG C 179      85.965 -11.317-226.728  1.00 53.65           N  
ATOM   1007  CZ  ARG C 179      84.803 -11.241-227.354  1.00 51.71           C  
ATOM   1008  NH1 ARG C 179      84.756 -11.151-228.676  1.00 53.30           N1+
ATOM   1009  NH2 ARG C 179      83.680 -11.249-226.649  1.00 49.48           N  
ATOM   1010  HN  ARG C 179      92.013 -10.760-227.743  1.00  0.00           H  
ATOM   1011  HE  ARG C 179      85.947 -11.372-225.710  1.00  0.00           H  
ATOM   1012 1HH1 ARG C 179      83.860 -11.092-229.159  1.00  0.00           H  
ATOM   1013 2HH1 ARG C 179      85.620 -11.145-229.218  1.00  0.00           H  
ATOM   1014 1HH2 ARG C 179      82.784 -11.190-227.132  1.00  0.00           H  
ATOM   1015 2HH2 ARG C 179      83.716 -11.318-225.632  1.00  0.00           H  
ATOM   1016  N   ASN C 180      91.618 -13.942-226.626  1.00 42.65           N  
ATOM   1017  CA  ASN C 180      91.603 -15.390-226.460  1.00 51.88           C  
ATOM   1018  C   ASN C 180      92.799 -15.927-225.704  1.00 50.22           C  
ATOM   1019  O   ASN C 180      92.875 -17.134-225.526  1.00 45.40           O  
ATOM   1020  CB  ASN C 180      91.556 -16.100-227.819  1.00 39.77           C  
ATOM   1021  CG  ASN C 180      90.290 -15.826-228.584  1.00 44.92           C  
ATOM   1022  ND2 ASN C 180      90.377 -15.910-229.909  1.00 40.32           N  
ATOM   1023  OD1 ASN C 180      89.241 -15.538-227.997  1.00 51.17           O  
ATOM   1024  HN  ASN C 180      92.131 -13.530-227.406  1.00  0.00           H  
ATOM   1025 1HD2 ASN C 180      91.243 -16.148-230.393  1.00  0.00           H  
ATOM   1026 2HD2 ASN C 180      89.519 -15.724-230.428  1.00  0.00           H  
ATOM   1027  N   ALA C 181      93.752 -15.091-225.318  1.00 49.34           N  
ATOM   1028  CA  ALA C 181      94.993 -15.578-224.726  1.00 48.11           C  
ATOM   1029  C   ALA C 181      94.725 -16.086-223.314  1.00 49.09           C  
ATOM   1030  O   ALA C 181      94.592 -15.292-222.377  1.00 44.07           O  
ATOM   1031  CB  ALA C 181      96.073 -14.479-224.719  1.00 41.73           C  
ATOM   1032  HN  ALA C 181      93.615 -14.087-225.437  1.00  0.00           H  
ATOM   1033  N   PRO C 182      94.684 -17.402-223.122  1.00 49.28           N  
ATOM   1034  CA  PRO C 182      94.189 -17.956-221.843  1.00 43.51           C  
ATOM   1035  C   PRO C 182      94.962 -17.486-220.609  1.00 45.53           C  
ATOM   1036  O   PRO C 182      94.380 -17.370-219.528  1.00 46.33           O  
ATOM   1037  CB  PRO C 182      94.331 -19.478-222.052  1.00 37.80           C  
ATOM   1038  CG  PRO C 182      94.339 -19.638-223.587  1.00 43.43           C  
ATOM   1039  CD  PRO C 182      95.074 -18.441-224.092  1.00 46.84           C  
ATOM   1040  N   ARG C 183      96.247 -17.215-220.734  1.00 44.46           N  
ATOM   1041  CA  ARG C 183      97.058 -16.876-219.579  1.00 43.46           C  
ATOM   1042  C   ARG C 183      97.146 -15.382-219.309  1.00 43.93           C  
ATOM   1043  O   ARG C 183      97.801 -15.004-218.335  1.00 50.66           O  
ATOM   1044  CB  ARG C 183      98.472 -17.443-219.732  1.00 30.12           C  
ATOM   1045  CG  ARG C 183      98.507 -18.973-219.855  1.00 38.07           C  
ATOM   1046  CD  ARG C 183      99.842 -19.479-220.340  1.00 34.92           C  
ATOM   1047  NE  ARG C 183      99.917 -20.924-220.131  1.00 42.72           N  
ATOM   1048  CZ  ARG C 183     100.900 -21.701-220.575  1.00 42.57           C  
ATOM   1049  NH1 ARG C 183     101.904 -21.188-221.265  1.00 36.94           N1+
ATOM   1050  NH2 ARG C 183     100.875 -23.002-220.320  1.00 51.00           N  
ATOM   1051  HN  ARG C 183      96.678 -17.244-221.658  1.00  0.00           H  
ATOM   1052  HE  ARG C 183      99.162 -21.367-219.608  1.00  0.00           H  
ATOM   1053 1HH1 ARG C 183     101.923 -20.187-221.461  1.00  0.00           H  
ATOM   1054 2HH1 ARG C 183     102.658 -21.784-221.606  1.00  0.00           H  
ATOM   1055 1HH2 ARG C 183     100.100 -23.398-219.788  1.00  0.00           H  
ATOM   1056 2HH2 ARG C 183     101.629 -23.598-220.661  1.00  0.00           H  
ATOM   1057  N   CYS C 184      96.508 -14.522-220.108  1.00 36.86           N  
ATOM   1058  CA  CYS C 184      96.602 -13.079-219.878  1.00 36.59           C  
ATOM   1059  C   CYS C 184      95.551 -12.643-218.866  1.00 35.31           C  
ATOM   1060  O   CYS C 184      94.355 -12.783-219.119  1.00 34.27           O  
ATOM   1061  CB  CYS C 184      96.442 -12.264-221.166  1.00 31.82           C  
ATOM   1062  SG  CYS C 184      96.508 -10.446-220.844  1.00 40.09           S  
ATOM   1063  HN  CYS C 184      95.950 -14.874-220.886  1.00  0.00           H  
ATOM   1064  N   VAL C 185      95.997 -12.050-217.749  1.00 43.23           N  
ATOM   1065  CA  VAL C 185      95.072 -11.492-216.760  1.00 42.88           C  
ATOM   1066  C   VAL C 185      94.654 -10.065-217.107  1.00 40.38           C  
ATOM   1067  O   VAL C 185      93.746  -9.518-216.461  1.00 43.31           O  
ATOM   1068  CB  VAL C 185      95.695 -11.563-215.343  1.00 38.22           C  
ATOM   1069  CG1 VAL C 185      96.782 -10.447-215.123  1.00 35.82           C  
ATOM   1070  CG2 VAL C 185      94.611 -11.521-214.258  1.00 34.11           C  
ATOM   1071  HN  VAL C 185      97.002 -11.986-217.585  1.00  0.00           H  
ATOM   1072  N   GLY C 186      95.249  -9.463-218.136  1.00 34.60           N  
ATOM   1073  CA  GLY C 186      94.971  -8.077-218.477  1.00 38.35           C  
ATOM   1074  C   GLY C 186      93.880  -7.878-219.511  1.00 43.34           C  
ATOM   1075  O   GLY C 186      93.736  -6.787-220.078  1.00 46.68           O  
ATOM   1076  HN  GLY C 186      95.917  -9.988-218.700  1.00  0.00           H  
ATOM   1077  N   ARG C 187      93.089  -8.919-219.752  1.00 45.46           N  
ATOM   1078  CA  ARG C 187      92.201  -8.939-220.905  1.00 48.39           C  
ATOM   1079  C   ARG C 187      90.957  -8.080-220.748  1.00 45.46           C  
ATOM   1080  O   ARG C 187      90.193  -7.981-221.714  1.00 41.74           O  
ATOM   1081  CB  ARG C 187      91.759 -10.373-221.210  1.00 40.97           C  
ATOM   1082  CG  ARG C 187      92.744 -11.164-222.027  1.00 43.07           C  
ATOM   1083  CD  ARG C 187      92.215 -12.554-222.281  1.00 43.45           C  
ATOM   1084  NE  ARG C 187      92.326 -13.437-221.128  1.00 50.82           N  
ATOM   1085  CZ  ARG C 187      91.934 -14.709-221.158  1.00 49.26           C  
ATOM   1086  NH1 ARG C 187      91.409 -15.188-222.277  1.00 40.31           N1+
ATOM   1087  NH2 ARG C 187      92.069 -15.494-220.099  1.00 46.25           N  
ATOM   1088  HN  ARG C 187      93.105  -9.718-219.118  1.00  0.00           H  
ATOM   1089  HE  ARG C 187      92.720 -13.066-220.263  1.00  0.00           H  
ATOM   1090 1HH1 ARG C 187      91.305 -14.584-223.092  1.00  0.00           H  
ATOM   1091 2HH1 ARG C 187      91.109 -16.163-222.300  1.00  0.00           H  
ATOM   1092 1HH2 ARG C 187      92.473 -15.125-219.238  1.00  0.00           H  
ATOM   1093 2HH2 ARG C 187      91.769 -16.469-220.122  1.00  0.00           H  
ATOM   1094  N   ILE C 188      90.690  -7.510-219.570  1.00 37.74           N  
ATOM   1095  CA  ILE C 188      89.586  -6.553-219.487  1.00 39.88           C  
ATOM   1096  C   ILE C 188      89.775  -5.478-220.555  1.00 45.22           C  
ATOM   1097  O   ILE C 188      88.799  -4.991-221.139  1.00 45.50           O  
ATOM   1098  CB  ILE C 188      89.484  -5.954-218.061  1.00 42.49           C  
ATOM   1099  CG1 ILE C 188      88.153  -5.251-217.828  1.00 41.16           C  
ATOM   1100  CG2 ILE C 188      90.668  -4.974-217.727  1.00 38.48           C  
ATOM   1101  CD1 ILE C 188      86.994  -6.149-217.683  1.00 45.62           C  
ATOM   1102  HN  ILE C 188      91.245  -7.737-218.745  1.00  0.00           H  
ATOM   1103  N   GLN C 189      91.039  -5.189-220.904  1.00 45.87           N  
ATOM   1104  CA  GLN C 189      91.482  -4.124-221.803  1.00 55.47           C  
ATOM   1105  C   GLN C 189      91.467  -4.496-223.288  1.00 58.31           C  
ATOM   1106  O   GLN C 189      91.915  -3.679-224.102  1.00 41.68           O  
ATOM   1107  CB  GLN C 189      92.915  -3.710-221.447  1.00 53.92           C  
ATOM   1108  CG  GLN C 189      93.031  -2.762-220.296  1.00 52.73           C  
ATOM   1109  CD  GLN C 189      92.469  -1.424-220.648  1.00 65.51           C  
ATOM   1110  NE2 GLN C 189      92.868  -0.886-221.819  1.00 54.34           N  
ATOM   1111  OE1 GLN C 189      91.678  -0.870-219.895  1.00 80.81           O  
ATOM   1112  HN  GLN C 189      91.769  -5.775-220.499  1.00  0.00           H  
ATOM   1113 1HE2 GLN C 189      92.484   0.028-222.059  1.00  0.00           H  
ATOM   1114 2HE2 GLN C 189      93.527  -1.347-222.446  1.00  0.00           H  
ATOM   1115  N   TRP C 190      90.996  -5.698-223.657  1.00 54.25           N  
ATOM   1116  CA  TRP C 190      91.247  -6.231-224.994  1.00 53.39           C  
ATOM   1117  C   TRP C 190      90.651  -5.364-226.101  1.00 52.44           C  
ATOM   1118  O   TRP C 190      91.128  -5.424-227.236  1.00 54.04           O  
ATOM   1119  CB  TRP C 190      90.706  -7.684-225.114  1.00 47.54           C  
ATOM   1120  CG  TRP C 190      89.199  -7.770-225.207  1.00 45.91           C  
ATOM   1121  CD1 TRP C 190      88.307  -7.832-224.170  1.00 44.88           C  
ATOM   1122  CD2 TRP C 190      88.416  -7.774-226.404  1.00 48.77           C  
ATOM   1123  CE2 TRP C 190      87.065  -7.845-226.021  1.00 45.68           C  
ATOM   1124  CE3 TRP C 190      88.729  -7.733-227.762  1.00 54.92           C  
ATOM   1125  NE1 TRP C 190      87.025  -7.886-224.654  1.00 50.35           N  
ATOM   1126  CZ2 TRP C 190      86.028  -7.866-226.950  1.00 44.48           C  
ATOM   1127  CZ3 TRP C 190      87.695  -7.752-228.684  1.00 58.41           C  
ATOM   1128  CH2 TRP C 190      86.361  -7.813-228.272  1.00 45.18           C  
ATOM   1129  HN  TRP C 190      90.453  -6.249-222.992  1.00  0.00           H  
ATOM   1130  N   GLY C 191      89.630  -4.560-225.808  1.00 57.16           N  
ATOM   1131  CA  GLY C 191      89.071  -3.708-226.839  1.00 65.33           C  
ATOM   1132  C   GLY C 191      89.896  -2.464-227.142  1.00 69.92           C  
ATOM   1133  O   GLY C 191      89.729  -1.869-228.210  1.00 70.59           O  
ATOM   1134  HN  GLY C 191      89.244  -4.544-224.864  1.00  0.00           H  
ATOM   1135  N   LYS C 192      90.774  -2.058-226.239  1.00 67.46           N  
ATOM   1136  CA  LYS C 192      91.568  -0.848-226.411  1.00 65.43           C  
ATOM   1137  C   LYS C 192      93.005  -1.279-226.709  1.00 65.31           C  
ATOM   1138  O   LYS C 192      93.835  -1.415-225.809  1.00 71.84           O  
ATOM   1139  CB  LYS C 192      91.470   0.059-225.173  1.00 60.89           C  
ATOM   1140  CG  LYS C 192      90.034   0.470-224.799  1.00 73.13           C  
ATOM   1141  CD  LYS C 192      89.689   0.063-223.355  1.00 92.73           C  
ATOM   1142  CE  LYS C 192      88.351  -0.706-223.266  1.00100.22           C  
ATOM   1143  NZ  LYS C 192      88.159  -1.448-221.966  1.00 96.54           N1+
ATOM   1144  HN  LYS C 192      90.900  -2.612-225.392  1.00  0.00           H  
ATOM   1145  HZ1 LYS C 192      87.276  -1.955-221.907  1.00  0.00           H  
ATOM   1146  HZ2 LYS C 192      88.263  -0.815-221.173  1.00  0.00           H  
ATOM   1147  HZ3 LYS C 192      88.945  -2.074-221.790  1.00  0.00           H  
ATOM   1148  N   LEU C 193      93.288  -1.479-227.993  1.00 54.20           N  
ATOM   1149  CA  LEU C 193      94.589  -1.891-228.498  1.00 51.87           C  
ATOM   1150  C   LEU C 193      94.892  -1.069-229.744  1.00 61.73           C  
ATOM   1151  O   LEU C 193      93.998  -0.831-230.560  1.00 60.34           O  
ATOM   1152  CB  LEU C 193      94.592  -3.405-228.823  1.00 57.33           C  
ATOM   1153  CG  LEU C 193      95.774  -4.000-229.587  1.00 49.34           C  
ATOM   1154  CD1 LEU C 193      97.073  -3.934-228.777  1.00 47.62           C  
ATOM   1155  CD2 LEU C 193      95.432  -5.426-229.970  1.00 53.31           C  
ATOM   1156  HN  LEU C 193      92.540  -1.333-228.672  1.00  0.00           H  
ATOM   1157  N   GLN C 194      96.141  -0.619-229.891  1.00 65.63           N  
ATOM   1158  CA  GLN C 194      96.548   0.157-231.061  1.00 68.52           C  
ATOM   1159  C   GLN C 194      97.321  -0.741-232.017  1.00 76.38           C  
ATOM   1160  O   GLN C 194      98.340  -1.327-231.639  1.00 81.93           O  
ATOM   1161  CB  GLN C 194      97.397   1.368-230.687  1.00 60.55           C  
ATOM   1162  CG  GLN C 194      97.966   2.086-231.919  1.00 53.53           C  
ATOM   1163  CD  GLN C 194      96.898   2.829-232.695  1.00 65.98           C  
ATOM   1164  NE2 GLN C 194      96.974   2.763-234.023  1.00 72.07           N  
ATOM   1165  OE1 GLN C 194      96.004   3.450-232.110  1.00 68.03           O  
ATOM   1166  HN  GLN C 194      96.830  -0.822-229.167  1.00  0.00           H  
ATOM   1167 1HE2 GLN C 194      96.255   3.263-234.545  1.00  0.00           H  
ATOM   1168 2HE2 GLN C 194      97.712   2.250-234.506  1.00  0.00           H  
ATOM   1169  N   VAL C 195      96.853  -0.826-233.261  1.00 69.72           N  
ATOM   1170  CA  VAL C 195      97.412  -1.749-234.240  1.00 63.68           C  
ATOM   1171  C   VAL C 195      98.193  -0.966-235.275  1.00 64.98           C  
ATOM   1172  O   VAL C 195      97.618  -0.172-236.031  1.00 65.33           O  
ATOM   1173  CB  VAL C 195      96.325  -2.588-234.914  1.00 54.88           C  
ATOM   1174  CG1 VAL C 195      96.957  -3.515-235.953  1.00 48.20           C  
ATOM   1175  CG2 VAL C 195      95.544  -3.350-233.865  1.00 46.47           C  
ATOM   1176  HN  VAL C 195      96.077  -0.225-233.538  1.00  0.00           H  
ATOM   1177  N   PHE C 196      99.492  -1.228-235.340  1.00 61.53           N  
ATOM   1178  CA  PHE C 196     100.373  -0.601-236.316  1.00 64.87           C  
ATOM   1179  C   PHE C 196     100.608  -1.585-237.461  1.00 57.14           C  
ATOM   1180  O   PHE C 196     101.183  -2.665-237.264  1.00 49.89           O  
ATOM   1181  CB  PHE C 196     101.680  -0.176-235.656  1.00 69.73           C  
ATOM   1182  CG  PHE C 196     101.525   0.994-234.730  1.00 73.84           C  
ATOM   1183  CD1 PHE C 196     101.217   2.257-235.225  1.00 71.65           C  
ATOM   1184  CD2 PHE C 196     101.686   0.838-233.367  1.00 65.77           C  
ATOM   1185  CE1 PHE C 196     101.075   3.341-234.370  1.00 62.53           C  
ATOM   1186  CE2 PHE C 196     101.544   1.930-232.504  1.00 66.16           C  
ATOM   1187  CZ  PHE C 196     101.242   3.181-233.010  1.00 56.88           C  
ATOM   1188  HN  PHE C 196      99.890  -1.896-234.680  1.00  0.00           H  
ATOM   1189  N   ASP C 197     100.148  -1.223-238.652  1.00 57.61           N  
ATOM   1190  CA  ASP C 197     100.351  -2.064-239.823  1.00 55.18           C  
ATOM   1191  C   ASP C 197     101.723  -1.754-240.404  1.00 58.68           C  
ATOM   1192  O   ASP C 197     101.922  -0.721-241.052  1.00 65.42           O  
ATOM   1193  CB  ASP C 197      99.241  -1.840-240.837  1.00 60.99           C  
ATOM   1194  CG  ASP C 197      99.407  -2.694-242.065  1.00 71.24           C  
ATOM   1195  OD1 ASP C 197     100.357  -3.505-242.107  1.00 65.31           O  
ATOM   1196  OD2 ASP C 197      98.596  -2.555-243.000  1.00 78.85           O1-
ATOM   1197  HN  ASP C 197      99.644  -0.341-238.749  1.00  0.00           H  
ATOM   1198  N   ALA C 198     102.680  -2.656-240.165  1.00 58.13           N  
ATOM   1199  CA  ALA C 198     104.014  -2.584-240.749  1.00 61.78           C  
ATOM   1200  C   ALA C 198     104.221  -3.625-241.848  1.00 67.88           C  
ATOM   1201  O   ALA C 198     105.365  -3.993-242.139  1.00 64.44           O  
ATOM   1202  CB  ALA C 198     105.078  -2.745-239.657  1.00 62.91           C  
ATOM   1203  HN  ALA C 198     102.466  -3.435-239.542  1.00  0.00           H  
ATOM   1204  N   ARG C 199     103.135  -4.103-242.474  1.00 69.81           N  
ATOM   1205  CA  ARG C 199     103.242  -5.166-243.468  1.00 75.55           C  
ATOM   1206  C   ARG C 199     103.930  -4.714-244.746  1.00 81.10           C  
ATOM   1207  O   ARG C 199     104.252  -5.559-245.587  1.00 85.99           O  
ATOM   1208  CB  ARG C 199     101.858  -5.739-243.790  1.00 67.60           C  
ATOM   1209  CG  ARG C 199     101.298  -6.619-242.671  1.00 70.66           C  
ATOM   1210  CD  ARG C 199      99.859  -7.017-242.939  1.00 68.26           C  
ATOM   1211  NE  ARG C 199      98.997  -5.859-243.167  1.00 70.86           N  
ATOM   1212  CZ  ARG C 199      97.793  -5.936-243.722  1.00 69.62           C  
ATOM   1213  NH1 ARG C 199      97.314  -7.112-244.116  1.00 70.74           N1+
ATOM   1214  NH2 ARG C 199      97.065  -4.844-243.887  1.00 64.96           N  
ATOM   1215  HN  ARG C 199     102.218  -3.716-242.251  1.00  0.00           H  
ATOM   1216  HE  ARG C 199      99.339  -4.941-242.884  1.00  0.00           H  
ATOM   1217 1HH1 ARG C 199      97.875  -7.954-243.989  1.00  0.00           H  
ATOM   1218 2HH1 ARG C 199      96.389  -7.171-244.542  1.00  0.00           H  
ATOM   1219 1HH2 ARG C 199      97.432  -3.942-243.585  1.00  0.00           H  
ATOM   1220 2HH2 ARG C 199      96.140  -4.903-244.313  1.00  0.00           H  
ATOM   1221  N   ASP C 200     104.173  -3.421-244.916  1.00 78.58           N  
ATOM   1222  CA  ASP C 200     104.996  -2.955-246.024  1.00 95.65           C  
ATOM   1223  C   ASP C 200     106.471  -2.825-245.641  1.00 96.44           C  
ATOM   1224  O   ASP C 200     107.219  -2.120-246.328  1.00 86.05           O  
ATOM   1225  CB  ASP C 200     104.458  -1.625-246.571  1.00106.04           C  
ATOM   1226  CG  ASP C 200     103.949  -0.689-245.475  1.00115.49           C  
ATOM   1227  OD1 ASP C 200     103.296  -1.178-244.520  1.00113.51           O  
ATOM   1228  OD2 ASP C 200     104.191   0.537-245.584  1.00119.90           O1-
ATOM   1229  HN  ASP C 200     103.779  -2.744-244.263  1.00  0.00           H  
ATOM   1230  N   CYS C 201     106.908  -3.503-244.576  1.00 96.95           N  
ATOM   1231  CA  CYS C 201     108.281  -3.356-244.110  1.00 91.29           C  
ATOM   1232  C   CYS C 201     109.251  -4.093-245.026  1.00 90.73           C  
ATOM   1233  O   CYS C 201     108.998  -5.224-245.447  1.00 83.92           O  
ATOM   1234  CB  CYS C 201     108.419  -3.868-242.683  1.00 84.98           C  
ATOM   1235  SG  CYS C 201     109.992  -3.428-241.914  1.00 81.30           S  
ATOM   1236  HN  CYS C 201     106.273  -4.131-244.083  1.00  0.00           H  
ATOM   1237  N   ARG C 202     110.381  -3.444-245.321  1.00 96.10           N  
ATOM   1238  CA  ARG C 202     111.269  -3.862-246.397  1.00 99.32           C  
ATOM   1239  C   ARG C 202     112.598  -4.448-245.941  1.00 95.82           C  
ATOM   1240  O   ARG C 202     113.154  -5.281-246.656  1.00 94.73           O  
ATOM   1241  CB  ARG C 202     111.560  -2.675-247.325  1.00107.79           C  
ATOM   1242  CG  ARG C 202     110.316  -1.991-247.868  1.00113.00           C  
ATOM   1243  CD  ARG C 202     109.973  -2.485-249.265  1.00117.30           C  
ATOM   1244  NE  ARG C 202     110.323  -1.499-250.286  1.00121.58           N  
ATOM   1245  CZ  ARG C 202     109.480  -0.589-250.771  1.00121.40           C  
ATOM   1246  NH1 ARG C 202     108.228  -0.537-250.329  1.00121.01           N1+
ATOM   1247  NH2 ARG C 202     109.887   0.271-251.698  1.00121.39           N  
ATOM   1248  HN  ARG C 202     110.632  -2.623-244.770  1.00  0.00           H  
ATOM   1249  HE  ARG C 202     111.275  -1.509-250.651  1.00  0.00           H  
ATOM   1250 1HH1 ARG C 202     107.582   0.160-250.700  1.00  0.00           H  
ATOM   1251 2HH1 ARG C 202     107.915  -1.197-249.617  1.00  0.00           H  
ATOM   1252 1HH2 ARG C 202     109.241   0.968-252.069  1.00  0.00           H  
ATOM   1253 2HH2 ARG C 202     110.848   0.231-252.037  1.00  0.00           H  
ATOM   1254  N   SER C 203     113.138  -4.023-244.800  1.00 98.98           N  
ATOM   1255  CA  SER C 203     114.432  -4.509-244.330  1.00101.05           C  
ATOM   1256  C   SER C 203     114.576  -4.183-242.847  1.00 95.28           C  
ATOM   1257  O   SER C 203     113.721  -3.526-242.246  1.00 90.23           O  
ATOM   1258  CB  SER C 203     115.590  -3.904-245.132  1.00105.70           C  
ATOM   1259  OG  SER C 203     116.055  -2.702-244.533  1.00101.13           O  
ATOM   1260  HN  SER C 203     112.633  -3.338-244.238  1.00  0.00           H  
ATOM   1261  HG  SER C 203     116.773  -2.327-245.030  1.00  0.00           H  
ATOM   1262  N   ALA C 204     115.699  -4.625-242.268  1.00 94.52           N  
ATOM   1263  CA  ALA C 204     115.905  -4.505-240.824  1.00 91.71           C  
ATOM   1264  C   ALA C 204     116.039  -3.057-240.352  1.00 83.44           C  
ATOM   1265  O   ALA C 204     115.882  -2.803-239.153  1.00 69.57           O  
ATOM   1266  CB  ALA C 204     117.137  -5.308-240.397  1.00 90.47           C  
ATOM   1267  HN  ALA C 204     116.424  -5.053-242.844  1.00  0.00           H  
ATOM   1268  N   GLN C 205     116.324  -2.108-241.255  1.00 84.54           N  
ATOM   1269  CA  GLN C 205     116.341  -0.697-240.869  1.00 83.92           C  
ATOM   1270  C   GLN C 205     114.921  -0.156-240.734  1.00 77.88           C  
ATOM   1271  O   GLN C 205     114.594   0.502-239.742  1.00 75.65           O  
ATOM   1272  CB  GLN C 205     117.144   0.133-241.882  1.00 86.93           C  
ATOM   1273  CG  GLN C 205     117.562   1.536-241.384  1.00 91.52           C  
ATOM   1274  CD  GLN C 205     118.773   1.505-240.455  1.00101.20           C  
ATOM   1275  NE2 GLN C 205     118.847   2.467-239.537  1.00 91.07           N  
ATOM   1276  OE1 GLN C 205     119.629   0.621-240.560  1.00114.32           O  
ATOM   1277  HN  GLN C 205     116.531  -2.372-242.218  1.00  0.00           H  
ATOM   1278 1HE2 GLN C 205     119.656   2.446-238.916  1.00  0.00           H  
ATOM   1279 2HE2 GLN C 205     118.140   3.197-239.450  1.00  0.00           H  
ATOM   1280  N   GLU C 206     114.065  -0.420-241.727  1.00 79.85           N  
ATOM   1281  CA  GLU C 206     112.657  -0.048-241.612  1.00 78.62           C  
ATOM   1282  C   GLU C 206     112.023  -0.708-240.397  1.00 71.94           C  
ATOM   1283  O   GLU C 206     111.361  -0.044-239.587  1.00 71.24           O  
ATOM   1284  CB  GLU C 206     111.900  -0.440-242.878  1.00 86.86           C  
ATOM   1285  CG  GLU C 206     112.685  -0.218-244.147  1.00100.14           C  
ATOM   1286  CD  GLU C 206     111.782   0.063-245.323  1.00109.50           C  
ATOM   1287  OE1 GLU C 206     112.300   0.405-246.409  1.00110.49           O  
ATOM   1288  OE2 GLU C 206     110.548  -0.053-245.157  1.00112.94           O1-
ATOM   1289  HN  GLU C 206     114.398  -0.885-242.572  1.00  0.00           H  
ATOM   1290  N   MET C 207     112.209  -2.024-240.265  1.00 69.45           N  
ATOM   1291  CA  MET C 207     111.826  -2.747-239.057  1.00 73.07           C  
ATOM   1292  C   MET C 207     112.209  -1.959-237.817  1.00 65.85           C  
ATOM   1293  O   MET C 207     111.354  -1.593-237.004  1.00 71.44           O  
ATOM   1294  CB  MET C 207     112.484  -4.134-239.055  1.00 85.03           C  
ATOM   1295  CG  MET C 207     112.316  -4.931-237.766  1.00101.03           C  
ATOM   1296  SD  MET C 207     112.351  -6.728-238.007  1.00110.34           S  
ATOM   1297  CE  MET C 207     113.727  -6.912-239.137  1.00109.14           C  
ATOM   1298  HN  MET C 207     112.633  -2.541-241.035  1.00  0.00           H  
ATOM   1299  N   PHE C 208     113.498  -1.630-237.704  1.00 71.78           N  
ATOM   1300  CA  PHE C 208     113.983  -0.875-236.551  1.00 72.65           C  
ATOM   1301  C   PHE C 208     113.236   0.444-236.379  1.00 72.51           C  
ATOM   1302  O   PHE C 208     112.946   0.842-235.246  1.00 64.72           O  
ATOM   1303  CB  PHE C 208     115.488  -0.644-236.685  1.00 73.17           C  
ATOM   1304  CG  PHE C 208     116.091   0.103-235.539  1.00 79.30           C  
ATOM   1305  CD1 PHE C 208     116.269  -0.511-234.311  1.00 76.80           C  
ATOM   1306  CD2 PHE C 208     116.494   1.422-235.692  1.00 87.72           C  
ATOM   1307  CE1 PHE C 208     116.829   0.176-233.248  1.00 81.67           C  
ATOM   1308  CE2 PHE C 208     117.057   2.115-234.634  1.00 89.53           C  
ATOM   1309  CZ  PHE C 208     117.224   1.489-233.411  1.00 89.45           C  
ATOM   1310  HN  PHE C 208     114.154  -1.910-238.433  1.00  0.00           H  
ATOM   1311  N   THR C 209     112.893   1.124-237.479  1.00 74.38           N  
ATOM   1312  CA  THR C 209     112.132   2.365-237.344  1.00 72.01           C  
ATOM   1313  C   THR C 209     110.721   2.101-236.833  1.00 76.79           C  
ATOM   1314  O   THR C 209     110.211   2.845-235.987  1.00 74.96           O  
ATOM   1315  CB  THR C 209     112.067   3.118-238.671  1.00 66.35           C  
ATOM   1316  CG2 THR C 209     111.731   4.574-238.412  1.00 60.16           C  
ATOM   1317  OG1 THR C 209     113.333   3.042-239.332  1.00 65.27           O  
ATOM   1318  HN  THR C 209     113.160   0.780-238.402  1.00  0.00           H  
ATOM   1319  HG1 THR C 209     113.543   2.130-239.494  1.00  0.00           H  
ATOM   1320  N   TYR C 210     110.066   1.057-237.347  1.00 69.44           N  
ATOM   1321  CA  TYR C 210     108.741   0.712-236.847  1.00 66.19           C  
ATOM   1322  C   TYR C 210     108.775   0.404-235.348  1.00 61.95           C  
ATOM   1323  O   TYR C 210     107.910   0.858-234.585  1.00 57.16           O  
ATOM   1324  CB  TYR C 210     108.197  -0.474-237.629  1.00 69.87           C  
ATOM   1325  CG  TYR C 210     107.469  -0.136-238.910  1.00 67.88           C  
ATOM   1326  CD1 TYR C 210     106.298   0.606-238.889  1.00 62.94           C  
ATOM   1327  CD2 TYR C 210     107.920  -0.617-240.138  1.00 75.72           C  
ATOM   1328  CE1 TYR C 210     105.607   0.886-240.062  1.00 68.02           C  
ATOM   1329  CE2 TYR C 210     107.235  -0.352-241.311  1.00 74.91           C  
ATOM   1330  CZ  TYR C 210     106.079   0.400-241.263  1.00 72.72           C  
ATOM   1331  OH  TYR C 210     105.392   0.669-242.414  1.00 74.56           O  
ATOM   1332  HN  TYR C 210     110.492   0.502-238.089  1.00  0.00           H  
ATOM   1333  HH  TYR C 210     104.596   1.187-242.381  1.00  0.00           H  
ATOM   1334  N   ILE C 211     109.778  -0.349-234.900  1.00 56.51           N  
ATOM   1335  CA  ILE C 211     109.839  -0.728-233.492  1.00 54.13           C  
ATOM   1336  C   ILE C 211     109.900   0.515-232.610  1.00 65.82           C  
ATOM   1337  O   ILE C 211     109.168   0.634-231.621  1.00 65.79           O  
ATOM   1338  CB  ILE C 211     111.028  -1.669-233.246  1.00 59.01           C  
ATOM   1339  CG1 ILE C 211     110.829  -2.970-234.025  1.00 70.22           C  
ATOM   1340  CG2 ILE C 211     111.192  -1.948-231.767  1.00 51.39           C  
ATOM   1341  CD1 ILE C 211     111.789  -4.068-233.629  1.00 71.59           C  
ATOM   1342  HN  ILE C 211     110.506  -0.662-235.543  1.00  0.00           H  
ATOM   1343  N   CYS C 212     110.742   1.484-232.989  1.00 70.31           N  
ATOM   1344  CA  CYS C 212     110.926   2.687-232.183  1.00 72.42           C  
ATOM   1345  C   CYS C 212     109.674   3.560-232.156  1.00 69.94           C  
ATOM   1346  O   CYS C 212     109.413   4.236-231.153  1.00 67.67           O  
ATOM   1347  CB  CYS C 212     112.127   3.485-232.704  1.00 83.04           C  
ATOM   1348  SG  CYS C 212     113.741   2.619-232.571  1.00 81.41           S  
ATOM   1349  HN  CYS C 212     111.265   1.380-233.858  1.00  0.00           H  
ATOM   1350  N   ASN C 213     108.893   3.569-233.239  1.00 69.20           N  
ATOM   1351  CA  ASN C 213     107.605   4.256-233.200  1.00 70.12           C  
ATOM   1352  C   ASN C 213     106.655   3.582-232.219  1.00 65.59           C  
ATOM   1353  O   ASN C 213     105.954   4.255-231.450  1.00 61.61           O  
ATOM   1354  CB  ASN C 213     106.994   4.306-234.602  1.00 76.51           C  
ATOM   1355  CG  ASN C 213     107.567   5.430-235.426  1.00 80.04           C  
ATOM   1356  ND2 ASN C 213     108.348   5.092-236.449  1.00 77.30           N  
ATOM   1357  OD1 ASN C 213     107.326   6.598-235.132  1.00 81.67           O  
ATOM   1358  HN  ASN C 213     109.195   3.097-234.091  1.00  0.00           H  
ATOM   1359 1HD2 ASN C 213     108.736   5.853-237.007  1.00  0.00           H  
ATOM   1360 2HD2 ASN C 213     108.548   4.122-236.693  1.00  0.00           H  
ATOM   1361  N   HIS C 214     106.621   2.248-232.229  1.00 65.30           N  
ATOM   1362  CA  HIS C 214     105.826   1.513-231.252  1.00 57.20           C  
ATOM   1363  C   HIS C 214     106.228   1.895-229.831  1.00 51.05           C  
ATOM   1364  O   HIS C 214     105.399   2.340-229.027  1.00 49.09           O  
ATOM   1365  CB  HIS C 214     106.003   0.017-231.487  1.00 54.15           C  
ATOM   1366  CG  HIS C 214     105.255  -0.848-230.517  1.00 57.78           C  
ATOM   1367  CD2 HIS C 214     105.314  -0.943-229.168  1.00 59.43           C  
ATOM   1368  ND1 HIS C 214     104.334  -1.788-230.925  1.00 56.74           N  
ATOM   1369  CE1 HIS C 214     103.850  -2.417-229.870  1.00 59.44           C  
ATOM   1370  NE2 HIS C 214     104.426  -1.924-228.790  1.00 53.01           N  
ATOM   1371  HN  HIS C 214     107.158   1.736-232.929  1.00  0.00           H  
ATOM   1372  N   ILE C 215     107.513   1.726-229.515  1.00 55.84           N  
ATOM   1373  CA  ILE C 215     108.014   2.017-228.169  1.00 57.35           C  
ATOM   1374  C   ILE C 215     107.671   3.448-227.758  1.00 59.11           C  
ATOM   1375  O   ILE C 215     107.174   3.686-226.650  1.00 59.62           O  
ATOM   1376  CB  ILE C 215     109.530   1.751-228.100  1.00 55.11           C  
ATOM   1377  CG1 ILE C 215     109.828   0.263-228.344  1.00 56.63           C  
ATOM   1378  CG2 ILE C 215     110.107   2.226-226.774  1.00 50.94           C  
ATOM   1379  CD1 ILE C 215     111.304  -0.108-228.159  1.00 50.99           C  
ATOM   1380  HN  ILE C 215     108.161   1.387-230.226  1.00  0.00           H  
ATOM   1381  N   LYS C 216     107.887   4.415-228.661  1.00 56.14           N  
ATOM   1382  CA  LYS C 216     107.540   5.807-228.380  1.00 54.90           C  
ATOM   1383  C   LYS C 216     106.050   5.960-228.084  1.00 51.42           C  
ATOM   1384  O   LYS C 216     105.667   6.592-227.092  1.00 57.96           O  
ATOM   1385  CB  LYS C 216     107.952   6.695-229.560  1.00 67.45           C  
ATOM   1386  CG  LYS C 216     107.450   8.146-229.509  1.00 85.91           C  
ATOM   1387  CD  LYS C 216     108.448   9.092-228.820  1.00 98.66           C  
ATOM   1388  CE  LYS C 216     108.142  10.578-229.100  1.00 99.32           C  
ATOM   1389  NZ  LYS C 216     108.832  11.518-228.147  1.00 99.04           N1+
ATOM   1390  HN  LYS C 216     108.301   4.175-229.562  1.00  0.00           H  
ATOM   1391  HZ1 LYS C 216     108.630  12.500-228.332  1.00  0.00           H  
ATOM   1392  HZ2 LYS C 216     109.838  11.351-228.138  1.00  0.00           H  
ATOM   1393  HZ3 LYS C 216     108.613  11.279-227.180  1.00  0.00           H  
ATOM   1394  N   TYR C 217     105.187   5.381-228.932  1.00 50.80           N  
ATOM   1395  CA  TYR C 217     103.750   5.583-228.755  1.00 47.46           C  
ATOM   1396  C   TYR C 217     103.225   4.860-227.515  1.00 56.68           C  
ATOM   1397  O   TYR C 217     102.308   5.355-226.845  1.00 52.19           O  
ATOM   1398  CB  TYR C 217     102.990   5.111-230.003  1.00 57.61           C  
ATOM   1399  CG  TYR C 217     101.502   4.922-229.755  1.00 60.55           C  
ATOM   1400  CD1 TYR C 217     101.007   3.722-229.223  1.00 52.04           C  
ATOM   1401  CD2 TYR C 217     100.593   5.939-230.042  1.00 52.29           C  
ATOM   1402  CE1 TYR C 217      99.656   3.557-228.985  1.00 58.84           C  
ATOM   1403  CE2 TYR C 217      99.228   5.773-229.809  1.00 57.19           C  
ATOM   1404  CZ  TYR C 217      98.770   4.582-229.277  1.00 66.49           C  
ATOM   1405  OH  TYR C 217      97.421   4.394-229.037  1.00 78.81           O  
ATOM   1406  HN  TYR C 217     105.532   4.802-229.697  1.00  0.00           H  
ATOM   1407  HH  TYR C 217      96.814   5.097-229.237  1.00  0.00           H  
ATOM   1408  N   ALA C 218     103.750   3.660-227.234  1.00 54.74           N  
ATOM   1409  CA  ALA C 218     103.247   2.869-226.111  1.00 61.52           C  
ATOM   1410  C   ALA C 218     103.740   3.410-224.775  1.00 60.66           C  
ATOM   1411  O   ALA C 218     103.002   3.381-223.784  1.00 53.49           O  
ATOM   1412  CB  ALA C 218     103.653   1.399-226.260  1.00 57.46           C  
ATOM   1413  HN  ALA C 218     104.509   3.294-227.809  1.00  0.00           H  
ATOM   1414  N   THR C 219     104.981   3.902-224.731  1.00 59.85           N  
ATOM   1415  CA  THR C 219     105.498   4.482-223.493  1.00 58.49           C  
ATOM   1416  C   THR C 219     104.734   5.752-223.123  1.00 55.42           C  
ATOM   1417  O   THR C 219     104.272   5.886-221.981  1.00 50.55           O  
ATOM   1418  CB  THR C 219     107.003   4.745-223.610  1.00 56.46           C  
ATOM   1419  CG2 THR C 219     107.511   5.588-222.406  1.00 52.24           C  
ATOM   1420  OG1 THR C 219     107.706   3.485-223.651  1.00 54.66           O  
ATOM   1421  HN  THR C 219     105.569   3.873-225.564  1.00  0.00           H  
ATOM   1422  HG1 THR C 219     107.396   2.970-224.387  1.00  0.00           H  
ATOM   1423  N   ASN C 220     104.577   6.684-224.085  1.00 55.97           N  
ATOM   1424  CA  ASN C 220     103.715   7.870-223.942  1.00 45.74           C  
ATOM   1425  C   ASN C 220     104.009   8.602-222.630  1.00 56.99           C  
ATOM   1426  O   ASN C 220     103.111   8.927-221.846  1.00 57.34           O  
ATOM   1427  CB  ASN C 220     102.238   7.477-224.050  1.00 55.64           C  
ATOM   1428  CG  ASN C 220     101.294   8.657-223.960  1.00 57.44           C  
ATOM   1429  ND2 ASN C 220     100.206   8.479-223.223  1.00 62.69           N  
ATOM   1430  OD1 ASN C 220     101.534   9.710-224.534  1.00 68.55           O  
ATOM   1431  HN  ASN C 220     105.084   6.561-224.961  1.00  0.00           H  
ATOM   1432 1HD2 ASN C 220      99.570   9.274-223.162  1.00  0.00           H  
ATOM   1433 2HD2 ASN C 220     100.006   7.601-222.744  1.00  0.00           H  
ATOM   1434  N   ARG C 221     105.304   8.812-222.377  1.00 57.72           N  
ATOM   1435  CA  ARG C 221     105.781   9.517-221.190  1.00 61.94           C  
ATOM   1436  C   ARG C 221     105.349   8.827-219.895  1.00 62.01           C  
ATOM   1437  O   ARG C 221     105.098   9.489-218.881  1.00 57.82           O  
ATOM   1438  CB  ARG C 221     105.320  10.983-221.186  1.00 64.69           C  
ATOM   1439  CG  ARG C 221     105.881  11.853-222.295  1.00 74.73           C  
ATOM   1440  CD  ARG C 221     105.978  13.319-221.801  1.00 83.41           C  
ATOM   1441  NE  ARG C 221     105.438  14.287-222.751  1.00 90.61           N  
ATOM   1442  CZ  ARG C 221     106.072  15.394-223.139  1.00 99.33           C  
ATOM   1443  NH1 ARG C 221     107.277  15.677-222.652  1.00103.75           N1+
ATOM   1444  NH2 ARG C 221     105.498  16.228-224.004  1.00 99.20           N  
ATOM   1445  HN  ARG C 221     105.992   8.463-223.044  1.00  0.00           H  
ATOM   1446  HE  ARG C 221     104.515  14.104-223.144  1.00  0.00           H  
ATOM   1447 1HH1 ARG C 221     107.762  16.524-222.949  1.00  0.00           H  
ATOM   1448 2HH1 ARG C 221     107.717  15.038-221.989  1.00  0.00           H  
ATOM   1449 1HH2 ARG C 221     105.983  17.075-224.301  1.00  0.00           H  
ATOM   1450 2HH2 ARG C 221     104.574  16.011-224.377  1.00  0.00           H  
ATOM   1451  N   GLY C 222     105.268   7.493-219.900  1.00 67.02           N  
ATOM   1452  CA  GLY C 222     104.889   6.756-218.713  1.00 57.03           C  
ATOM   1453  C   GLY C 222     103.405   6.492-218.576  1.00 63.81           C  
ATOM   1454  O   GLY C 222     103.006   5.670-217.735  1.00 68.48           O  
ATOM   1455  HN  GLY C 222     105.478   6.983-220.758  1.00  0.00           H  
ATOM   1456  N   ASN C 223     102.572   7.155-219.373  1.00 58.11           N  
ATOM   1457  CA  ASN C 223     101.143   6.862-219.408  1.00 57.50           C  
ATOM   1458  C   ASN C 223     100.934   5.791-220.479  1.00 49.10           C  
ATOM   1459  O   ASN C 223     100.655   6.067-221.644  1.00 48.60           O  
ATOM   1460  CB  ASN C 223     100.355   8.139-219.671  1.00 55.85           C  
ATOM   1461  CG  ASN C 223      98.864   7.956-219.490  1.00 64.69           C  
ATOM   1462  ND2 ASN C 223      98.105   9.005-219.811  1.00 58.46           N  
ATOM   1463  OD1 ASN C 223      98.391   6.884-219.075  1.00 60.14           O  
ATOM   1464  HN  ASN C 223     102.942   7.889-219.977  1.00  0.00           H  
ATOM   1465 1HD2 ASN C 223      97.100   8.882-219.689  1.00  0.00           H  
ATOM   1466 2HD2 ASN C 223      98.493   9.885-220.152  1.00  0.00           H  
ATOM   1467  N   LEU C 224     101.098   4.531-220.078  1.00 52.14           N  
ATOM   1468  CA  LEU C 224     101.294   3.477-221.069  1.00 47.16           C  
ATOM   1469  C   LEU C 224      99.999   3.167-221.808  1.00 47.53           C  
ATOM   1470  O   LEU C 224      98.904   3.245-221.245  1.00 47.55           O  
ATOM   1471  CB  LEU C 224     101.851   2.223-220.407  1.00 51.34           C  
ATOM   1472  CG  LEU C 224     103.201   2.456-219.724  1.00 56.42           C  
ATOM   1473  CD1 LEU C 224     103.687   1.187-219.078  1.00 51.01           C  
ATOM   1474  CD2 LEU C 224     104.219   2.933-220.715  1.00 61.25           C  
ATOM   1475  HN  LEU C 224     101.087   4.304-219.084  1.00  0.00           H  
ATOM   1476  N   ARG C 225     100.139   2.852-223.101  1.00 48.90           N  
ATOM   1477  CA  ARG C 225      99.039   2.465-223.982  1.00 42.50           C  
ATOM   1478  C   ARG C 225      99.367   1.136-224.652  1.00 49.39           C  
ATOM   1479  O   ARG C 225     100.500   0.906-225.088  1.00 54.63           O  
ATOM   1480  CB  ARG C 225      98.761   3.547-225.071  1.00 42.58           C  
ATOM   1481  CG  ARG C 225      98.385   4.900-224.502  1.00 46.56           C  
ATOM   1482  CD  ARG C 225      98.226   6.001-225.574  1.00 56.31           C  
ATOM   1483  NE  ARG C 225      99.499   6.393-226.164  1.00 45.96           N  
ATOM   1484  CZ  ARG C 225      99.674   7.516-226.871  1.00 66.18           C  
ATOM   1485  NH1 ARG C 225      98.648   8.337-227.085  1.00 58.78           N1+
ATOM   1486  NH2 ARG C 225     100.868   7.836-227.366  1.00 48.31           N  
ATOM   1487  HN  ARG C 225     101.078   2.884-223.499  1.00  0.00           H  
ATOM   1488  HE  ARG C 225     100.301   5.778-226.031  1.00  0.00           H  
ATOM   1489 1HH1 ARG C 225      98.781   9.193-227.624  1.00  0.00           H  
ATOM   1490 2HH1 ARG C 225      97.733   8.092-226.706  1.00  0.00           H  
ATOM   1491 1HH2 ARG C 225     101.001   8.692-227.905  1.00  0.00           H  
ATOM   1492 2HH2 ARG C 225     101.654   7.207-227.202  1.00  0.00           H  
ATOM   1493  N   SER C 226      98.376   0.256-224.730  1.00 50.14           N  
ATOM   1494  CA  SER C 226      98.592  -1.041-225.363  1.00 57.09           C  
ATOM   1495  C   SER C 226      98.701  -0.885-226.879  1.00 58.63           C  
ATOM   1496  O   SER C 226      98.006  -0.061-227.483  1.00 61.10           O  
ATOM   1497  CB  SER C 226      97.462  -1.987-224.992  1.00 49.95           C  
ATOM   1498  OG  SER C 226      97.230  -1.913-223.606  1.00 55.51           O  
ATOM   1499  HN  SER C 226      97.460   0.487-224.346  1.00  0.00           H  
ATOM   1500  HG  SER C 226      96.524  -2.504-223.374  1.00  0.00           H  
ATOM   1501  N   ALA C 227      99.597  -1.664-227.493  1.00 57.27           N  
ATOM   1502  CA  ALA C 227      99.821  -1.559-228.933  1.00 58.94           C  
ATOM   1503  C   ALA C 227     100.479  -2.821-229.478  1.00 51.62           C  
ATOM   1504  O   ALA C 227     101.237  -3.494-228.779  1.00 52.53           O  
ATOM   1505  CB  ALA C 227     100.689  -0.342-229.282  1.00 53.42           C  
ATOM   1506  HN  ALA C 227     100.132  -2.341-226.949  1.00  0.00           H  
ATOM   1507  N   ILE C 228     100.207  -3.110-230.751  1.00 48.40           N  
ATOM   1508  CA  ILE C 228     100.890  -4.172-231.482  1.00 53.73           C  
ATOM   1509  C   ILE C 228     101.317  -3.633-232.846  1.00 55.43           C  
ATOM   1510  O   ILE C 228     100.596  -2.851-233.472  1.00 48.83           O  
ATOM   1511  CB  ILE C 228     100.013  -5.444-231.630  1.00 43.86           C  
ATOM   1512  CG1 ILE C 228     100.808  -6.577-232.284  1.00 49.05           C  
ATOM   1513  CG2 ILE C 228      98.736  -5.192-232.439  1.00 42.70           C  
ATOM   1514  CD1 ILE C 228     100.157  -7.963-232.107  1.00 42.59           C  
ATOM   1515  HN  ILE C 228      99.492  -2.566-231.234  1.00  0.00           H  
ATOM   1516  N   THR C 229     102.502  -4.037-233.294  1.00 52.33           N  
ATOM   1517  CA  THR C 229     102.973  -3.744-234.641  1.00 58.32           C  
ATOM   1518  C   THR C 229     103.107  -5.058-235.395  1.00 70.07           C  
ATOM   1519  O   THR C 229     103.702  -6.014-234.884  1.00 73.13           O  
ATOM   1520  CB  THR C 229     104.310  -3.003-234.627  1.00 54.76           C  
ATOM   1521  CG2 THR C 229     104.750  -2.676-236.040  1.00 48.55           C  
ATOM   1522  OG1 THR C 229     104.197  -1.798-233.854  1.00 56.01           O  
ATOM   1523  HN  THR C 229     103.105  -4.573-232.670  1.00  0.00           H  
ATOM   1524  HG1 THR C 229     103.921  -2.003-232.968  1.00  0.00           H  
ATOM   1525  N   VAL C 230     102.550  -5.106-236.600  1.00 68.53           N  
ATOM   1526  CA  VAL C 230     102.432  -6.336-237.369  1.00 64.49           C  
ATOM   1527  C   VAL C 230     103.313  -6.226-238.600  1.00 61.58           C  
ATOM   1528  O   VAL C 230     103.076  -5.380-239.473  1.00 52.40           O  
ATOM   1529  CB  VAL C 230     100.976  -6.624-237.757  1.00 61.26           C  
ATOM   1530  CG1 VAL C 230     100.906  -7.851-238.647  1.00 52.06           C  
ATOM   1531  CG2 VAL C 230     100.152  -6.825-236.507  1.00 55.69           C  
ATOM   1532  HN  VAL C 230     102.189  -4.242-237.004  1.00  0.00           H  
ATOM   1533  N   PHE C 231     104.304  -7.101-238.673  1.00 68.66           N  
ATOM   1534  CA  PHE C 231     105.247  -7.172-239.776  1.00 68.96           C  
ATOM   1535  C   PHE C 231     104.734  -8.140-240.826  1.00 64.90           C  
ATOM   1536  O   PHE C 231     103.739  -8.832-240.612  1.00 66.16           O  
ATOM   1537  CB  PHE C 231     106.612  -7.575-239.233  1.00 68.03           C  
ATOM   1538  CG  PHE C 231     107.296  -6.469-238.483  1.00 66.57           C  
ATOM   1539  CD1 PHE C 231     107.676  -5.310-239.144  1.00 73.84           C  
ATOM   1540  CD2 PHE C 231     107.545  -6.581-237.125  1.00 53.45           C  
ATOM   1541  CE1 PHE C 231     108.299  -4.281-238.462  1.00 75.31           C  
ATOM   1542  CE2 PHE C 231     108.167  -5.561-236.445  1.00 64.62           C  
ATOM   1543  CZ  PHE C 231     108.545  -4.408-237.118  1.00 72.00           C  
ATOM   1544  HN  PHE C 231     104.412  -7.766-237.908  1.00  0.00           H  
ATOM   1545  N   PRO C 232     105.359  -8.191-242.006  1.00 65.66           N  
ATOM   1546  CA  PRO C 232     104.785  -9.009-243.082  1.00 63.85           C  
ATOM   1547  C   PRO C 232     104.743 -10.483-242.714  1.00 59.82           C  
ATOM   1548  O   PRO C 232     105.593 -10.999-241.985  1.00 55.91           O  
ATOM   1549  CB  PRO C 232     105.715  -8.747-244.272  1.00 64.23           C  
ATOM   1550  CG  PRO C 232     106.336  -7.432-243.979  1.00 64.15           C  
ATOM   1551  CD  PRO C 232     106.515  -7.410-242.486  1.00 58.76           C  
ATOM   1552  N   GLN C 233     103.715 -11.155-243.219  1.00 61.91           N  
ATOM   1553  CA  GLN C 233     103.453 -12.531-242.837  1.00 61.62           C  
ATOM   1554  C   GLN C 233     104.459 -13.476-243.479  1.00 60.21           C  
ATOM   1555  O   GLN C 233     105.016 -13.200-244.545  1.00 64.29           O  
ATOM   1556  CB  GLN C 233     102.044 -12.927-243.261  1.00 62.94           C  
ATOM   1557  CG  GLN C 233     101.860 -12.871-244.756  1.00 67.42           C  
ATOM   1558  CD  GLN C 233     100.523 -12.293-245.148  1.00 73.84           C  
ATOM   1559  NE2 GLN C 233      99.852 -12.937-246.103  1.00 63.12           N  
ATOM   1560  OE1 GLN C 233     100.083 -11.283-244.588  1.00 75.77           O  
ATOM   1561  HN  GLN C 233     103.097 -10.696-243.888  1.00  0.00           H  
ATOM   1562 1HE2 GLN C 233      98.948 -12.546-246.368  1.00  0.00           H  
ATOM   1563 2HE2 GLN C 233     100.215 -13.771-246.565  1.00  0.00           H  
ATOM   1564  N   ARG C 234     104.683 -14.611-242.823  1.00 54.12           N  
ATOM   1565  CA  ARG C 234     105.430 -15.682-243.466  1.00 68.96           C  
ATOM   1566  C   ARG C 234     104.752 -16.046-244.785  1.00 78.01           C  
ATOM   1567  O   ARG C 234     103.528 -16.190-244.850  1.00 76.87           O  
ATOM   1568  CB  ARG C 234     105.512 -16.897-242.544  1.00 65.74           C  
ATOM   1569  CG  ARG C 234     105.863 -18.209-243.248  1.00 65.19           C  
ATOM   1570  CD  ARG C 234     105.839 -19.336-242.232  1.00 78.32           C  
ATOM   1571  NE  ARG C 234     106.638 -19.009-241.056  1.00 82.98           N  
ATOM   1572  CZ  ARG C 234     106.298 -19.338-239.815  1.00 78.87           C  
ATOM   1573  NH1 ARG C 234     105.164 -19.989-239.589  1.00 76.17           N1+
ATOM   1574  NH2 ARG C 234     107.081 -19.004-238.802  1.00 76.41           N  
ATOM   1575  HN  ARG C 234     104.333 -14.731-241.873  1.00  0.00           H  
ATOM   1576  HE  ARG C 234     107.509 -18.497-241.195  1.00  0.00           H  
ATOM   1577 1HH1 ARG C 234     104.560 -20.246-240.370  1.00  0.00           H  
ATOM   1578 2HH1 ARG C 234     104.903 -20.242-238.636  1.00  0.00           H  
ATOM   1579 1HH2 ARG C 234     107.953 -18.504-238.976  1.00  0.00           H  
ATOM   1580 2HH2 ARG C 234     106.820 -19.257-237.849  1.00  0.00           H  
ATOM   1581  N   CYS C 235     105.547 -16.175-245.835  1.00 86.59           N  
ATOM   1582  CA  CYS C 235     105.018 -16.367-247.169  1.00104.07           C  
ATOM   1583  C   CYS C 235     105.438 -17.719-247.724  1.00114.01           C  
ATOM   1584  O   CYS C 235     106.484 -18.257-247.342  1.00108.89           O  
ATOM   1585  CB  CYS C 235     105.473 -15.234-248.099  1.00110.91           C  
ATOM   1586  SG  CYS C 235     104.049 -14.299-248.693  1.00118.00           S  
ATOM   1587  HN  CYS C 235     106.558 -16.138-245.701  1.00  0.00           H  
ATOM   1588  N   PRO C 236     104.646 -18.288-248.651  1.00123.70           N  
ATOM   1589  CA  PRO C 236     104.811 -19.713-248.998  1.00119.51           C  
ATOM   1590  C   PRO C 236     106.179 -20.072-249.548  1.00114.21           C  
ATOM   1591  O   PRO C 236     106.605 -21.226-249.416  1.00109.08           O  
ATOM   1592  CB  PRO C 236     103.710 -19.941-250.048  1.00122.97           C  
ATOM   1593  CG  PRO C 236     103.442 -18.582-250.624  1.00125.62           C  
ATOM   1594  CD  PRO C 236     103.580 -17.654-249.456  1.00126.90           C  
ATOM   1595  N   GLY C 237     106.883 -19.128-250.159  1.00111.43           N  
ATOM   1596  CA  GLY C 237     108.174 -19.444-250.725  1.00110.86           C  
ATOM   1597  C   GLY C 237     109.278 -18.531-250.245  1.00111.27           C  
ATOM   1598  O   GLY C 237     109.468 -17.444-250.798  1.00110.63           O  
ATOM   1599  HN  GLY C 237     106.513 -18.180-250.229  1.00  0.00           H  
ATOM   1600  N   ARG C 238     109.999 -18.967-249.207  1.00116.27           N  
ATOM   1601  CA  ARG C 238     111.198 -18.297-248.707  1.00116.84           C  
ATOM   1602  C   ARG C 238     110.897 -16.915-248.128  1.00114.51           C  
ATOM   1603  O   ARG C 238     110.453 -16.012-248.844  1.00116.04           O  
ATOM   1604  CB  ARG C 238     112.249 -18.192-249.822  1.00117.57           C  
ATOM   1605  CG  ARG C 238     113.582 -18.883-249.539  1.00112.89           C  
ATOM   1606  CD  ARG C 238     113.576 -20.337-249.974  1.00110.27           C  
ATOM   1607  NE  ARG C 238     113.033 -20.490-251.318  1.00117.81           N  
ATOM   1608  CZ  ARG C 238     113.731 -20.321-252.435  1.00124.90           C  
ATOM   1609  NH1 ARG C 238     113.138 -20.479-253.609  1.00115.18           N1+
ATOM   1610  NH2 ARG C 238     115.013 -19.992-252.380  1.00138.59           N  
ATOM   1611  HN  ARG C 238     109.694 -19.819-248.736  1.00  0.00           H  
ATOM   1612  HE  ARG C 238     112.049 -20.744-251.407  1.00  0.00           H  
ATOM   1613 1HH1 ARG C 238     112.151 -20.732-253.651  1.00  0.00           H  
ATOM   1614 2HH1 ARG C 238     113.674 -20.349-254.467  1.00  0.00           H  
ATOM   1615 1HH2 ARG C 238     115.470 -19.870-251.476  1.00  0.00           H  
ATOM   1616 2HH2 ARG C 238     115.549 -19.862-253.238  1.00  0.00           H  
ATOM   1617  N   GLY C 239     111.141 -16.730-246.833  1.00107.89           N  
ATOM   1618  CA  GLY C 239     111.070 -15.396-246.270  1.00107.36           C  
ATOM   1619  C   GLY C 239     110.432 -15.328-244.902  1.00103.87           C  
ATOM   1620  O   GLY C 239     109.313 -15.817-244.708  1.00102.54           O  
ATOM   1621  HN  GLY C 239     111.377 -17.524-246.238  1.00  0.00           H  
ATOM   1622  N   ASP C 240     111.131 -14.713-243.947  1.00 99.10           N  
ATOM   1623  CA  ASP C 240     110.630 -14.620-242.574  1.00 93.45           C  
ATOM   1624  C   ASP C 240     111.304 -13.469-241.845  1.00 81.33           C  
ATOM   1625  O   ASP C 240     112.522 -13.501-241.627  1.00 73.98           O  
ATOM   1626  CB  ASP C 240     110.854 -15.932-241.823  1.00 95.95           C  
ATOM   1627  CG  ASP C 240     109.559 -16.613-241.464  1.00 99.67           C  
ATOM   1628  OD1 ASP C 240     108.587 -15.878-241.228  1.00100.81           O  
ATOM   1629  OD2 ASP C 240     109.498 -17.861-241.441  1.00101.22           O1-
ATOM   1630  HN  ASP C 240     112.034 -14.299-244.178  1.00  0.00           H  
ATOM   1631  N   PHE C 241     110.517 -12.460-241.471  1.00 73.49           N  
ATOM   1632  CA  PHE C 241     110.943 -11.523-240.443  1.00 62.84           C  
ATOM   1633  C   PHE C 241     110.886 -12.189-239.075  1.00 73.56           C  
ATOM   1634  O   PHE C 241     109.933 -12.909-238.758  1.00 68.29           O  
ATOM   1635  CB  PHE C 241     110.052 -10.285-240.425  1.00 57.79           C  
ATOM   1636  CG  PHE C 241     110.236  -9.374-241.605  1.00 58.54           C  
ATOM   1637  CD1 PHE C 241     109.548  -9.601-242.785  1.00 58.97           C  
ATOM   1638  CD2 PHE C 241     111.073  -8.272-241.520  1.00 65.44           C  
ATOM   1639  CE1 PHE C 241     109.708  -8.753-243.871  1.00 65.34           C  
ATOM   1640  CE2 PHE C 241     111.240  -7.415-242.604  1.00 66.13           C  
ATOM   1641  CZ  PHE C 241     110.556  -7.662-243.778  1.00 65.72           C  
ATOM   1642  HN  PHE C 241     109.604 -12.343-241.911  1.00  0.00           H  
ATOM   1643  N   ARG C 242     111.911 -11.938-238.260  1.00 75.71           N  
ATOM   1644  CA  ARG C 242     111.976 -12.417-236.886  1.00 63.23           C  
ATOM   1645  C   ARG C 242     112.614 -11.337-236.033  1.00 69.72           C  
ATOM   1646  O   ARG C 242     113.426 -10.545-236.518  1.00 71.74           O  
ATOM   1647  CB  ARG C 242     112.799 -13.710-236.742  1.00 59.96           C  
ATOM   1648  CG  ARG C 242     112.152 -14.970-237.323  1.00 64.55           C  
ATOM   1649  CD  ARG C 242     110.825 -15.281-236.653  1.00 66.71           C  
ATOM   1650  NE  ARG C 242     111.015 -15.628-235.252  1.00 68.61           N  
ATOM   1651  CZ  ARG C 242     111.195 -16.875-234.826  1.00 69.42           C  
ATOM   1652  NH1 ARG C 242     111.204 -17.872-235.708  1.00 72.78           N1+
ATOM   1653  NH2 ARG C 242     111.366 -17.122-233.526  1.00 52.18           N  
ATOM   1654  HN  ARG C 242     112.689 -11.383-238.617  1.00  0.00           H  
ATOM   1655  HE  ARG C 242     111.010 -14.877-234.562  1.00  0.00           H  
ATOM   1656 1HH1 ARG C 242     111.342 -18.828-235.381  1.00  0.00           H  
ATOM   1657 2HH1 ARG C 242     111.073 -17.683-236.702  1.00  0.00           H  
ATOM   1658 1HH2 ARG C 242     111.504 -18.078-233.199  1.00  0.00           H  
ATOM   1659 2HH2 ARG C 242     111.359 -16.358-232.850  1.00  0.00           H  
ATOM   1660  N   ILE C 243     112.231 -11.305-234.763  1.00 69.14           N  
ATOM   1661  CA  ILE C 243     112.925 -10.519-233.751  1.00 63.00           C  
ATOM   1662  C   ILE C 243     113.557 -11.516-232.794  1.00 58.35           C  
ATOM   1663  O   ILE C 243     112.849 -12.251-232.100  1.00 63.07           O  
ATOM   1664  CB  ILE C 243     111.977  -9.552-233.028  1.00 61.46           C  
ATOM   1665  CG1 ILE C 243     111.291  -8.656-234.061  1.00 63.88           C  
ATOM   1666  CG2 ILE C 243     112.741  -8.717-232.000  1.00 57.08           C  
ATOM   1667  CD1 ILE C 243     110.339  -7.635-233.480  1.00 63.01           C  
ATOM   1668  HN  ILE C 243     111.417 -11.853-234.484  1.00  0.00           H  
ATOM   1669  N   TRP C 244     114.885 -11.576-232.793  1.00 63.52           N  
ATOM   1670  CA  TRP C 244     115.586 -12.552-231.973  1.00 71.88           C  
ATOM   1671  C   TRP C 244     115.469 -12.257-230.480  1.00 68.13           C  
ATOM   1672  O   TRP C 244     115.586 -13.181-229.670  1.00 72.67           O  
ATOM   1673  CB  TRP C 244     117.059 -12.615-232.378  1.00 73.76           C  
ATOM   1674  CG  TRP C 244     117.284 -13.253-233.704  1.00 67.89           C  
ATOM   1675  CD1 TRP C 244     116.461 -13.205-234.788  1.00 72.10           C  
ATOM   1676  CD2 TRP C 244     118.396 -14.059-234.080  1.00 71.28           C  
ATOM   1677  CE2 TRP C 244     118.188 -14.465-235.414  1.00 74.79           C  
ATOM   1678  CE3 TRP C 244     119.555 -14.476-233.422  1.00 75.09           C  
ATOM   1679  NE1 TRP C 244     116.996 -13.932-235.823  1.00 74.28           N  
ATOM   1680  CZ2 TRP C 244     119.092 -15.266-236.099  1.00 77.89           C  
ATOM   1681  CZ3 TRP C 244     120.453 -15.272-234.102  1.00 82.09           C  
ATOM   1682  CH2 TRP C 244     120.218 -15.658-235.428  1.00 84.39           C  
ATOM   1683  HN  TRP C 244     115.419 -10.930-233.374  1.00  0.00           H  
ATOM   1684  N   ASN C 245     115.238 -11.004-230.099  1.00 50.26           N  
ATOM   1685  CA  ASN C 245     115.050 -10.690-228.693  1.00 59.55           C  
ATOM   1686  C   ASN C 245     113.674 -11.163-228.242  1.00 61.22           C  
ATOM   1687  O   ASN C 245     112.691 -11.061-228.984  1.00 60.04           O  
ATOM   1688  CB  ASN C 245     115.210  -9.183-228.456  1.00 62.22           C  
ATOM   1689  CG  ASN C 245     116.619  -8.685-228.765  1.00 59.24           C  
ATOM   1690  ND2 ASN C 245     117.399  -8.411-227.727  1.00 55.91           N  
ATOM   1691  OD1 ASN C 245     116.991  -8.543-229.922  1.00 60.29           O  
ATOM   1692  HN  ASN C 245     115.193 -10.261-230.796  1.00  0.00           H  
ATOM   1693 1HD2 ASN C 245     118.341  -8.078-227.934  1.00  0.00           H  
ATOM   1694 2HD2 ASN C 245     117.089  -8.529-226.763  1.00  0.00           H  
ATOM   1695  N   SER C 246     113.603 -11.707-227.025  1.00 52.14           N  
ATOM   1696  CA  SER C 246     112.305 -12.149-226.528  1.00 50.50           C  
ATOM   1697  C   SER C 246     111.461 -10.969-226.075  1.00 52.60           C  
ATOM   1698  O   SER C 246     110.234 -11.076-225.996  1.00 48.36           O  
ATOM   1699  CB  SER C 246     112.479 -13.146-225.387  1.00 47.05           C  
ATOM   1700  OG  SER C 246     113.091 -12.522-224.269  1.00 54.00           O  
ATOM   1701  HN  SER C 246     114.441 -11.812-226.453  1.00  0.00           H  
ATOM   1702  HG  SER C 246     113.199 -13.143-223.558  1.00  0.00           H  
ATOM   1703  N   GLN C 247     112.098  -9.853-225.755  1.00 57.29           N  
ATOM   1704  CA  GLN C 247     111.399  -8.604-225.517  1.00 54.60           C  
ATOM   1705  C   GLN C 247     112.216  -7.473-226.123  1.00 54.63           C  
ATOM   1706  O   GLN C 247     113.440  -7.575-226.264  1.00 51.10           O  
ATOM   1707  CB  GLN C 247     111.161  -8.349-224.019  1.00 56.31           C  
ATOM   1708  CG  GLN C 247     110.057  -9.169-223.396  1.00 43.58           C  
ATOM   1709  CD  GLN C 247     109.934  -8.929-221.896  1.00 56.41           C  
ATOM   1710  NE2 GLN C 247     109.549  -9.971-221.162  1.00 52.78           N  
ATOM   1711  OE1 GLN C 247     110.177  -7.825-221.402  1.00 52.36           O  
ATOM   1712  HN  GLN C 247     113.115  -9.872-225.673  1.00  0.00           H  
ATOM   1713 1HE2 GLN C 247     109.348 -10.884-221.570  1.00  0.00           H  
ATOM   1714 2HE2 GLN C 247     109.467  -9.810-220.158  1.00  0.00           H  
ATOM   1715  N   LEU C 248     111.520  -6.397-226.497  1.00 51.77           N  
ATOM   1716  CA  LEU C 248     112.208  -5.238-227.044  1.00 56.55           C  
ATOM   1717  C   LEU C 248     113.178  -4.653-226.033  1.00 58.78           C  
ATOM   1718  O   LEU C 248     114.268  -4.203-226.405  1.00 54.62           O  
ATOM   1719  CB  LEU C 248     111.177  -4.198-227.485  1.00 53.78           C  
ATOM   1720  CG  LEU C 248     110.185  -4.773-228.512  1.00 48.49           C  
ATOM   1721  CD1 LEU C 248     109.088  -3.774-228.879  1.00 45.45           C  
ATOM   1722  CD2 LEU C 248     110.911  -5.255-229.767  1.00 48.70           C  
ATOM   1723  HN  LEU C 248     110.505  -6.388-226.399  1.00  0.00           H  
ATOM   1724  N   VAL C 249     112.813  -4.680-224.754  1.00 59.16           N  
ATOM   1725  CA  VAL C 249     113.678  -4.246-223.663  1.00 60.72           C  
ATOM   1726  C   VAL C 249     114.062  -5.479-222.852  1.00 59.06           C  
ATOM   1727  O   VAL C 249     113.190  -6.217-222.388  1.00 64.68           O  
ATOM   1728  CB  VAL C 249     112.989  -3.176-222.793  1.00 52.06           C  
ATOM   1729  CG1 VAL C 249     113.989  -2.469-221.954  1.00 50.81           C  
ATOM   1730  CG2 VAL C 249     112.279  -2.175-223.658  1.00 55.15           C  
ATOM   1731  HN  VAL C 249     111.880  -5.022-224.525  1.00  0.00           H  
ATOM   1732  N   ARG C 250     115.366  -5.717-222.718  1.00 58.60           N  
ATOM   1733  CA  ARG C 250     115.912  -6.825-221.940  1.00 57.36           C  
ATOM   1734  C   ARG C 250     117.256  -6.392-221.375  1.00 60.51           C  
ATOM   1735  O   ARG C 250     118.054  -5.778-222.092  1.00 74.71           O  
ATOM   1736  CB  ARG C 250     116.108  -8.080-222.800  1.00 64.04           C  
ATOM   1737  CG  ARG C 250     114.834  -8.762-223.279  1.00 60.65           C  
ATOM   1738  CD  ARG C 250     114.437  -9.885-222.353  1.00 55.09           C  
ATOM   1739  NE  ARG C 250     113.788  -9.387-221.151  1.00 50.53           N  
ATOM   1740  CZ  ARG C 250     113.309 -10.169-220.189  1.00 68.38           C  
ATOM   1741  NH1 ARG C 250     113.415 -11.488-220.299  1.00 69.32           N1+
ATOM   1742  NH2 ARG C 250     112.730  -9.634-219.116  1.00 76.33           N  
ATOM   1743  HN  ARG C 250     116.020  -5.089-223.186  1.00  0.00           H  
ATOM   1744  HE  ARG C 250     113.695  -8.377-221.039  1.00  0.00           H  
ATOM   1745 1HH1 ARG C 250     113.859 -11.898-221.121  1.00  0.00           H  
ATOM   1746 2HH1 ARG C 250     113.047 -12.088-219.561  1.00  0.00           H  
ATOM   1747 1HH2 ARG C 250     112.649  -8.621-219.032  1.00  0.00           H  
ATOM   1748 2HH2 ARG C 250     112.362 -10.234-218.378  1.00  0.00           H  
ATOM   1749  N   TYR C 251     117.513  -6.708-220.109  1.00 49.09           N  
ATOM   1750  CA  TYR C 251     118.835  -6.468-219.556  1.00 55.10           C  
ATOM   1751  C   TYR C 251     119.777  -7.614-219.911  1.00 64.69           C  
ATOM   1752  O   TYR C 251     119.353  -8.737-220.203  1.00 67.60           O  
ATOM   1753  CB  TYR C 251     118.776  -6.291-218.040  1.00 46.15           C  
ATOM   1754  CG  TYR C 251     117.976  -5.098-217.601  1.00 48.50           C  
ATOM   1755  CD1 TYR C 251     118.244  -3.833-218.109  1.00 42.45           C  
ATOM   1756  CD2 TYR C 251     116.935  -5.239-216.694  1.00 50.14           C  
ATOM   1757  CE1 TYR C 251     117.503  -2.734-217.704  1.00 52.44           C  
ATOM   1758  CE2 TYR C 251     116.196  -4.155-216.285  1.00 56.49           C  
ATOM   1759  CZ  TYR C 251     116.485  -2.904-216.791  1.00 57.28           C  
ATOM   1760  OH  TYR C 251     115.730  -1.839-216.374  1.00 60.60           O  
ATOM   1761  HN  TYR C 251     116.783  -7.118-219.527  1.00  0.00           H  
ATOM   1762  HH  TYR C 251     115.929  -0.978-216.722  1.00  0.00           H  
ATOM   1763  N   ALA C 252     121.076  -7.320-219.872  1.00 66.34           N  
ATOM   1764  CA  ALA C 252     122.058  -8.307-220.287  1.00 61.99           C  
ATOM   1765  C   ALA C 252     122.365  -9.290-219.162  1.00 57.02           C  
ATOM   1766  O   ALA C 252     122.054  -9.068-217.990  1.00 57.10           O  
ATOM   1767  CB  ALA C 252     123.347  -7.632-220.745  1.00 64.36           C  
ATOM   1768  HN  ALA C 252     121.381  -6.401-219.551  1.00  0.00           H  
ATOM   1769  N   GLY C 253     122.990 -10.389-219.537  1.00 57.36           N  
ATOM   1770  CA  GLY C 253     123.379 -11.386-218.569  1.00 63.58           C  
ATOM   1771  C   GLY C 253     124.736 -11.951-218.922  1.00 73.24           C  
ATOM   1772  O   GLY C 253     124.879 -12.678-219.913  1.00 80.78           O  
ATOM   1773  HN  GLY C 253     123.201 -10.536-220.524  1.00  0.00           H  
ATOM   1774  N   TYR C 254     125.737 -11.613-218.125  1.00 79.81           N  
ATOM   1775  CA  TYR C 254     127.116 -11.986-218.381  1.00 85.91           C  
ATOM   1776  C   TYR C 254     127.507 -13.119-217.447  1.00 87.12           C  
ATOM   1777  O   TYR C 254     127.191 -13.082-216.257  1.00 92.50           O  
ATOM   1778  CB  TYR C 254     128.050 -10.789-218.176  1.00 82.38           C  
ATOM   1779  CG  TYR C 254     127.549  -9.493-218.798  1.00 84.71           C  
ATOM   1780  CD1 TYR C 254     127.645  -9.271-220.170  1.00 84.18           C  
ATOM   1781  CD2 TYR C 254     126.998  -8.487-218.012  1.00 82.59           C  
ATOM   1782  CE1 TYR C 254     127.199  -8.092-220.739  1.00 79.06           C  
ATOM   1783  CE2 TYR C 254     126.548  -7.305-218.576  1.00 81.16           C  
ATOM   1784  CZ  TYR C 254     126.654  -7.116-219.940  1.00 78.90           C  
ATOM   1785  OH  TYR C 254     126.204  -5.945-220.507  1.00 79.33           O  
ATOM   1786  HN  TYR C 254     125.529 -11.064-217.291  1.00  0.00           H  
ATOM   1787  HH  TYR C 254     125.827  -5.270-219.955  1.00  0.00           H  
ATOM   1788  N   ARG C 255     128.181 -14.130-217.985  1.00 81.89           N  
ATOM   1789  CA  ARG C 255     128.665 -15.227-217.160  1.00 81.51           C  
ATOM   1790  C   ARG C 255     130.082 -14.937-216.687  1.00 82.26           C  
ATOM   1791  O   ARG C 255     130.899 -14.396-217.436  1.00 80.62           O  
ATOM   1792  CB  ARG C 255     128.628 -16.545-217.925  1.00 79.79           C  
ATOM   1793  CG  ARG C 255     128.522 -17.762-217.024  1.00 76.86           C  
ATOM   1794  CD  ARG C 255     127.538 -18.728-217.615  1.00 84.05           C  
ATOM   1795  NE  ARG C 255     127.535 -18.624-219.074  1.00 96.30           N  
ATOM   1796  CZ  ARG C 255     126.910 -19.471-219.888  1.00109.46           C  
ATOM   1797  NH1 ARG C 255     126.233 -20.503-219.394  1.00114.45           N1+
ATOM   1798  NH2 ARG C 255     126.963 -19.293-221.204  1.00110.32           N  
ATOM   1799  HN  ARG C 255     128.361 -14.137-218.989  1.00  0.00           H  
ATOM   1800  HE  ARG C 255     128.047 -17.849-219.496  1.00  0.00           H  
ATOM   1801 1HH1 ARG C 255     126.192 -20.640-218.384  1.00  0.00           H  
ATOM   1802 2HH1 ARG C 255     125.754 -21.152-220.018  1.00  0.00           H  
ATOM   1803 1HH2 ARG C 255     127.482 -18.501-221.583  1.00  0.00           H  
ATOM   1804 2HH2 ARG C 255     126.484 -19.942-221.828  1.00  0.00           H  
ATOM   1805  N   GLN C 256     130.367 -15.300-215.439  1.00 90.27           N  
ATOM   1806  CA  GLN C 256     131.659 -15.041-214.817  1.00102.08           C  
ATOM   1807  C   GLN C 256     132.419 -16.350-214.612  1.00111.22           C  
ATOM   1808  O   GLN C 256     131.890 -17.443-214.847  1.00112.87           O  
ATOM   1809  CB  GLN C 256     131.471 -14.303-213.488  1.00 95.59           C  
ATOM   1810  CG  GLN C 256     130.351 -13.265-213.510  1.00 88.60           C  
ATOM   1811  CD  GLN C 256     130.675 -12.036-214.357  1.00 86.77           C  
ATOM   1812  NE2 GLN C 256     130.081 -11.966-215.546  1.00 84.21           N  
ATOM   1813  OE1 GLN C 256     131.430 -11.155-213.936  1.00 86.39           O  
ATOM   1814  HN  GLN C 256     129.650 -15.780-214.894  1.00  0.00           H  
ATOM   1815 1HE2 GLN C 256     129.457 -12.694-215.894  1.00  0.00           H  
ATOM   1816 2HE2 GLN C 256     130.297 -11.145-216.112  1.00  0.00           H  
ATOM   1817  N   GLN C 257     133.687 -16.231-214.183  1.00110.26           N  
ATOM   1818  CA  GLN C 257     134.487 -17.434-213.957  1.00109.09           C  
ATOM   1819  C   GLN C 257     134.019 -18.185-212.723  1.00109.58           C  
ATOM   1820  O   GLN C 257     134.189 -19.408-212.648  1.00113.46           O  
ATOM   1821  CB  GLN C 257     135.982 -17.107-213.828  1.00111.94           C  
ATOM   1822  CG  GLN C 257     136.933 -18.319-214.070  1.00113.89           C  
ATOM   1823  CD  GLN C 257     137.266 -19.134-212.813  1.00105.10           C  
ATOM   1824  NE2 GLN C 257     137.653 -20.388-213.015  1.00 89.97           N  
ATOM   1825  OE1 GLN C 257     137.179 -18.640-211.688  1.00106.13           O  
ATOM   1826  HN  GLN C 257     134.088 -15.308-214.016  1.00  0.00           H  
ATOM   1827 1HE2 GLN C 257     137.725 -20.797-213.947  1.00  0.00           H  
ATOM   1828 2HE2 GLN C 257     137.874 -20.930-212.180  1.00  0.00           H  
ATOM   1829  N   ASP C 258     133.420 -17.493-211.754  1.00111.18           N  
ATOM   1830  CA  ASP C 258     132.881 -18.180-210.585  1.00120.73           C  
ATOM   1831  C   ASP C 258     131.561 -18.905-210.882  1.00123.01           C  
ATOM   1832  O   ASP C 258     130.922 -19.408-209.951  1.00127.46           O  
ATOM   1833  CB  ASP C 258     132.721 -17.198-209.406  1.00124.05           C  
ATOM   1834  CG  ASP C 258     131.416 -16.397-209.450  1.00125.68           C  
ATOM   1835  OD1 ASP C 258     130.957 -16.035-210.558  1.00126.58           O  
ATOM   1836  OD2 ASP C 258     130.855 -16.114-208.362  1.00124.34           O1-
ATOM   1837  HN  ASP C 258     133.338 -16.479-211.830  1.00  0.00           H  
ATOM   1838  N   GLY C 259     131.161 -18.986-212.156  1.00115.83           N  
ATOM   1839  CA  GLY C 259     129.939 -19.651-212.552  1.00110.02           C  
ATOM   1840  C   GLY C 259     128.684 -18.813-212.449  1.00101.78           C  
ATOM   1841  O   GLY C 259     127.681 -19.142-213.097  1.00 95.79           O  
ATOM   1842  HN  GLY C 259     131.742 -18.561-212.879  1.00  0.00           H  
ATOM   1843  N   SER C 260     128.705 -17.742-211.658  1.00 99.54           N  
ATOM   1844  CA  SER C 260     127.535 -16.903-211.473  1.00 94.49           C  
ATOM   1845  C   SER C 260     127.318 -16.012-212.694  1.00 94.43           C  
ATOM   1846  O   SER C 260     128.152 -15.933-213.603  1.00 97.05           O  
ATOM   1847  CB  SER C 260     127.678 -16.059-210.206  1.00 91.38           C  
ATOM   1848  OG  SER C 260     128.757 -15.148-210.312  1.00 90.72           O  
ATOM   1849  HN  SER C 260     129.568 -17.504-211.168  1.00  0.00           H  
ATOM   1850  HG  SER C 260     128.846 -14.624-209.525  1.00  0.00           H  
ATOM   1851  N   VAL C 261     126.172 -15.337-212.705  1.00 88.88           N  
ATOM   1852  CA  VAL C 261     125.785 -14.440-213.786  1.00 85.13           C  
ATOM   1853  C   VAL C 261     125.588 -13.043-213.214  1.00 81.87           C  
ATOM   1854  O   VAL C 261     124.977 -12.880-212.151  1.00 76.31           O  
ATOM   1855  CB  VAL C 261     124.506 -14.930-214.504  1.00 75.96           C  
ATOM   1856  CG1 VAL C 261     123.815 -13.791-215.211  1.00 75.40           C  
ATOM   1857  CG2 VAL C 261     124.842 -16.033-215.501  1.00 73.82           C  
ATOM   1858  HN  VAL C 261     125.533 -15.453-211.918  1.00  0.00           H  
ATOM   1859  N   ARG C 262     126.135 -12.042-213.909  1.00 81.43           N  
ATOM   1860  CA  ARG C 262     125.874 -10.633-213.636  1.00 78.16           C  
ATOM   1861  C   ARG C 262     124.831 -10.134-214.629  1.00 73.40           C  
ATOM   1862  O   ARG C 262     124.949 -10.380-215.834  1.00 70.53           O  
ATOM   1863  CB  ARG C 262     127.156  -9.802-213.744  1.00 83.07           C  
ATOM   1864  CG  ARG C 262     127.147  -8.534-212.905  1.00 81.74           C  
ATOM   1865  CD  ARG C 262     128.560  -8.021-212.626  1.00 87.59           C  
ATOM   1866  NE  ARG C 262     128.616  -7.188-211.422  1.00 93.09           N  
ATOM   1867  CZ  ARG C 262     128.266  -5.902-211.374  1.00 98.73           C  
ATOM   1868  NH1 ARG C 262     127.825  -5.287-212.469  1.00100.26           N1+
ATOM   1869  NH2 ARG C 262     128.352  -5.228-210.232  1.00 96.97           N  
ATOM   1870  HN  ARG C 262     126.770 -12.276-214.672  1.00  0.00           H  
ATOM   1871  HE  ARG C 262     128.946  -7.622-210.560  1.00  0.00           H  
ATOM   1872 1HH1 ARG C 262     127.759  -5.804-213.346  1.00  0.00           H  
ATOM   1873 2HH1 ARG C 262     127.557  -4.303-212.432  1.00  0.00           H  
ATOM   1874 1HH2 ARG C 262     128.690  -5.699-209.393  1.00  0.00           H  
ATOM   1875 2HH2 ARG C 262     128.084  -4.244-210.195  1.00  0.00           H  
ATOM   1876  N   GLY C 263     123.812  -9.441-214.127  1.00 68.26           N  
ATOM   1877  CA  GLY C 263     122.677  -9.100-214.960  1.00 62.77           C  
ATOM   1878  C   GLY C 263     121.598 -10.168-214.917  1.00 66.26           C  
ATOM   1879  O   GLY C 263     121.450 -10.873-213.916  1.00 67.61           O  
ATOM   1880  HN  GLY C 263     123.830  -9.148-213.150  1.00  0.00           H  
ATOM   1881  N   ASP C 264     120.845 -10.320-216.001  1.00 63.97           N  
ATOM   1882  CA  ASP C 264     119.645 -11.143-215.968  1.00 67.29           C  
ATOM   1883  C   ASP C 264     119.961 -12.559-216.449  1.00 65.59           C  
ATOM   1884  O   ASP C 264     120.298 -12.738-217.628  1.00 67.60           O  
ATOM   1885  CB  ASP C 264     118.556 -10.514-216.825  1.00 63.26           C  
ATOM   1886  CG  ASP C 264     117.195 -11.149-216.599  1.00 54.60           C  
ATOM   1887  OD1 ASP C 264     117.144 -12.281-216.057  1.00 49.75           O  
ATOM   1888  OD2 ASP C 264     116.180 -10.515-216.961  1.00 54.48           O1-
ATOM   1889  HN  ASP C 264     121.111  -9.854-216.868  1.00  0.00           H  
ATOM   1890  N   PRO C 265     119.851 -13.583-215.595  1.00 60.11           N  
ATOM   1891  CA  PRO C 265     120.124 -14.957-216.056  1.00 63.37           C  
ATOM   1892  C   PRO C 265     119.238 -15.402-217.200  1.00 60.77           C  
ATOM   1893  O   PRO C 265     119.661 -16.242-218.004  1.00 61.09           O  
ATOM   1894  CB  PRO C 265     119.874 -15.807-214.802  1.00 62.54           C  
ATOM   1895  CG  PRO C 265     120.059 -14.860-213.663  1.00 63.52           C  
ATOM   1896  CD  PRO C 265     119.529 -13.545-214.159  1.00 59.22           C  
ATOM   1897  N   ALA C 266     118.028 -14.850-217.311  1.00 60.37           N  
ATOM   1898  CA  ALA C 266     117.112 -15.258-218.372  1.00 57.74           C  
ATOM   1899  C   ALA C 266     117.615 -14.875-219.754  1.00 58.67           C  
ATOM   1900  O   ALA C 266     117.112 -15.392-220.752  1.00 58.44           O  
ATOM   1901  CB  ALA C 266     115.731 -14.644-218.130  1.00 53.34           C  
ATOM   1902  HN  ALA C 266     117.739 -14.133-216.645  1.00  0.00           H  
ATOM   1903  N   ASN C 267     118.599 -13.993-219.840  1.00 66.90           N  
ATOM   1904  CA  ASN C 267     119.040 -13.450-221.117  1.00 69.43           C  
ATOM   1905  C   ASN C 267     120.503 -13.778-221.399  1.00 72.09           C  
ATOM   1906  O   ASN C 267     121.172 -13.057-222.143  1.00 65.84           O  
ATOM   1907  CB  ASN C 267     118.818 -11.939-221.152  1.00 71.72           C  
ATOM   1908  CG  ASN C 267     117.362 -11.549-220.948  1.00 68.56           C  
ATOM   1909  ND2 ASN C 267     117.140 -10.505-220.151  1.00 61.73           N  
ATOM   1910  OD1 ASN C 267     116.450 -12.170-221.502  1.00 68.88           O  
ATOM   1911  HN  ASN C 267     119.062 -13.684-218.985  1.00  0.00           H  
ATOM   1912 1HD2 ASN C 267     117.893  -9.992-219.693  1.00  0.00           H  
ATOM   1913 2HD2 ASN C 267     116.164 -10.243-220.014  1.00  0.00           H  
ATOM   1914  N   VAL C 268     121.019 -14.864-220.809  1.00 73.52           N  
ATOM   1915  CA  VAL C 268     122.423 -15.210-221.021  1.00 78.14           C  
ATOM   1916  C   VAL C 268     122.664 -15.558-222.481  1.00 80.12           C  
ATOM   1917  O   VAL C 268     123.718 -15.230-223.042  1.00 87.18           O  
ATOM   1918  CB  VAL C 268     122.853 -16.361-220.087  1.00 80.07           C  
ATOM   1919  CG1 VAL C 268     124.284 -16.774-220.373  1.00 81.53           C  
ATOM   1920  CG2 VAL C 268     122.723 -15.942-218.638  1.00 84.04           C  
ATOM   1921  HN  VAL C 268     120.433 -15.449-220.213  1.00  0.00           H  
ATOM   1922  N   GLU C 269     121.679 -16.181-223.131  1.00 70.63           N  
ATOM   1923  CA  GLU C 269     121.863 -16.650-224.498  1.00 76.44           C  
ATOM   1924  C   GLU C 269     121.878 -15.487-225.486  1.00 76.02           C  
ATOM   1925  O   GLU C 269     122.760 -15.399-226.351  1.00 75.54           O  
ATOM   1926  CB  GLU C 269     120.761 -17.650-224.851  1.00 82.74           C  
ATOM   1927  CG  GLU C 269     121.196 -18.738-225.807  1.00 94.30           C  
ATOM   1928  CD  GLU C 269     120.046 -19.636-226.211  1.00106.97           C  
ATOM   1929  OE1 GLU C 269     118.925 -19.425-225.702  1.00110.06           O  
ATOM   1930  OE2 GLU C 269     120.261 -20.551-227.036  1.00111.01           O1-
ATOM   1931  HN  GLU C 269     120.785 -16.331-222.664  1.00  0.00           H  
ATOM   1932  N   ILE C 270     120.909 -14.579-225.368  1.00 73.18           N  
ATOM   1933  CA  ILE C 270     120.800 -13.469-226.309  1.00 67.83           C  
ATOM   1934  C   ILE C 270     121.880 -12.422-226.056  1.00 75.39           C  
ATOM   1935  O   ILE C 270     122.272 -11.684-226.975  1.00 77.19           O  
ATOM   1936  CB  ILE C 270     119.391 -12.873-226.224  1.00 57.76           C  
ATOM   1937  CG1 ILE C 270     119.187 -11.790-227.288  1.00 71.78           C  
ATOM   1938  CG2 ILE C 270     119.108 -12.401-224.794  1.00 44.22           C  
ATOM   1939  CD1 ILE C 270     119.251 -12.323-228.712  1.00 68.53           C  
ATOM   1940  HN  ILE C 270     120.233 -14.661-224.608  1.00  0.00           H  
ATOM   1941  N   THR C 271     122.374 -12.328-224.824  1.00 74.15           N  
ATOM   1942  CA  THR C 271     123.516 -11.463-224.569  1.00 78.21           C  
ATOM   1943  C   THR C 271     124.720 -11.945-225.363  1.00 80.22           C  
ATOM   1944  O   THR C 271     125.408 -11.152-226.017  1.00 72.08           O  
ATOM   1945  CB  THR C 271     123.821 -11.422-223.072  1.00 80.92           C  
ATOM   1946  CG2 THR C 271     125.054 -10.565-222.795  1.00 83.31           C  
ATOM   1947  OG1 THR C 271     122.700 -10.873-222.369  1.00 78.99           O  
ATOM   1948  HN  THR C 271     121.954 -12.860-224.062  1.00  0.00           H  
ATOM   1949  HG1 THR C 271     122.890 -10.848-221.438  1.00  0.00           H  
ATOM   1950  N   GLU C 272     124.959 -13.259-225.352  1.00 86.88           N  
ATOM   1951  CA  GLU C 272     126.106 -13.817-226.064  1.00 94.74           C  
ATOM   1952  C   GLU C 272     125.977 -13.625-227.569  1.00 92.51           C  
ATOM   1953  O   GLU C 272     126.970 -13.351-228.256  1.00 92.68           O  
ATOM   1954  CB  GLU C 272     126.263 -15.297-225.722  1.00100.86           C  
ATOM   1955  CG  GLU C 272     126.634 -15.537-224.273  1.00107.15           C  
ATOM   1956  CD  GLU C 272     127.573 -16.705-224.106  1.00112.27           C  
ATOM   1957  OE1 GLU C 272     127.269 -17.604-223.294  1.00111.08           O  
ATOM   1958  OE2 GLU C 272     128.617 -16.723-224.797  1.00117.09           O1-
ATOM   1959  HN  GLU C 272     124.333 -13.881-224.840  1.00  0.00           H  
ATOM   1960  N   LEU C 273     124.766 -13.778-228.106  1.00 90.90           N  
ATOM   1961  CA  LEU C 273     124.555 -13.481-229.518  1.00 87.50           C  
ATOM   1962  C   LEU C 273     124.873 -12.028-229.821  1.00 85.76           C  
ATOM   1963  O   LEU C 273     125.502 -11.722-230.840  1.00 87.17           O  
ATOM   1964  CB  LEU C 273     123.116 -13.799-229.920  1.00 81.56           C  
ATOM   1965  CG  LEU C 273     122.800 -15.281-230.046  1.00 77.65           C  
ATOM   1966  CD1 LEU C 273     121.374 -15.487-230.531  1.00 79.46           C  
ATOM   1967  CD2 LEU C 273     123.804 -15.923-230.984  1.00 75.34           C  
ATOM   1968  HN  LEU C 273     123.989 -14.102-227.530  1.00  0.00           H  
ATOM   1969  N   CYS C 274     124.449 -11.115-228.949  1.00 84.70           N  
ATOM   1970  CA  CYS C 274     124.642  -9.703-229.249  1.00 89.36           C  
ATOM   1971  C   CYS C 274     126.120  -9.348-229.317  1.00 88.45           C  
ATOM   1972  O   CYS C 274     126.515  -8.512-230.136  1.00 95.28           O  
ATOM   1973  CB  CYS C 274     123.905  -8.841-228.224  1.00 91.95           C  
ATOM   1974  SG  CYS C 274     122.133  -8.671-228.594  1.00 94.46           S  
ATOM   1975  HN  CYS C 274     123.995 -11.401-228.082  1.00  0.00           H  
ATOM   1976  N   ILE C 275     126.952 -10.002-228.503  1.00 88.09           N  
ATOM   1977  CA  ILE C 275     128.393  -9.758-228.558  1.00 89.88           C  
ATOM   1978  C   ILE C 275     128.947 -10.170-229.918  1.00 95.28           C  
ATOM   1979  O   ILE C 275     129.622  -9.387-230.601  1.00 96.98           O  
ATOM   1980  CB  ILE C 275     129.121 -10.498-227.417  1.00 82.15           C  
ATOM   1981  CG1 ILE C 275     128.354 -10.390-226.100  1.00 73.83           C  
ATOM   1982  CG2 ILE C 275     130.523  -9.943-227.233  1.00 84.39           C  
ATOM   1983  CD1 ILE C 275     128.206  -8.990-225.590  1.00 78.37           C  
ATOM   1984  HN  ILE C 275     126.579 -10.678-227.837  1.00  0.00           H  
ATOM   1985  N   GLN C 276     128.661 -11.406-230.331  1.00 99.48           N  
ATOM   1986  CA  GLN C 276     129.240 -11.938-231.560  1.00106.72           C  
ATOM   1987  C   GLN C 276     128.872 -11.089-232.768  1.00111.82           C  
ATOM   1988  O   GLN C 276     129.693 -10.893-233.670  1.00116.34           O  
ATOM   1989  CB  GLN C 276     128.787 -13.380-231.772  1.00109.80           C  
ATOM   1990  CG  GLN C 276     129.018 -14.287-230.575  1.00113.14           C  
ATOM   1991  CD  GLN C 276     128.471 -15.684-230.794  1.00116.97           C  
ATOM   1992  NE2 GLN C 276     128.633 -16.551-229.794  1.00117.11           N  
ATOM   1993  OE1 GLN C 276     127.908 -15.984-231.851  1.00116.62           O  
ATOM   1994  HN  GLN C 276     128.029 -11.987-229.780  1.00  0.00           H  
ATOM   1995 1HE2 GLN C 276     129.098 -16.303-228.921  1.00  0.00           H  
ATOM   1996 2HE2 GLN C 276     128.265 -17.491-229.941  1.00  0.00           H  
ATOM   1997  N   HIS C 277     127.646 -10.568-232.802  1.00114.47           N  
ATOM   1998  CA  HIS C 277     127.195  -9.767-233.934  1.00114.39           C  
ATOM   1999  C   HIS C 277     127.580  -8.306-233.740  1.00110.02           C  
ATOM   2000  O   HIS C 277     126.915  -7.407-234.265  1.00112.78           O  
ATOM   2001  CB  HIS C 277     125.682  -9.892-234.129  1.00113.88           C  
ATOM   2002  CG  HIS C 277     125.234 -11.249-234.584  1.00115.46           C  
ATOM   2003  CD2 HIS C 277     124.267 -11.622-235.457  1.00116.18           C  
ATOM   2004  ND1 HIS C 277     125.796 -12.416-234.115  1.00116.55           N  
ATOM   2005  CE1 HIS C 277     125.198 -13.449-234.680  1.00115.60           C  
ATOM   2006  NE2 HIS C 277     124.267 -12.995-235.499  1.00115.46           N  
ATOM   2007  HN  HIS C 277     127.011 -10.733-232.021  1.00  0.00           H  
ATOM   2008  N   GLY C 278     128.634  -8.060-232.973  1.00100.76           N  
ATOM   2009  CA  GLY C 278     129.196  -6.730-232.896  1.00 97.01           C  
ATOM   2010  C   GLY C 278     129.199  -6.064-231.537  1.00 90.14           C  
ATOM   2011  O   GLY C 278     130.197  -5.441-231.172  1.00 87.28           O  
ATOM   2012  HN  GLY C 278     129.052  -8.817-232.432  1.00  0.00           H  
ATOM   2013  N   TRP C 279     128.113  -6.196-230.776  1.00 88.94           N  
ATOM   2014  CA  TRP C 279     127.869  -5.301-229.648  1.00 94.59           C  
ATOM   2015  C   TRP C 279     128.935  -5.427-228.565  1.00 98.14           C  
ATOM   2016  O   TRP C 279     129.378  -6.526-228.220  1.00100.87           O  
ATOM   2017  CB  TRP C 279     126.494  -5.574-229.046  1.00 94.56           C  
ATOM   2018  CG  TRP C 279     126.208  -4.761-227.824  1.00 91.56           C  
ATOM   2019  CD1 TRP C 279     126.113  -3.409-227.750  1.00 90.80           C  
ATOM   2020  CD2 TRP C 279     125.964  -5.254-226.505  1.00 90.27           C  
ATOM   2021  CE2 TRP C 279     125.732  -4.140-225.681  1.00 90.47           C  
ATOM   2022  CE3 TRP C 279     125.919  -6.532-225.940  1.00 91.96           C  
ATOM   2023  NE1 TRP C 279     125.830  -3.024-226.466  1.00 88.88           N  
ATOM   2024  CZ2 TRP C 279     125.461  -4.261-224.320  1.00 93.99           C  
ATOM   2025  CZ3 TRP C 279     125.652  -6.654-224.591  1.00 92.46           C  
ATOM   2026  CH2 TRP C 279     125.425  -5.524-223.795  1.00 94.88           C  
ATOM   2027  HN  TRP C 279     127.441  -6.934-230.985  1.00  0.00           H  
ATOM   2028  N   THR C 280     129.325  -4.281-228.008  1.00 94.33           N  
ATOM   2029  CA  THR C 280     130.336  -4.248-226.961  1.00 90.11           C  
ATOM   2030  C   THR C 280     129.685  -4.485-225.607  1.00 83.25           C  
ATOM   2031  O   THR C 280     128.835  -3.683-225.191  1.00 78.15           O  
ATOM   2032  CB  THR C 280     131.070  -2.917-226.961  1.00 88.66           C  
ATOM   2033  CG2 THR C 280     131.938  -2.785-225.708  1.00 89.85           C  
ATOM   2034  OG1 THR C 280     131.897  -2.834-228.130  1.00 85.12           O  
ATOM   2035  HN  THR C 280     128.905  -3.406-228.323  1.00  0.00           H  
ATOM   2036  HG1 THR C 280     132.356  -2.002-228.130  1.00  0.00           H  
ATOM   2037  N   PRO C 281     130.046  -5.548-224.891  1.00 86.05           N  
ATOM   2038  CA  PRO C 281     129.366  -5.846-223.625  1.00 86.83           C  
ATOM   2039  C   PRO C 281     129.574  -4.748-222.594  1.00 90.50           C  
ATOM   2040  O   PRO C 281     130.564  -4.010-222.626  1.00102.75           O  
ATOM   2041  CB  PRO C 281     130.008  -7.164-223.173  1.00 86.11           C  
ATOM   2042  CG  PRO C 281     131.291  -7.261-223.937  1.00 88.73           C  
ATOM   2043  CD  PRO C 281     131.059  -6.557-225.239  1.00 88.13           C  
ATOM   2044  N   GLY C 282     128.610  -4.640-221.682  1.00 86.12           N  
ATOM   2045  CA  GLY C 282     128.740  -3.804-220.514  1.00 89.42           C  
ATOM   2046  C   GLY C 282     129.170  -4.611-219.297  1.00 86.17           C  
ATOM   2047  O   GLY C 282     129.450  -5.807-219.363  1.00 81.33           O  
ATOM   2048  HN  GLY C 282     127.747  -5.168-221.814  1.00  0.00           H  
ATOM   2049  N   ASN C 283     129.226  -3.918-218.161  1.00 89.09           N  
ATOM   2050  CA  ASN C 283     129.577  -4.546-216.893  1.00 98.57           C  
ATOM   2051  C   ASN C 283     128.491  -4.382-215.833  1.00 96.21           C  
ATOM   2052  O   ASN C 283     128.695  -4.794-214.684  1.00 99.01           O  
ATOM   2053  CB  ASN C 283     130.915  -4.002-216.376  1.00107.83           C  
ATOM   2054  CG  ASN C 283     130.910  -2.486-216.192  1.00110.03           C  
ATOM   2055  ND2 ASN C 283     132.093  -1.908-215.997  1.00108.03           N  
ATOM   2056  OD1 ASN C 283     129.854  -1.848-216.221  1.00113.15           O  
ATOM   2057  HN  ASN C 283     129.017  -2.920-218.179  1.00  0.00           H  
ATOM   2058 1HD2 ASN C 283     132.090  -0.895-215.874  1.00  0.00           H  
ATOM   2059 2HD2 ASN C 283     132.966  -2.435-215.973  1.00  0.00           H  
ATOM   2060  N   GLY C 284     127.333  -3.797-216.194  1.00 85.51           N  
ATOM   2061  CA  GLY C 284     126.310  -3.471-215.223  1.00 79.65           C  
ATOM   2062  C   GLY C 284     125.345  -4.612-214.954  1.00 83.89           C  
ATOM   2063  O   GLY C 284     125.283  -5.602-215.685  1.00 82.13           O  
ATOM   2064  HN  GLY C 284     127.173  -3.578-217.177  1.00  0.00           H  
ATOM   2065  N   ARG C 285     124.592  -4.464-213.858  1.00 83.43           N  
ATOM   2066  CA  ARG C 285     123.516  -5.397-213.546  1.00 72.03           C  
ATOM   2067  C   ARG C 285     122.275  -5.155-214.391  1.00 71.07           C  
ATOM   2068  O   ARG C 285     121.393  -6.022-214.441  1.00 65.26           O  
ATOM   2069  CB  ARG C 285     123.130  -5.310-212.066  1.00 64.65           C  
ATOM   2070  CG  ARG C 285     124.263  -5.608-211.114  1.00 79.32           C  
ATOM   2071  CD  ARG C 285     123.793  -6.468-209.955  1.00 91.28           C  
ATOM   2072  NE  ARG C 285     123.079  -5.718-208.922  1.00100.88           N  
ATOM   2073  CZ  ARG C 285     122.235  -6.272-208.051  1.00106.50           C  
ATOM   2074  NH1 ARG C 285     121.986  -7.577-208.104  1.00102.43           N1+
ATOM   2075  NH2 ARG C 285     121.629  -5.523-207.134  1.00109.98           N  
ATOM   2076  HN  ARG C 285     124.774  -3.683-213.228  1.00  0.00           H  
ATOM   2077  HE  ARG C 285     123.236  -4.712-208.865  1.00  0.00           H  
ATOM   2078 1HH1 ARG C 285     121.340  -8.001-207.438  1.00  0.00           H  
ATOM   2079 2HH1 ARG C 285     122.451  -8.151-208.807  1.00  0.00           H  
ATOM   2080 1HH2 ARG C 285     120.983  -5.947-206.468  1.00  0.00           H  
ATOM   2081 2HH2 ARG C 285     121.820  -4.522-207.093  1.00  0.00           H  
ATOM   2082  N   PHE C 286     122.192  -4.000-215.053  1.00 67.80           N  
ATOM   2083  CA  PHE C 286     121.004  -3.601-215.791  1.00 63.67           C  
ATOM   2084  C   PHE C 286     121.398  -2.923-217.103  1.00 70.75           C  
ATOM   2085  O   PHE C 286     120.999  -1.804-217.399  1.00 71.59           O  
ATOM   2086  CB  PHE C 286     120.136  -2.675-214.942  1.00 51.56           C  
ATOM   2087  CG  PHE C 286     119.678  -3.294-213.670  1.00 60.56           C  
ATOM   2088  CD1 PHE C 286     118.689  -4.278-213.677  1.00 61.60           C  
ATOM   2089  CD2 PHE C 286     120.240  -2.926-212.466  1.00 64.90           C  
ATOM   2090  CE1 PHE C 286     118.264  -4.853-212.514  1.00 57.34           C  
ATOM   2091  CE2 PHE C 286     119.817  -3.513-211.292  1.00 65.53           C  
ATOM   2092  CZ  PHE C 286     118.831  -4.481-211.320  1.00 60.18           C  
ATOM   2093  HN  PHE C 286     122.995  -3.371-215.041  1.00  0.00           H  
ATOM   2094  N   ASP C 287     122.194  -3.612-217.915  1.00 67.05           N  
ATOM   2095  CA  ASP C 287     122.587  -3.092-219.219  1.00 68.64           C  
ATOM   2096  C   ASP C 287     121.532  -3.503-220.244  1.00 65.67           C  
ATOM   2097  O   ASP C 287     121.407  -4.685-220.569  1.00 61.03           O  
ATOM   2098  CB  ASP C 287     123.974  -3.597-219.613  1.00 68.39           C  
ATOM   2099  CG  ASP C 287     125.069  -3.141-218.649  1.00 70.89           C  
ATOM   2100  OD1 ASP C 287     124.856  -2.143-217.905  1.00 67.36           O  
ATOM   2101  OD2 ASP C 287     126.145  -3.788-218.641  1.00 61.66           O1-
ATOM   2102  HN  ASP C 287     122.538  -4.526-217.619  1.00  0.00           H  
ATOM   2103  N   VAL C 288     120.774  -2.522-220.752  1.00 73.11           N  
ATOM   2104  CA  VAL C 288     119.762  -2.797-221.771  1.00 73.60           C  
ATOM   2105  C   VAL C 288     120.426  -3.383-223.008  1.00 70.12           C  
ATOM   2106  O   VAL C 288     121.464  -2.895-223.469  1.00 73.83           O  
ATOM   2107  CB  VAL C 288     118.977  -1.518-222.110  1.00 73.04           C  
ATOM   2108  CG1 VAL C 288     117.923  -1.807-223.180  1.00 69.87           C  
ATOM   2109  CG2 VAL C 288     118.332  -0.941-220.848  1.00 65.96           C  
ATOM   2110  HN  VAL C 288     120.905  -1.566-220.422  1.00  0.00           H  
ATOM   2111  N   LEU C 289     119.836  -4.436-223.548  1.00 64.27           N  
ATOM   2112  CA  LEU C 289     120.424  -5.112-224.694  1.00 67.80           C  
ATOM   2113  C   LEU C 289     120.141  -4.355-225.985  1.00 68.99           C  
ATOM   2114  O   LEU C 289     119.230  -3.525-226.044  1.00 61.29           O  
ATOM   2115  CB  LEU C 289     119.882  -6.534-224.807  1.00 68.32           C  
ATOM   2116  CG  LEU C 289     120.503  -7.575-223.881  1.00 64.31           C  
ATOM   2117  CD1 LEU C 289     119.810  -8.907-224.062  1.00 65.45           C  
ATOM   2118  CD2 LEU C 289     121.987  -7.687-224.183  1.00 65.68           C  
ATOM   2119  HN  LEU C 289     118.958  -4.778-223.156  1.00  0.00           H  
ATOM   2120  N   PRO C 290     120.931  -4.610-227.030  1.00 69.56           N  
ATOM   2121  CA  PRO C 290     120.550  -4.190-228.378  1.00 70.28           C  
ATOM   2122  C   PRO C 290     119.553  -5.158-229.002  1.00 66.94           C  
ATOM   2123  O   PRO C 290     119.370  -6.288-228.549  1.00 68.95           O  
ATOM   2124  CB  PRO C 290     121.879  -4.225-229.137  1.00 70.15           C  
ATOM   2125  CG  PRO C 290     122.654  -5.283-228.458  1.00 63.37           C  
ATOM   2126  CD  PRO C 290     122.300  -5.161-227.000  1.00 66.30           C  
ATOM   2127  N   LEU C 291     118.925  -4.696-230.082  1.00 68.04           N  
ATOM   2128  CA  LEU C 291     117.967  -5.502-230.834  1.00 74.13           C  
ATOM   2129  C   LEU C 291     118.664  -6.230-231.977  1.00 89.85           C  
ATOM   2130  O   LEU C 291     119.444  -5.627-232.719  1.00 93.38           O  
ATOM   2131  CB  LEU C 291     116.843  -4.634-231.389  1.00 65.93           C  
ATOM   2132  CG  LEU C 291     115.869  -4.104-230.350  1.00 65.38           C  
ATOM   2133  CD1 LEU C 291     114.834  -3.248-231.037  1.00 66.60           C  
ATOM   2134  CD2 LEU C 291     115.221  -5.247-229.592  1.00 69.17           C  
ATOM   2135  HN  LEU C 291     119.120  -3.745-230.395  1.00  0.00           H  
ATOM   2136  N   LEU C 292     118.370  -7.525-232.118  1.00 92.57           N  
ATOM   2137  CA  LEU C 292     118.918  -8.364-233.187  1.00 93.75           C  
ATOM   2138  C   LEU C 292     117.792  -8.681-234.166  1.00 88.09           C  
ATOM   2139  O   LEU C 292     117.127  -9.713-234.060  1.00 83.61           O  
ATOM   2140  CB  LEU C 292     119.543  -9.638-232.629  1.00 94.79           C  
ATOM   2141  CG  LEU C 292     120.855  -9.421-231.882  1.00 99.59           C  
ATOM   2142  CD1 LEU C 292     121.572 -10.738-231.615  1.00 94.69           C  
ATOM   2143  CD2 LEU C 292     121.730  -8.466-232.679  1.00108.09           C  
ATOM   2144  HN  LEU C 292     117.731  -7.952-231.447  1.00  0.00           H  
ATOM   2145  N   LEU C 293     117.594  -7.788-235.132  1.00 82.75           N  
ATOM   2146  CA  LEU C 293     116.489  -7.888-236.073  1.00 77.56           C  
ATOM   2147  C   LEU C 293     116.942  -8.570-237.356  1.00 84.35           C  
ATOM   2148  O   LEU C 293     117.993  -8.239-237.912  1.00 89.69           O  
ATOM   2149  CB  LEU C 293     115.940  -6.495-236.398  1.00 74.11           C  
ATOM   2150  CG  LEU C 293     115.799  -5.501-235.248  1.00 62.73           C  
ATOM   2151  CD1 LEU C 293     115.178  -4.212-235.771  1.00 56.36           C  
ATOM   2152  CD2 LEU C 293     114.971  -6.091-234.106  1.00 55.46           C  
ATOM   2153  HN  LEU C 293     118.241  -7.004-235.216  1.00  0.00           H  
ATOM   2154  N   GLN C 294     116.126  -9.502-237.846  1.00 87.59           N  
ATOM   2155  CA  GLN C 294     116.480 -10.319-239.004  1.00 86.36           C  
ATOM   2156  C   GLN C 294     115.438 -10.130-240.100  1.00 94.51           C  
ATOM   2157  O   GLN C 294     114.279 -10.535-239.936  1.00 90.53           O  
ATOM   2158  CB  GLN C 294     116.595 -11.789-238.611  1.00 72.60           C  
ATOM   2159  CG  GLN C 294     116.998 -12.690-239.750  1.00 77.30           C  
ATOM   2160  CD  GLN C 294     116.466 -14.111-239.600  1.00 84.49           C  
ATOM   2161  NE2 GLN C 294     116.340 -14.808-240.726  1.00 98.04           N  
ATOM   2162  OE1 GLN C 294     116.163 -14.572-238.496  1.00 70.28           O  
ATOM   2163  HN  GLN C 294     115.222  -9.650-237.397  1.00  0.00           H  
ATOM   2164 1HE2 GLN C 294     116.590 -14.427-241.638  1.00  0.00           H  
ATOM   2165 2HE2 GLN C 294     115.984 -15.759-240.626  1.00  0.00           H  
ATOM   2166  N   ALA C 295     115.853  -9.524-241.219  1.00100.81           N  
ATOM   2167  CA  ALA C 295     115.026  -9.398-242.412  1.00100.67           C  
ATOM   2168  C   ALA C 295     115.065 -10.698-243.214  1.00100.31           C  
ATOM   2169  O   ALA C 295     115.978 -11.509-243.046  1.00103.92           O  
ATOM   2170  CB  ALA C 295     115.510  -8.227-243.266  1.00 98.36           C  
ATOM   2171  HN  ALA C 295     116.794  -9.131-241.237  1.00  0.00           H  
ATOM   2172  N   PRO C 296     114.066 -10.931-244.090  1.00 95.90           N  
ATOM   2173  CA  PRO C 296     113.985 -12.220-244.799  1.00 92.27           C  
ATOM   2174  C   PRO C 296     115.287 -12.662-245.447  1.00 91.23           C  
ATOM   2175  O   PRO C 296     115.867 -11.941-246.266  1.00 86.44           O  
ATOM   2176  CB  PRO C 296     112.901 -11.967-245.852  1.00 89.85           C  
ATOM   2177  CG  PRO C 296     112.005 -10.985-245.205  1.00 89.98           C  
ATOM   2178  CD  PRO C 296     112.894 -10.084-244.376  1.00 91.44           C  
ATOM   2179  N   ASP C 297     115.756 -13.841-245.036  1.00 98.34           N  
ATOM   2180  CA  ASP C 297     116.925 -14.519-245.589  1.00109.63           C  
ATOM   2181  C   ASP C 297     118.231 -13.866-245.144  1.00120.40           C  
ATOM   2182  O   ASP C 297     119.202 -14.564-244.833  1.00120.78           O  
ATOM   2183  CB  ASP C 297     116.831 -14.590-247.117  1.00106.43           C  
ATOM   2184  CG  ASP C 297     115.598 -15.348-247.586  1.00106.43           C  
ATOM   2185  OD1 ASP C 297     115.293 -16.415-247.008  1.00104.20           O  
ATOM   2186  OD2 ASP C 297     114.929 -14.876-248.530  1.00106.62           O1-
ATOM   2187  HN  ASP C 297     115.259 -14.305-244.276  1.00  0.00           H  
ATOM   2188  N   GLU C 298     118.265 -12.537-245.090  1.00129.52           N  
ATOM   2189  CA  GLU C 298     119.472 -11.855-244.655  1.00133.14           C  
ATOM   2190  C   GLU C 298     119.775 -12.206-243.198  1.00127.42           C  
ATOM   2191  O   GLU C 298     118.864 -12.498-242.419  1.00128.22           O  
ATOM   2192  CB  GLU C 298     119.326 -10.341-244.810  1.00138.72           C  
ATOM   2193  CG  GLU C 298     118.291  -9.900-245.846  1.00145.64           C  
ATOM   2194  CD  GLU C 298     118.696 -10.220-247.277  1.00153.44           C  
ATOM   2195  OE1 GLU C 298     119.896 -10.463-247.521  1.00156.30           O  
ATOM   2196  OE2 GLU C 298     117.810 -10.218-248.160  1.00155.21           O1-
ATOM   2197  HN  GLU C 298     117.442 -11.996-245.355  1.00  0.00           H  
ATOM   2198  N   PRO C 299     121.047 -12.212-242.814  1.00120.80           N  
ATOM   2199  CA  PRO C 299     121.405 -12.384-241.398  1.00115.36           C  
ATOM   2200  C   PRO C 299     120.861 -11.244-240.550  1.00105.68           C  
ATOM   2201  O   PRO C 299     120.280 -10.285-241.081  1.00109.37           O  
ATOM   2202  CB  PRO C 299     122.945 -12.392-241.423  1.00117.66           C  
ATOM   2203  CG  PRO C 299     123.337 -11.913-242.784  1.00120.37           C  
ATOM   2204  CD  PRO C 299     122.222 -12.286-243.695  1.00121.88           C  
ATOM   2205  N   PRO C 300     121.001 -11.313-239.226  1.00 90.03           N  
ATOM   2206  CA  PRO C 300     120.427 -10.258-238.384  1.00 92.52           C  
ATOM   2207  C   PRO C 300     121.395  -9.121-238.084  1.00102.59           C  
ATOM   2208  O   PRO C 300     122.552  -9.357-237.719  1.00106.14           O  
ATOM   2209  CB  PRO C 300     120.048 -11.013-237.109  1.00 84.98           C  
ATOM   2210  CG  PRO C 300     121.108 -12.057-236.999  1.00 84.55           C  
ATOM   2211  CD  PRO C 300     121.495 -12.439-238.413  1.00 85.98           C  
ATOM   2212  N   GLU C 301     120.915  -7.886-238.216  1.00104.92           N  
ATOM   2213  CA  GLU C 301     121.722  -6.698-237.975  1.00 99.76           C  
ATOM   2214  C   GLU C 301     121.537  -6.215-236.540  1.00 89.93           C  
ATOM   2215  O   GLU C 301     120.439  -6.284-235.981  1.00 79.15           O  
ATOM   2216  CB  GLU C 301     121.351  -5.584-238.964  1.00101.71           C  
ATOM   2217  CG  GLU C 301     121.366  -6.017-240.438  1.00105.92           C  
ATOM   2218  CD  GLU C 301     121.041  -4.879-241.404  1.00114.68           C  
ATOM   2219  OE1 GLU C 301     120.324  -5.124-242.401  1.00116.20           O  
ATOM   2220  OE2 GLU C 301     121.508  -3.743-241.173  1.00118.13           O1-
ATOM   2221  HN  GLU C 301     119.942  -7.767-238.498  1.00  0.00           H  
ATOM   2222  N   LEU C 302     122.625  -5.728-235.948  1.00 92.55           N  
ATOM   2223  CA  LEU C 302     122.600  -5.251-234.573  1.00 84.94           C  
ATOM   2224  C   LEU C 302     122.138  -3.800-234.540  1.00 79.91           C  
ATOM   2225  O   LEU C 302     122.536  -2.993-235.381  1.00 88.64           O  
ATOM   2226  CB  LEU C 302     123.991  -5.387-233.948  1.00 88.97           C  
ATOM   2227  CG  LEU C 302     124.233  -4.979-232.493  1.00 91.91           C  
ATOM   2228  CD1 LEU C 302     124.123  -6.191-231.587  1.00 96.60           C  
ATOM   2229  CD2 LEU C 302     125.594  -4.296-232.334  1.00 90.76           C  
ATOM   2230  HN  LEU C 302     123.499  -5.688-236.472  1.00  0.00           H  
ATOM   2231  N   PHE C 303     121.289  -3.474-233.569  1.00 73.86           N  
ATOM   2232  CA  PHE C 303     120.723  -2.141-233.435  1.00 74.92           C  
ATOM   2233  C   PHE C 303     120.719  -1.726-231.974  1.00 92.58           C  
ATOM   2234  O   PHE C 303     120.336  -2.514-231.104  1.00103.04           O  
ATOM   2235  CB  PHE C 303     119.293  -2.080-233.966  1.00 69.07           C  
ATOM   2236  CG  PHE C 303     119.201  -2.171-235.448  1.00 69.60           C  
ATOM   2237  CD1 PHE C 303     119.198  -1.019-236.225  1.00 70.38           C  
ATOM   2238  CD2 PHE C 303     119.118  -3.406-236.077  1.00 69.27           C  
ATOM   2239  CE1 PHE C 303     119.117  -1.093-237.613  1.00 72.56           C  
ATOM   2240  CE2 PHE C 303     119.038  -3.487-237.463  1.00 74.71           C  
ATOM   2241  CZ  PHE C 303     119.038  -2.326-238.234  1.00 71.92           C  
ATOM   2242  HN  PHE C 303     121.024  -4.188-232.891  1.00  0.00           H  
ATOM   2243  N   LEU C 304     121.124  -0.485-231.710  1.00 96.13           N  
ATOM   2244  CA  LEU C 304     121.133   0.069-230.360  1.00 93.08           C  
ATOM   2245  C   LEU C 304     119.879   0.910-230.138  1.00 83.95           C  
ATOM   2246  O   LEU C 304     119.574   1.800-230.937  1.00 70.60           O  
ATOM   2247  CB  LEU C 304     122.389   0.918-230.118  1.00 90.39           C  
ATOM   2248  CG  LEU C 304     123.752   0.216-230.090  1.00 84.92           C  
ATOM   2249  CD1 LEU C 304     124.825   1.130-229.513  1.00 83.66           C  
ATOM   2250  CD2 LEU C 304     123.695  -1.092-229.316  1.00 82.87           C  
ATOM   2251  HN  LEU C 304     121.440   0.102-232.482  1.00  0.00           H  
ATOM   2252  N   LEU C 305     119.158   0.626-229.059  1.00 85.98           N  
ATOM   2253  CA  LEU C 305     118.000   1.445-228.722  1.00 86.69           C  
ATOM   2254  C   LEU C 305     118.459   2.769-228.119  1.00 93.29           C  
ATOM   2255  O   LEU C 305     119.264   2.767-227.181  1.00 94.36           O  
ATOM   2256  CB  LEU C 305     117.093   0.713-227.744  1.00 77.79           C  
ATOM   2257  CG  LEU C 305     116.226  -0.403-228.328  1.00 68.84           C  
ATOM   2258  CD1 LEU C 305     115.815  -1.359-227.241  1.00 52.15           C  
ATOM   2259  CD2 LEU C 305     115.000   0.191-228.996  1.00 68.58           C  
ATOM   2260  HN  LEU C 305     119.414  -0.164-228.467  1.00  0.00           H  
ATOM   2261  N   PRO C 306     117.979   3.906-228.626  1.00 96.33           N  
ATOM   2262  CA  PRO C 306     118.324   5.210-228.023  1.00100.98           C  
ATOM   2263  C   PRO C 306     117.839   5.290-226.587  1.00107.47           C  
ATOM   2264  O   PRO C 306     116.632   5.158-226.325  1.00109.56           O  
ATOM   2265  CB  PRO C 306     117.590   6.223-228.913  1.00 96.01           C  
ATOM   2266  CG  PRO C 306     117.329   5.490-230.197  1.00 99.90           C  
ATOM   2267  CD  PRO C 306     117.125   4.053-229.815  1.00 97.94           C  
ATOM   2268  N   PRO C 307     118.746   5.515-225.631  1.00104.23           N  
ATOM   2269  CA  PRO C 307     118.357   5.441-224.209  1.00101.14           C  
ATOM   2270  C   PRO C 307     117.206   6.360-223.834  1.00 98.23           C  
ATOM   2271  O   PRO C 307     116.474   6.073-222.873  1.00 90.68           O  
ATOM   2272  CB  PRO C 307     119.654   5.824-223.480  1.00101.49           C  
ATOM   2273  CG  PRO C 307     120.746   5.463-224.450  1.00103.68           C  
ATOM   2274  CD  PRO C 307     120.186   5.782-225.805  1.00103.16           C  
ATOM   2275  N   GLU C 308     117.018   7.454-224.577  1.00102.22           N  
ATOM   2276  CA  GLU C 308     115.856   8.314-224.386  1.00 99.41           C  
ATOM   2277  C   GLU C 308     114.552   7.584-224.688  1.00 80.59           C  
ATOM   2278  O   GLU C 308     113.501   7.956-224.157  1.00 69.04           O  
ATOM   2279  CB  GLU C 308     115.990   9.557-225.273  1.00105.19           C  
ATOM   2280  CG  GLU C 308     114.978  10.660-225.000  1.00114.32           C  
ATOM   2281  CD  GLU C 308     114.559  11.388-226.273  1.00127.34           C  
ATOM   2282  OE1 GLU C 308     113.948  10.738-227.156  1.00129.37           O  
ATOM   2283  OE2 GLU C 308     114.848  12.603-226.396  1.00131.32           O1-
ATOM   2284  HN  GLU C 308     117.703   7.693-225.294  1.00  0.00           H  
ATOM   2285  N   LEU C 309     114.598   6.547-225.521  1.00 74.39           N  
ATOM   2286  CA  LEU C 309     113.379   5.830-225.861  1.00 73.33           C  
ATOM   2287  C   LEU C 309     112.971   4.847-224.773  1.00 71.73           C  
ATOM   2288  O   LEU C 309     111.778   4.571-224.620  1.00 66.31           O  
ATOM   2289  CB  LEU C 309     113.561   5.097-227.188  1.00 79.53           C  
ATOM   2290  CG  LEU C 309     112.362   5.063-228.140  1.00 87.27           C  
ATOM   2291  CD1 LEU C 309     112.101   6.425-228.762  1.00 85.85           C  
ATOM   2292  CD2 LEU C 309     112.580   4.014-229.213  1.00 87.98           C  
ATOM   2293  HN  LEU C 309     115.489   6.255-225.922  1.00  0.00           H  
ATOM   2294  N   VAL C 310     113.929   4.334-223.999  1.00 69.97           N  
ATOM   2295  CA  VAL C 310     113.692   3.240-223.060  1.00 67.92           C  
ATOM   2296  C   VAL C 310     113.534   3.841-221.666  1.00 58.11           C  
ATOM   2297  O   VAL C 310     114.522   4.081-220.963  1.00 51.41           O  
ATOM   2298  CB  VAL C 310     114.817   2.200-223.102  1.00 68.76           C  
ATOM   2299  CG1 VAL C 310     114.476   1.024-222.212  1.00 64.94           C  
ATOM   2300  CG2 VAL C 310     115.058   1.727-224.526  1.00 65.92           C  
ATOM   2301  HN  VAL C 310     114.869   4.723-224.066  1.00  0.00           H  
ATOM   2302  N   LEU C 311     112.280   4.059-221.261  1.00 60.35           N  
ATOM   2303  CA  LEU C 311     111.966   4.528-219.917  1.00 61.67           C  
ATOM   2304  C   LEU C 311     112.271   3.450-218.881  1.00 64.00           C  
ATOM   2305  O   LEU C 311     111.815   2.309-219.000  1.00 71.56           O  
ATOM   2306  CB  LEU C 311     110.491   4.937-219.833  1.00 58.01           C  
ATOM   2307  CG  LEU C 311     110.008   5.556-218.521  1.00 56.36           C  
ATOM   2308  CD1 LEU C 311     110.961   6.667-218.095  1.00 62.61           C  
ATOM   2309  CD2 LEU C 311     108.586   6.088-218.659  1.00 53.84           C  
ATOM   2310  HN  LEU C 311     111.515   3.891-221.915  1.00  0.00           H  
ATOM   2311  N   GLU C 312     113.040   3.816-217.859  1.00 54.96           N  
ATOM   2312  CA  GLU C 312     113.364   2.944-216.740  1.00 53.14           C  
ATOM   2313  C   GLU C 312     112.953   3.612-215.436  1.00 51.67           C  
ATOM   2314  O   GLU C 312     112.840   4.846-215.352  1.00 47.85           O  
ATOM   2315  CB  GLU C 312     114.855   2.619-216.685  1.00 62.48           C  
ATOM   2316  CG  GLU C 312     115.332   1.494-217.575  1.00 66.60           C  
ATOM   2317  CD  GLU C 312     116.832   1.298-217.438  1.00 78.37           C  
ATOM   2318  OE1 GLU C 312     117.594   2.156-217.939  1.00 84.89           O  
ATOM   2319  OE2 GLU C 312     117.254   0.317-216.794  1.00 78.23           O1-
ATOM   2320  HN  GLU C 312     113.424   4.761-217.860  1.00  0.00           H  
ATOM   2321  N   VAL C 313     112.770   2.782-214.402  1.00 41.00           N  
ATOM   2322  CA  VAL C 313     112.319   3.236-213.096  1.00 45.48           C  
ATOM   2323  C   VAL C 313     113.295   2.782-212.015  1.00 53.75           C  
ATOM   2324  O   VAL C 313     113.429   1.580-211.769  1.00 60.56           O  
ATOM   2325  CB  VAL C 313     110.903   2.740-212.753  1.00 48.18           C  
ATOM   2326  CG1 VAL C 313     110.547   3.144-211.315  1.00 46.75           C  
ATOM   2327  CG2 VAL C 313     109.906   3.269-213.732  1.00 44.86           C  
ATOM   2328  HN  VAL C 313     112.955   1.788-214.536  1.00  0.00           H  
ATOM   2329  N   PRO C 314     113.969   3.696-211.327  1.00 47.63           N  
ATOM   2330  CA  PRO C 314     114.752   3.308-210.150  1.00 45.17           C  
ATOM   2331  C   PRO C 314     113.821   2.889-209.028  1.00 48.78           C  
ATOM   2332  O   PRO C 314     112.779   3.507-208.804  1.00 51.57           O  
ATOM   2333  CB  PRO C 314     115.532   4.586-209.786  1.00 46.00           C  
ATOM   2334  CG  PRO C 314     115.313   5.534-210.921  1.00 46.71           C  
ATOM   2335  CD  PRO C 314     114.039   5.136-211.609  1.00 47.08           C  
ATOM   2336  N   LEU C 315     114.194   1.827-208.323  1.00 37.32           N  
ATOM   2337  CA  LEU C 315     113.328   1.263-207.298  1.00 41.99           C  
ATOM   2338  C   LEU C 315     113.722   1.796-205.926  1.00 48.94           C  
ATOM   2339  O   LEU C 315     114.873   1.655-205.501  1.00 47.60           O  
ATOM   2340  CB  LEU C 315     113.365  -0.270-207.322  1.00 41.25           C  
ATOM   2341  CG  LEU C 315     112.906  -0.860-208.660  1.00 48.37           C  
ATOM   2342  CD1 LEU C 315     112.675  -2.352-208.565  1.00 54.12           C  
ATOM   2343  CD2 LEU C 315     111.650  -0.147-209.166  1.00 44.77           C  
ATOM   2344  HN  LEU C 315     115.102   1.400-208.503  1.00  0.00           H  
ATOM   2345  N   GLU C 316     112.763   2.416-205.248  1.00 48.31           N  
ATOM   2346  CA AGLU C 316     112.923   2.883-203.881  0.60 44.99           C  
ATOM   2347  CA BGLU C 316     112.933   2.872-203.882  0.40 44.95           C  
ATOM   2348  C   GLU C 316     111.742   2.387-203.064  1.00 42.81           C  
ATOM   2349  O   GLU C 316     110.715   1.961-203.610  1.00 41.17           O  
ATOM   2350  CB AGLU C 316     112.995   4.426-203.794  0.60 47.48           C  
ATOM   2351  CB BGLU C 316     113.076   4.416-203.808  0.40 47.18           C  
ATOM   2352  CG AGLU C 316     111.628   5.112-203.702  0.60 50.39           C  
ATOM   2353  CG BGLU C 316     114.135   4.993-204.776  0.40 47.23           C  
ATOM   2354  CD AGLU C 316     111.721   6.640-203.600  0.60 65.25           C  
ATOM   2355  CD BGLU C 316     114.311   6.526-204.684  0.40 47.86           C  
ATOM   2356  OE1AGLU C 316     112.146   7.297-204.583  0.60 53.62           O  
ATOM   2357  OE1BGLU C 316     114.176   7.100-203.581  0.40 49.67           O  
ATOM   2358  OE2AGLU C 316     111.367   7.180-202.528  0.60 75.24           O1-
ATOM   2359  OE2BGLU C 316     114.601   7.154-205.722  0.40 39.06           O1-
ATOM   2360  N   HIS C 317     111.893   2.439-201.746  1.00 47.00           N  
ATOM   2361  CA  HIS C 317     110.856   2.014-200.822  1.00 45.86           C  
ATOM   2362  C   HIS C 317     110.361   3.210-200.013  1.00 51.21           C  
ATOM   2363  O   HIS C 317     111.169   4.047-199.605  1.00 49.96           O  
ATOM   2364  CB  HIS C 317     111.395   0.938-199.882  1.00 42.65           C  
ATOM   2365  CG  HIS C 317     110.342   0.247-199.068  1.00 43.83           C  
ATOM   2366  CD2 HIS C 317     109.723  -0.944-199.240  1.00 42.66           C  
ATOM   2367  ND1 HIS C 317     109.822   0.782-197.908  1.00 45.28           N  
ATOM   2368  CE1 HIS C 317     108.923  -0.042-197.404  1.00 44.36           C  
ATOM   2369  NE2 HIS C 317     108.842  -1.099-198.195  1.00 43.87           N  
ATOM   2370  HN  HIS C 317     112.772   2.791-201.367  1.00  0.00           H  
ATOM   2371  N   PRO C 318     109.056   3.311-199.747  1.00 53.58           N  
ATOM   2372  CA  PRO C 318     108.541   4.501-199.040  1.00 46.18           C  
ATOM   2373  C   PRO C 318     109.069   4.674-197.624  1.00 56.75           C  
ATOM   2374  O   PRO C 318     109.000   5.788-197.096  1.00 60.61           O  
ATOM   2375  CB  PRO C 318     107.021   4.273-199.034  1.00 52.91           C  
ATOM   2376  CG  PRO C 318     106.873   2.752-199.128  1.00 48.54           C  
ATOM   2377  CD  PRO C 318     107.990   2.335-200.053  1.00 46.22           C  
ATOM   2378  N   THR C 319     109.577   3.630-196.973  1.00 52.58           N  
ATOM   2379  CA  THR C 319     110.039   3.777-195.598  1.00 59.39           C  
ATOM   2380  C   THR C 319     111.388   3.129-195.299  1.00 65.02           C  
ATOM   2381  O   THR C 319     112.063   3.572-194.364  1.00 69.40           O  
ATOM   2382  CB  THR C 319     108.991   3.231-194.611  1.00 56.51           C  
ATOM   2383  CG2 THR C 319     107.673   3.972-194.777  1.00 55.14           C  
ATOM   2384  OG1 THR C 319     108.767   1.838-194.865  1.00 67.41           O  
ATOM   2385  HN  THR C 319     109.643   2.724-197.438  1.00  0.00           H  
ATOM   2386  HG1 THR C 319     109.590   1.375-194.761  1.00  0.00           H  
ATOM   2387  N   LEU C 320     111.807   2.110-196.044  1.00 66.81           N  
ATOM   2388  CA  LEU C 320     113.147   1.542-195.902  1.00 58.17           C  
ATOM   2389  C   LEU C 320     114.081   2.374-196.773  1.00 50.62           C  
ATOM   2390  O   LEU C 320     114.200   2.139-197.976  1.00 47.37           O  
ATOM   2391  CB  LEU C 320     113.165   0.070-196.302  1.00 49.33           C  
ATOM   2392  CG  LEU C 320     112.199  -0.870-195.574  1.00 52.02           C  
ATOM   2393  CD1 LEU C 320     112.074  -2.201-196.328  1.00 49.54           C  
ATOM   2394  CD2 LEU C 320     112.647  -1.112-194.126  1.00 39.65           C  
ATOM   2395  HN  LEU C 320     111.173   1.712-196.737  1.00  0.00           H  
ATOM   2396  N   GLU C 321     114.749   3.357-196.166  1.00 53.21           N  
ATOM   2397  CA  GLU C 321     115.559   4.288-196.943  1.00 50.99           C  
ATOM   2398  C   GLU C 321     116.768   3.617-197.581  1.00 44.61           C  
ATOM   2399  O   GLU C 321     117.294   4.133-198.573  1.00 52.58           O  
ATOM   2400  CB  GLU C 321     116.020   5.447-196.063  1.00 63.27           C  
ATOM   2401  CG  GLU C 321     115.020   6.585-195.900  1.00 88.81           C  
ATOM   2402  CD  GLU C 321     115.617   7.773-195.128  1.00106.95           C  
ATOM   2403  OE1 GLU C 321     115.741   7.687-193.882  1.00112.54           O  
ATOM   2404  OE2 GLU C 321     115.977   8.787-195.771  1.00112.37           O1-
ATOM   2405  HN  GLU C 321     114.693   3.458-195.153  1.00  0.00           H  
ATOM   2406  N   TRP C 322     117.235   2.496-197.027  1.00 40.99           N  
ATOM   2407  CA  TRP C 322     118.349   1.766-197.628  1.00 46.76           C  
ATOM   2408  C   TRP C 322     117.973   1.025-198.926  1.00 43.41           C  
ATOM   2409  O   TRP C 322     118.877   0.644-199.679  1.00 47.85           O  
ATOM   2410  CB  TRP C 322     118.931   0.771-196.611  1.00 44.14           C  
ATOM   2411  CG  TRP C 322     117.901  -0.110-195.995  1.00 43.01           C  
ATOM   2412  CD1 TRP C 322     117.353   0.029-194.756  1.00 50.38           C  
ATOM   2413  CD2 TRP C 322     117.267  -1.273-196.587  1.00 48.03           C  
ATOM   2414  CE2 TRP C 322     116.355  -1.777-195.636  1.00 54.21           C  
ATOM   2415  CE3 TRP C 322     117.389  -1.936-197.821  1.00 40.17           C  
ATOM   2416  NE1 TRP C 322     116.428  -0.965-194.533  1.00 53.08           N  
ATOM   2417  CZ2 TRP C 322     115.570  -2.923-195.871  1.00 52.49           C  
ATOM   2418  CZ3 TRP C 322     116.598  -3.058-198.060  1.00 51.81           C  
ATOM   2419  CH2 TRP C 322     115.706  -3.540-197.083  1.00 48.30           C  
ATOM   2420  HN  TRP C 322     116.808   2.143-196.171  1.00  0.00           H  
ATOM   2421  N   PHE C 323     116.679   0.829-199.225  1.00 46.78           N  
ATOM   2422  CA  PHE C 323     116.293   0.078-200.433  1.00 42.43           C  
ATOM   2423  C   PHE C 323     116.823   0.732-201.703  1.00 52.60           C  
ATOM   2424  O   PHE C 323     117.188   0.032-202.660  1.00 49.03           O  
ATOM   2425  CB  PHE C 323     114.767  -0.066-200.535  1.00 48.21           C  
ATOM   2426  CG  PHE C 323     114.305  -1.214-201.430  1.00 54.01           C  
ATOM   2427  CD1 PHE C 323     114.218  -1.057-202.814  1.00 51.54           C  
ATOM   2428  CD2 PHE C 323     113.939  -2.435-200.880  1.00 59.37           C  
ATOM   2429  CE1 PHE C 323     113.795  -2.106-203.625  1.00 51.49           C  
ATOM   2430  CE2 PHE C 323     113.505  -3.511-201.690  1.00 49.48           C  
ATOM   2431  CZ  PHE C 323     113.431  -3.342-203.053  1.00 44.58           C  
ATOM   2432  HN  PHE C 323     115.956   1.203-198.610  1.00  0.00           H  
ATOM   2433  N   ALA C 324     116.870   2.074-201.737  1.00 41.23           N  
ATOM   2434  CA  ALA C 324     117.375   2.758-202.924  1.00 42.08           C  
ATOM   2435  C   ALA C 324     118.817   2.362-203.228  1.00 43.12           C  
ATOM   2436  O   ALA C 324     119.194   2.206-204.395  1.00 44.91           O  
ATOM   2437  CB  ALA C 324     117.266   4.281-202.743  1.00 43.96           C  
ATOM   2438  HN  ALA C 324     116.553   2.616-200.933  1.00  0.00           H  
ATOM   2439  N   ALA C 325     119.637   2.180-202.190  1.00 49.34           N  
ATOM   2440  CA  ALA C 325     121.066   1.953-202.388  1.00 50.02           C  
ATOM   2441  C   ALA C 325     121.394   0.561-202.951  1.00 53.18           C  
ATOM   2442  O   ALA C 325     122.547   0.323-203.350  1.00 45.56           O  
ATOM   2443  CB  ALA C 325     121.806   2.204-201.067  1.00 38.83           C  
ATOM   2444  HN  ALA C 325     119.259   2.200-201.243  1.00  0.00           H  
ATOM   2445  N   LEU C 326     120.413  -0.351-203.034  1.00 46.95           N  
ATOM   2446  CA  LEU C 326     120.665  -1.609-203.722  1.00 47.51           C  
ATOM   2447  C   LEU C 326     120.842  -1.422-205.223  1.00 51.52           C  
ATOM   2448  O   LEU C 326     121.315  -2.353-205.892  1.00 46.32           O  
ATOM   2449  CB  LEU C 326     119.529  -2.612-203.461  1.00 53.70           C  
ATOM   2450  CG  LEU C 326     119.197  -3.011-202.015  1.00 49.72           C  
ATOM   2451  CD1 LEU C 326     117.937  -3.895-201.973  1.00 46.81           C  
ATOM   2452  CD2 LEU C 326     120.353  -3.736-201.362  1.00 44.46           C  
ATOM   2453  HN  LEU C 326     119.500  -0.165-202.619  1.00  0.00           H  
ATOM   2454  N   GLY C 327     120.488  -0.252-205.763  1.00 52.70           N  
ATOM   2455  CA  GLY C 327     120.673   0.020-207.185  1.00 47.81           C  
ATOM   2456  C   GLY C 327     119.726  -0.715-208.114  1.00 49.18           C  
ATOM   2457  O   GLY C 327     120.052  -0.926-209.291  1.00 52.55           O  
ATOM   2458  HN  GLY C 327     120.079   0.468-205.167  1.00  0.00           H  
ATOM   2459  N   LEU C 328     118.554  -1.098-207.626  1.00 41.92           N  
ATOM   2460  CA  LEU C 328     117.637  -1.876-208.442  1.00 53.44           C  
ATOM   2461  C   LEU C 328     116.837  -0.968-209.370  1.00 55.04           C  
ATOM   2462  O   LEU C 328     116.492   0.168-209.027  1.00 48.37           O  
ATOM   2463  CB  LEU C 328     116.690  -2.698-207.558  1.00 44.47           C  
ATOM   2464  CG  LEU C 328     117.294  -3.705-206.578  1.00 47.54           C  
ATOM   2465  CD1 LEU C 328     116.226  -4.377-205.732  1.00 52.76           C  
ATOM   2466  CD2 LEU C 328     118.112  -4.767-207.281  1.00 36.03           C  
ATOM   2467  HN  LEU C 328     118.295  -0.845-206.672  1.00  0.00           H  
ATOM   2468  N   ARG C 329     116.550  -1.484-210.567  1.00 58.52           N  
ATOM   2469  CA  ARG C 329     115.777  -0.772-211.575  1.00 53.62           C  
ATOM   2470  C   ARG C 329     114.894  -1.766-212.310  1.00 52.30           C  
ATOM   2471  O   ARG C 329     115.138  -2.977-212.283  1.00 50.23           O  
ATOM   2472  CB  ARG C 329     116.675  -0.046-212.601  1.00 61.65           C  
ATOM   2473  CG  ARG C 329     118.136   0.158-212.192  1.00 65.46           C  
ATOM   2474  CD  ARG C 329     118.956   0.719-213.352  1.00 70.42           C  
ATOM   2475  NE  ARG C 329     118.317   1.885-213.961  1.00 83.12           N  
ATOM   2476  CZ  ARG C 329     118.323   3.113-213.438  1.00 92.30           C  
ATOM   2477  NH1 ARG C 329     118.928   3.358-212.274  1.00 95.32           N1+
ATOM   2478  NH2 ARG C 329     117.708   4.102-214.074  1.00 89.61           N  
ATOM   2479  HN  ARG C 329     116.888  -2.421-210.786  1.00  0.00           H  
ATOM   2480  HE  ARG C 329     117.832   1.750-214.848  1.00  0.00           H  
ATOM   2481 1HH1 ARG C 329     118.933   4.296-211.874  1.00  0.00           H  
ATOM   2482 2HH1 ARG C 329     119.401   2.598-211.785  1.00  0.00           H  
ATOM   2483 1HH2 ARG C 329     117.713   5.040-213.674  1.00  0.00           H  
ATOM   2484 2HH2 ARG C 329     117.246   3.915-214.964  1.00  0.00           H  
ATOM   2485  N   TRP C 330     113.856  -1.246-212.971  1.00 43.56           N  
ATOM   2486  CA  TRP C 330     113.204  -2.004-214.032  1.00 50.55           C  
ATOM   2487  C   TRP C 330     112.675  -1.032-215.080  1.00 53.19           C  
ATOM   2488  O   TRP C 330     112.565   0.173-214.840  1.00 42.49           O  
ATOM   2489  CB  TRP C 330     112.078  -2.908-213.500  1.00 55.49           C  
ATOM   2490  CG  TRP C 330     111.885  -4.119-214.379  1.00 50.73           C  
ATOM   2491  CD1 TRP C 330     110.889  -4.325-215.295  1.00 39.18           C  
ATOM   2492  CD2 TRP C 330     112.742  -5.269-214.451  1.00 44.85           C  
ATOM   2493  CE2 TRP C 330     112.201  -6.132-215.425  1.00 38.90           C  
ATOM   2494  CE3 TRP C 330     113.921  -5.646-213.793  1.00 41.17           C  
ATOM   2495  NE1 TRP C 330     111.071  -5.536-215.922  1.00 46.01           N  
ATOM   2496  CZ2 TRP C 330     112.791  -7.357-215.750  1.00 44.07           C  
ATOM   2497  CZ3 TRP C 330     114.511  -6.873-214.120  1.00 42.21           C  
ATOM   2498  CH2 TRP C 330     113.948  -7.704-215.089  1.00 41.15           C  
ATOM   2499  HN  TRP C 330     113.518  -0.314-212.732  1.00  0.00           H  
ATOM   2500  N   TYR C 331     112.356  -1.574-216.253  1.00 46.88           N  
ATOM   2501  CA  TYR C 331     111.885  -0.788-217.382  1.00 50.03           C  
ATOM   2502  C   TYR C 331     110.361  -0.732-217.406  1.00 52.85           C  
ATOM   2503  O   TYR C 331     109.682  -1.646-216.932  1.00 51.10           O  
ATOM   2504  CB  TYR C 331     112.416  -1.365-218.690  1.00 37.19           C  
ATOM   2505  CG  TYR C 331     112.173  -2.840-218.853  1.00 49.93           C  
ATOM   2506  CD1 TYR C 331     110.951  -3.318-219.312  1.00 56.40           C  
ATOM   2507  CD2 TYR C 331     113.175  -3.756-218.576  1.00 49.52           C  
ATOM   2508  CE1 TYR C 331     110.721  -4.673-219.477  1.00 51.06           C  
ATOM   2509  CE2 TYR C 331     112.956  -5.117-218.733  1.00 64.62           C  
ATOM   2510  CZ  TYR C 331     111.729  -5.567-219.186  1.00 61.21           C  
ATOM   2511  OH  TYR C 331     111.523  -6.916-219.338  1.00 70.41           O  
ATOM   2512  HN  TYR C 331     112.446  -2.584-216.365  1.00  0.00           H  
ATOM   2513  HH  TYR C 331     112.218  -7.532-219.137  1.00  0.00           H  
ATOM   2514  N   ALA C 332     109.827   0.356-217.977  1.00 44.88           N  
ATOM   2515  CA  ALA C 332     108.388   0.611-217.906  1.00 50.42           C  
ATOM   2516  C   ALA C 332     107.567  -0.306-218.817  1.00 50.38           C  
ATOM   2517  O   ALA C 332     106.440  -0.684-218.459  1.00 58.61           O  
ATOM   2518  CB  ALA C 332     108.102   2.076-218.252  1.00 53.83           C  
ATOM   2519  HN  ALA C 332     110.431   1.015-218.468  1.00  0.00           H  
ATOM   2520  N   LEU C 333     108.117  -0.706-219.964  1.00 50.43           N  
ATOM   2521  CA  LEU C 333     107.335  -1.251-221.071  1.00 47.40           C  
ATOM   2522  C   LEU C 333     107.525  -2.756-221.241  1.00 46.92           C  
ATOM   2523  O   LEU C 333     108.562  -3.185-221.775  1.00 46.40           O  
ATOM   2524  CB  LEU C 333     107.717  -0.527-222.364  1.00 48.65           C  
ATOM   2525  CG  LEU C 333     106.724  -0.816-223.476  1.00 44.57           C  
ATOM   2526  CD1 LEU C 333     105.359  -0.310-223.058  1.00 43.81           C  
ATOM   2527  CD2 LEU C 333     107.156  -0.152-224.747  1.00 53.34           C  
ATOM   2528  HN  LEU C 333     109.128  -0.628-220.073  1.00  0.00           H  
ATOM   2529  N   PRO C 334     106.556  -3.602-220.825  1.00 38.79           N  
ATOM   2530  CA  PRO C 334     106.624  -5.044-221.122  1.00 43.60           C  
ATOM   2531  C   PRO C 334     106.189  -5.284-222.557  1.00 37.62           C  
ATOM   2532  O   PRO C 334     105.022  -5.081-222.906  1.00 50.57           O  
ATOM   2533  CB  PRO C 334     105.633  -5.650-220.116  1.00 40.64           C  
ATOM   2534  CG  PRO C 334     104.595  -4.549-219.903  1.00 42.41           C  
ATOM   2535  CD  PRO C 334     105.271  -3.222-220.200  1.00 42.89           C  
ATOM   2536  N   ALA C 335     107.133  -5.689-223.408  1.00 48.05           N  
ATOM   2537  CA  ALA C 335     106.892  -5.725-224.858  1.00 53.01           C  
ATOM   2538  C   ALA C 335     107.502  -6.999-225.427  1.00 57.54           C  
ATOM   2539  O   ALA C 335     108.707  -7.051-225.704  1.00 58.83           O  
ATOM   2540  CB  ALA C 335     107.455  -4.493-225.552  1.00 58.87           C  
ATOM   2541  HN  ALA C 335     108.041  -5.980-223.045  1.00  0.00           H  
ATOM   2542  N   VAL C 336     106.647  -7.992-225.651  1.00 48.73           N  
ATOM   2543  CA  VAL C 336     107.054  -9.336-226.039  1.00 47.27           C  
ATOM   2544  C   VAL C 336     107.162  -9.423-227.555  1.00 52.90           C  
ATOM   2545  O   VAL C 336     106.248  -9.006-228.275  1.00 54.50           O  
ATOM   2546  CB  VAL C 336     106.056 -10.362-225.482  1.00 43.37           C  
ATOM   2547  CG1 VAL C 336     106.211 -11.708-226.153  1.00 43.38           C  
ATOM   2548  CG2 VAL C 336     106.269 -10.446-223.989  1.00 43.95           C  
ATOM   2549  HN  VAL C 336     105.650  -7.802-225.545  1.00  0.00           H  
ATOM   2550  N   SER C 337     108.279  -9.988-228.041  1.00 56.55           N  
ATOM   2551  CA  SER C 337     108.659  -9.902-229.447  1.00 57.91           C  
ATOM   2552  C   SER C 337     109.146 -11.231-230.011  1.00 62.38           C  
ATOM   2553  O   SER C 337     109.828 -11.245-231.036  1.00 70.55           O  
ATOM   2554  CB  SER C 337     109.742  -8.836-229.648  1.00 55.85           C  
ATOM   2555  OG  SER C 337     110.925  -9.164-228.930  1.00 58.32           O  
ATOM   2556  HN  SER C 337     108.887 -10.498-227.401  1.00  0.00           H  
ATOM   2557  HG  SER C 337     111.596  -8.503-229.055  1.00  0.00           H  
ATOM   2558  N   ASN C 338     108.819 -12.352-229.384  1.00 61.63           N  
ATOM   2559  CA  ASN C 338     109.246 -13.640-229.919  1.00 63.93           C  
ATOM   2560  C   ASN C 338     108.075 -14.581-230.159  1.00 64.68           C  
ATOM   2561  O   ASN C 338     108.288 -15.773-230.385  1.00 65.98           O  
ATOM   2562  CB  ASN C 338     110.277 -14.297-229.005  1.00 55.39           C  
ATOM   2563  CG  ASN C 338     109.691 -14.716-227.689  1.00 55.83           C  
ATOM   2564  ND2 ASN C 338     110.478 -15.433-226.895  1.00 69.86           N  
ATOM   2565  OD1 ASN C 338     108.549 -14.395-227.374  1.00 60.00           O  
ATOM   2566  HN  ASN C 338     108.268 -12.314-228.526  1.00  0.00           H  
ATOM   2567 1HD2 ASN C 338     111.427 -15.700-227.157  1.00  0.00           H  
ATOM   2568 2HD2 ASN C 338     110.080 -15.718-226.000  1.00  0.00           H  
ATOM   2569  N   MET C 339     106.845 -14.070-230.116  1.00 61.78           N  
ATOM   2570  CA  MET C 339     105.655 -14.871-230.355  1.00 49.48           C  
ATOM   2571  C   MET C 339     105.112 -14.644-231.758  1.00 52.42           C  
ATOM   2572  O   MET C 339     105.255 -13.569-232.349  1.00 60.00           O  
ATOM   2573  CB  MET C 339     104.559 -14.563-229.340  1.00 42.55           C  
ATOM   2574  CG  MET C 339     104.949 -14.939-227.915  1.00 43.36           C  
ATOM   2575  SD  MET C 339     103.548 -14.926-226.777  1.00 56.50           S  
ATOM   2576  CE  MET C 339     102.520 -16.279-227.356  1.00 50.04           C  
ATOM   2577  HN  MET C 339     106.734 -13.078-229.907  1.00  0.00           H  
ATOM   2578  N   LEU C 340     104.456 -15.672-232.267  1.00 58.50           N  
ATOM   2579  CA  LEU C 340     103.895 -15.680-233.607  1.00 51.26           C  
ATOM   2580  C   LEU C 340     102.401 -15.397-233.524  1.00 53.32           C  
ATOM   2581  O   LEU C 340     101.681 -16.064-232.776  1.00 48.97           O  
ATOM   2582  CB  LEU C 340     104.173 -17.029-234.270  1.00 42.76           C  
ATOM   2583  CG  LEU C 340     103.709 -17.318-235.701  1.00 50.25           C  
ATOM   2584  CD1 LEU C 340     104.670 -18.299-236.364  1.00 51.55           C  
ATOM   2585  CD2 LEU C 340     102.312 -17.903-235.680  1.00 58.26           C  
ATOM   2586  HN  LEU C 340     104.337 -16.504-231.689  1.00  0.00           H  
ATOM   2587  N   LEU C 341     101.945 -14.393-234.268  1.00 50.42           N  
ATOM   2588  CA  LEU C 341     100.522 -14.086-234.364  1.00 54.75           C  
ATOM   2589  C   LEU C 341      99.914 -14.878-235.511  1.00 51.82           C  
ATOM   2590  O   LEU C 341     100.475 -14.900-236.610  1.00 47.95           O  
ATOM   2591  CB  LEU C 341     100.300 -12.589-234.588  1.00 54.26           C  
ATOM   2592  CG  LEU C 341      98.912 -12.148-235.066  1.00 48.63           C  
ATOM   2593  CD1 LEU C 341      97.817 -12.543-234.068  1.00 46.37           C  
ATOM   2594  CD2 LEU C 341      98.903 -10.636-235.294  1.00 49.10           C  
ATOM   2595  HN  LEU C 341     102.611 -13.820-234.787  1.00  0.00           H  
ATOM   2596  N   GLU C 342      98.775 -15.528-235.252  1.00 44.68           N  
ATOM   2597  CA  GLU C 342      98.087 -16.347-236.248  1.00 46.42           C  
ATOM   2598  C   GLU C 342      96.646 -15.877-236.399  1.00 46.23           C  
ATOM   2599  O   GLU C 342      95.903 -15.818-235.414  1.00 45.64           O  
ATOM   2600  CB  GLU C 342      98.110 -17.836-235.880  1.00 58.67           C  
ATOM   2601  CG  GLU C 342      97.560 -18.779-236.982  1.00 78.73           C  
ATOM   2602  CD  GLU C 342      96.097 -19.184-236.772  1.00 89.37           C  
ATOM   2603  OE1 GLU C 342      95.246 -18.890-237.645  1.00 90.29           O  
ATOM   2604  OE2 GLU C 342      95.799 -19.817-235.736  1.00 91.95           O1-
ATOM   2605  HN  GLU C 342      98.369 -15.449-234.320  1.00  0.00           H  
ATOM   2606  N   ILE C 343      96.260 -15.552-237.636  1.00 51.69           N  
ATOM   2607  CA  ILE C 343      94.953 -14.992-237.977  1.00 55.85           C  
ATOM   2608  C   ILE C 343      94.490 -15.626-239.280  1.00 58.61           C  
ATOM   2609  O   ILE C 343      95.162 -15.492-240.308  1.00 58.59           O  
ATOM   2610  CB  ILE C 343      94.988 -13.461-238.159  1.00 60.90           C  
ATOM   2611  CG1 ILE C 343      95.568 -12.730-236.943  1.00 59.30           C  
ATOM   2612  CG2 ILE C 343      93.610 -12.933-238.502  1.00 51.71           C  
ATOM   2613  CD1 ILE C 343      95.762 -11.237-237.231  1.00 60.91           C  
ATOM   2614  HN  ILE C 343      96.923 -15.705-238.396  1.00  0.00           H  
ATOM   2615  N   GLY C 344      93.331 -16.273-239.251  1.00 51.74           N  
ATOM   2616  CA  GLY C 344      92.732 -16.781-240.484  1.00 50.54           C  
ATOM   2617  C   GLY C 344      93.623 -17.684-241.302  1.00 48.99           C  
ATOM   2618  O   GLY C 344      93.540 -17.679-242.536  1.00 53.54           O  
ATOM   2619  HN  GLY C 344      92.854 -16.417-238.361  1.00  0.00           H  
ATOM   2620  N   GLY C 345      94.466 -18.474-240.646  1.00 51.30           N  
ATOM   2621  CA  GLY C 345      95.427 -19.311-241.332  1.00 53.72           C  
ATOM   2622  C   GLY C 345      96.703 -18.615-241.762  1.00 66.48           C  
ATOM   2623  O   GLY C 345      97.595 -19.286-242.297  1.00 70.15           O  
ATOM   2624  HN  GLY C 345      94.435 -18.491-239.627  1.00  0.00           H  
ATOM   2625  N   LEU C 346      96.812 -17.294-241.573  1.00 67.16           N  
ATOM   2626  CA  LEU C 346      98.031 -16.540-241.846  1.00 56.72           C  
ATOM   2627  C   LEU C 346      98.882 -16.440-240.581  1.00 58.64           C  
ATOM   2628  O   LEU C 346      98.368 -16.427-239.460  1.00 63.51           O  
ATOM   2629  CB  LEU C 346      97.702 -15.137-242.380  1.00 52.42           C  
ATOM   2630  CG  LEU C 346      96.889 -15.010-243.682  1.00 57.74           C  
ATOM   2631  CD1 LEU C 346      96.840 -13.559-244.195  1.00 66.01           C  
ATOM   2632  CD2 LEU C 346      97.383 -15.954-244.781  1.00 53.15           C  
ATOM   2633  HN  LEU C 346      96.000 -16.788-241.219  1.00  0.00           H  
ATOM   2634  N   GLU C 347     100.199 -16.392-240.773  1.00 58.98           N  
ATOM   2635  CA  GLU C 347     101.161 -16.405-239.678  1.00 58.55           C  
ATOM   2636  C   GLU C 347     102.065 -15.183-239.772  1.00 54.54           C  
ATOM   2637  O   GLU C 347     102.664 -14.921-240.819  1.00 53.12           O  
ATOM   2638  CB  GLU C 347     101.997 -17.686-239.690  1.00 63.34           C  
ATOM   2639  CG  GLU C 347     101.147 -18.950-239.737  1.00 81.88           C  
ATOM   2640  CD  GLU C 347     101.971 -20.220-239.755  1.00 97.51           C  
ATOM   2641  OE1 GLU C 347     101.779 -21.053-238.843  1.00105.51           O  
ATOM   2642  OE2 GLU C 347     102.809 -20.383-240.672  1.00 99.29           O1-
ATOM   2643  HN  GLU C 347     100.550 -16.344-241.729  1.00  0.00           H  
ATOM   2644  N   PHE C 348     102.151 -14.436-238.682  1.00 49.19           N  
ATOM   2645  CA  PHE C 348     103.038 -13.287-238.585  1.00 56.68           C  
ATOM   2646  C   PHE C 348     104.097 -13.604-237.538  1.00 53.04           C  
ATOM   2647  O   PHE C 348     103.853 -13.459-236.332  1.00 52.22           O  
ATOM   2648  CB  PHE C 348     102.247 -12.024-238.228  1.00 65.85           C  
ATOM   2649  CG  PHE C 348     101.146 -11.719-239.225  1.00 67.57           C  
ATOM   2650  CD1 PHE C 348     101.379 -10.874-240.312  1.00 69.02           C  
ATOM   2651  CD2 PHE C 348      99.902 -12.340-239.117  1.00 57.04           C  
ATOM   2652  CE1 PHE C 348     100.376 -10.627-241.261  1.00 56.53           C  
ATOM   2653  CE2 PHE C 348      98.902 -12.098-240.054  1.00 56.38           C  
ATOM   2654  CZ  PHE C 348      99.139 -11.242-241.124  1.00 57.82           C  
ATOM   2655  HN  PHE C 348     101.572 -14.676-237.878  1.00  0.00           H  
ATOM   2656  N   PRO C 349     105.260 -14.113-237.943  1.00 56.63           N  
ATOM   2657  CA  PRO C 349     106.279 -14.500-236.961  1.00 58.23           C  
ATOM   2658  C   PRO C 349     106.898 -13.314-236.247  1.00 61.53           C  
ATOM   2659  O   PRO C 349     107.669 -13.525-235.304  1.00 63.92           O  
ATOM   2660  CB  PRO C 349     107.322 -15.244-237.809  1.00 56.39           C  
ATOM   2661  CG  PRO C 349     106.604 -15.592-239.079  1.00 64.96           C  
ATOM   2662  CD  PRO C 349     105.635 -14.490-239.314  1.00 62.42           C  
ATOM   2663  N   ALA C 350     106.591 -12.089-236.668  1.00 53.85           N  
ATOM   2664  CA  ALA C 350     107.094 -10.898-236.002  1.00 51.58           C  
ATOM   2665  C   ALA C 350     105.934  -9.927-235.829  1.00 61.60           C  
ATOM   2666  O   ALA C 350     105.480  -9.304-236.798  1.00 67.59           O  
ATOM   2667  CB  ALA C 350     108.250 -10.283-236.787  1.00 47.20           C  
ATOM   2668  HN  ALA C 350     105.985 -11.983-237.482  1.00  0.00           H  
ATOM   2669  N   ALA C 351     105.446  -9.808-234.592  1.00 60.05           N  
ATOM   2670  CA  ALA C 351     104.314  -8.938-234.275  1.00 54.13           C  
ATOM   2671  C   ALA C 351     104.445  -8.478-232.831  1.00 52.44           C  
ATOM   2672  O   ALA C 351     103.648  -8.851-231.967  1.00 49.37           O  
ATOM   2673  CB  ALA C 351     102.986  -9.656-234.508  1.00 44.27           C  
ATOM   2674  HN  ALA C 351     105.879 -10.344-233.840  1.00  0.00           H  
ATOM   2675  N   PRO C 352     105.438  -7.641-232.536  1.00 57.24           N  
ATOM   2676  CA  PRO C 352     105.644  -7.211-231.145  1.00 54.07           C  
ATOM   2677  C   PRO C 352     104.394  -6.533-230.598  1.00 54.46           C  
ATOM   2678  O   PRO C 352     103.784  -5.696-231.263  1.00 73.72           O  
ATOM   2679  CB  PRO C 352     106.831  -6.237-231.245  1.00 58.79           C  
ATOM   2680  CG  PRO C 352     106.808  -5.746-232.656  1.00 55.70           C  
ATOM   2681  CD  PRO C 352     106.333  -6.934-233.470  1.00 53.90           C  
ATOM   2682  N   PHE C 353     104.005  -6.920-229.387  1.00 53.02           N  
ATOM   2683  CA  PHE C 353     102.878  -6.330-228.679  1.00 48.39           C  
ATOM   2684  C   PHE C 353     103.308  -5.977-227.260  1.00 51.61           C  
ATOM   2685  O   PHE C 353     104.197  -6.614-226.691  1.00 45.68           O  
ATOM   2686  CB  PHE C 353     101.674  -7.274-228.651  1.00 50.58           C  
ATOM   2687  CG  PHE C 353     101.990  -8.668-228.140  1.00 51.84           C  
ATOM   2688  CD1 PHE C 353     101.890  -8.969-226.795  1.00 45.88           C  
ATOM   2689  CD2 PHE C 353     102.365  -9.676-229.013  1.00 61.44           C  
ATOM   2690  CE1 PHE C 353     102.155 -10.250-226.322  1.00 50.84           C  
ATOM   2691  CE2 PHE C 353     102.635 -10.962-228.545  1.00 63.43           C  
ATOM   2692  CZ  PHE C 353     102.531 -11.247-227.199  1.00 56.71           C  
ATOM   2693  HN  PHE C 353     104.524  -7.670-228.930  1.00  0.00           H  
ATOM   2694  N   SER C 354     102.682  -4.942-226.699  1.00 52.80           N  
ATOM   2695  CA  SER C 354     103.063  -4.429-225.391  1.00 44.24           C  
ATOM   2696  C   SER C 354     101.816  -3.964-224.651  1.00 41.59           C  
ATOM   2697  O   SER C 354     100.826  -3.546-225.266  1.00 47.97           O  
ATOM   2698  CB  SER C 354     104.079  -3.272-225.513  1.00 47.87           C  
ATOM   2699  OG  SER C 354     103.417  -2.024-225.689  1.00 50.25           O  
ATOM   2700  HN  SER C 354     101.914  -4.497-227.201  1.00  0.00           H  
ATOM   2701  HG  SER C 354     104.042  -1.312-225.764  1.00  0.00           H  
ATOM   2702  N   GLY C 355     101.873  -4.036-223.323  1.00 43.06           N  
ATOM   2703  CA  GLY C 355     100.843  -3.451-222.484  1.00 42.33           C  
ATOM   2704  C   GLY C 355     101.446  -2.638-221.360  1.00 51.42           C  
ATOM   2705  O   GLY C 355     102.281  -1.756-221.592  1.00 58.17           O  
ATOM   2706  HN  GLY C 355     102.660  -4.514-222.884  1.00  0.00           H  
ATOM   2707  N   TRP C 356     101.033  -2.916-220.136  1.00 49.40           N  
ATOM   2708  CA  TRP C 356     101.744  -2.409-218.975  1.00 40.38           C  
ATOM   2709  C   TRP C 356     101.824  -3.524-217.941  1.00 44.00           C  
ATOM   2710  O   TRP C 356     101.118  -4.528-218.039  1.00 49.69           O  
ATOM   2711  CB  TRP C 356     101.065  -1.179-218.392  1.00 41.40           C  
ATOM   2712  CG  TRP C 356      99.603  -1.354-218.067  1.00 41.53           C  
ATOM   2713  CD1 TRP C 356      99.077  -1.924-216.930  1.00 44.76           C  
ATOM   2714  CD2 TRP C 356      98.480  -0.902-218.846  1.00 35.93           C  
ATOM   2715  CE2 TRP C 356      97.313  -1.227-218.120  1.00 43.26           C  
ATOM   2716  CE3 TRP C 356      98.347  -0.232-220.083  1.00 36.43           C  
ATOM   2717  NE1 TRP C 356      97.708  -1.853-216.961  1.00 47.86           N  
ATOM   2718  CZ2 TRP C 356      96.031  -0.947-218.599  1.00 47.33           C  
ATOM   2719  CZ3 TRP C 356      97.078   0.062-220.548  1.00 38.67           C  
ATOM   2720  CH2 TRP C 356      95.931  -0.293-219.806  1.00 48.18           C  
ATOM   2721  HN  TRP C 356     100.203  -3.495-220.004  1.00  0.00           H  
ATOM   2722  N   TYR C 357     102.660  -3.320-216.925  1.00 43.95           N  
ATOM   2723  CA  TYR C 357     103.041  -4.389-216.009  1.00 44.74           C  
ATOM   2724  C   TYR C 357     102.012  -4.630-214.908  1.00 46.14           C  
ATOM   2725  O   TYR C 357     101.307  -3.717-214.466  1.00 41.86           O  
ATOM   2726  CB  TYR C 357     104.381  -4.083-215.360  1.00 43.30           C  
ATOM   2727  CG  TYR C 357     105.568  -4.726-216.033  1.00 45.91           C  
ATOM   2728  CD1 TYR C 357     105.695  -6.107-216.087  1.00 40.72           C  
ATOM   2729  CD2 TYR C 357     106.580  -3.948-216.600  1.00 41.38           C  
ATOM   2730  CE1 TYR C 357     106.790  -6.696-216.682  1.00 40.86           C  
ATOM   2731  CE2 TYR C 357     107.682  -4.528-217.203  1.00 38.76           C  
ATOM   2732  CZ  TYR C 357     107.782  -5.899-217.245  1.00 40.73           C  
ATOM   2733  OH  TYR C 357     108.877  -6.469-217.843  1.00 40.49           O  
ATOM   2734  HN  TYR C 357     103.046  -2.387-216.783  1.00  0.00           H  
ATOM   2735  HH  TYR C 357     108.946  -7.416-217.872  1.00  0.00           H  
ATOM   2736  N   MET C 358     101.928  -5.892-214.469  1.00 40.89           N  
ATOM   2737  CA  MET C 358     101.394  -6.206-213.149  1.00 41.63           C  
ATOM   2738  C   MET C 358     102.565  -6.188-212.169  1.00 32.49           C  
ATOM   2739  O   MET C 358     103.636  -6.724-212.467  1.00 42.21           O  
ATOM   2740  CB  MET C 358     100.682  -7.566-213.157  1.00 50.08           C  
ATOM   2741  CG  MET C 358      99.805  -7.794-211.934  1.00 57.05           C  
ATOM   2742  SD  MET C 358      98.706  -9.235-211.949  1.00 58.61           S  
ATOM   2743  CE  MET C 358      99.897 -10.571-212.069  1.00 52.00           C  
ATOM   2744  HN  MET C 358     102.245  -6.651-215.072  1.00  0.00           H  
ATOM   2745  N   SER C 359     102.383  -5.550-211.009  1.00 40.19           N  
ATOM   2746  CA  SER C 359     103.543  -5.358-210.128  1.00 39.26           C  
ATOM   2747  C   SER C 359     104.172  -6.673-209.661  1.00 42.25           C  
ATOM   2748  O   SER C 359     105.376  -6.698-209.364  1.00 43.21           O  
ATOM   2749  CB  SER C 359     103.183  -4.499-208.913  1.00 38.19           C  
ATOM   2750  OG  SER C 359     102.018  -4.959-208.263  1.00 38.33           O  
ATOM   2751  HN  SER C 359     101.461  -5.205-210.742  1.00  0.00           H  
ATOM   2752  HG  SER C 359     101.795  -4.426-207.509  1.00  0.00           H  
ATOM   2753  N   THR C 360     103.416  -7.769-209.601  1.00 38.91           N  
ATOM   2754  CA  THR C 360     104.068  -9.012-209.194  1.00 35.25           C  
ATOM   2755  C   THR C 360     104.980  -9.576-210.280  1.00 35.30           C  
ATOM   2756  O   THR C 360     105.887 -10.342-209.952  1.00 38.73           O  
ATOM   2757  CB  THR C 360     103.049 -10.081-208.748  1.00 33.01           C  
ATOM   2758  CG2 THR C 360     102.482  -9.787-207.376  1.00 31.99           C  
ATOM   2759  OG1 THR C 360     101.965 -10.177-209.669  1.00 42.09           O  
ATOM   2760  HN  THR C 360     102.422  -7.741-209.830  1.00  0.00           H  
ATOM   2761  HG1 THR C 360     102.321 -10.362-210.530  1.00  0.00           H  
ATOM   2762  N   GLU C 361     104.809  -9.204-211.553  1.00 37.90           N  
ATOM   2763  CA  GLU C 361     105.753  -9.719-212.546  1.00 35.87           C  
ATOM   2764  C   GLU C 361     107.143  -9.176-212.298  1.00 39.52           C  
ATOM   2765  O   GLU C 361     108.139  -9.880-212.488  1.00 50.28           O  
ATOM   2766  CB  GLU C 361     105.330  -9.373-213.972  1.00 29.21           C  
ATOM   2767  CG  GLU C 361     103.881  -9.623-214.274  1.00 36.52           C  
ATOM   2768  CD  GLU C 361     103.497  -9.220-215.704  1.00 47.01           C  
ATOM   2769  OE1 GLU C 361     103.911  -9.917-216.664  1.00 44.71           O  
ATOM   2770  OE2 GLU C 361     102.781  -8.204-215.846  1.00 44.03           O1-
ATOM   2771  HN  GLU C 361     104.047  -8.582-211.823  1.00  0.00           H  
ATOM   2772  N   ILE C 362     107.230  -7.919-211.888  1.00 41.86           N  
ATOM   2773  CA  ILE C 362     108.526  -7.324-211.613  1.00 33.15           C  
ATOM   2774  C   ILE C 362     109.027  -7.746-210.247  1.00 36.18           C  
ATOM   2775  O   ILE C 362     110.165  -8.201-210.099  1.00 48.14           O  
ATOM   2776  CB  ILE C 362     108.443  -5.788-211.696  1.00 33.94           C  
ATOM   2777  CG1 ILE C 362     107.959  -5.321-213.061  1.00 33.25           C  
ATOM   2778  CG2 ILE C 362     109.834  -5.203-211.409  1.00 39.82           C  
ATOM   2779  CD1 ILE C 362     107.728  -3.800-213.145  1.00 31.20           C  
ATOM   2780  HN  ILE C 362     106.382  -7.366-211.765  1.00  0.00           H  
ATOM   2781  N   GLY C 363     108.205  -7.531-209.219  1.00 38.80           N  
ATOM   2782  CA  GLY C 363     108.704  -7.636-207.861  1.00 45.72           C  
ATOM   2783  C   GLY C 363     108.946  -9.074-207.457  1.00 54.20           C  
ATOM   2784  O   GLY C 363     109.974  -9.399-206.862  1.00 57.02           O  
ATOM   2785  HN  GLY C 363     107.227  -7.293-209.387  1.00  0.00           H  
ATOM   2786  N   THR C 364     108.017  -9.958-207.794  1.00 56.54           N  
ATOM   2787  CA  THR C 364     108.134 -11.350-207.390  1.00 49.72           C  
ATOM   2788  C   THR C 364     108.886 -12.161-208.437  1.00 51.14           C  
ATOM   2789  O   THR C 364     109.933 -12.741-208.142  1.00 53.38           O  
ATOM   2790  CB  THR C 364     106.744 -11.926-207.140  1.00 46.86           C  
ATOM   2791  CG2 THR C 364     106.849 -13.311-206.467  1.00 37.45           C  
ATOM   2792  OG1 THR C 364     106.014 -11.024-206.296  1.00 45.03           O  
ATOM   2793  HN  THR C 364     107.211  -9.658-208.343  1.00  0.00           H  
ATOM   2794  HG1 THR C 364     105.148 -11.383-206.140  1.00  0.00           H  
ATOM   2795  N   ARG C 365     108.398 -12.182-209.676  1.00 49.02           N  
ATOM   2796  CA  ARG C 365     108.983 -13.113-210.631  1.00 44.47           C  
ATOM   2797  C   ARG C 365     110.366 -12.645-211.084  1.00 39.72           C  
ATOM   2798  O   ARG C 365     111.351 -13.379-210.949  1.00 41.97           O  
ATOM   2799  CB  ARG C 365     108.021 -13.328-211.804  1.00 33.49           C  
ATOM   2800  CG  ARG C 365     106.647 -13.867-211.344  1.00 35.54           C  
ATOM   2801  CD  ARG C 365     106.737 -15.179-210.514  1.00 33.49           C  
ATOM   2802  NE  ARG C 365     107.622 -16.154-211.143  1.00 35.54           N  
ATOM   2803  CZ  ARG C 365     107.348 -16.801-212.276  1.00 49.09           C  
ATOM   2804  NH1 ARG C 365     106.196 -16.596-212.902  1.00 53.10           N1+
ATOM   2805  NH2 ARG C 365     108.227 -17.661-212.785  1.00 44.83           N  
ATOM   2806  HN  ARG C 365     107.635 -11.563-209.949  1.00  0.00           H  
ATOM   2807  HE  ARG C 365     108.511 -16.354-210.685  1.00  0.00           H  
ATOM   2808 1HH1 ARG C 365     105.522 -15.937-212.512  1.00  0.00           H  
ATOM   2809 2HH1 ARG C 365     105.986 -17.091-213.769  1.00  0.00           H  
ATOM   2810 1HH2 ARG C 365     109.112 -17.819-212.304  1.00  0.00           H  
ATOM   2811 2HH2 ARG C 365     108.017 -18.156-213.652  1.00  0.00           H  
ATOM   2812  N   ASN C 366     110.481 -11.407-211.572  1.00 44.82           N  
ATOM   2813  CA  ASN C 366     111.741 -10.997-212.194  1.00 41.05           C  
ATOM   2814  C   ASN C 366     112.847 -10.766-211.166  1.00 47.14           C  
ATOM   2815  O   ASN C 366     114.007 -11.121-211.405  1.00 52.17           O  
ATOM   2816  CB  ASN C 366     111.530  -9.751-213.045  1.00 50.02           C  
ATOM   2817  CG  ASN C 366     110.750 -10.041-214.313  1.00 61.14           C  
ATOM   2818  ND2 ASN C 366     110.099  -9.014-214.845  1.00 62.17           N  
ATOM   2819  OD1 ASN C 366     110.745 -11.167-214.819  1.00 61.84           O  
ATOM   2820  HN  ASN C 366     109.699 -10.754-211.512  1.00  0.00           H  
ATOM   2821 1HD2 ASN C 366     110.103  -8.084-214.427  1.00  0.00           H  
ATOM   2822 2HD2 ASN C 366     109.574  -9.209-215.698  1.00  0.00           H  
ATOM   2823  N   LEU C 367     112.522 -10.178-210.021  1.00 44.80           N  
ATOM   2824  CA  LEU C 367     113.570  -9.896-209.050  1.00 41.77           C  
ATOM   2825  C   LEU C 367     113.768 -11.016-208.043  1.00 45.03           C  
ATOM   2826  O   LEU C 367     114.885 -11.174-207.538  1.00 54.20           O  
ATOM   2827  CB  LEU C 367     113.283  -8.588-208.310  1.00 36.55           C  
ATOM   2828  CG  LEU C 367     113.239  -7.319-209.169  1.00 45.94           C  
ATOM   2829  CD1 LEU C 367     112.850  -6.121-208.326  1.00 41.84           C  
ATOM   2830  CD2 LEU C 367     114.576  -7.066-209.833  1.00 47.06           C  
ATOM   2831  HN  LEU C 367     111.553  -9.928-209.824  1.00  0.00           H  
ATOM   2832  N   CYS C 368     112.724 -11.796-207.722  1.00 45.05           N  
ATOM   2833  CA  CYS C 368     112.850 -12.795-206.666  1.00 47.52           C  
ATOM   2834  C   CYS C 368     112.985 -14.234-207.137  1.00 50.83           C  
ATOM   2835  O   CYS C 368     113.355 -15.077-206.317  1.00 44.54           O  
ATOM   2836  CB  CYS C 368     111.647 -12.744-205.711  1.00 48.55           C  
ATOM   2837  SG  CYS C 368     111.426 -11.161-204.912  1.00 56.57           S  
ATOM   2838  HN  CYS C 368     111.839 -11.690-208.218  1.00  0.00           H  
ATOM   2839  N   ASP C 369     112.671 -14.562-208.393  1.00 50.18           N  
ATOM   2840  CA  ASP C 369     112.807 -15.958-208.801  1.00 48.93           C  
ATOM   2841  C   ASP C 369     114.248 -16.404-208.582  1.00 54.90           C  
ATOM   2842  O   ASP C 369     115.179 -15.619-208.812  1.00 50.25           O  
ATOM   2843  CB  ASP C 369     112.430 -16.181-210.266  1.00 48.02           C  
ATOM   2844  CG  ASP C 369     110.952 -16.503-210.453  1.00 52.49           C  
ATOM   2845  OD1 ASP C 369     110.248 -16.733-209.440  1.00 48.15           O  
ATOM   2846  OD2 ASP C 369     110.496 -16.527-211.617  1.00 50.54           O1-
ATOM   2847  HN  ASP C 369     112.344 -13.855-209.051  1.00  0.00           H  
ATOM   2848  N   PRO C 370     114.463 -17.636-208.115  1.00 52.31           N  
ATOM   2849  CA  PRO C 370     115.835 -18.113-207.880  1.00 49.93           C  
ATOM   2850  C   PRO C 370     116.707 -18.112-209.117  1.00 50.85           C  
ATOM   2851  O   PRO C 370     117.930 -17.958-208.997  1.00 44.20           O  
ATOM   2852  CB  PRO C 370     115.618 -19.550-207.364  1.00 51.02           C  
ATOM   2853  CG  PRO C 370     114.228 -19.901-207.767  1.00 54.59           C  
ATOM   2854  CD  PRO C 370     113.463 -18.621-207.674  1.00 53.00           C  
ATOM   2855  N   HIS C 371     116.124 -18.324-210.297  1.00 49.32           N  
ATOM   2856  CA  HIS C 371     116.867 -18.375-211.549  1.00 49.41           C  
ATOM   2857  C   HIS C 371     116.829 -17.047-212.298  1.00 51.03           C  
ATOM   2858  O   HIS C 371     117.128 -17.005-213.494  1.00 59.32           O  
ATOM   2859  CB  HIS C 371     116.326 -19.503-212.430  1.00 56.28           C  
ATOM   2860  CG  HIS C 371     114.841 -19.449-212.645  1.00 59.28           C  
ATOM   2861  CD2 HIS C 371     114.108 -19.209-213.759  1.00 59.18           C  
ATOM   2862  ND1 HIS C 371     113.930 -19.657-211.627  1.00 55.83           N  
ATOM   2863  CE1 HIS C 371     112.704 -19.534-212.104  1.00 53.82           C  
ATOM   2864  NE2 HIS C 371     112.784 -19.271-213.397  1.00 55.53           N  
ATOM   2865  HN  HIS C 371     115.113 -18.456-210.324  1.00  0.00           H  
ATOM   2866  N   ARG C 372     116.444 -15.966-211.620  1.00 52.96           N  
ATOM   2867  CA  ARG C 372     116.483 -14.630-212.206  1.00 46.42           C  
ATOM   2868  C   ARG C 372     117.416 -13.769-211.366  1.00 55.22           C  
ATOM   2869  O   ARG C 372     118.515 -14.218-211.025  1.00 53.00           O  
ATOM   2870  CB  ARG C 372     115.085 -14.035-212.282  1.00 41.19           C  
ATOM   2871  CG  ARG C 372     114.143 -14.779-213.189  1.00 51.54           C  
ATOM   2872  CD  ARG C 372     114.639 -14.771-214.633  1.00 59.13           C  
ATOM   2873  NE  ARG C 372     114.632 -13.439-215.243  1.00 53.38           N  
ATOM   2874  CZ  ARG C 372     113.532 -12.773-215.572  1.00 51.28           C  
ATOM   2875  NH1 ARG C 372     112.347 -13.299-215.330  1.00 44.32           N1+
ATOM   2876  NH2 ARG C 372     113.615 -11.570-216.134  1.00 45.57           N  
ATOM   2877  HN  ARG C 372     116.112 -16.076-210.662  1.00  0.00           H  
ATOM   2878  HE  ARG C 372     115.531 -12.994-215.427  1.00  0.00           H  
ATOM   2879 1HH1 ARG C 372     112.283 -14.221-214.899  1.00  0.00           H  
ATOM   2880 2HH1 ARG C 372     111.502 -12.787-215.583  1.00  0.00           H  
ATOM   2881 1HH2 ARG C 372     114.531 -11.163-216.321  1.00  0.00           H  
ATOM   2882 2HH2 ARG C 372     112.770 -11.058-216.387  1.00  0.00           H  
ATOM   2883  N   TYR C 373     116.993 -12.551-211.000  1.00 47.37           N  
ATOM   2884  CA  TYR C 373     117.872 -11.707-210.190  1.00 48.59           C  
ATOM   2885  C   TYR C 373     118.084 -12.281-208.793  1.00 49.11           C  
ATOM   2886  O   TYR C 373     119.176 -12.127-208.232  1.00 49.38           O  
ATOM   2887  CB  TYR C 373     117.343 -10.268-210.143  1.00 41.46           C  
ATOM   2888  CG  TYR C 373     117.748  -9.549-211.390  1.00 44.16           C  
ATOM   2889  CD1 TYR C 373     116.998  -9.671-212.550  1.00 35.28           C  
ATOM   2890  CD2 TYR C 373     118.922  -8.789-211.436  1.00 51.66           C  
ATOM   2891  CE1 TYR C 373     117.380  -9.043-213.714  1.00 50.20           C  
ATOM   2892  CE2 TYR C 373     119.309  -8.138-212.600  1.00 51.85           C  
ATOM   2893  CZ  TYR C 373     118.528  -8.272-213.742  1.00 55.78           C  
ATOM   2894  OH  TYR C 373     118.885  -7.648-214.920  1.00 56.95           O  
ATOM   2895  HN  TYR C 373     116.071 -12.217-211.282  1.00  0.00           H  
ATOM   2896  HH  TYR C 373     119.673  -7.118-214.939  1.00  0.00           H  
ATOM   2897  N   ASN C 374     117.078 -12.955-208.225  1.00 51.49           N  
ATOM   2898  CA  ASN C 374     117.274 -13.788-207.038  1.00 38.64           C  
ATOM   2899  C   ASN C 374     117.734 -12.967-205.828  1.00 39.77           C  
ATOM   2900  O   ASN C 374     118.666 -13.342-205.107  1.00 39.67           O  
ATOM   2901  CB  ASN C 374     118.266 -14.915-207.350  1.00 36.21           C  
ATOM   2902  CG  ASN C 374     118.432 -15.886-206.190  1.00 44.17           C  
ATOM   2903  ND2 ASN C 374     119.586 -16.550-206.117  1.00 39.52           N  
ATOM   2904  OD1 ASN C 374     117.535 -16.009-205.352  1.00 41.31           O  
ATOM   2905  HN  ASN C 374     116.145 -12.886-208.632  1.00  0.00           H  
ATOM   2906 1HD2 ASN C 374     120.328 -16.448-206.810  1.00  0.00           H  
ATOM   2907 2HD2 ASN C 374     119.697 -17.201-205.340  1.00  0.00           H  
ATOM   2908  N   ILE C 375     117.040 -11.847-205.575  1.00 45.89           N  
ATOM   2909  CA  ILE C 375     117.478 -10.858-204.575  1.00 48.07           C  
ATOM   2910  C   ILE C 375     116.802 -11.020-203.223  1.00 52.56           C  
ATOM   2911  O   ILE C 375     117.059 -10.200-202.324  1.00 43.40           O  
ATOM   2912  CB  ILE C 375     117.224  -9.408-205.030  1.00 42.77           C  
ATOM   2913  CG1 ILE C 375     115.726  -9.100-204.873  1.00 32.81           C  
ATOM   2914  CG2 ILE C 375     117.752  -9.159-206.442  1.00 41.58           C  
ATOM   2915  CD1 ILE C 375     115.324  -7.737-205.333  1.00 47.02           C  
ATOM   2916  HN  ILE C 375     116.179 -11.674-206.093  1.00  0.00           H  
ATOM   2917  N   LEU C 376     115.918 -12.013-203.059  1.00 47.53           N  
ATOM   2918  CA  LEU C 376     115.148 -12.152-201.823  1.00 44.54           C  
ATOM   2919  C   LEU C 376     116.032 -12.089-200.578  1.00 41.53           C  
ATOM   2920  O   LEU C 376     115.779 -11.303-199.655  1.00 46.54           O  
ATOM   2921  CB  LEU C 376     114.376 -13.476-201.854  1.00 46.28           C  
ATOM   2922  CG  LEU C 376     113.003 -13.438-201.207  1.00 52.61           C  
ATOM   2923  CD1 LEU C 376     112.218 -12.219-201.688  1.00 40.18           C  
ATOM   2924  CD2 LEU C 376     112.255 -14.730-201.562  1.00 64.47           C  
ATOM   2925  HN  LEU C 376     115.779 -12.687-203.812  1.00  0.00           H  
ATOM   2926  N   GLU C 377     117.074 -12.920-200.534  1.00 44.82           N  
ATOM   2927  CA  GLU C 377     117.915 -12.982-199.343  1.00 48.11           C  
ATOM   2928  C   GLU C 377     118.631 -11.650-199.094  1.00 44.30           C  
ATOM   2929  O   GLU C 377     118.805 -11.234-197.937  1.00 47.97           O  
ATOM   2930  CB  GLU C 377     118.921 -14.120-199.470  1.00 46.07           C  
ATOM   2931  CG  GLU C 377     119.370 -14.689-198.131  1.00 68.25           C  
ATOM   2932  CD  GLU C 377     120.660 -15.493-198.225  1.00 91.40           C  
ATOM   2933  OE1 GLU C 377     121.722 -14.960-197.827  1.00103.91           O  
ATOM   2934  OE2 GLU C 377     120.614 -16.653-198.697  1.00 92.82           O1-
ATOM   2935  HN  GLU C 377     117.284 -13.515-201.336  1.00  0.00           H  
ATOM   2936  N   ASP C 378     119.061 -10.972-200.159  1.00 41.74           N  
ATOM   2937  CA  ASP C 378     119.711  -9.668-199.986  1.00 53.65           C  
ATOM   2938  C   ASP C 378     118.796  -8.675-199.282  1.00 48.94           C  
ATOM   2939  O   ASP C 378     119.213  -8.014-198.325  1.00 41.80           O  
ATOM   2940  CB  ASP C 378     120.160  -9.119-201.336  1.00 52.55           C  
ATOM   2941  CG  ASP C 378     121.292  -9.923-201.929  1.00 59.04           C  
ATOM   2942  OD1 ASP C 378     122.208 -10.307-201.173  1.00 56.00           O  
ATOM   2943  OD2 ASP C 378     121.267 -10.190-203.147  1.00 64.28           O1-
ATOM   2944  HN  ASP C 378     118.938 -11.360-201.094  1.00  0.00           H  
ATOM   2945  N   VAL C 379     117.529  -8.605-199.705  1.00 42.36           N  
ATOM   2946  CA  VAL C 379     116.551  -7.732-199.056  1.00 45.90           C  
ATOM   2947  C   VAL C 379     116.292  -8.176-197.615  1.00 48.97           C  
ATOM   2948  O   VAL C 379     116.302  -7.359-196.683  1.00 40.57           O  
ATOM   2949  CB  VAL C 379     115.258  -7.685-199.892  1.00 35.85           C  
ATOM   2950  CG1 VAL C 379     114.128  -6.939-199.178  1.00 35.30           C  
ATOM   2951  CG2 VAL C 379     115.560  -7.052-201.226  1.00 35.00           C  
ATOM   2952  HN  VAL C 379     117.238  -9.174-200.500  1.00  0.00           H  
ATOM   2953  N   ALA C 380     116.063  -9.477-197.410  1.00 39.81           N  
ATOM   2954  CA  ALA C 380     115.838  -9.988-196.059  1.00 32.66           C  
ATOM   2955  C   ALA C 380     116.984  -9.620-195.116  1.00 43.95           C  
ATOM   2956  O   ALA C 380     116.758  -9.261-193.956  1.00 43.41           O  
ATOM   2957  CB  ALA C 380     115.669 -11.500-196.088  1.00 40.97           C  
ATOM   2958  HN  ALA C 380     116.045 -10.118-198.203  1.00  0.00           H  
ATOM   2959  N   VAL C 381     118.228  -9.747-195.589  1.00 46.63           N  
ATOM   2960  CA  VAL C 381     119.395  -9.389-194.773  1.00 52.69           C  
ATOM   2961  C   VAL C 381     119.374  -7.901-194.393  1.00 50.55           C  
ATOM   2962  O   VAL C 381     119.657  -7.529-193.254  1.00 48.78           O  
ATOM   2963  CB  VAL C 381     120.692  -9.761-195.513  1.00 46.45           C  
ATOM   2964  CG1 VAL C 381     121.867  -8.919-194.990  1.00 40.79           C  
ATOM   2965  CG2 VAL C 381     120.950 -11.275-195.385  1.00 40.06           C  
ATOM   2966  HN  VAL C 381     118.369 -10.100-196.536  1.00  0.00           H  
ATOM   2967  N   CYS C 382     119.034  -7.028-195.341  1.00 48.28           N  
ATOM   2968  CA  CYS C 382     118.937  -5.607-195.017  1.00 53.79           C  
ATOM   2969  C   CYS C 382     117.777  -5.315-194.078  1.00 56.57           C  
ATOM   2970  O   CYS C 382     117.785  -4.282-193.405  1.00 51.70           O  
ATOM   2971  CB  CYS C 382     118.781  -4.774-196.280  1.00 48.48           C  
ATOM   2972  SG  CYS C 382     120.128  -4.922-197.432  1.00 51.96           S  
ATOM   2973  HN  CYS C 382     118.842  -7.351-196.289  1.00  0.00           H  
ATOM   2974  N   MET C 383     116.753  -6.170-194.056  1.00 51.75           N  
ATOM   2975  CA  MET C 383     115.649  -5.983-193.125  1.00 48.42           C  
ATOM   2976  C   MET C 383     115.938  -6.589-191.757  1.00 51.54           C  
ATOM   2977  O   MET C 383     115.068  -6.540-190.878  1.00 54.04           O  
ATOM   2978  CB  MET C 383     114.359  -6.589-193.685  1.00 52.13           C  
ATOM   2979  CG  MET C 383     113.880  -6.004-194.988  1.00 54.81           C  
ATOM   2980  SD  MET C 383     112.382  -6.816-195.626  1.00 56.67           S  
ATOM   2981  CE  MET C 383     111.179  -6.429-194.342  1.00 50.31           C  
ATOM   2982  HN  MET C 383     116.743  -6.963-194.698  1.00  0.00           H  
ATOM   2983  N   ASP C 384     117.127  -7.163-191.571  1.00 40.79           N  
ATOM   2984  CA  ASP C 384     117.520  -7.825-190.329  1.00 54.60           C  
ATOM   2985  C   ASP C 384     116.524  -8.918-189.929  1.00 57.24           C  
ATOM   2986  O   ASP C 384     116.067  -8.997-188.790  1.00 61.75           O  
ATOM   2987  CB  ASP C 384     117.722  -6.799-189.216  1.00 66.10           C  
ATOM   2988  CG  ASP C 384     118.990  -5.984-189.424  1.00 80.68           C  
ATOM   2989  OD1 ASP C 384     120.034  -6.604-189.748  1.00 85.66           O  
ATOM   2990  OD2 ASP C 384     118.942  -4.738-189.297  1.00 85.68           O1-
ATOM   2991  HN  ASP C 384     117.799  -7.139-192.338  1.00  0.00           H  
ATOM   2992  N   LEU C 385     116.192  -9.772-190.889  1.00 53.69           N  
ATOM   2993  CA  LEU C 385     115.284 -10.885-190.650  1.00 52.11           C  
ATOM   2994  C   LEU C 385     116.088 -12.139-190.312  1.00 53.76           C  
ATOM   2995  O   LEU C 385     117.235 -12.291-190.733  1.00 53.47           O  
ATOM   2996  CB  LEU C 385     114.391 -11.114-191.873  1.00 35.86           C  
ATOM   2997  CG  LEU C 385     113.469  -9.959-192.286  1.00 42.61           C  
ATOM   2998  CD1 LEU C 385     112.654 -10.239-193.568  1.00 37.27           C  
ATOM   2999  CD2 LEU C 385     112.540  -9.589-191.158  1.00 43.35           C  
ATOM   3000  HN  LEU C 385     116.584  -9.645-191.822  1.00  0.00           H  
ATOM   3001  N   ASP C 386     115.495 -13.034-189.527  1.00 57.37           N  
ATOM   3002  CA  ASP C 386     116.214 -14.260-189.176  1.00 63.06           C  
ATOM   3003  C   ASP C 386     116.147 -15.204-190.374  1.00 57.08           C  
ATOM   3004  O   ASP C 386     115.143 -15.886-190.589  1.00 68.01           O  
ATOM   3005  CB  ASP C 386     115.632 -14.889-187.913  1.00 75.53           C  
ATOM   3006  CG  ASP C 386     116.371 -16.161-187.472  1.00 79.99           C  
ATOM   3007  OD1 ASP C 386     117.353 -16.599-188.121  1.00 74.59           O  
ATOM   3008  OD2 ASP C 386     115.949 -16.732-186.446  1.00 87.24           O1-
ATOM   3009  HN  ASP C 386     114.552 -12.868-189.174  1.00  0.00           H  
ATOM   3010  N   THR C 387     117.223 -15.274-191.157  1.00 51.30           N  
ATOM   3011  CA  THR C 387     117.187 -16.082-192.369  1.00 56.91           C  
ATOM   3012  C   THR C 387     117.667 -17.511-192.162  1.00 58.82           C  
ATOM   3013  O   THR C 387     117.770 -18.255-193.147  1.00 58.74           O  
ATOM   3014  CB  THR C 387     118.026 -15.448-193.476  1.00 53.43           C  
ATOM   3015  CG2 THR C 387     117.613 -14.002-193.687  1.00 53.64           C  
ATOM   3016  OG1 THR C 387     119.410 -15.530-193.111  1.00 58.73           O  
ATOM   3017  HN  THR C 387     118.070 -14.763-190.908  1.00  0.00           H  
ATOM   3018  HG1 THR C 387     119.932 -15.136-193.800  1.00  0.00           H  
ATOM   3019  N   ARG C 388     117.975 -17.914-190.929  1.00 55.57           N  
ATOM   3020  CA  ARG C 388     118.466 -19.269-190.711  1.00 69.39           C  
ATOM   3021  C   ARG C 388     117.343 -20.297-190.704  1.00 78.25           C  
ATOM   3022  O   ARG C 388     117.606 -21.483-190.920  1.00 81.53           O  
ATOM   3023  CB  ARG C 388     119.252 -19.354-189.396  1.00 74.54           C  
ATOM   3024  CG  ARG C 388     120.706 -18.842-189.453  1.00 77.80           C  
ATOM   3025  CD  ARG C 388     121.390 -19.036-188.087  1.00 79.33           C  
ATOM   3026  NE  ARG C 388     122.745 -18.486-188.015  1.00 77.44           N  
ATOM   3027  CZ  ARG C 388     123.027 -17.221-187.708  1.00 68.28           C  
ATOM   3028  NH1 ARG C 388     122.041 -16.370-187.463  1.00 62.85           N1+
ATOM   3029  NH2 ARG C 388     124.293 -16.813-187.646  1.00 63.23           N  
ATOM   3030  HN  ARG C 388     117.867 -17.276-190.141  1.00  0.00           H  
ATOM   3031  HE  ARG C 388     123.525 -19.113-188.213  1.00  0.00           H  
ATOM   3032 1HH1 ARG C 388     121.071 -16.683-187.510  1.00  0.00           H  
ATOM   3033 2HH1 ARG C 388     122.257 -15.401-187.228  1.00  0.00           H  
ATOM   3034 1HH2 ARG C 388     125.052 -17.468-187.835  1.00  0.00           H  
ATOM   3035 2HH2 ARG C 388     124.509 -15.844-187.411  1.00  0.00           H  
ATOM   3036  N   THR C 389     116.099 -19.865-190.494  1.00 79.48           N  
ATOM   3037  CA  THR C 389     114.956 -20.759-190.359  1.00 76.38           C  
ATOM   3038  C   THR C 389     113.819 -20.316-191.279  1.00 77.65           C  
ATOM   3039  O   THR C 389     113.450 -19.138-191.290  1.00 76.78           O  
ATOM   3040  CB  THR C 389     114.486 -20.795-188.897  1.00 74.47           C  
ATOM   3041  CG2 THR C 389     114.681 -19.436-188.226  1.00 68.91           C  
ATOM   3042  OG1 THR C 389     113.105 -21.168-188.844  1.00 83.30           O  
ATOM   3043  HN  THR C 389     115.940 -18.860-190.424  1.00  0.00           H  
ATOM   3044  HG1 THR C 389     112.984 -22.013-189.261  1.00  0.00           H  
ATOM   3045  N   THR C 390     113.253 -21.265-192.041  1.00 70.64           N  
ATOM   3046  CA  THR C 390     112.125 -20.949-192.915  1.00 52.01           C  
ATOM   3047  C   THR C 390     110.883 -20.498-192.155  1.00 41.04           C  
ATOM   3048  O   THR C 390     110.045 -19.810-192.739  1.00 48.47           O  
ATOM   3049  CB  THR C 390     111.719 -22.151-193.783  1.00 55.99           C  
ATOM   3050  CG2 THR C 390     112.869 -22.648-194.647  1.00 59.04           C  
ATOM   3051  OG1 THR C 390     111.246 -23.215-192.945  1.00 54.49           O  
ATOM   3052  HN  THR C 390     113.614 -22.218-192.010  1.00  0.00           H  
ATOM   3053  HG1 THR C 390     110.528 -22.905-192.406  1.00  0.00           H  
ATOM   3054  N   SER C 391     110.711 -20.881-190.887  1.00 42.95           N  
ATOM   3055  CA  SER C 391     109.452 -20.560-190.216  1.00 45.39           C  
ATOM   3056  C   SER C 391     109.388 -19.127-189.707  1.00 46.22           C  
ATOM   3057  O   SER C 391     108.363 -18.747-189.138  1.00 54.44           O  
ATOM   3058  CB  SER C 391     109.169 -21.538-189.055  1.00 44.94           C  
ATOM   3059  OG  SER C 391     110.212 -21.536-188.104  1.00 45.52           O  
ATOM   3060  HN  SER C 391     111.446 -21.389-190.395  1.00  0.00           H  
ATOM   3061  HG  SER C 391     110.038 -22.138-187.390  1.00  0.00           H  
ATOM   3062  N   SER C 392     110.422 -18.310-189.914  1.00 47.87           N  
ATOM   3063  CA  SER C 392     110.249 -16.876-189.687  1.00 49.68           C  
ATOM   3064  C   SER C 392     109.472 -16.203-190.804  1.00 51.57           C  
ATOM   3065  O   SER C 392     109.117 -15.029-190.664  1.00 53.10           O  
ATOM   3066  CB  SER C 392     111.601 -16.174-189.546  1.00 43.11           C  
ATOM   3067  OG  SER C 392     112.258 -16.108-190.803  1.00 48.43           O  
ATOM   3068  HN  SER C 392     111.320 -18.680-190.226  1.00  0.00           H  
ATOM   3069  HG  SER C 392     113.098 -15.672-190.715  1.00  0.00           H  
ATOM   3070  N   LEU C 393     109.206 -16.921-191.898  1.00 47.67           N  
ATOM   3071  CA  LEU C 393     108.601 -16.361-193.110  1.00 48.46           C  
ATOM   3072  C   LEU C 393     109.388 -15.149-193.617  1.00 46.84           C  
ATOM   3073  O   LEU C 393     108.816 -14.201-194.169  1.00 46.48           O  
ATOM   3074  CB  LEU C 393     107.113 -16.029-192.890  1.00 38.83           C  
ATOM   3075  CG  LEU C 393     106.367 -17.239-192.288  1.00 42.72           C  
ATOM   3076  CD1 LEU C 393     104.873 -17.032-192.157  1.00 41.58           C  
ATOM   3077  CD2 LEU C 393     106.644 -18.471-193.113  1.00 34.66           C  
ATOM   3078  HN  LEU C 393     109.437 -17.915-191.890  1.00  0.00           H  
ATOM   3079  N   TRP C 394     110.721 -15.188-193.467  1.00 45.16           N  
ATOM   3080  CA  TRP C 394     111.550 -14.094-193.973  1.00 42.67           C  
ATOM   3081  C   TRP C 394     111.428 -13.942-195.482  1.00 44.94           C  
ATOM   3082  O   TRP C 394     111.570 -12.828-196.001  1.00 43.10           O  
ATOM   3083  CB  TRP C 394     113.019 -14.295-193.592  1.00 35.01           C  
ATOM   3084  CG  TRP C 394     113.669 -15.536-194.138  1.00 36.49           C  
ATOM   3085  CD1 TRP C 394     113.729 -16.764-193.525  1.00 39.81           C  
ATOM   3086  CD2 TRP C 394     114.394 -15.678-195.379  1.00 36.94           C  
ATOM   3087  CE2 TRP C 394     114.832 -17.027-195.456  1.00 36.47           C  
ATOM   3088  CE3 TRP C 394     114.711 -14.805-196.426  1.00 40.39           C  
ATOM   3089  NE1 TRP C 394     114.410 -17.661-194.322  1.00 34.44           N  
ATOM   3090  CZ2 TRP C 394     115.561 -17.519-196.541  1.00 37.73           C  
ATOM   3091  CZ3 TRP C 394     115.441 -15.294-197.503  1.00 38.32           C  
ATOM   3092  CH2 TRP C 394     115.861 -16.637-197.551  1.00 40.82           C  
ATOM   3093  HN  TRP C 394     111.157 -15.982-192.999  1.00  0.00           H  
ATOM   3094  N   LYS C 395     111.169 -15.038-196.203  1.00 33.41           N  
ATOM   3095  CA  LYS C 395     110.979 -14.929-197.644  1.00 39.95           C  
ATOM   3096  C   LYS C 395     109.691 -14.186-197.971  1.00 39.67           C  
ATOM   3097  O   LYS C 395     109.639 -13.410-198.938  1.00 38.83           O  
ATOM   3098  CB  LYS C 395     110.959 -16.317-198.288  1.00 44.88           C  
ATOM   3099  CG  LYS C 395     112.270 -17.085-198.262  1.00 47.39           C  
ATOM   3100  CD  LYS C 395     112.064 -18.425-199.002  1.00 58.18           C  
ATOM   3101  CE  LYS C 395     113.310 -19.305-199.020  1.00 61.19           C  
ATOM   3102  NZ  LYS C 395     113.434 -20.002-200.331  1.00 63.71           N1+
ATOM   3103  HN  LYS C 395     111.105 -15.948-195.746  1.00  0.00           H  
ATOM   3104  HZ1 LYS C 395     114.267 -20.590-200.343  1.00  0.00           H  
ATOM   3105  HZ2 LYS C 395     113.420 -19.347-201.113  1.00  0.00           H  
ATOM   3106  HZ3 LYS C 395     112.592 -20.530-200.562  1.00  0.00           H  
ATOM   3107  N   ASP C 396     108.632 -14.442-197.192  1.00 35.45           N  
ATOM   3108  CA  ASP C 396     107.343 -13.792-197.419  1.00 27.37           C  
ATOM   3109  C   ASP C 396     107.405 -12.315-197.061  1.00 41.30           C  
ATOM   3110  O   ASP C 396     106.853 -11.475-197.778  1.00 40.68           O  
ATOM   3111  CB  ASP C 396     106.262 -14.471-196.591  1.00 35.96           C  
ATOM   3112  CG  ASP C 396     106.328 -15.993-196.691  1.00 53.36           C  
ATOM   3113  OD1 ASP C 396     107.302 -16.588-196.172  1.00 54.98           O  
ATOM   3114  OD2 ASP C 396     105.408 -16.583-197.289  1.00 61.97           O1-
ATOM   3115  HN  ASP C 396     108.727 -15.105-196.423  1.00  0.00           H  
ATOM   3116  N   LYS C 397     108.061 -11.983-195.948  1.00 37.47           N  
ATOM   3117  CA  LYS C 397     108.143 -10.584-195.540  1.00 40.77           C  
ATOM   3118  C   LYS C 397     108.968  -9.758-196.530  1.00 37.56           C  
ATOM   3119  O   LYS C 397     108.563  -8.646-196.900  1.00 44.70           O  
ATOM   3120  CB  LYS C 397     108.717 -10.500-194.129  1.00 35.54           C  
ATOM   3121  CG  LYS C 397     107.913 -11.277-193.072  1.00 43.49           C  
ATOM   3122  CD  LYS C 397     108.453 -11.075-191.652  1.00 47.70           C  
ATOM   3123  CE  LYS C 397     108.094  -9.683-191.120  1.00 66.34           C  
ATOM   3124  NZ  LYS C 397     108.655  -9.373-189.770  1.00 76.19           N1+
ATOM   3125  HN  LYS C 397     108.505 -12.706-195.382  1.00  0.00           H  
ATOM   3126  HZ1 LYS C 397     108.416  -8.447-189.416  1.00  0.00           H  
ATOM   3127  HZ2 LYS C 397     109.666  -9.505-189.767  1.00  0.00           H  
ATOM   3128  HZ3 LYS C 397     108.383 -10.091-189.099  1.00  0.00           H  
ATOM   3129  N   ALA C 398     110.100 -10.297-197.001  1.00 37.64           N  
ATOM   3130  CA  ALA C 398     110.923  -9.596-197.984  1.00 39.30           C  
ATOM   3131  C   ALA C 398     110.180  -9.401-199.305  1.00 44.20           C  
ATOM   3132  O   ALA C 398     110.172  -8.296-199.867  1.00 47.03           O  
ATOM   3133  CB  ALA C 398     112.233 -10.351-198.216  1.00 37.38           C  
ATOM   3134  HN  ALA C 398     110.393 -11.215-196.667  1.00  0.00           H  
ATOM   3135  N   ALA C 399     109.542 -10.466-199.807  1.00 36.69           N  
ATOM   3136  CA  ALA C 399     108.825 -10.395-201.077  1.00 31.77           C  
ATOM   3137  C   ALA C 399     107.762  -9.306-201.060  1.00 34.80           C  
ATOM   3138  O   ALA C 399     107.671  -8.503-201.991  1.00 32.67           O  
ATOM   3139  CB  ALA C 399     108.193 -11.761-201.395  1.00 31.56           C  
ATOM   3140  HN  ALA C 399     109.557 -11.346-199.291  1.00  0.00           H  
ATOM   3141  N   VAL C 400     106.948  -9.265-200.008  1.00 36.25           N  
ATOM   3142  CA  VAL C 400     105.910  -8.247-199.903  1.00 36.90           C  
ATOM   3143  C   VAL C 400     106.521  -6.847-199.952  1.00 47.06           C  
ATOM   3144  O   VAL C 400     105.990  -5.945-200.616  1.00 49.69           O  
ATOM   3145  CB  VAL C 400     105.097  -8.457-198.613  1.00 43.61           C  
ATOM   3146  CG1 VAL C 400     104.398  -7.149-198.177  1.00 27.02           C  
ATOM   3147  CG2 VAL C 400     104.090  -9.605-198.782  1.00 42.67           C  
ATOM   3148  HN  VAL C 400     107.052  -9.956-199.265  1.00  0.00           H  
ATOM   3149  N   GLU C 401     107.637  -6.638-199.249  1.00 41.13           N  
ATOM   3150  CA  GLU C 401     108.223  -5.307-199.245  1.00 43.33           C  
ATOM   3151  C   GLU C 401     108.867  -4.976-200.586  1.00 46.30           C  
ATOM   3152  O   GLU C 401     108.919  -3.800-200.965  1.00 41.75           O  
ATOM   3153  CB  GLU C 401     109.247  -5.153-198.128  1.00 39.71           C  
ATOM   3154  CG  GLU C 401     108.688  -5.122-196.720  1.00 45.42           C  
ATOM   3155  CD  GLU C 401     107.450  -4.234-196.498  1.00 50.07           C  
ATOM   3156  OE1 GLU C 401     107.267  -3.170-197.137  1.00 47.41           O  
ATOM   3157  OE2 GLU C 401     106.648  -4.616-195.614  1.00 53.65           O1-
ATOM   3158  HN  GLU C 401     108.070  -7.398-198.725  1.00  0.00           H  
ATOM   3159  N   ILE C 402     109.366  -5.986-201.310  1.00 36.20           N  
ATOM   3160  CA  ILE C 402     109.918  -5.735-202.637  1.00 38.43           C  
ATOM   3161  C   ILE C 402     108.815  -5.316-203.595  1.00 50.53           C  
ATOM   3162  O   ILE C 402     109.005  -4.427-204.431  1.00 65.55           O  
ATOM   3163  CB  ILE C 402     110.668  -6.981-203.133  1.00 39.31           C  
ATOM   3164  CG1 ILE C 402     111.895  -7.231-202.258  1.00 44.13           C  
ATOM   3165  CG2 ILE C 402     111.125  -6.837-204.571  1.00 28.72           C  
ATOM   3166  CD1 ILE C 402     112.555  -8.574-202.563  1.00 38.23           C  
ATOM   3167  HN  ILE C 402     109.360  -6.934-200.933  1.00  0.00           H  
ATOM   3168  N   ASN C 403     107.640  -5.940-203.475  1.00 47.06           N  
ATOM   3169  CA  ASN C 403     106.485  -5.564-204.276  1.00 38.04           C  
ATOM   3170  C   ASN C 403     105.958  -4.186-203.890  1.00 28.33           C  
ATOM   3171  O   ASN C 403     105.493  -3.444-204.755  1.00 44.63           O  
ATOM   3172  CB  ASN C 403     105.379  -6.614-204.137  1.00 34.93           C  
ATOM   3173  CG  ASN C 403     105.584  -7.787-205.078  1.00 45.23           C  
ATOM   3174  ND2 ASN C 403     106.577  -8.612-204.786  1.00 44.60           N  
ATOM   3175  OD1 ASN C 403     104.868  -7.938-206.069  1.00 51.37           O  
ATOM   3176  HN  ASN C 403     107.550  -6.702-202.803  1.00  0.00           H  
ATOM   3177 1HD2 ASN C 403     107.170  -8.487-203.965  1.00  0.00           H  
ATOM   3178 2HD2 ASN C 403     106.715  -9.400-205.418  1.00  0.00           H  
ATOM   3179  N   VAL C 404     105.956  -3.852-202.592  1.00 36.84           N  
ATOM   3180  CA  VAL C 404     105.594  -2.494-202.156  1.00 32.76           C  
ATOM   3181  C   VAL C 404     106.511  -1.460-202.796  1.00 37.80           C  
ATOM   3182  O   VAL C 404     106.071  -0.367-203.177  1.00 30.41           O  
ATOM   3183  CB  VAL C 404     105.642  -2.381-200.621  1.00 34.64           C  
ATOM   3184  CG1 VAL C 404     105.623  -0.906-200.188  1.00 35.24           C  
ATOM   3185  CG2 VAL C 404     104.468  -3.099-199.991  1.00 40.56           C  
ATOM   3186  HN  VAL C 404     106.210  -4.551-201.894  1.00  0.00           H  
ATOM   3187  N   ALA C 405     107.801  -1.781-202.911  1.00 39.86           N  
ATOM   3188  CA  ALA C 405     108.758  -0.840-203.483  1.00 40.31           C  
ATOM   3189  C   ALA C 405     108.535  -0.673-204.981  1.00 40.53           C  
ATOM   3190  O   ALA C 405     108.639   0.434-205.518  1.00 51.50           O  
ATOM   3191  CB  ALA C 405     110.185  -1.308-203.198  1.00 30.56           C  
ATOM   3192  HN  ALA C 405     108.122  -2.696-202.595  1.00  0.00           H  
ATOM   3193  N   VAL C 406     108.231  -1.765-205.672  1.00 42.07           N  
ATOM   3194  CA  VAL C 406     107.903  -1.676-207.086  1.00 30.47           C  
ATOM   3195  C   VAL C 406     106.713  -0.749-207.293  1.00 39.95           C  
ATOM   3196  O   VAL C 406     106.741   0.160-208.138  1.00 38.53           O  
ATOM   3197  CB  VAL C 406     107.618  -3.078-207.655  1.00 43.06           C  
ATOM   3198  CG1 VAL C 406     106.886  -2.979-209.038  1.00 31.78           C  
ATOM   3199  CG2 VAL C 406     108.909  -3.889-207.717  1.00 41.98           C  
ATOM   3200  HN  VAL C 406     108.227  -2.673-205.208  1.00  0.00           H  
ATOM   3201  N   LEU C 407     105.637  -0.982-206.541  1.00 38.85           N  
ATOM   3202  CA  LEU C 407     104.427  -0.199-206.728  1.00 40.24           C  
ATOM   3203  C   LEU C 407     104.670   1.271-206.401  1.00 51.50           C  
ATOM   3204  O   LEU C 407     104.228   2.153-207.138  1.00 57.49           O  
ATOM   3205  CB  LEU C 407     103.313  -0.783-205.865  1.00 30.42           C  
ATOM   3206  CG  LEU C 407     102.585  -1.957-206.532  1.00 45.47           C  
ATOM   3207  CD1 LEU C 407     101.984  -2.904-205.500  1.00 37.12           C  
ATOM   3208  CD2 LEU C 407     101.516  -1.453-207.494  1.00 30.41           C  
ATOM   3209  HN  LEU C 407     105.663  -1.714-205.831  1.00  0.00           H  
ATOM   3210  N   HIS C 408     105.385   1.552-205.305  1.00 54.19           N  
ATOM   3211  CA  HIS C 408     105.677   2.931-204.926  1.00 53.45           C  
ATOM   3212  C   HIS C 408     106.555   3.616-205.964  1.00 46.50           C  
ATOM   3213  O   HIS C 408     106.284   4.751-206.371  1.00 38.73           O  
ATOM   3214  CB  HIS C 408     106.359   2.969-203.556  1.00 53.82           C  
ATOM   3215  CG  HIS C 408     106.969   4.299-203.230  1.00 61.55           C  
ATOM   3216  CD2 HIS C 408     108.238   4.758-203.363  1.00 57.89           C  
ATOM   3217  ND1 HIS C 408     106.235   5.346-202.714  1.00 59.02           N  
ATOM   3218  CE1 HIS C 408     107.029   6.382-202.522  1.00 64.98           C  
ATOM   3219  NE2 HIS C 408     108.250   6.051-202.904  1.00 64.71           N  
ATOM   3220  HN  HIS C 408     105.732   0.789-204.724  1.00  0.00           H  
ATOM   3221  N   SER C 409     107.622   2.942-206.399  1.00 47.03           N  
ATOM   3222  CA  SER C 409     108.501   3.533-207.403  1.00 44.88           C  
ATOM   3223  C   SER C 409     107.756   3.879-208.693  1.00 50.79           C  
ATOM   3224  O   SER C 409     107.987   4.940-209.274  1.00 51.38           O  
ATOM   3225  CB  SER C 409     109.665   2.586-207.693  1.00 46.88           C  
ATOM   3226  OG  SER C 409     110.492   2.471-206.552  1.00 43.97           O  
ATOM   3227  HN  SER C 409     107.823   2.013-206.029  1.00  0.00           H  
ATOM   3228  HG  SER C 409     111.216   1.882-206.732  1.00  0.00           H  
ATOM   3229  N   TYR C 410     106.866   2.994-209.168  1.00 48.84           N  
ATOM   3230  CA  TYR C 410     106.177   3.272-210.427  1.00 40.01           C  
ATOM   3231  C   TYR C 410     105.190   4.420-210.282  1.00 43.12           C  
ATOM   3232  O   TYR C 410     105.081   5.263-211.181  1.00 41.25           O  
ATOM   3233  CB  TYR C 410     105.474   2.018-210.946  1.00 38.88           C  
ATOM   3234  CG  TYR C 410     106.396   1.173-211.764  1.00 37.93           C  
ATOM   3235  CD1 TYR C 410     107.526   0.624-211.192  1.00 38.06           C  
ATOM   3236  CD2 TYR C 410     106.155   0.933-213.108  1.00 41.08           C  
ATOM   3237  CE1 TYR C 410     108.397  -0.152-211.932  1.00 40.76           C  
ATOM   3238  CE2 TYR C 410     107.020   0.155-213.856  1.00 39.81           C  
ATOM   3239  CZ  TYR C 410     108.144  -0.373-213.260  1.00 39.02           C  
ATOM   3240  OH  TYR C 410     109.026  -1.132-213.982  1.00 44.44           O  
ATOM   3241  HN  TYR C 410     106.672   2.134-208.655  1.00  0.00           H  
ATOM   3242  HH  TYR C 410     109.801  -1.496-213.571  1.00  0.00           H  
ATOM   3243  N   GLN C 411     104.473   4.477-209.158  1.00 38.44           N  
ATOM   3244  CA  GLN C 411     103.537   5.567-208.938  1.00 39.03           C  
ATOM   3245  C   GLN C 411     104.267   6.894-208.781  1.00 45.88           C  
ATOM   3246  O   GLN C 411     103.836   7.909-209.339  1.00 53.98           O  
ATOM   3247  CB  GLN C 411     102.679   5.269-207.727  1.00 47.12           C  
ATOM   3248  CG  GLN C 411     101.798   4.061-207.975  1.00 53.88           C  
ATOM   3249  CD  GLN C 411     101.228   3.475-206.711  1.00 65.06           C  
ATOM   3250  NE2 GLN C 411     100.344   2.488-206.861  1.00 72.54           N  
ATOM   3251  OE1 GLN C 411     101.577   3.895-205.609  1.00 70.29           O  
ATOM   3252  HN  GLN C 411     104.582   3.752-208.449  1.00  0.00           H  
ATOM   3253 1HE2 GLN C 411     100.055   2.140-207.775  1.00  0.00           H  
ATOM   3254 2HE2 GLN C 411      99.958   2.091-206.005  1.00  0.00           H  
ATOM   3255  N   LEU C 412     105.383   6.898-208.056  1.00 48.91           N  
ATOM   3256  CA  LEU C 412     106.162   8.122-207.887  1.00 56.26           C  
ATOM   3257  C   LEU C 412     106.625   8.658-209.234  1.00 62.48           C  
ATOM   3258  O   LEU C 412     106.525   9.860-209.503  1.00 55.27           O  
ATOM   3259  CB  LEU C 412     107.362   7.844-206.980  1.00 54.19           C  
ATOM   3260  CG  LEU C 412     107.908   9.014-206.176  1.00 68.79           C  
ATOM   3261  CD1 LEU C 412     106.843   9.515-205.214  1.00 70.90           C  
ATOM   3262  CD2 LEU C 412     109.157   8.574-205.433  1.00 75.60           C  
ATOM   3263  HN  LEU C 412     105.698   6.035-207.613  1.00  0.00           H  
ATOM   3264  N   ALA C 413     107.112   7.769-210.103  1.00 63.28           N  
ATOM   3265  CA  ALA C 413     107.561   8.143-211.435  1.00 51.85           C  
ATOM   3266  C   ALA C 413     106.417   8.271-212.439  1.00 50.14           C  
ATOM   3267  O   ALA C 413     106.682   8.574-213.610  1.00 55.73           O  
ATOM   3268  CB  ALA C 413     108.592   7.130-211.932  1.00 40.94           C  
ATOM   3269  HN  ALA C 413     107.171   6.790-209.822  1.00  0.00           H  
ATOM   3270  N   LYS C 414     105.162   8.065-212.008  1.00 52.73           N  
ATOM   3271  CA  LYS C 414     103.977   8.265-212.856  1.00 56.14           C  
ATOM   3272  C   LYS C 414     103.975   7.327-214.054  1.00 43.17           C  
ATOM   3273  O   LYS C 414     103.576   7.698-215.161  1.00 49.60           O  
ATOM   3274  CB  LYS C 414     103.859   9.719-213.327  1.00 52.58           C  
ATOM   3275  CG  LYS C 414     103.674  10.709-212.196  1.00 66.83           C  
ATOM   3276  CD  LYS C 414     102.244  10.674-211.670  1.00 75.99           C  
ATOM   3277  CE  LYS C 414     101.810  12.044-211.122  1.00 88.09           C  
ATOM   3278  NZ  LYS C 414     102.597  12.473-209.930  1.00 87.53           N1+
ATOM   3279  HN  LYS C 414     105.024   7.755-211.046  1.00  0.00           H  
ATOM   3280  HZ1 LYS C 414     102.309  13.382-209.567  1.00  0.00           H  
ATOM   3281  HZ2 LYS C 414     103.597  12.462-210.131  1.00  0.00           H  
ATOM   3282  HZ3 LYS C 414     102.566  11.762-209.199  1.00  0.00           H  
ATOM   3283  N   VAL C 415     104.432   6.116-213.837  1.00 54.00           N  
ATOM   3284  CA  VAL C 415     104.410   5.067-214.846  1.00 52.33           C  
ATOM   3285  C   VAL C 415     103.247   4.144-214.542  1.00 44.88           C  
ATOM   3286  O   VAL C 415     103.002   3.808-213.383  1.00 48.75           O  
ATOM   3287  CB  VAL C 415     105.748   4.315-214.865  1.00 50.29           C  
ATOM   3288  CG1 VAL C 415     105.679   3.108-215.796  1.00 49.30           C  
ATOM   3289  CG2 VAL C 415     106.886   5.310-215.245  1.00 50.49           C  
ATOM   3290  HN  VAL C 415     104.821   5.900-212.919  1.00  0.00           H  
ATOM   3291  N   THR C 416     102.495   3.775-215.572  1.00 46.65           N  
ATOM   3292  CA  THR C 416     101.330   2.917-215.375  1.00 45.54           C  
ATOM   3293  C   THR C 416     101.732   1.570-214.784  1.00 44.25           C  
ATOM   3294  O   THR C 416     102.616   0.884-215.302  1.00 48.65           O  
ATOM   3295  CB  THR C 416     100.619   2.702-216.701  1.00 45.23           C  
ATOM   3296  CG2 THR C 416      99.345   1.880-216.509  1.00 38.72           C  
ATOM   3297  OG1 THR C 416     100.310   3.975-217.259  1.00 45.81           O  
ATOM   3298  HN  THR C 416     102.734   4.094-216.511  1.00  0.00           H  
ATOM   3299  HG1 THR C 416     101.102   4.486-217.378  1.00  0.00           H  
ATOM   3300  N   ILE C 417     101.091   1.200-213.685  1.00 42.13           N  
ATOM   3301  CA  ILE C 417     101.292  -0.109-213.094  1.00 43.29           C  
ATOM   3302  C   ILE C 417      99.989  -0.511-212.428  1.00 45.46           C  
ATOM   3303  O   ILE C 417      99.159   0.336-212.104  1.00 43.10           O  
ATOM   3304  CB  ILE C 417     102.490  -0.113-212.112  1.00 44.85           C  
ATOM   3305  CG1 ILE C 417     102.824  -1.548-211.680  1.00 46.20           C  
ATOM   3306  CG2 ILE C 417     102.204   0.772-210.889  1.00 39.81           C  
ATOM   3307  CD1 ILE C 417     104.302  -1.903-211.760  1.00 39.47           C  
ATOM   3308  HN  ILE C 417     100.441   1.851-213.244  1.00  0.00           H  
ATOM   3309  N   VAL C 418      99.777  -1.819-212.276  1.00 48.31           N  
ATOM   3310  CA  VAL C 418      98.596  -2.338-211.595  1.00 49.20           C  
ATOM   3311  C   VAL C 418      99.050  -3.395-210.582  1.00 47.43           C  
ATOM   3312  O   VAL C 418      99.970  -4.183-210.845  1.00 42.31           O  
ATOM   3313  CB  VAL C 418      97.546  -2.889-212.612  1.00 43.40           C  
ATOM   3314  CG1 VAL C 418      98.028  -4.143-213.355  1.00 34.76           C  
ATOM   3315  CG2 VAL C 418      96.194  -3.195-211.943  1.00 41.68           C  
ATOM   3316  HN  VAL C 418     100.462  -2.477-212.648  1.00  0.00           H  
ATOM   3317  N   ASP C 419      98.439  -3.383-209.403  1.00 42.13           N  
ATOM   3318  CA  ASP C 419      98.772  -4.407-208.422  1.00 52.51           C  
ATOM   3319  C   ASP C 419      97.919  -5.653-208.667  1.00 46.24           C  
ATOM   3320  O   ASP C 419      96.896  -5.606-209.350  1.00 46.21           O  
ATOM   3321  CB  ASP C 419      98.592  -3.887-206.985  1.00 41.60           C  
ATOM   3322  CG  ASP C 419      97.157  -3.526-206.670  1.00 59.44           C  
ATOM   3323  OD1 ASP C 419      96.351  -4.448-206.453  1.00 62.93           O  
ATOM   3324  OD2 ASP C 419      96.821  -2.320-206.639  1.00 67.85           O1-
ATOM   3325  HN  ASP C 419      97.746  -2.666-209.187  1.00  0.00           H  
ATOM   3326  N   HIS C 420      98.365  -6.786-208.103  1.00 45.51           N  
ATOM   3327  CA  HIS C 420      97.698  -8.049-208.402  1.00 39.92           C  
ATOM   3328  C   HIS C 420      96.284  -8.101-207.841  1.00 43.90           C  
ATOM   3329  O   HIS C 420      95.456  -8.843-208.374  1.00 36.99           O  
ATOM   3330  CB  HIS C 420      98.523  -9.233-207.880  1.00 44.84           C  
ATOM   3331  CG  HIS C 420      98.849  -9.143-206.427  1.00 52.77           C  
ATOM   3332  CD2 HIS C 420      98.323  -9.779-205.354  1.00 56.46           C  
ATOM   3333  ND1 HIS C 420      99.830  -8.308-205.933  1.00 58.20           N  
ATOM   3334  CE1 HIS C 420      99.900  -8.438-204.620  1.00 51.86           C  
ATOM   3335  NE2 HIS C 420      98.991  -9.321-204.242  1.00 57.15           N  
ATOM   3336  HN  HIS C 420      99.164  -6.765-207.470  1.00  0.00           H  
ATOM   3337  N   HIS C 421      95.968  -7.325-206.799  1.00 35.26           N  
ATOM   3338  CA  HIS C 421      94.580  -7.295-206.338  1.00 36.06           C  
ATOM   3339  C   HIS C 421      93.682  -6.598-207.344  1.00 45.90           C  
ATOM   3340  O   HIS C 421      92.637  -7.140-207.722  1.00 48.72           O  
ATOM   3341  CB  HIS C 421      94.447  -6.610-204.983  1.00 31.74           C  
ATOM   3342  CG  HIS C 421      95.295  -7.219-203.917  1.00 47.91           C  
ATOM   3343  CD2 HIS C 421      96.355  -6.729-203.236  1.00 49.48           C  
ATOM   3344  ND1 HIS C 421      95.082  -8.492-203.437  1.00 53.21           N  
ATOM   3345  CE1 HIS C 421      95.979  -8.766-202.511  1.00 50.16           C  
ATOM   3346  NE2 HIS C 421      96.763  -7.712-202.371  1.00 52.92           N  
ATOM   3347  HN  HIS C 421      96.682  -6.764-206.334  1.00  0.00           H  
ATOM   3348  N   ALA C 422      94.054  -5.379-207.769  1.00 44.81           N  
ATOM   3349  CA  ALA C 422      93.224  -4.684-208.749  1.00 34.23           C  
ATOM   3350  C   ALA C 422      93.136  -5.476-210.045  1.00 35.79           C  
ATOM   3351  O   ALA C 422      92.061  -5.583-210.642  1.00 42.12           O  
ATOM   3352  CB  ALA C 422      93.767  -3.271-209.011  1.00 35.25           C  
ATOM   3353  HN  ALA C 422      94.905  -4.945-207.412  1.00  0.00           H  
ATOM   3354  N   ALA C 423      94.253  -6.063-210.484  1.00 32.60           N  
ATOM   3355  CA  ALA C 423      94.256  -6.772-211.760  1.00 31.54           C  
ATOM   3356  C   ALA C 423      93.345  -7.999-211.731  1.00 38.46           C  
ATOM   3357  O   ALA C 423      92.591  -8.229-212.686  1.00 43.14           O  
ATOM   3358  CB  ALA C 423      95.679  -7.179-212.138  1.00 32.86           C  
ATOM   3359  HN  ALA C 423      95.106  -6.016-209.926  1.00  0.00           H  
ATOM   3360  N   THR C 424      93.391  -8.802-210.648  1.00 36.81           N  
ATOM   3361  CA  THR C 424      92.513  -9.979-210.598  1.00 42.97           C  
ATOM   3362  C   THR C 424      91.044  -9.577-210.472  1.00 38.51           C  
ATOM   3363  O   THR C 424      90.166 -10.244-211.022  1.00 40.74           O  
ATOM   3364  CB  THR C 424      92.899 -10.923-209.459  1.00 43.65           C  
ATOM   3365  CG2 THR C 424      94.273 -11.524-209.706  1.00 34.47           C  
ATOM   3366  OG1 THR C 424      92.849 -10.233-208.202  1.00 48.99           O  
ATOM   3367  HN  THR C 424      94.025  -8.595-209.876  1.00  0.00           H  
ATOM   3368  HG1 THR C 424      93.089 -10.820-207.494  1.00  0.00           H  
ATOM   3369  N   ALA C 425      90.764  -8.498-209.737  1.00 39.65           N  
ATOM   3370  CA  ALA C 425      89.397  -8.013-209.626  1.00 44.29           C  
ATOM   3371  C   ALA C 425      88.860  -7.584-210.987  1.00 48.61           C  
ATOM   3372  O   ALA C 425      87.684  -7.811-211.301  1.00 46.24           O  
ATOM   3373  CB  ALA C 425      89.336  -6.861-208.627  1.00 41.56           C  
ATOM   3374  HN  ALA C 425      91.515  -8.010-209.249  1.00  0.00           H  
ATOM   3375  N   SER C 426      89.709  -6.958-211.814  1.00 46.31           N  
ATOM   3376  CA ASER C 426      89.268  -6.597-213.158  0.71 47.52           C  
ATOM   3377  CA BSER C 426      89.282  -6.598-213.163  0.29 46.12           C  
ATOM   3378  C   SER C 426      89.072  -7.837-214.023  1.00 46.54           C  
ATOM   3379  O   SER C 426      88.209  -7.841-214.913  1.00 42.10           O  
ATOM   3380  CB ASER C 426      90.258  -5.620-213.818  0.71 42.02           C  
ATOM   3381  CB BSER C 426      90.301  -5.659-213.816  0.29 43.08           C  
ATOM   3382  OG ASER C 426      91.504  -6.227-214.126  0.71 41.01           O  
ATOM   3383  OG BSER C 426      90.534  -4.509-213.019  0.29 39.41           O  
ATOM   3384  HG ASER C 426      92.115  -5.624-214.533  1.00  0.00           H  
ATOM   3385  HG BSER C 426      91.166  -3.927-213.424  1.00  0.00           H  
ATOM   3386  N   PHE C 427      89.851  -8.896-213.776  1.00 38.90           N  
ATOM   3387  CA  PHE C 427      89.679 -10.110-214.561  1.00 42.97           C  
ATOM   3388  C   PHE C 427      88.385 -10.822-214.197  1.00 39.56           C  
ATOM   3389  O   PHE C 427      87.736 -11.398-215.069  1.00 36.31           O  
ATOM   3390  CB  PHE C 427      90.864 -11.052-214.398  1.00 43.47           C  
ATOM   3391  CG  PHE C 427      90.760 -12.268-215.259  1.00 46.98           C  
ATOM   3392  CD1 PHE C 427      91.021 -12.188-216.623  1.00 43.66           C  
ATOM   3393  CD2 PHE C 427      90.352 -13.489-214.723  1.00 48.18           C  
ATOM   3394  CE1 PHE C 427      90.900 -13.309-217.429  1.00 50.69           C  
ATOM   3395  CE2 PHE C 427      90.228 -14.613-215.520  1.00 45.79           C  
ATOM   3396  CZ  PHE C 427      90.502 -14.530-216.876  1.00 48.14           C  
ATOM   3397  HN  PHE C 427      90.560  -8.853-213.044  1.00  0.00           H  
ATOM   3398  N   MET C 428      87.975 -10.765-212.932  1.00 43.48           N  
ATOM   3399  CA  MET C 428      86.653 -11.272-212.572  1.00 45.75           C  
ATOM   3400  C   MET C 428      85.561 -10.580-213.382  1.00 52.50           C  
ATOM   3401  O   MET C 428      84.654 -11.233-213.916  1.00 55.48           O  
ATOM   3402  CB  MET C 428      86.423 -11.093-211.078  1.00 33.45           C  
ATOM   3403  CG  MET C 428      87.375 -11.948-210.260  1.00 52.38           C  
ATOM   3404  SD  MET C 428      87.218 -13.729-210.640  1.00 53.13           S  
ATOM   3405  CE  MET C 428      85.619 -14.082-209.912  1.00 46.74           C  
ATOM   3406  HN  MET C 428      88.583 -10.368-212.215  1.00  0.00           H  
ATOM   3407  N   LYS C 429      85.628  -9.249-213.484  1.00 55.29           N  
ATOM   3408  CA  LYS C 429      84.655  -8.536-214.310  1.00 51.60           C  
ATOM   3409  C   LYS C 429      84.766  -8.969-215.767  1.00 45.98           C  
ATOM   3410  O   LYS C 429      83.751  -9.173-216.447  1.00 40.68           O  
ATOM   3411  CB  LYS C 429      84.850  -7.021-214.175  1.00 52.81           C  
ATOM   3412  CG  LYS C 429      83.875  -6.202-215.025  1.00 63.68           C  
ATOM   3413  CD  LYS C 429      82.409  -6.488-214.657  1.00 85.53           C  
ATOM   3414  CE  LYS C 429      82.062  -6.044-213.225  1.00 95.69           C  
ATOM   3415  NZ  LYS C 429      80.719  -6.531-212.754  1.00 97.51           N1+
ATOM   3416  HN  LYS C 429      86.355  -8.733-212.988  1.00  0.00           H  
ATOM   3417  HZ1 LYS C 429      80.489  -6.237-211.805  1.00  0.00           H  
ATOM   3418  HZ2 LYS C 429      80.651  -7.545-212.844  1.00  0.00           H  
ATOM   3419  HZ3 LYS C 429      79.985  -6.253-213.406  1.00  0.00           H  
ATOM   3420  N   HIS C 430      85.993  -9.134-216.260  1.00 42.74           N  
ATOM   3421  CA  HIS C 430      86.166  -9.592-217.629  1.00 42.90           C  
ATOM   3422  C   HIS C 430      85.491 -10.943-217.859  1.00 47.10           C  
ATOM   3423  O   HIS C 430      84.949 -11.184-218.938  1.00 45.71           O  
ATOM   3424  CB  HIS C 430      87.643  -9.676-217.986  1.00 41.30           C  
ATOM   3425  CG  HIS C 430      87.890 -10.303-219.318  1.00 57.23           C  
ATOM   3426  CD2 HIS C 430      88.407 -11.508-219.654  1.00 54.76           C  
ATOM   3427  ND1 HIS C 430      87.554  -9.681-220.505  1.00 56.93           N  
ATOM   3428  CE1 HIS C 430      87.881 -10.464-221.515  1.00 53.85           C  
ATOM   3429  NE2 HIS C 430      88.390 -11.585-221.026  1.00 61.23           N  
ATOM   3430  HN  HIS C 430      86.808  -8.940-215.679  1.00  0.00           H  
ATOM   3431  N   LEU C 431      85.527 -11.842-216.864  1.00 42.90           N  
ATOM   3432  CA  LEU C 431      84.838 -13.126-216.986  1.00 47.12           C  
ATOM   3433  C   LEU C 431      83.326 -12.944-217.025  1.00 45.45           C  
ATOM   3434  O   LEU C 431      82.631 -13.650-217.758  1.00 45.83           O  
ATOM   3435  CB  LEU C 431      85.216 -14.052-215.822  1.00 40.08           C  
ATOM   3436  CG  LEU C 431      86.657 -14.561-215.763  1.00 46.74           C  
ATOM   3437  CD1 LEU C 431      86.906 -15.341-214.479  1.00 49.33           C  
ATOM   3438  CD2 LEU C 431      86.977 -15.435-216.968  1.00 48.73           C  
ATOM   3439  HN  LEU C 431      86.042 -11.627-216.010  1.00  0.00           H  
ATOM   3440  N   GLU C 432      82.803 -12.014-216.223  1.00 45.99           N  
ATOM   3441  CA  GLU C 432      81.369 -11.745-216.218  1.00 57.22           C  
ATOM   3442  C   GLU C 432      80.915 -11.180-217.565  1.00 65.48           C  
ATOM   3443  O   GLU C 432      79.910 -11.626-218.132  1.00 64.85           O  
ATOM   3444  CB  GLU C 432      81.044 -10.790-215.071  1.00 68.73           C  
ATOM   3445  CG  GLU C 432      79.594 -10.761-214.628  1.00 89.17           C  
ATOM   3446  CD  GLU C 432      79.420 -10.016-213.307  1.00103.57           C  
ATOM   3447  OE1 GLU C 432      78.557 -10.421-212.497  1.00106.65           O  
ATOM   3448  OE2 GLU C 432      80.158  -9.030-213.073  1.00107.86           O1-
ATOM   3449  HN  GLU C 432      83.415 -11.483-215.604  1.00  0.00           H  
ATOM   3450  N   ASN C 433      81.662 -10.207-218.104  1.00 63.30           N  
ATOM   3451  CA  ASN C 433      81.350  -9.659-219.426  1.00 56.65           C  
ATOM   3452  C   ASN C 433      81.457 -10.721-220.514  1.00 57.42           C  
ATOM   3453  O   ASN C 433      80.631 -10.780-221.431  1.00 60.92           O  
ATOM   3454  CB  ASN C 433      82.300  -8.519-219.775  1.00 52.92           C  
ATOM   3455  CG  ASN C 433      82.264  -7.377-218.781  1.00 54.02           C  
ATOM   3456  ND2 ASN C 433      83.415  -6.752-218.599  1.00 52.53           N  
ATOM   3457  OD1 ASN C 433      81.228  -7.039-218.206  1.00 52.43           O  
ATOM   3458  HN  ASN C 433      82.461  -9.842-217.585  1.00  0.00           H  
ATOM   3459 1HD2 ASN C 433      83.391  -5.983-217.930  1.00  0.00           H  
ATOM   3460 2HD2 ASN C 433      84.273  -7.032-219.075  1.00  0.00           H  
ATOM   3461  N   GLU C 434      82.514 -11.530-220.464  1.00 56.67           N  
ATOM   3462  CA  GLU C 434      82.711 -12.522-221.502  1.00 50.09           C  
ATOM   3463  C   GLU C 434      81.662 -13.612-221.420  1.00 56.93           C  
ATOM   3464  O   GLU C 434      81.311 -14.200-222.445  1.00 60.41           O  
ATOM   3465  CB  GLU C 434      84.108 -13.114-221.410  1.00 52.70           C  
ATOM   3466  CG  GLU C 434      85.184 -12.231-221.995  1.00 65.34           C  
ATOM   3467  CD  GLU C 434      85.106 -12.089-223.512  1.00 74.10           C  
ATOM   3468  OE1 GLU C 434      84.106 -11.547-224.023  1.00 75.13           O  
ATOM   3469  OE2 GLU C 434      86.060 -12.520-224.194  1.00 80.30           O1-
ATOM   3470  HN  GLU C 434      83.183 -11.452-219.698  1.00  0.00           H  
ATOM   3471  N   GLN C 435      81.150 -13.891-220.218  1.00 62.08           N  
ATOM   3472  CA  GLN C 435      80.089 -14.878-220.108  1.00 59.88           C  
ATOM   3473  C   GLN C 435      78.876 -14.436-220.900  1.00 70.12           C  
ATOM   3474  O   GLN C 435      78.215 -15.257-221.551  1.00 71.90           O  
ATOM   3475  CB  GLN C 435      79.713 -15.112-218.648  1.00 57.82           C  
ATOM   3476  CG  GLN C 435      78.779 -16.310-218.436  1.00 64.71           C  
ATOM   3477  CD  GLN C 435      79.400 -17.643-218.856  1.00 72.64           C  
ATOM   3478  NE2 GLN C 435      78.610 -18.479-219.529  1.00 63.05           N  
ATOM   3479  OE1 GLN C 435      80.571 -17.915-218.577  1.00 80.03           O  
ATOM   3480  HN  GLN C 435      81.500 -13.416-219.386  1.00  0.00           H  
ATOM   3481 1HE2 GLN C 435      77.642 -18.254-219.760  1.00  0.00           H  
ATOM   3482 2HE2 GLN C 435      79.024 -19.368-219.809  1.00  0.00           H  
ATOM   3483  N   LYS C 436      78.569 -13.136-220.861  1.00 66.93           N  
ATOM   3484  CA  LYS C 436      77.468 -12.621-221.669  1.00 67.49           C  
ATOM   3485  C   LYS C 436      77.876 -12.474-223.126  1.00 64.48           C  
ATOM   3486  O   LYS C 436      77.134 -12.888-224.019  1.00 57.38           O  
ATOM   3487  CB  LYS C 436      76.971 -11.287-221.110  1.00 65.73           C  
ATOM   3488  CG  LYS C 436      76.343 -11.399-219.733  1.00 70.32           C  
ATOM   3489  CD  LYS C 436      76.595 -10.148-218.919  1.00 75.12           C  
ATOM   3490  CE  LYS C 436      76.216 -10.326-217.464  1.00 75.18           C  
ATOM   3491  NZ  LYS C 436      76.574  -9.107-216.694  1.00 74.76           N1+
ATOM   3492  HN  LYS C 436      79.104 -12.503-220.266  1.00  0.00           H  
ATOM   3493  HZ1 LYS C 436      76.319  -9.227-215.714  1.00  0.00           H  
ATOM   3494  HZ2 LYS C 436      76.162  -8.265-217.097  1.00  0.00           H  
ATOM   3495  HZ3 LYS C 436      77.557  -8.859-216.806  1.00  0.00           H  
ATOM   3496  N   ALA C 437      79.068 -11.924-223.377  1.00 69.58           N  
ATOM   3497  CA  ALA C 437      79.511 -11.659-224.743  1.00 64.79           C  
ATOM   3498  C   ALA C 437      79.540 -12.929-225.591  1.00 73.03           C  
ATOM   3499  O   ALA C 437      78.936 -12.981-226.669  1.00 71.92           O  
ATOM   3500  CB  ALA C 437      80.894 -11.007-224.716  1.00 52.92           C  
ATOM   3501  HN  ALA C 437      79.681 -11.684-222.598  1.00  0.00           H  
ATOM   3502  N   ARG C 438      80.248 -13.965-225.122  1.00 74.21           N  
ATOM   3503  CA  ARG C 438      80.561 -15.132-225.938  1.00 66.09           C  
ATOM   3504  C   ARG C 438      80.164 -16.452-225.292  1.00 66.72           C  
ATOM   3505  O   ARG C 438      80.480 -17.513-225.848  1.00 63.01           O  
ATOM   3506  CB  ARG C 438      82.069 -15.189-226.244  1.00 61.49           C  
ATOM   3507  CG  ARG C 438      82.573 -14.100-227.144  1.00 57.57           C  
ATOM   3508  CD  ARG C 438      83.844 -14.524-227.841  1.00 50.48           C  
ATOM   3509  NE  ARG C 438      84.902 -14.805-226.892  1.00 49.71           N  
ATOM   3510  CZ  ARG C 438      86.165 -15.011-227.241  1.00 52.41           C  
ATOM   3511  NH1 ARG C 438      86.498 -14.965-228.520  1.00 55.26           N1+
ATOM   3512  NH2 ARG C 438      87.088 -15.248-226.321  1.00 42.89           N  
ATOM   3513  HN  ARG C 438      80.580 -13.936-224.158  1.00  0.00           H  
ATOM   3514  HE  ARG C 438      84.663 -14.847-225.901  1.00  0.00           H  
ATOM   3515 1HH1 ARG C 438      85.787 -14.782-229.228  1.00  0.00           H  
ATOM   3516 2HH1 ARG C 438      87.469 -15.123-228.788  1.00  0.00           H  
ATOM   3517 1HH2 ARG C 438      86.831 -15.283-225.335  1.00  0.00           H  
ATOM   3518 2HH2 ARG C 438      88.059 -15.406-226.589  1.00  0.00           H  
ATOM   3519  N   GLY C 439      79.515 -16.425-224.135  1.00 62.34           N  
ATOM   3520  CA  GLY C 439      79.175 -17.666-223.471  1.00 59.29           C  
ATOM   3521  C   GLY C 439      80.368 -18.374-222.866  1.00 59.47           C  
ATOM   3522  O   GLY C 439      80.433 -19.610-222.907  1.00 62.16           O  
ATOM   3523  HN  GLY C 439      79.256 -15.532-223.714  1.00  0.00           H  
ATOM   3524  N   GLY C 440      81.323 -17.622-222.314  1.00 48.90           N  
ATOM   3525  CA  GLY C 440      82.445 -18.213-221.617  1.00 48.47           C  
ATOM   3526  C   GLY C 440      83.736 -17.500-221.949  1.00 54.50           C  
ATOM   3527  O   GLY C 440      83.748 -16.468-222.619  1.00 53.80           O  
ATOM   3528  HN  GLY C 440      81.260 -16.606-222.385  1.00  0.00           H  
ATOM   3529  N   CYS C 441      84.842 -18.070-221.469  1.00 53.00           N  
ATOM   3530  CA  CYS C 441      86.140 -17.410-221.554  1.00 50.76           C  
ATOM   3531  C   CYS C 441      87.247 -18.388-221.197  1.00 49.44           C  
ATOM   3532  O   CYS C 441      87.237 -18.948-220.093  1.00 57.11           O  
ATOM   3533  CB  CYS C 441      86.174 -16.199-220.611  1.00 53.22           C  
ATOM   3534  SG  CYS C 441      87.752 -15.336-220.561  1.00 57.00           S  
ATOM   3535  HN  CYS C 441      84.779 -18.989-221.032  1.00  0.00           H  
ATOM   3536  N   PRO C 442      88.218 -18.613-222.085  1.00 50.22           N  
ATOM   3537  CA  PRO C 442      89.309 -19.554-221.758  1.00 47.72           C  
ATOM   3538  C   PRO C 442      90.324 -18.880-220.842  1.00 43.36           C  
ATOM   3539  O   PRO C 442      90.802 -17.778-221.127  1.00 39.99           O  
ATOM   3540  CB  PRO C 442      89.927 -19.887-223.121  1.00 42.35           C  
ATOM   3541  CG  PRO C 442      89.717 -18.557-223.917  1.00 50.74           C  
ATOM   3542  CD  PRO C 442      88.396 -17.981-223.412  1.00 46.46           C  
ATOM   3543  N   ALA C 443      90.641 -19.546-219.739  1.00 38.84           N  
ATOM   3544  CA  ALA C 443      91.500 -18.997-218.701  1.00 40.42           C  
ATOM   3545  C   ALA C 443      92.337 -20.120-218.126  1.00 48.72           C  
ATOM   3546  O   ALA C 443      91.829 -21.223-217.896  1.00 44.67           O  
ATOM   3547  CB  ALA C 443      90.694 -18.332-217.581  1.00 40.24           C  
ATOM   3548  HN  ALA C 443      90.265 -20.486-219.613  1.00  0.00           H  
ATOM   3549  N   ASP C 444      93.623 -19.843-217.940  1.00 36.62           N  
ATOM   3550  CA  ASP C 444      94.578 -20.815-217.425  1.00 39.11           C  
ATOM   3551  C   ASP C 444      94.790 -20.463-215.959  1.00 42.50           C  
ATOM   3552  O   ASP C 444      95.533 -19.533-215.643  1.00 36.23           O  
ATOM   3553  CB  ASP C 444      95.875 -20.770-218.218  1.00 45.07           C  
ATOM   3554  CG  ASP C 444      96.794 -21.946-217.919  1.00 65.21           C  
ATOM   3555  OD1 ASP C 444      96.874 -22.376-216.740  1.00 75.59           O  
ATOM   3556  OD2 ASP C 444      97.445 -22.438-218.872  1.00 66.16           O1-
ATOM   3557  HN  ASP C 444      93.957 -18.907-218.168  1.00  0.00           H  
ATOM   3558  N   TRP C 445      94.100 -21.191-215.074  1.00 43.56           N  
ATOM   3559  CA  TRP C 445      94.073 -20.844-213.653  1.00 37.44           C  
ATOM   3560  C   TRP C 445      95.477 -20.653-213.078  1.00 39.04           C  
ATOM   3561  O   TRP C 445      95.727 -19.689-212.351  1.00 45.92           O  
ATOM   3562  CB  TRP C 445      93.321 -21.934-212.890  1.00 31.43           C  
ATOM   3563  CG  TRP C 445      93.060 -21.642-211.464  1.00 30.19           C  
ATOM   3564  CD1 TRP C 445      91.905 -21.138-210.923  1.00 33.08           C  
ATOM   3565  CD2 TRP C 445      93.961 -21.854-210.365  1.00 28.37           C  
ATOM   3566  CE2 TRP C 445      93.286 -21.457-209.191  1.00 32.52           C  
ATOM   3567  CE3 TRP C 445      95.272 -22.314-210.267  1.00 31.96           C  
ATOM   3568  NE1 TRP C 445      92.033 -21.035-209.557  1.00 34.44           N  
ATOM   3569  CZ2 TRP C 445      93.887 -21.503-207.926  1.00 32.83           C  
ATOM   3570  CZ3 TRP C 445      95.876 -22.356-208.994  1.00 39.69           C  
ATOM   3571  CH2 TRP C 445      95.177 -21.959-207.846  1.00 35.55           C  
ATOM   3572  HN  TRP C 445      93.581 -22.007-215.397  1.00  0.00           H  
ATOM   3573  N   ALA C 446      96.399 -21.576-213.382  1.00 40.32           N  
ATOM   3574  CA  ALA C 446      97.769 -21.492-212.887  1.00 36.11           C  
ATOM   3575  C   ALA C 446      98.444 -20.183-213.282  1.00 49.77           C  
ATOM   3576  O   ALA C 446      99.334 -19.692-212.570  1.00 45.67           O  
ATOM   3577  CB  ALA C 446      98.560 -22.698-213.407  1.00 35.28           C  
ATOM   3578  HN  ALA C 446      96.135 -22.361-213.977  1.00  0.00           H  
ATOM   3579  N   TRP C 447      98.038 -19.584-214.398  1.00 49.05           N  
ATOM   3580  CA  TRP C 447      98.647 -18.321-214.763  1.00 39.41           C  
ATOM   3581  C   TRP C 447      97.772 -17.123-214.441  1.00 39.71           C  
ATOM   3582  O   TRP C 447      98.298 -16.017-214.337  1.00 36.18           O  
ATOM   3583  CB  TRP C 447      99.032 -18.296-216.237  1.00 37.87           C  
ATOM   3584  CG  TRP C 447     100.030 -19.332-216.611  1.00 42.03           C  
ATOM   3585  CD1 TRP C 447      99.884 -20.699-216.492  1.00 46.99           C  
ATOM   3586  CD2 TRP C 447     101.308 -19.117-217.205  1.00 35.18           C  
ATOM   3587  CE2 TRP C 447     101.886 -20.388-217.418  1.00 44.66           C  
ATOM   3588  CE3 TRP C 447     102.004 -17.980-217.627  1.00 61.60           C  
ATOM   3589  NE1 TRP C 447     101.002 -21.332-216.968  1.00 40.88           N  
ATOM   3590  CZ2 TRP C 447     103.144 -20.547-217.988  1.00 58.49           C  
ATOM   3591  CZ3 TRP C 447     103.263 -18.142-218.194  1.00 72.60           C  
ATOM   3592  CH2 TRP C 447     103.816 -19.416-218.366  1.00 74.01           C  
ATOM   3593  HN  TRP C 447      97.315 -20.004-214.983  1.00  0.00           H  
ATOM   3594  N   ILE C 448      96.478 -17.310-214.220  1.00 34.16           N  
ATOM   3595  CA  ILE C 448      95.679 -16.168-213.803  1.00 34.76           C  
ATOM   3596  C   ILE C 448      95.944 -15.819-212.335  1.00 41.05           C  
ATOM   3597  O   ILE C 448      96.026 -14.649-211.976  1.00 38.41           O  
ATOM   3598  CB  ILE C 448      94.194 -16.455-214.072  1.00 38.79           C  
ATOM   3599  CG1 ILE C 448      93.951 -16.626-215.581  1.00 34.49           C  
ATOM   3600  CG2 ILE C 448      93.335 -15.335-213.496  1.00 38.06           C  
ATOM   3601  CD1 ILE C 448      94.136 -15.301-216.379  1.00 46.58           C  
ATOM   3602  HN  ILE C 448      96.054 -18.230-214.339  1.00  0.00           H  
ATOM   3603  N   VAL C 449      96.077 -16.816-211.464  1.00 47.50           N  
ATOM   3604  CA  VAL C 449      96.260 -16.560-210.022  1.00 43.73           C  
ATOM   3605  C   VAL C 449      97.632 -15.917-209.782  1.00 38.64           C  
ATOM   3606  O   VAL C 449      98.653 -16.449-210.257  1.00 38.95           O  
ATOM   3607  CB  VAL C 449      96.110 -17.873-209.240  1.00 45.47           C  
ATOM   3608  CG1 VAL C 449      96.423 -17.682-207.773  1.00 38.81           C  
ATOM   3609  CG2 VAL C 449      94.683 -18.482-209.449  1.00 33.77           C  
ATOM   3610  HN  VAL C 449      96.052 -17.779-211.800  1.00  0.00           H  
ATOM   3611  N   PRO C 450      97.725 -14.794-209.064  1.00 38.55           N  
ATOM   3612  CA  PRO C 450      99.048 -14.119-208.859  1.00 50.25           C  
ATOM   3613  C   PRO C 450     100.035 -15.015-208.129  1.00 50.56           C  
ATOM   3614  O   PRO C 450      99.629 -15.894-207.359  1.00 48.00           O  
ATOM   3615  CB  PRO C 450      98.706 -12.883-208.005  1.00 43.22           C  
ATOM   3616  CG  PRO C 450      97.232 -12.704-208.133  1.00 52.39           C  
ATOM   3617  CD  PRO C 450      96.621 -14.053-208.429  1.00 42.08           C  
ATOM   3618  N   PRO C 451     101.342 -14.776-208.293  1.00 57.64           N  
ATOM   3619  CA  PRO C 451     102.355 -15.656-207.690  1.00 51.91           C  
ATOM   3620  C   PRO C 451     102.711 -15.347-206.239  1.00 50.42           C  
ATOM   3621  O   PRO C 451     103.579 -16.030-205.679  1.00 44.81           O  
ATOM   3622  CB  PRO C 451     103.564 -15.433-208.608  1.00 59.01           C  
ATOM   3623  CG  PRO C 451     103.434 -13.988-209.008  1.00 57.17           C  
ATOM   3624  CD  PRO C 451     101.951 -13.710-209.113  1.00 52.91           C  
ATOM   3625  N   ILE C 452     102.122 -14.321-205.620  1.00 43.27           N  
ATOM   3626  CA  ILE C 452     102.094 -14.186-204.167  1.00 38.51           C  
ATOM   3627  C   ILE C 452     100.639 -13.934-203.802  1.00 36.33           C  
ATOM   3628  O   ILE C 452      99.841 -13.470-204.618  1.00 36.32           O  
ATOM   3629  CB  ILE C 452     102.988 -13.019-203.600  1.00 41.35           C  
ATOM   3630  CG1 ILE C 452     102.574 -11.681-204.208  1.00 36.68           C  
ATOM   3631  CG2 ILE C 452     104.479 -13.320-203.738  1.00 34.99           C  
ATOM   3632  CD1 ILE C 452     103.476 -10.522-203.804  1.00 57.97           C  
ATOM   3633  HN  ILE C 452     101.673 -13.601-206.186  1.00  0.00           H  
ATOM   3634  N   SER C 453     100.297 -14.254-202.559  1.00 40.84           N  
ATOM   3635  CA  SER C 453      98.964 -13.947-202.024  1.00 54.92           C  
ATOM   3636  C   SER C 453      97.841 -14.526-202.878  1.00 49.58           C  
ATOM   3637  O   SER C 453      96.734 -13.974-202.897  1.00 39.16           O  
ATOM   3638  CB  SER C 453      98.780 -12.440-201.881  1.00 56.79           C  
ATOM   3639  OG  SER C 453      99.735 -11.916-200.980  1.00 55.42           O  
ATOM   3640  HN  SER C 453     100.977 -14.724-201.961  1.00  0.00           H  
ATOM   3641  HG  SER C 453      99.620 -10.977-200.891  1.00  0.00           H  
ATOM   3642  N   GLY C 454      98.127 -15.631-203.586  1.00 37.74           N  
ATOM   3643  CA  GLY C 454      97.161 -16.163-204.544  1.00 43.63           C  
ATOM   3644  C   GLY C 454      95.751 -16.234-203.993  1.00 44.47           C  
ATOM   3645  O   GLY C 454      94.811 -15.681-204.571  1.00 45.10           O  
ATOM   3646  HN  GLY C 454      99.023 -16.101-203.454  1.00  0.00           H  
ATOM   3647  N   SER C 455      95.591 -16.863-202.830  1.00 47.55           N  
ATOM   3648  CA  SER C 455      94.259 -17.120-202.305  1.00 45.62           C  
ATOM   3649  C   SER C 455      93.595 -15.889-201.711  1.00 33.76           C  
ATOM   3650  O   SER C 455      92.398 -15.950-201.382  1.00 37.10           O  
ATOM   3651  CB  SER C 455      94.309 -18.233-201.249  1.00 37.49           C  
ATOM   3652  OG  SER C 455      94.675 -17.692-199.984  1.00 50.76           O  
ATOM   3653  HN  SER C 455      96.410 -17.167-202.303  1.00  0.00           H  
ATOM   3654  HG  SER C 455      94.706 -18.381-199.330  1.00  0.00           H  
ATOM   3655  N   LEU C 456      94.326 -14.784-201.566  1.00 37.93           N  
ATOM   3656  CA  LEU C 456      93.732 -13.506-201.179  1.00 40.21           C  
ATOM   3657  C   LEU C 456      92.999 -12.817-202.318  1.00 43.22           C  
ATOM   3658  O   LEU C 456      92.308 -11.817-202.078  1.00 44.90           O  
ATOM   3659  CB  LEU C 456      94.821 -12.571-200.637  1.00 37.86           C  
ATOM   3660  CG  LEU C 456      95.551 -13.191-199.433  1.00 44.42           C  
ATOM   3661  CD1 LEU C 456      96.675 -12.291-198.931  1.00 51.14           C  
ATOM   3662  CD2 LEU C 456      94.547 -13.474-198.336  1.00 36.53           C  
ATOM   3663  HN  LEU C 456      95.332 -14.832-201.730  1.00  0.00           H  
ATOM   3664  N   THR C 457      93.160 -13.304-203.553  1.00 44.89           N  
ATOM   3665  CA  THR C 457      92.575 -12.674-204.732  1.00 38.54           C  
ATOM   3666  C   THR C 457      91.328 -13.443-205.160  1.00 42.70           C  
ATOM   3667  O   THR C 457      91.235 -14.656-204.928  1.00 49.95           O  
ATOM   3668  CB  THR C 457      93.608 -12.629-205.869  1.00 39.48           C  
ATOM   3669  CG2 THR C 457      94.805 -11.781-205.476  1.00 34.47           C  
ATOM   3670  OG1 THR C 457      94.073 -13.950-206.169  1.00 43.56           O  
ATOM   3671  HN  THR C 457      93.715 -14.151-203.676  1.00  0.00           H  
ATOM   3672  HG1 THR C 457      94.712 -13.922-206.872  1.00  0.00           H  
ATOM   3673  N   PRO C 458      90.333 -12.793-205.774  1.00 42.75           N  
ATOM   3674  CA  PRO C 458      89.056 -13.484-206.016  1.00 46.81           C  
ATOM   3675  C   PRO C 458      89.121 -14.525-207.137  1.00 50.08           C  
ATOM   3676  O   PRO C 458      88.185 -15.327-207.268  1.00 53.62           O  
ATOM   3677  CB  PRO C 458      88.089 -12.332-206.358  1.00 38.15           C  
ATOM   3678  CG  PRO C 458      88.968 -11.177-206.732  1.00 47.38           C  
ATOM   3679  CD  PRO C 458      90.404 -11.526-206.522  1.00 47.04           C  
ATOM   3680  N   VAL C 459      90.201 -14.550-207.925  1.00 41.63           N  
ATOM   3681  CA  VAL C 459      90.356 -15.572-208.953  1.00 37.64           C  
ATOM   3682  C   VAL C 459      90.785 -16.928-208.379  1.00 50.98           C  
ATOM   3683  O   VAL C 459      90.664 -17.939-209.074  1.00 49.71           O  
ATOM   3684  CB  VAL C 459      91.372 -15.144-210.031  1.00 39.63           C  
ATOM   3685  CG1 VAL C 459      90.832 -13.978-210.866  1.00 43.76           C  
ATOM   3686  CG2 VAL C 459      92.722 -14.788-209.393  1.00 32.97           C  
ATOM   3687  HN  VAL C 459      90.927 -13.844-207.805  1.00  0.00           H  
ATOM   3688  N   PHE C 460      91.307 -16.974-207.149  1.00 49.00           N  
ATOM   3689  CA  PHE C 460      91.791 -18.240-206.599  1.00 42.86           C  
ATOM   3690  C   PHE C 460      90.674 -19.276-206.546  1.00 40.58           C  
ATOM   3691  O   PHE C 460      90.871 -20.424-206.961  1.00 44.48           O  
ATOM   3692  CB  PHE C 460      92.402 -18.002-205.208  1.00 34.76           C  
ATOM   3693  CG  PHE C 460      93.069 -19.209-204.615  1.00 37.40           C  
ATOM   3694  CD1 PHE C 460      94.397 -19.503-204.907  1.00 34.12           C  
ATOM   3695  CD2 PHE C 460      92.387 -20.034-203.733  1.00 30.31           C  
ATOM   3696  CE1 PHE C 460      95.016 -20.617-204.347  1.00 41.79           C  
ATOM   3697  CE2 PHE C 460      93.002 -21.151-203.172  1.00 44.58           C  
ATOM   3698  CZ  PHE C 460      94.314 -21.443-203.477  1.00 38.51           C  
ATOM   3699  HN  PHE C 460      91.368 -16.122-206.591  1.00  0.00           H  
ATOM   3700  N   HIS C 461      89.482 -18.874-206.084  1.00 39.31           N  
ATOM   3701  CA  HIS C 461      88.315 -19.733-205.881  1.00 45.31           C  
ATOM   3702  C   HIS C 461      87.399 -19.818-207.092  1.00 48.59           C  
ATOM   3703  O   HIS C 461      86.296 -20.350-206.969  1.00 38.42           O  
ATOM   3704  CB  HIS C 461      87.482 -19.235-204.698  1.00 51.28           C  
ATOM   3705  CG  HIS C 461      88.302 -18.680-203.572  1.00 74.12           C  
ATOM   3706  CD2 HIS C 461      88.832 -17.446-203.375  1.00 74.96           C  
ATOM   3707  ND1 HIS C 461      88.663 -19.434-202.474  1.00 76.96           N  
ATOM   3708  CE1 HIS C 461      89.381 -18.690-201.652  1.00 77.34           C  
ATOM   3709  NE2 HIS C 461      89.498 -17.482-202.175  1.00 78.68           N  
ATOM   3710  HN  HIS C 461      89.380 -17.885-205.854  1.00  0.00           H  
ATOM   3711  N   GLN C 462      87.802 -19.272-208.235  1.00 51.77           N  
ATOM   3712  CA  GLN C 462      87.004 -19.292-209.459  1.00 42.21           C  
ATOM   3713  C   GLN C 462      87.518 -20.426-210.342  1.00 41.55           C  
ATOM   3714  O   GLN C 462      88.640 -20.364-210.856  1.00 44.79           O  
ATOM   3715  CB  GLN C 462      87.115 -17.936-210.164  1.00 49.50           C  
ATOM   3716  CG  GLN C 462      86.426 -17.853-211.521  1.00 41.23           C  
ATOM   3717  CD  GLN C 462      84.935 -18.070-211.427  1.00 52.38           C  
ATOM   3718  NE2 GLN C 462      84.476 -19.209-211.937  1.00 44.42           N  
ATOM   3719  OE1 GLN C 462      84.197 -17.226-210.911  1.00 56.23           O  
ATOM   3720  HN  GLN C 462      88.714 -18.816-208.259  1.00  0.00           H  
ATOM   3721 1HE2 GLN C 462      83.469 -19.356-211.873  1.00  0.00           H  
ATOM   3722 2HE2 GLN C 462      85.086 -19.907-212.363  1.00  0.00           H  
ATOM   3723  N   GLU C 463      86.716 -21.468-210.507  1.00 39.79           N  
ATOM   3724  CA  GLU C 463      87.112 -22.532-211.421  1.00 42.04           C  
ATOM   3725  C   GLU C 463      87.132 -22.006-212.846  1.00 40.32           C  
ATOM   3726  O   GLU C 463      86.373 -21.111-213.202  1.00 42.25           O  
ATOM   3727  CB  GLU C 463      86.165 -23.731-211.333  1.00 33.34           C  
ATOM   3728  CG  GLU C 463      85.990 -24.296-209.925  1.00 42.03           C  
ATOM   3729  CD  GLU C 463      84.956 -25.435-209.888  1.00 54.29           C  
ATOM   3730  OE1 GLU C 463      83.986 -25.400-210.695  1.00 56.87           O  
ATOM   3731  OE2 GLU C 463      85.124 -26.355-209.050  1.00 52.63           O1-
ATOM   3732  HN  GLU C 463      85.832 -21.525-210.001  1.00  0.00           H  
ATOM   3733  N   MET C 464      88.005 -22.582-213.667  1.00 34.84           N  
ATOM   3734  CA  MET C 464      88.307 -22.034-214.972  1.00 40.20           C  
ATOM   3735  C   MET C 464      88.445 -23.151-215.990  1.00 56.76           C  
ATOM   3736  O   MET C 464      88.748 -24.303-215.645  1.00 55.15           O  
ATOM   3737  CB  MET C 464      89.581 -21.193-214.922  1.00 37.20           C  
ATOM   3738  CG  MET C 464      89.397 -19.868-214.159  1.00 38.74           C  
ATOM   3739  SD  MET C 464      90.916 -18.892-214.018  1.00 46.56           S  
ATOM   3740  CE  MET C 464      90.346 -17.586-212.908  1.00 39.77           C  
ATOM   3741  HN  MET C 464      88.476 -23.436-213.368  1.00  0.00           H  
ATOM   3742  N   VAL C 465      88.200 -22.792-217.253  1.00 47.79           N  
ATOM   3743  CA  VAL C 465      88.286 -23.719-218.371  1.00 46.73           C  
ATOM   3744  C   VAL C 465      89.291 -23.182-219.372  1.00 42.12           C  
ATOM   3745  O   VAL C 465      89.196 -22.030-219.797  1.00 45.90           O  
ATOM   3746  CB  VAL C 465      86.922 -23.917-219.042  1.00 55.02           C  
ATOM   3747  CG1 VAL C 465      87.041 -24.957-220.162  1.00 46.28           C  
ATOM   3748  CG2 VAL C 465      85.908 -24.314-218.006  1.00 55.23           C  
ATOM   3749  HN  VAL C 465      87.941 -21.824-217.442  1.00  0.00           H  
ATOM   3750  N   ASN C 466      90.230 -24.026-219.774  1.00 44.44           N  
ATOM   3751  CA  ASN C 466      91.311 -23.624-220.658  1.00 45.55           C  
ATOM   3752  C   ASN C 466      91.188 -24.384-221.966  1.00 57.55           C  
ATOM   3753  O   ASN C 466      91.042 -25.617-221.958  1.00 46.58           O  
ATOM   3754  CB  ASN C 466      92.670 -23.891-220.019  1.00 40.34           C  
ATOM   3755  CG  ASN C 466      93.801 -23.253-220.788  1.00 51.98           C  
ATOM   3756  ND2 ASN C 466      95.029 -23.560-220.394  1.00 53.74           N  
ATOM   3757  OD1 ASN C 466      93.578 -22.484-221.726  1.00 49.05           O  
ATOM   3758  HN  ASN C 466      90.193 -24.993-219.451  1.00  0.00           H  
ATOM   3759 1HD2 ASN C 466      95.213 -24.196-219.618  1.00  0.00           H  
ATOM   3760 2HD2 ASN C 466      95.793 -23.129-220.914  1.00  0.00           H  
ATOM   3761  N   TYR C 467      91.242 -23.642-223.079  1.00 44.02           N  
ATOM   3762  CA  TYR C 467      91.117 -24.194-224.423  1.00 53.71           C  
ATOM   3763  C   TYR C 467      91.663 -23.173-225.417  1.00 58.00           C  
ATOM   3764  O   TYR C 467      91.931 -22.023-225.070  1.00 55.35           O  
ATOM   3765  CB  TYR C 467      89.667 -24.567-224.749  1.00 46.32           C  
ATOM   3766  CG  TYR C 467      88.661 -23.488-224.407  1.00 54.43           C  
ATOM   3767  CD1 TYR C 467      88.171 -23.356-223.110  1.00 50.79           C  
ATOM   3768  CD2 TYR C 467      88.197 -22.597-225.382  1.00 45.48           C  
ATOM   3769  CE1 TYR C 467      87.245 -22.375-222.788  1.00 52.76           C  
ATOM   3770  CE2 TYR C 467      87.265 -21.619-225.072  1.00 40.68           C  
ATOM   3771  CZ  TYR C 467      86.795 -21.507-223.770  1.00 47.79           C  
ATOM   3772  OH  TYR C 467      85.869 -20.549-223.435  1.00 50.23           O  
ATOM   3773  HN  TYR C 467      91.378 -22.636-222.982  1.00  0.00           H  
ATOM   3774  HH  TYR C 467      85.547 -20.472-222.544  1.00  0.00           H  
ATOM   3775  N   PHE C 468      91.817 -23.606-226.667  1.00 57.50           N  
ATOM   3776  CA  PHE C 468      92.483 -22.810-227.686  1.00 59.03           C  
ATOM   3777  C   PHE C 468      91.457 -22.305-228.701  1.00 60.41           C  
ATOM   3778  O   PHE C 468      90.801 -23.098-229.386  1.00 53.71           O  
ATOM   3779  CB  PHE C 468      93.595 -23.599-228.380  1.00 61.79           C  
ATOM   3780  CG  PHE C 468      94.363 -22.797-229.411  1.00 79.83           C  
ATOM   3781  CD1 PHE C 468      93.918 -22.725-230.740  1.00 83.32           C  
ATOM   3782  CD2 PHE C 468      95.531 -22.117-229.061  1.00 72.02           C  
ATOM   3783  CE1 PHE C 468      94.620 -21.983-231.693  1.00 78.03           C  
ATOM   3784  CE2 PHE C 468      96.237 -21.380-230.010  1.00 73.71           C  
ATOM   3785  CZ  PHE C 468      95.778 -21.318-231.333  1.00 72.35           C  
ATOM   3786  HN  PHE C 468      91.456 -24.526-226.918  1.00  0.00           H  
ATOM   3787  N   LEU C 469      91.323 -20.987-228.784  1.00 37.75           N  
ATOM   3788  CA  LEU C 469      90.566 -20.333-229.836  1.00 51.25           C  
ATOM   3789  C   LEU C 469      91.538 -19.679-230.809  1.00 56.54           C  
ATOM   3790  O   LEU C 469      92.706 -19.419-230.482  1.00 51.32           O  
ATOM   3791  CB  LEU C 469      89.589 -19.293-229.262  1.00 46.57           C  
ATOM   3792  CG  LEU C 469      88.478 -19.856-228.371  1.00 51.26           C  
ATOM   3793  CD1 LEU C 469      87.614 -18.758-227.778  1.00 45.91           C  
ATOM   3794  CD2 LEU C 469      87.627 -20.843-229.179  1.00 49.69           C  
ATOM   3795  HN  LEU C 469      91.773 -20.407-228.076  1.00  0.00           H  
ATOM   3796  N   SER C 470      91.041 -19.446-232.023  1.00 56.89           N  
ATOM   3797  CA  SER C 470      91.722 -18.709-233.065  1.00 55.43           C  
ATOM   3798  C   SER C 470      90.874 -17.504-233.444  1.00 57.24           C  
ATOM   3799  O   SER C 470      89.640 -17.603-233.404  1.00 51.15           O  
ATOM   3800  CB  SER C 470      91.953 -19.592-234.301  1.00 64.17           C  
ATOM   3801  OG  SER C 470      93.024 -19.114-235.098  1.00 67.29           O  
ATOM   3802  HN  SER C 470      90.113 -19.814-232.233  1.00  0.00           H  
ATOM   3803  HG  SER C 470      93.167 -19.660-235.862  1.00  0.00           H  
ATOM   3804  N   PRO C 471      91.489 -16.337-233.792  1.00 51.83           N  
ATOM   3805  CA  PRO C 471      92.915 -15.942-233.788  1.00 47.05           C  
ATOM   3806  C   PRO C 471      93.629 -16.154-232.464  1.00 50.26           C  
ATOM   3807  O   PRO C 471      92.957 -16.211-231.428  1.00 39.31           O  
ATOM   3808  CB  PRO C 471      92.871 -14.431-234.087  1.00 50.27           C  
ATOM   3809  CG  PRO C 471      91.626 -14.241-234.855  1.00 57.36           C  
ATOM   3810  CD  PRO C 471      90.637 -15.258-234.321  1.00 52.27           C  
ATOM   3811  N   ALA C 472      94.960 -16.212-232.499  1.00 46.30           N  
ATOM   3812  CA  ALA C 472      95.743 -16.517-231.311  1.00 42.88           C  
ATOM   3813  C   ALA C 472      97.184 -16.038-231.449  1.00 46.00           C  
ATOM   3814  O   ALA C 472      97.728 -15.913-232.552  1.00 47.86           O  
ATOM   3815  CB  ALA C 472      95.744 -18.019-231.036  1.00 38.25           C  
ATOM   3816  HN  ALA C 472      95.442 -16.038-233.381  1.00  0.00           H  
ATOM   3817  N   PHE C 473      97.803 -15.807-230.299  1.00 47.61           N  
ATOM   3818  CA  PHE C 473      99.254 -15.728-230.186  1.00 50.79           C  
ATOM   3819  C   PHE C 473      99.801 -17.109-229.807  1.00 49.96           C  
ATOM   3820  O   PHE C 473      99.221 -17.801-228.969  1.00 46.42           O  
ATOM   3821  CB  PHE C 473      99.650 -14.681-229.140  1.00 46.06           C  
ATOM   3822  CG  PHE C 473      99.246 -13.266-229.507  1.00 43.77           C  
ATOM   3823  CD1 PHE C 473     100.032 -12.508-230.361  1.00 44.43           C  
ATOM   3824  CD2 PHE C 473      98.086 -12.707-228.997  1.00 40.07           C  
ATOM   3825  CE1 PHE C 473      99.672 -11.201-230.689  1.00 49.06           C  
ATOM   3826  CE2 PHE C 473      97.720 -11.412-229.322  1.00 46.52           C  
ATOM   3827  CZ  PHE C 473      98.514 -10.658-230.172  1.00 48.68           C  
ATOM   3828  HN  PHE C 473      97.240 -15.679-229.458  1.00  0.00           H  
ATOM   3829  N   ARG C 474     100.907 -17.513-230.439  1.00 47.75           N  
ATOM   3830  CA  ARG C 474     101.501 -18.829-230.244  1.00 52.54           C  
ATOM   3831  C   ARG C 474     103.003 -18.715-230.043  1.00 51.71           C  
ATOM   3832  O   ARG C 474     103.659 -17.830-230.604  1.00 54.84           O  
ATOM   3833  CB  ARG C 474     101.261 -19.753-231.437  1.00 56.67           C  
ATOM   3834  CG  ARG C 474      99.859 -20.318-231.547  1.00 70.08           C  
ATOM   3835  CD  ARG C 474      99.646 -20.946-232.931  1.00 78.63           C  
ATOM   3836  NE  ARG C 474     100.925 -21.262-233.570  1.00 83.48           N  
ATOM   3837  CZ  ARG C 474     101.077 -21.519-234.867  1.00 88.66           C  
ATOM   3838  NH1 ARG C 474     100.026 -21.500-235.685  1.00 87.50           N1+
ATOM   3839  NH2 ARG C 474     102.287 -21.787-235.349  1.00 90.40           N  
ATOM   3840  HN  ARG C 474     101.357 -16.869-231.089  1.00  0.00           H  
ATOM   3841  HE  ARG C 474     101.757 -21.287-232.980  1.00  0.00           H  
ATOM   3842 1HH1 ARG C 474      99.098 -21.294-235.315  1.00  0.00           H  
ATOM   3843 2HH1 ARG C 474     100.142 -21.697-236.679  1.00  0.00           H  
ATOM   3844 1HH2 ARG C 474     103.092 -21.802-234.723  1.00  0.00           H  
ATOM   3845 2HH2 ARG C 474     102.403 -21.984-236.343  1.00  0.00           H  
ATOM   3846  N   TYR C 475     103.552 -19.644-229.266  1.00 44.77           N  
ATOM   3847  CA  TYR C 475     104.997 -19.709-229.147  1.00 45.60           C  
ATOM   3848  C   TYR C 475     105.579 -20.330-230.404  1.00 46.45           C  
ATOM   3849  O   TYR C 475     104.879 -20.985-231.182  1.00 50.99           O  
ATOM   3850  CB  TYR C 475     105.398 -20.472-227.892  1.00 54.24           C  
ATOM   3851  CG  TYR C 475     104.854 -19.821-226.639  1.00 67.48           C  
ATOM   3852  CD1 TYR C 475     105.454 -18.681-226.106  1.00 72.27           C  
ATOM   3853  CD2 TYR C 475     103.730 -20.331-225.997  1.00 73.35           C  
ATOM   3854  CE1 TYR C 475     104.952 -18.072-224.965  1.00 81.70           C  
ATOM   3855  CE2 TYR C 475     103.223 -19.732-224.852  1.00 80.60           C  
ATOM   3856  CZ  TYR C 475     103.836 -18.603-224.339  1.00 88.55           C  
ATOM   3857  OH  TYR C 475     103.329 -18.008-223.200  1.00 94.10           O  
ATOM   3858  HN  TYR C 475     102.963 -20.305-228.759  1.00  0.00           H  
ATOM   3859  HH  TYR C 475     103.750 -17.233-222.848  1.00  0.00           H  
ATOM   3860  N   GLN C 476     106.860 -20.070-230.640  1.00 47.77           N  
ATOM   3861  CA  GLN C 476     107.469 -20.481-231.899  1.00 59.17           C  
ATOM   3862  C   GLN C 476     108.943 -20.739-231.639  1.00 66.73           C  
ATOM   3863  O   GLN C 476     109.512 -20.163-230.701  1.00 64.90           O  
ATOM   3864  CB  GLN C 476     107.287 -19.423-233.014  1.00 54.46           C  
ATOM   3865  CG  GLN C 476     107.947 -18.074-232.723  1.00 50.31           C  
ATOM   3866  CD  GLN C 476     107.759 -17.046-233.851  1.00 54.25           C  
ATOM   3867  NE2 GLN C 476     107.665 -15.773-233.475  1.00 52.47           N  
ATOM   3868  OE1 GLN C 476     107.708 -17.391-235.037  1.00 56.66           O  
ATOM   3869  HN  GLN C 476     107.418 -19.582-229.939  1.00  0.00           H  
ATOM   3870 1HE2 GLN C 476     107.707 -15.488-232.496  1.00  0.00           H  
ATOM   3871 2HE2 GLN C 476     107.540 -15.091-234.223  1.00  0.00           H  
ATOM   3872  N   PRO C 477     109.583 -21.604-232.427  1.00 67.77           N  
ATOM   3873  CA  PRO C 477     110.985 -21.932-232.154  1.00 67.77           C  
ATOM   3874  C   PRO C 477     111.856 -20.693-232.264  1.00 73.97           C  
ATOM   3875  O   PRO C 477     111.562 -19.770-233.021  1.00 70.91           O  
ATOM   3876  CB  PRO C 477     111.338 -22.958-233.242  1.00 68.39           C  
ATOM   3877  CG  PRO C 477     110.043 -23.337-233.897  1.00 67.10           C  
ATOM   3878  CD  PRO C 477     109.111 -22.196-233.693  1.00 60.92           C  
ATOM   3879  N   ASP C 478     112.936 -20.674-231.487  1.00 95.20           N  
ATOM   3880  CA  ASP C 478     113.906 -19.601-231.616  1.00103.61           C  
ATOM   3881  C   ASP C 478     114.459 -19.575-233.041  1.00 95.21           C  
ATOM   3882  O   ASP C 478     114.515 -20.609-233.715  1.00101.78           O  
ATOM   3883  CB  ASP C 478     115.039 -19.780-230.606  1.00111.49           C  
ATOM   3884  CG  ASP C 478     114.649 -19.341-229.215  1.00110.53           C  
ATOM   3885  OD1 ASP C 478     114.179 -18.191-229.079  1.00105.17           O  
ATOM   3886  OD2 ASP C 478     114.794 -20.147-228.269  1.00113.36           O1-
ATOM   3887  HN  ASP C 478     113.083 -21.414-230.800  1.00  0.00           H  
ATOM   3888  N   PRO C 479     114.856 -18.401-233.534  1.00 81.17           N  
ATOM   3889  CA  PRO C 479     115.288 -18.317-234.938  1.00 78.75           C  
ATOM   3890  C   PRO C 479     116.575 -19.067-235.223  1.00 86.83           C  
ATOM   3891  O   PRO C 479     116.706 -19.631-236.314  1.00 95.34           O  
ATOM   3892  CB  PRO C 479     115.440 -16.810-235.172  1.00 76.53           C  
ATOM   3893  CG  PRO C 479     115.648 -16.247-233.824  1.00 77.31           C  
ATOM   3894  CD  PRO C 479     114.869 -17.092-232.868  1.00 78.45           C  
ATOM   3895  N   TRP C 480     117.522 -19.108-234.288  1.00 90.18           N  
ATOM   3896  CA  TRP C 480     118.690 -19.976-234.456  1.00 93.47           C  
ATOM   3897  C   TRP C 480     118.315 -21.444-234.182  1.00104.26           C  
ATOM   3898  O   TRP C 480     117.685 -22.115-235.006  1.00109.11           O  
ATOM   3899  CB  TRP C 480     119.847 -19.526-233.556  1.00 88.07           C  
ATOM   3900  CG  TRP C 480     119.521 -19.457-232.082  1.00 96.76           C  
ATOM   3901  CD1 TRP C 480     119.801 -20.402-231.134  1.00 98.93           C  
ATOM   3902  CD2 TRP C 480     118.868 -18.383-231.390  1.00104.04           C  
ATOM   3903  CE2 TRP C 480     118.779 -18.752-230.030  1.00100.10           C  
ATOM   3904  CE3 TRP C 480     118.344 -17.150-231.788  1.00109.98           C  
ATOM   3905  NE1 TRP C 480     119.354 -19.988-229.901  1.00 96.50           N  
ATOM   3906  CZ2 TRP C 480     118.189 -17.931-229.070  1.00 99.62           C  
ATOM   3907  CZ3 TRP C 480     117.759 -16.334-230.830  1.00107.54           C  
ATOM   3908  CH2 TRP C 480     117.688 -16.729-229.489  1.00102.43           C  
ATOM   3909  OXT TRP C 480     118.614 -22.019-233.135  1.00105.34           O1-
ATOM   3910  HN  TRP C 480     117.434 -18.532-233.451  1.00  0.00           H  
CONECT    1    4    5
CONECT    2    7
CONECT    3    4    7    8
CONECT    4    1    3    9
CONECT    5    1    6   12
CONECT    6    5    7   22
CONECT    7    2    3    6
CONECT    8    3   11   24
CONECT    9    4   10
CONECT   10    9   11   26
CONECT   11    8   10
CONECT   12    5   13   17
CONECT   13   12   14
CONECT   14   13   15   18
CONECT   15   14   16   20
CONECT   16   15   17
CONECT   17   12   16
CONECT   18   14   19
CONECT   19   18
CONECT   20   15   21
CONECT   21   20
CONECT   22    6   23
CONECT   23   22
CONECT   24    8   25
CONECT   25   24
CONECT   26   10   27
CONECT   27   26
END
