# Supplementary material for: Network pharmacology and molecular docking elucidate potential mechanisms of Eucommia ulmoides in hepatic ischemia–reperfusion injury
Source: Sci Rep. 2023 Nov 24;13:20716. doi: 10.1038/s41598-023-47918-8 (PMC10673959; doi:10.1038/s41598-023-47918-8)
Supplement: Supplementary file 1 — Supplementary Information. [file 41598_2023_47918_MOESM1_ESM.zip › supplementary file/dock/RELA/RELA_mol98_dockbest.pdbqt]

REMARK  6 active torsions:
REMARK  status: ('A' for Active; 'I' for Inactive)
REMARK    1  A    between atoms: O_2  and  C_12 
REMARK    2  A    between atoms: O_3  and  C_14 
REMARK    3  A    between atoms: O_5  and  C_16 
REMARK    4  A    between atoms: O_6  and  C_20 
REMARK    5  A    between atoms: O_7  and  C_22 
REMARK    6  A    between atoms: C_10  and  C_11 
ROOT
HETATM    1  O   UNK     0      83.473 -16.025-214.235  0.00  0.00    -0.306 OA
HETATM    2  O   UNK     0      80.359 -17.620-212.144  0.00  0.00    -0.284 OA
HETATM    3  C   UNK     0      81.642 -15.713-212.672  0.00  0.00     0.084 A 
HETATM    4  C   UNK     0      82.720 -15.229-213.412  0.00  0.00     0.096 A 
HETATM    5  C   UNK     0      83.139 -17.366-214.345  0.00  0.00     0.123 A 
HETATM    6  C   UNK     0      82.130 -17.958-213.679  0.00  0.00     0.152 A 
HETATM    7  C   UNK     0      81.291 -17.137-212.774  0.00  0.00     0.223 A 
HETATM    8  C   UNK     0      80.911 -14.853-211.848  0.00  0.00     0.085 A 
HETATM    9  C   UNK     0      83.074 -13.882-213.330  0.00  0.00     0.075 A 
HETATM   10  C   UNK     0      82.345 -13.022-212.509  0.00  0.00     0.071 A 
HETATM   11  C   UNK     0      81.266 -13.507-211.769  0.00  0.00     0.074 A 
ENDROOT
BRANCH   5  12
HETATM   12  C   UNK     0      84.026 -18.107-215.259  0.00  0.00     0.004 A 
HETATM   13  C   UNK     0      83.561 -18.504-216.513  0.00  0.00     0.053 A 
HETATM   14  C   UNK     0      84.401 -19.205-217.379  0.00  0.00     0.099 A 
HETATM   15  C   UNK     0      85.707 -19.508-216.990  0.00  0.00     0.098 A 
HETATM   16  C   UNK     0      86.172 -19.109-215.737  0.00  0.00     0.040 A 
HETATM   17  C   UNK     0      85.332 -18.409-214.872  0.00  0.00     0.017 A 
BRANCH  14  18
HETATM   18  O   UNK     0      83.936 -19.590-218.599  0.00  0.00    -0.358 OA
HETATM   19  H   UNK     0      84.622 -20.094-219.068  0.00  0.00     0.218 HD
ENDBRANCH  14  18
BRANCH  15  20
HETATM   20  O   UNK     0      86.538 -20.189-217.828  0.00  0.00    -0.358 OA
HETATM   21  H   UNK     0      86.197 -20.144-218.735  0.00  0.00     0.218 HD
ENDBRANCH  15  20
ENDBRANCH   5  12
BRANCH   6  22
HETATM   22  O   UNK     0      81.845 -19.303-213.786  0.00  0.00    -0.355 OA
HETATM   23  H   UNK     0      80.926 -19.467-213.519  0.00  0.00     0.218 HD
ENDBRANCH   6  22
BRANCH   8  24
HETATM   24  O   UNK     0      79.850 -15.275-211.104  0.00  0.00    -0.360 OA
HETATM   25  H   UNK     0      79.380 -15.991-211.558  0.00  0.00     0.217 HD
ENDBRANCH   8  24
BRANCH  10  26
HETATM   26  O   UNK     0      82.689 -11.706-212.429  0.00  0.00    -0.361 OA
HETATM   27  H   UNK     0      82.729 -11.336-213.327  0.00  0.00     0.217 HD
ENDBRANCH  10  26
TORSDOF 6
