# Supplementary material for: Network pharmacology and molecular docking elucidate potential mechanisms of Eucommia ulmoides in hepatic ischemia–reperfusion injury
Source: Sci Rep. 2023 Nov 24;13:20716. doi: 10.1038/s41598-023-47918-8 (PMC10673959; doi:10.1038/s41598-023-47918-8)
Supplement: Supplementary file 1 — Supplementary Information. [file 41598_2023_47918_MOESM1_ESM.zip › supplementary file/dock/TP53.pdbqt]

REMARK   4 XXXX COMPLIES WITH FORMAT V. 2.0
ATOM      1  N   GLY A1481     -27.358   2.360  14.251  1.00 63.77    -0.071 N 
ATOM      2  HN1 GLY A1481     -27.897   1.544  13.961  1.00  0.00     0.274 HD
ATOM      3  HN2 GLY A1481     -27.940   3.197  14.294  1.00  0.00     0.274 HD
ATOM      4  HN3 GLY A1481     -27.092   2.304  15.234  1.00  0.00     0.274 HD
ATOM      5  CA  GLY A1481     -26.178   2.562  13.379  1.00 52.30     0.332 C 
ATOM      6  C   GLY A1481     -25.379   3.773  13.809  1.00 47.55     0.243 C 
ATOM      7  O   GLY A1481     -25.352   4.076  15.016  1.00 47.20    -0.272 OA
ATOM      8  N   HIS A1482     -24.776   4.485  12.850  1.00 53.69    -0.346 N 
ATOM      9  CA  HIS A1482     -24.025   5.698  13.136  1.00 41.26     0.182 C 
ATOM     10  C   HIS A1482     -24.869   6.668  13.983  1.00 42.12     0.241 C 
ATOM     11  O   HIS A1482     -26.036   6.953  13.677  1.00 43.97    -0.271 OA
ATOM     12  CB  HIS A1482     -23.584   6.339  11.816  1.00 30.47     0.093 C 
ATOM     13  CG  HIS A1482     -22.969   7.708  11.951  1.00 23.44     0.028 A 
ATOM     14  CD2 HIS A1482     -23.505   8.946  11.803  1.00 40.41     0.114 A 
ATOM     15  ND1 HIS A1482     -21.624   7.913  12.214  1.00 44.62    -0.354 N 
ATOM     16  CE1 HIS A1482     -21.366   9.213  12.254  1.00 45.59     0.180 A 
ATOM     17  NE2 HIS A1482     -22.492   9.864  12.004  1.00 31.89    -0.360 N 
ATOM     18  HE2 HIS A1482     -22.595  10.878  11.966  1.00  0.00     0.166 HD
ATOM     19  HN  HIS A1482     -24.791   4.277  12.015  1.00 64.49     0.163 HD
ATOM     20  HD1 HIS A1482     -21.046   7.290  12.348  1.00 53.60     0.166 HD
ATOM     21  N   MET A1483     -24.299   7.107  15.101  1.00 47.10    -0.346 N 
ATOM     22  CA  MET A1483     -24.903   8.162  15.904  1.00 39.53     0.177 C 
ATOM     23  C   MET A1483     -24.447   9.481  15.305  1.00 25.64     0.241 C 
ATOM     24  O   MET A1483     -23.281   9.598  14.905  1.00 30.74    -0.271 OA
ATOM     25  CB  MET A1483     -24.470   8.078  17.365  1.00 26.46     0.045 C 
ATOM     26  CG  MET A1483     -25.044   6.885  18.124  1.00 50.07     0.076 C 
ATOM     27  SD  MET A1483     -26.665   7.148  18.927  1.00 58.18    -0.173 SA
ATOM     28  CE  MET A1483     -26.160   8.205  20.276  1.00 59.59     0.089 C 
ATOM     29  HN  MET A1483     -23.558   6.807  15.418  1.00 56.58     0.163 HD
ATOM     30  N   ASN A1484     -25.368  10.458  15.211  1.00 27.25    -0.346 N 
ATOM     31  CA  ASN A1484     -24.995  11.805  14.767  1.00 24.25     0.185 C 
ATOM     32  C   ASN A1484     -23.762  12.314  15.510  1.00 18.17     0.241 C 
ATOM     33  O   ASN A1484     -23.645  12.187  16.731  1.00 19.38    -0.271 OA
ATOM     34  CB  ASN A1484     -26.145  12.809  14.954  1.00 44.17     0.137 C 
ATOM     35  CG  ASN A1484     -27.346  12.525  14.058  1.00 53.19     0.217 C 
ATOM     36  ND2 ASN A1484     -28.530  13.049  14.445  1.00 53.17    -0.370 N 
ATOM     37  OD1 ASN A1484     -27.213  11.869  13.023  1.00 57.80    -0.274 OA
ATOM     38  HN  ASN A1484     -26.202  10.363  15.396  1.00 32.75     0.163 HD
ATOM     39 1HD2 ASN A1484     -29.234  12.917  13.969  1.00 63.86     0.159 HD
ATOM     40 2HD2 ASN A1484     -28.582  13.505  15.171  1.00 63.86     0.159 HD
ATOM     41  N   SER A1485     -22.826  12.884  14.747  1.00 18.77    -0.344 N 
ATOM     42  CA  SER A1485     -21.595  13.466  15.286  1.00 14.47     0.200 C 
ATOM     43  C   SER A1485     -21.277  14.665  14.435  1.00 12.17     0.243 C 
ATOM     44  O   SER A1485     -22.061  15.012  13.536  1.00 14.72    -0.271 OA
ATOM     45  CB  SER A1485     -20.435  12.470  15.255  1.00 17.50     0.199 C 
ATOM     46  OG  SER A1485     -19.941  12.263  13.903  1.00 13.60    -0.398 OA
ATOM     47  HN  SER A1485     -22.884  12.947  13.891  1.00 22.58     0.163 HD
ATOM     48  HG  SER A1485     -20.556  11.963  13.415  1.00 16.04     0.209 HD
ATOM     49  N   PHE A1486     -20.093  15.264  14.630  1.00 12.96    -0.346 N 
ATOM     50  CA  PHE A1486     -19.829  16.380  13.730  1.00 11.24     0.180 C 
ATOM     51  C   PHE A1486     -19.619  15.941  12.286  1.00 10.62     0.241 C 
ATOM     52  O   PHE A1486     -19.653  16.778  11.384  1.00 10.31    -0.271 OA
ATOM     53  CB  PHE A1486     -18.588  17.197  14.147  1.00  8.25     0.073 C 
ATOM     54  CG  PHE A1486     -18.696  17.933  15.462  1.00  9.14    -0.056 A 
ATOM     55  CD1 PHE A1486     -19.898  18.459  15.882  1.00 11.40     0.007 A 
ATOM     56  CD2 PHE A1486     -17.581  18.162  16.234  1.00  9.55     0.007 A 
ATOM     57  CE1 PHE A1486     -20.000  19.227  17.065  1.00 12.13     0.001 A 
ATOM     58  CE2 PHE A1486     -17.653  18.896  17.410  1.00 11.05     0.001 A 
ATOM     59  CZ  PHE A1486     -18.894  19.444  17.847  1.00 14.98     0.000 A 
ATOM     60  HN  PHE A1486     -19.490  15.068  15.210  1.00 15.60     0.163 HD
ATOM     61  N   VAL A1487     -19.426  14.656  12.034  1.00  9.47    -0.346 N 
ATOM     62  CA  VAL A1487     -19.212  14.219  10.650  1.00  9.42     0.180 C 
ATOM     63  C   VAL A1487     -20.444  14.488   9.810  1.00  9.51     0.241 C 
ATOM     64  O   VAL A1487     -21.568  14.106  10.178  1.00 10.63    -0.271 OA
ATOM     65  CB  VAL A1487     -18.853  12.722  10.658  1.00 11.15     0.009 C 
ATOM     66  CG1 VAL A1487     -18.840  12.188   9.294  1.00 11.85     0.012 C 
ATOM     67  CG2 VAL A1487     -17.500  12.497  11.349  1.00 16.04     0.012 C 
ATOM     68  HN  VAL A1487     -19.412  14.028  12.621  1.00 11.09     0.163 HD
ATOM     69  N   GLY A1488     -20.235  15.106   8.634  1.00  8.71    -0.351 N 
ATOM     70  CA  GLY A1488     -21.313  15.412   7.756  1.00  9.05     0.225 C 
ATOM     71  C   GLY A1488     -21.898  16.798   7.926  1.00  7.89     0.236 C 
ATOM     72  O   GLY A1488     -22.748  17.177   7.099  1.00 11.00    -0.272 OA
ATOM     73  HN  GLY A1488     -19.463  15.350   8.342  1.00 10.18     0.163 HD
ATOM     74  N   LEU A1489     -21.465  17.536   8.945  1.00  6.87    -0.346 N 
ATOM     75  CA  LEU A1489     -21.998  18.874   9.146  1.00  6.12     0.177 C 
ATOM     76  C   LEU A1489     -21.349  19.815   8.134  1.00  4.94     0.241 C 
ATOM     77  O   LEU A1489     -20.147  19.760   7.899  1.00  5.36    -0.271 OA
ATOM     78  CB  LEU A1489     -21.726  19.407  10.541  1.00  7.57     0.038 C 
ATOM     79  CG  LEU A1489     -22.492  18.755  11.706  1.00 12.31    -0.020 C 
ATOM     80  CD1 LEU A1489     -22.027  19.422  12.948  1.00 12.67     0.009 C 
ATOM     81  CD2 LEU A1489     -24.001  18.820  11.543  1.00 11.65     0.009 C 
ATOM     82  HN  LEU A1489     -20.877  17.290   9.522  1.00  7.96     0.163 HD
ATOM     83  N   ARG A1490     -22.184  20.694   7.589  1.00  7.10    -0.346 N 
ATOM     84  CA  ARG A1490     -21.679  21.814   6.779  1.00  4.80     0.176 C 
ATOM     85  C   ARG A1490     -21.285  22.968   7.662  1.00  8.31     0.241 C 
ATOM     86  O   ARG A1490     -21.990  23.289   8.658  1.00  7.32    -0.271 OA
ATOM     87  CB  ARG A1490     -22.711  22.251   5.754  1.00  5.74     0.036 C 
ATOM     88  CG  ARG A1490     -22.730  21.328   4.498  1.00  7.11     0.023 C 
ATOM     89  CD  ARG A1490     -23.548  21.875   3.345  1.00  5.83     0.138 C 
ATOM     90  NE  ARG A1490     -23.261  21.163   2.116  1.00  6.10    -0.227 N 
ATOM     91  CZ  ARG A1490     -22.221  21.439   1.306  1.00  7.40     0.665 C 
ATOM     92  NH1 ARG A1490     -21.390  22.435   1.620  1.00  5.88    -0.235 N 
ATOM     93  NH2 ARG A1490     -22.009  20.706   0.202  1.00  8.22    -0.235 N 
ATOM     94  HN  ARG A1490     -23.040  20.671   7.668  1.00  8.58     0.163 HD
ATOM     95  HE  ARG A1490     -23.789  20.523   1.889  1.00  7.37     0.177 HD
ATOM     96 1HH1 ARG A1490     -21.515  22.900   2.331  1.00  7.03     0.174 HD
ATOM     97 2HH1 ARG A1490     -20.726  22.615   1.105  1.00  7.03     0.174 HD
ATOM     98 1HH2 ARG A1490     -22.548  20.067   0.000  1.00  9.91     0.174 HD
ATOM     99 2HH2 ARG A1490     -21.350  20.893  -0.318  1.00  9.91     0.174 HD
ATOM    100  N   VAL A1491     -20.167  23.582   7.279  1.00  4.64    -0.347 N 
ATOM    101  CA  VAL A1491     -19.465  24.585   8.059  1.00  4.81     0.166 C 
ATOM    102  C   VAL A1491     -18.828  25.601   7.139  1.00  4.94     0.219 C 
ATOM    103  O   VAL A1491     -18.796  25.438   5.926  1.00  4.93    -0.287 OA
ATOM    104  CB  VAL A1491     -18.393  23.982   8.940  1.00  5.16     0.008 C 
ATOM    105  CG1 VAL A1491     -19.036  22.854   9.817  1.00  5.72     0.012 C 
ATOM    106  CG2 VAL A1491     -17.269  23.374   8.149  1.00  5.32     0.012 C 
ATOM    107  HN  VAL A1491     -19.781  23.420   6.528  1.00  5.30     0.163 HD
ATOM    108  N   VAL A1492     -18.246  26.635   7.727  1.00  5.25     0.000 N 
ATOM    109  CA AVAL A1492     -17.358  27.564   7.043  0.45  5.50     0.085 C 
ATOM    110  CA BVAL A1492     -17.321  27.499   6.992  0.55  5.48     0.085 C 
ATOM    111  C   VAL A1492     -16.019  27.454   7.749  1.00  6.23     0.155 C 
ATOM    112  O   VAL A1492     -15.978  27.529   8.976  1.00  8.24    -0.282 OA
ATOM    113  CB AVAL A1492     -17.933  28.987   7.127  0.45 12.18    -0.009 C 
ATOM    114  CB BVAL A1492     -17.814  28.944   6.780  0.55  8.14    -0.009 C 
ATOM    115  CG1AVAL A1492     -17.056  29.931   6.397  0.45 14.47     0.010 C 
ATOM    116  CG1BVAL A1492     -19.184  28.944   6.125  0.55 17.97     0.010 C 
ATOM    117  CG2AVAL A1492     -19.360  29.032   6.562  0.45 15.14     0.010 C 
ATOM    118  CG2BVAL A1492     -17.856  29.694   8.061  0.55  7.39     0.010 C 
ATOM    119  HN1 VAL A1492     -18.356  26.826   8.558  0.45  6.02     0.000 HD
ATOM    120  HN2 VAL A1492     -18.365  26.861   8.548  0.55  6.02     0.000 HD
ATOM    121  N   ALA A1493     -14.941  27.182   7.031  1.00  6.35    -0.355 N 
ATOM    122  CA  ALA A1493     -13.707  26.847   7.690  1.00  7.25     0.172 C 
ATOM    123  C   ALA A1493     -12.539  27.638   7.122  1.00  7.96     0.240 C 
ATOM    124  O   ALA A1493     -12.432  27.847   5.898  1.00  7.74    -0.271 OA
ATOM    125  CB  ALA A1493     -13.422  25.293   7.563  1.00  7.37     0.042 C 
ATOM    126  HN  ALA A1493     -14.904  27.185   6.171  1.00  7.35     0.162 HD
ATOM    127  N   LYS A1494     -11.596  27.954   8.021  1.00 10.19    -0.346 N 
ATOM    128  CA  LYS A1494     -10.514  28.877   7.698  1.00 10.03     0.176 C 
ATOM    129  C   LYS A1494      -9.411  28.194   6.935  1.00 12.86     0.241 C 
ATOM    130  O   LYS A1494      -8.979  27.074   7.279  1.00 11.76    -0.271 OA
ATOM    131  CB  LYS A1494      -9.921  29.525   8.945  1.00 11.38     0.035 C 
ATOM    132  CG  LYS A1494      -8.981  30.733   8.630  1.00 15.84     0.004 C 
ATOM    133  CD  LYS A1494      -8.402  31.313   9.918  1.00 27.91     0.027 C 
ATOM    134  CE  LYS A1494      -7.140  30.677  10.390  1.00 53.17     0.229 C 
ATOM    135  NZ  LYS A1494      -6.543  31.541  11.487  1.00 55.99    -0.079 N 
ATOM    136  HN  LYS A1494     -11.566  27.644   8.822  1.00 12.29     0.163 HD
ATOM    137  HZ1 LYS A1494      -5.787  31.177  11.782  1.00 67.24     0.274 HD
ATOM    138  HZ2 LYS A1494      -6.369  32.355  11.172  1.00 67.24     0.274 HD
ATOM    139  HZ3 LYS A1494      -7.114  31.610  12.165  1.00 67.24     0.274 HD
ATOM    140  N   TRP A1495      -8.958  28.934   5.926  1.00 17.23    -0.346 N 
ATOM    141  CA  TRP A1495      -7.835  28.606   5.044  1.00 13.02     0.181 C 
ATOM    142  C   TRP A1495      -6.616  29.341   5.538  1.00 16.58     0.241 C 
ATOM    143  O   TRP A1495      -6.573  30.579   5.533  1.00 16.10    -0.271 OA
ATOM    144  CB  TRP A1495      -8.204  28.988   3.620  1.00 11.33     0.075 C 
ATOM    145  CG  TRP A1495      -7.116  28.528   2.606  1.00 12.63    -0.028 A 
ATOM    146  CD1 TRP A1495      -6.409  29.357   1.815  1.00 15.85     0.096 A 
ATOM    147  CD2 TRP A1495      -6.727  27.177   2.240  1.00 13.40    -0.002 A 
ATOM    148  CE2 TRP A1495      -5.742  27.284   1.243  1.00 14.84     0.042 A 
ATOM    149  CE3 TRP A1495      -7.090  25.918   2.698  1.00 13.24     0.014 A 
ATOM    150  NE1 TRP A1495      -5.573  28.620   0.989  1.00 19.97    -0.365 N 
ATOM    151  CZ2 TRP A1495      -5.115  26.191   0.692  1.00 16.24     0.030 A 
ATOM    152  CZ3 TRP A1495      -6.492  24.848   2.178  1.00 16.98     0.001 A 
ATOM    153  CH2 TRP A1495      -5.486  24.963   1.169  1.00 20.15     0.002 A 
ATOM    154  HN  TRP A1495      -9.314  29.689   5.717  1.00 20.73     0.163 HD
ATOM    155  HE1 TRP A1495      -5.027  28.941   0.429  1.00 24.01     0.165 HD
ATOM    156  N   SER A1496      -5.565  28.600   5.888  1.00 22.99    -0.344 N 
ATOM    157  CA  SER A1496      -4.495  29.257   6.643  1.00 30.70     0.200 C 
ATOM    158  C   SER A1496      -3.764  30.284   5.815  1.00 24.47     0.243 C 
ATOM    159  O   SER A1496      -3.350  31.341   6.319  1.00 30.75    -0.271 OA
ATOM    160  CB  SER A1496      -3.498  28.219   7.177  1.00 45.66     0.199 C 
ATOM    161  OG  SER A1496      -4.046  27.517   8.289  1.00 57.03    -0.398 OA
ATOM    162  HN  SER A1496      -5.448  27.766   5.714  1.00 27.64     0.163 HD
ATOM    163  HG  SER A1496      -4.749  27.118   8.060  1.00 68.50     0.209 HD
ATOM    164  N   SER A1497      -3.602  30.017   4.532  1.00 26.47    -0.344 N 
ATOM    165  CA  SER A1497      -2.735  30.874   3.747  1.00 27.42     0.200 C 
ATOM    166  C   SER A1497      -3.232  32.312   3.696  0.76 22.55     0.243 C 
ATOM    167  O   SER A1497      -2.424  33.249   3.682  1.00 27.31    -0.271 OA
ATOM    168  CB  SER A1497      -2.592  30.317   2.342  1.00 42.22     0.199 C 
ATOM    169  OG  SER A1497      -1.565  31.035   1.715  1.00 39.33    -0.398 OA
ATOM    170  HN  SER A1497      -3.968  29.369   4.102  1.00 31.82     0.163 HD
ATOM    171  HG  SER A1497      -1.451  30.751   0.932  1.00 47.25     0.209 HD
ATOM    172  N   ASN A1498      -4.553  32.531   3.603  1.00 17.34    -0.345 N 
ATOM    173  CA  ASN A1498      -5.024  33.899   3.505  1.00 20.13     0.185 C 
ATOM    174  C   ASN A1498      -5.960  34.289   4.636  1.00 17.12     0.241 C 
ATOM    175  O   ASN A1498      -6.426  35.428   4.649  1.00 18.62    -0.271 OA
ATOM    176  CB  ASN A1498      -5.740  34.144   2.152  1.00 18.82     0.137 C 
ATOM    177  CG  ASN A1498      -6.961  33.218   1.935  1.00 17.12     0.217 C 
ATOM    178  ND2 ASN A1498      -7.514  33.265   0.751  1.00 19.48    -0.370 N 
ATOM    179  OD1 ASN A1498      -7.403  32.520   2.827  1.00 17.14    -0.274 OA
ATOM    180  HN  ASN A1498      -5.165  31.926   3.596  1.00 20.86     0.163 HD
ATOM    181 1HD2 ASN A1498      -8.199  32.775   0.577  1.00 23.43     0.159 HD
ATOM    182 2HD2 ASN A1498      -7.184  33.774   0.142  1.00 23.43     0.159 HD
ATOM    183  N   GLY A1499      -6.217  33.384   5.584  1.00 18.72    -0.351 N 
ATOM    184  CA  GLY A1499      -7.155  33.629   6.676  1.00 24.68     0.225 C 
ATOM    185  C   GLY A1499      -8.629  33.654   6.332  1.00 12.27     0.236 C 
ATOM    186  O   GLY A1499      -9.453  33.955   7.256  1.00 13.96    -0.272 OA
ATOM    187  HN  GLY A1499      -5.853  32.605   5.615  1.00 22.52     0.163 HD
ATOM    188  N   TYR A1500      -9.012  33.414   5.071  1.00 15.67    -0.346 N 
ATOM    189  CA  TYR A1500     -10.447  33.413   4.749  1.00 10.09     0.180 C 
ATOM    190  C   TYR A1500     -11.100  32.086   5.083  1.00  9.28     0.241 C 
ATOM    191  O   TYR A1500     -10.494  31.033   4.995  1.00  9.47    -0.271 OA
ATOM    192  CB  TYR A1500     -10.719  33.716   3.266  1.00  9.93     0.073 C 
ATOM    193  CG  TYR A1500     -10.761  35.220   2.924  1.00 14.38    -0.056 A 
ATOM    194  CD1 TYR A1500      -9.620  36.011   3.045  1.00 16.80     0.010 A 
ATOM    195  CD2 TYR A1500     -11.967  35.837   2.508  1.00  9.89     0.010 A 
ATOM    196  CE1 TYR A1500      -9.671  37.379   2.733  1.00 15.63     0.037 A 
ATOM    197  CE2 TYR A1500     -12.041  37.268   2.258  1.00 12.19     0.037 A 
ATOM    198  CZ  TYR A1500     -10.886  37.982   2.371  1.00 17.29     0.065 A 
ATOM    199  OH  TYR A1500     -10.907  39.351   2.102  1.00 19.45    -0.361 OA
ATOM    200  HN  TYR A1500      -8.486  33.256   4.409  1.00 18.86     0.163 HD
ATOM    201  HH  TYR A1500     -10.137  39.674   2.194  1.00 23.40     0.217 HD
ATOM    202  N   PHE A1501     -12.386  32.156   5.411  1.00  6.20    -0.346 N 
ATOM    203  CA  PHE A1501     -13.215  31.010   5.736  1.00  5.91     0.180 C 
ATOM    204  C   PHE A1501     -14.071  30.685   4.517  1.00  5.85     0.241 C 
ATOM    205  O   PHE A1501     -14.774  31.555   3.974  1.00  5.84    -0.271 OA
ATOM    206  CB  PHE A1501     -14.129  31.235   6.945  1.00  5.97     0.073 C 
ATOM    207  CG  PHE A1501     -13.448  31.566   8.284  1.00  6.08    -0.056 A 
ATOM    208  CD1 PHE A1501     -12.821  32.785   8.500  1.00  8.28     0.007 A 
ATOM    209  CD2 PHE A1501     -13.509  30.645   9.327  1.00  7.60     0.007 A 
ATOM    210  CE1 PHE A1501     -12.291  33.074   9.773  1.00  9.65     0.001 A 
ATOM    211  CE2 PHE A1501     -12.938  30.913  10.553  1.00 10.05     0.001 A 
ATOM    212  CZ  PHE A1501     -12.303  32.142  10.771  1.00  9.83     0.000 A 
ATOM    213  HN  PHE A1501     -12.818  32.899   5.454  1.00  7.50     0.163 HD
ATOM    214  N   TYR A1502     -14.067  29.408   4.132  1.00  5.86    -0.346 N 
ATOM    215  CA  TYR A1502     -14.744  28.931   2.938  1.00  5.85     0.180 C 
ATOM    216  C   TYR A1502     -15.755  27.831   3.281  1.00  5.88     0.241 C 
ATOM    217  O   TYR A1502     -15.563  27.089   4.248  1.00  5.91    -0.271 OA
ATOM    218  CB  TYR A1502     -13.722  28.341   1.928  1.00  5.91     0.073 C 
ATOM    219  CG  TYR A1502     -12.785  29.372   1.366  1.00  5.91    -0.056 A 
ATOM    220  CD1 TYR A1502     -13.154  30.075   0.258  1.00  5.91     0.010 A 
ATOM    221  CD2 TYR A1502     -11.570  29.619   1.958  1.00  6.93     0.010 A 
ATOM    222  CE1 TYR A1502     -12.306  31.017  -0.318  1.00  5.95     0.037 A 
ATOM    223  CE2 TYR A1502     -10.667  30.564   1.418  1.00  9.10     0.037 A 
ATOM    224  CZ  TYR A1502     -11.065  31.256   0.284  1.00 10.51     0.065 A 
ATOM    225  OH  TYR A1502     -10.204  32.218  -0.239  1.00  7.83    -0.361 OA
ATOM    226  HN  TYR A1502     -13.664  28.784   4.566  1.00  6.75     0.163 HD
ATOM    227  HH  TYR A1502     -10.552  32.579  -0.913  1.00  9.46     0.217 HD
ATOM    228  N   SER A1503     -16.809  27.733   2.477  1.00  5.89    -0.344 N 
ATOM    229  CA  SER A1503     -17.845  26.715   2.649  1.00  5.94     0.200 C 
ATOM    230  C   SER A1503     -17.273  25.306   2.473  1.00  6.01     0.242 C 
ATOM    231  O   SER A1503     -16.559  25.037   1.493  1.00  6.05    -0.271 OA
ATOM    232  CB  SER A1503     -18.954  26.958   1.638  1.00  6.13     0.199 C 
ATOM    233  OG  SER A1503     -20.023  25.991   1.786  1.00  6.25    -0.398 OA
ATOM    234  HN  SER A1503     -16.950  28.256   1.809  1.00  6.79     0.163 HD
ATOM    235  HG  SER A1503     -19.735  25.217   1.632  1.00  7.56     0.209 HD
ATOM    236  N   GLY A1504     -17.597  24.433   3.437  1.00  6.05    -0.350 N 
ATOM    237  CA  GLY A1504     -17.126  23.061   3.356  1.00  6.15     0.225 C 
ATOM    238  C   GLY A1504     -17.929  22.183   4.283  1.00  6.22     0.236 C 
ATOM    239  O   GLY A1504     -19.010  22.558   4.742  1.00  6.21    -0.272 OA
ATOM    240  HN  GLY A1504     -18.076  24.612   4.128  1.00  6.98     0.163 HD
ATOM    241  N   LYS A1505     -17.452  20.919   4.444  1.00  6.34    -0.346 N 
ATOM    242  CA  LYS A1505     -18.183  19.972   5.308  1.00  6.44     0.176 C 
ATOM    243  C   LYS A1505     -17.135  19.166   6.040  1.00  6.54     0.241 C 
ATOM    244  O   LYS A1505     -16.072  18.868   5.519  1.00  6.59    -0.271 OA
ATOM    245  CB  LYS A1505     -19.170  19.072   4.554  1.00 10.34     0.035 C 
ATOM    246  CG  LYS A1505     -18.585  17.962   3.774  1.00 20.82     0.004 C 
ATOM    247  CD  LYS A1505     -19.727  16.982   3.309  1.00 12.00     0.027 C 
ATOM    248  CE  LYS A1505     -20.734  17.640   2.444  1.00 15.14     0.229 C 
ATOM    249  NZ  LYS A1505     -21.756  16.610   1.984  1.00 12.42    -0.079 N 
ATOM    250  HN  LYS A1505     -16.741  20.604   4.078  1.00  7.33     0.163 HD
ATOM    251  HZ1 LYS A1505     -21.352  15.964   1.525  1.00 14.96     0.274 HD
ATOM    252  HZ2 LYS A1505     -22.165  16.251   2.689  1.00 14.96     0.274 HD
ATOM    253  HZ3 LYS A1505     -22.366  16.997   1.464  1.00 14.96     0.274 HD
ATOM    254  N   ILE A1506     -17.442  18.771   7.268  1.00  6.60    -0.346 N 
ATOM    255  CA  ILE A1506     -16.545  17.915   8.029  1.00  6.74     0.180 C 
ATOM    256  C   ILE A1506     -16.713  16.480   7.557  1.00  6.92     0.241 C 
ATOM    257  O   ILE A1506     -17.836  15.963   7.538  1.00  6.98    -0.271 OA
ATOM    258  CB  ILE A1506     -16.849  17.991   9.534  1.00  6.79     0.013 C 
ATOM    259  CG1 ILE A1506     -16.597  19.408  10.035  1.00  6.67     0.002 C 
ATOM    260  CG2 ILE A1506     -16.040  16.971  10.266  1.00  6.99     0.012 C 
ATOM    261  CD1 ILE A1506     -17.097  19.620  11.541  1.00  6.95     0.005 C 
ATOM    262  HN  ILE A1506     -18.164  18.984   7.682  1.00  7.65     0.163 HD
ATOM    263  N   THR A1507     -15.602  15.847   7.155  1.00  7.05    -0.344 N 
ATOM    264  CA  THR A1507     -15.716  14.447   6.746  1.00  7.67     0.205 C 
ATOM    265  C   THR A1507     -15.220  13.499   7.814  1.00 10.81     0.243 C 
ATOM    266  O   THR A1507     -15.657  12.333   7.838  1.00 10.67    -0.271 OA
ATOM    267  CB  THR A1507     -14.919  14.166   5.454  1.00  7.39     0.146 C 
ATOM    268  CG2 THR A1507     -15.289  15.072   4.421  1.00  7.23     0.042 C 
ATOM    269  OG1 THR A1507     -13.539  14.369   5.704  1.00  8.03    -0.393 OA
ATOM    270  HN  THR A1507     -14.813  16.187   7.111  1.00  8.19     0.163 HD
ATOM    271  HG1 THR A1507     -13.096  14.218   5.006  1.00  9.70     0.210 HD
ATOM    272  N   ARG A1508     -14.345  13.948   8.699  1.00  7.48    -0.346 N 
ATOM    273  CA  ARG A1508     -13.784  13.074   9.739  1.00  7.71     0.176 C 
ATOM    274  C   ARG A1508     -13.469  13.922  10.952  1.00  7.64     0.241 C 
ATOM    275  O   ARG A1508     -12.897  14.997  10.813  1.00  7.50    -0.271 OA
ATOM    276  CB  ARG A1508     -12.485  12.381   9.310  1.00 11.90     0.036 C 
ATOM    277  CG  ARG A1508     -12.597  11.466   8.155  1.00 13.96     0.023 C 
ATOM    278  CD  ARG A1508     -11.250  10.840   7.701  1.00 14.28     0.138 C 
ATOM    279  NE  ARG A1508     -10.507  10.391   8.853  1.00 12.86    -0.227 N 
ATOM    280  CZ  ARG A1508      -9.191  10.585   8.995  1.00 12.84     0.665 C 
ATOM    281  NH1 ARG A1508      -8.507  11.174   8.012  1.00 17.76    -0.235 N 
ATOM    282  NH2 ARG A1508      -8.608  10.208  10.144  1.00 18.93    -0.235 N 
ATOM    283  HN  ARG A1508     -14.053  14.756   8.726  1.00  8.69     0.163 HD
ATOM    284  HE  ARG A1508     -10.930   9.979   9.478  1.00 15.49     0.177 HD
ATOM    285 1HH1 ARG A1508      -8.894  11.430   7.292  1.00 21.37     0.174 HD
ATOM    286 2HH1 ARG A1508      -7.661  11.290   8.097  1.00 21.37     0.174 HD
ATOM    287 1HH2 ARG A1508      -9.074   9.820  10.754  1.00 22.77     0.174 HD
ATOM    288 2HH2 ARG A1508      -7.759  10.295  10.243  1.00 22.77     0.174 HD
ATOM    289  N   ASP A1509     -13.766  13.388  12.113  1.00  9.18    -0.346 N 
ATOM    290  CA  ASP A1509     -13.363  13.940  13.398  1.00  7.83     0.186 C 
ATOM    291  C   ASP A1509     -12.157  13.128  13.772  1.00  8.12     0.241 C 
ATOM    292  O   ASP A1509     -12.274  11.945  14.166  1.00 15.01    -0.271 OA
ATOM    293  CB  ASP A1509     -14.526  13.838  14.376  1.00  7.86     0.147 C 
ATOM    294  CG  ASP A1509     -14.208  14.355  15.761  1.00 10.91     0.175 C 
ATOM    295  OD1 ASP A1509     -12.973  14.270  16.132  1.00 13.95    -0.648 OA
ATOM    296  OD2 ASP A1509     -15.135  14.821  16.434  1.00 17.47    -0.648 OA
ATOM    297  HN  ASP A1509     -14.225  12.665  12.192  1.00 11.07     0.163 HD
ATOM    298  N   VAL A1510     -10.992  13.724  13.565  1.00 12.97    -0.346 N 
ATOM    299  CA  VAL A1510      -9.742  12.971  13.632  1.00 19.16     0.180 C 
ATOM    300  C   VAL A1510      -9.258  12.806  15.043  1.00 19.18     0.241 C 
ATOM    301  O   VAL A1510      -8.669  11.771  15.386  1.00 20.05    -0.271 OA
ATOM    302  CB  VAL A1510      -8.682  13.670  12.765  1.00 15.38     0.009 C 
ATOM    303  CG1 VAL A1510      -7.343  12.931  12.999  1.00 20.75     0.012 C 
ATOM    304  CG2 VAL A1510      -9.089  13.642  11.319  1.00 13.70     0.012 C 
ATOM    305  HN  VAL A1510     -10.895  14.560  13.385  1.00 15.62     0.163 HD
ATOM    306  N   GLY A1511      -9.584  13.718  15.931  1.00 13.29    -0.351 N 
ATOM    307  CA  GLY A1511      -9.135  13.697  17.296  1.00 14.79     0.225 C 
ATOM    308  C   GLY A1511      -8.105  14.791  17.552  1.00 14.29     0.236 C 
ATOM    309  O   GLY A1511      -7.527  15.357  16.630  1.00 13.90    -0.272 OA
ATOM    310  HN  GLY A1511     -10.089  14.391  15.754  1.00 16.01     0.163 HD
ATOM    311  N   ALA A1512      -7.946  15.144  18.823  1.00 14.12    -0.347 N 
ATOM    312  CA  ALA A1512      -6.946  16.141  19.224  1.00 15.43     0.172 C 
ATOM    313  C   ALA A1512      -7.152  17.481  18.555  1.00 14.67     0.240 C 
ATOM    314  O   ALA A1512      -6.204  18.226  18.243  1.00 15.42    -0.271 OA
ATOM    315  CB  ALA A1512      -5.529  15.640  18.914  1.00 26.81     0.042 C 
ATOM    316  HN  ALA A1512      -8.403  14.822  19.477  1.00 16.99     0.163 HD
ATOM    317  N   GLY A1513      -8.409  17.856  18.393  1.00 10.97    -0.351 N 
ATOM    318  CA  GLY A1513      -8.739  19.122  17.803  1.00 11.41     0.225 C 
ATOM    319  C   GLY A1513      -8.625  19.215  16.292  1.00 11.64     0.236 C 
ATOM    320  O   GLY A1513      -8.918  20.283  15.739  1.00 11.46    -0.272 OA
ATOM    321  HN  GLY A1513      -9.092  17.385  18.621  1.00 13.22     0.163 HD
ATOM    322  N   LYS A1514      -8.348  18.120  15.601  1.00 11.28    -0.346 N 
ATOM    323  CA  LYS A1514      -8.256  18.139  14.152  1.00 10.65     0.176 C 
ATOM    324  C   LYS A1514      -9.470  17.514  13.479  1.00  9.98     0.241 C 
ATOM    325  O   LYS A1514     -10.042  16.522  13.947  1.00  8.94    -0.271 OA
ATOM    326  CB  LYS A1514      -7.010  17.389  13.706  1.00 20.72     0.035 C 
ATOM    327  CG  LYS A1514      -5.725  18.043  14.150  1.00 41.89     0.004 C 
ATOM    328  CD  LYS A1514      -4.513  17.119  13.949  1.00 52.50     0.027 C 
ATOM    329  CE  LYS A1514      -4.142  16.932  12.487  1.00 48.43     0.229 C 
ATOM    330  NZ  LYS A1514      -4.864  15.728  11.946  1.00 57.81    -0.079 N 
ATOM    331  HN  LYS A1514      -8.208  17.348  15.952  1.00 13.59     0.163 HD
ATOM    332  HZ1 LYS A1514      -4.635  15.593  11.096  1.00 69.42     0.274 HD
ATOM    333  HZ2 LYS A1514      -4.650  15.007  12.421  1.00 69.42     0.274 HD
ATOM    334  HZ3 LYS A1514      -5.743  15.854  11.992  1.00 69.42     0.274 HD
ATOM    335  N   TYR A1515      -9.801  18.077  12.327  1.00  8.99    -0.346 N 
ATOM    336  CA  TYR A1515     -10.871  17.599  11.488  1.00  7.35     0.180 C 
ATOM    337  C   TYR A1515     -10.359  17.503  10.080  1.00 11.07     0.241 C 
ATOM    338  O   TYR A1515      -9.507  18.318   9.680  1.00 13.80    -0.271 OA
ATOM    339  CB  TYR A1515     -12.088  18.547  11.527  1.00  7.10     0.073 C 
ATOM    340  CG  TYR A1515     -12.683  18.545  12.932  1.00  7.18    -0.056 A 
ATOM    341  CD1 TYR A1515     -12.128  19.334  13.922  1.00  8.18     0.010 A 
ATOM    342  CD2 TYR A1515     -13.710  17.706  13.274  1.00  7.25     0.010 A 
ATOM    343  CE1 TYR A1515     -12.559  19.253  15.227  1.00  7.39     0.037 A 
ATOM    344  CE2 TYR A1515     -14.163  17.623  14.603  1.00  7.93     0.037 A 
ATOM    345  CZ  TYR A1515     -13.598  18.400  15.560  1.00  7.45     0.065 A 
ATOM    346  OH  TYR A1515     -14.084  18.294  16.878  1.00  7.64    -0.361 OA
ATOM    347  HN  TYR A1515      -9.400  18.765  12.003  1.00 10.84     0.163 HD
ATOM    348  HH  TYR A1515     -13.655  18.809  17.385  1.00  8.95     0.217 HD
ATOM    349  N   LYS A1516     -10.923  16.579   9.333  1.00  8.18    -0.346 N 
ATOM    350  CA  LYS A1516     -10.758  16.585   7.872  1.00  7.35     0.176 C 
ATOM    351  C   LYS A1516     -11.927  17.371   7.293  1.00  7.09     0.241 C 
ATOM    352  O   LYS A1516     -13.080  17.143   7.621  1.00  7.02    -0.271 OA
ATOM    353  CB  LYS A1516     -10.695  15.159   7.341  1.00  7.61     0.035 C 
ATOM    354  CG  LYS A1516     -10.104  15.094   5.971  1.00 21.30     0.004 C 
ATOM    355  CD  LYS A1516      -8.595  15.431   5.980  1.00 25.70     0.027 C 
ATOM    356  CE  LYS A1516      -7.763  14.299   6.611  1.00 43.47     0.229 C 
ATOM    357  NZ  LYS A1516      -6.289  14.430   6.300  1.00 35.32    -0.079 N 
ATOM    358  HN  LYS A1516     -11.406  15.934   9.633  1.00  9.88     0.163 HD
ATOM    359  HZ1 LYS A1516      -5.838  13.763   6.679  1.00 42.44     0.274 HD
ATOM    360  HZ2 LYS A1516      -6.161  14.403   5.420  1.00 42.44     0.274 HD
ATOM    361  HZ3 LYS A1516      -5.979  15.203   6.615  1.00 42.44     0.274 HD
ATOM    362  N   LEU A1517     -11.605  18.333   6.419  1.00  6.97    -0.346 N 
ATOM    363  CA  LEU A1517     -12.590  19.235   5.869  1.00  9.03     0.177 C 
ATOM    364  C   LEU A1517     -12.614  19.097   4.358  1.00  7.20     0.241 C 
ATOM    365  O   LEU A1517     -11.555  19.222   3.738  1.00  9.39    -0.271 OA
ATOM    366  CB  LEU A1517     -12.154  20.638   6.228  1.00  7.53     0.038 C 
ATOM    367  CG  LEU A1517     -13.135  21.766   6.410  1.00  8.18    -0.020 C 
ATOM    368  CD1 LEU A1517     -13.926  22.069   5.137  1.00 13.19     0.009 C 
ATOM    369  CD2 LEU A1517     -14.054  21.475   7.588  1.00 12.22     0.009 C 
ATOM    370  HN  LEU A1517     -10.807  18.475   6.133  1.00  8.08     0.163 HD
ATOM    371  N   LEU A1518     -13.781  18.858   3.789  1.00  6.73    -0.346 N 
ATOM    372  CA  LEU A1518     -13.974  18.811   2.354  1.00  6.78     0.177 C 
ATOM    373  C   LEU A1518     -14.533  20.161   1.981  1.00  6.58     0.241 C 
ATOM    374  O   LEU A1518     -15.686  20.447   2.264  1.00  6.48    -0.271 OA
ATOM    375  CB  LEU A1518     -14.905  17.692   1.941  1.00  6.92     0.038 C 
ATOM    376  CG  LEU A1518     -15.412  17.557   0.554  1.00  8.38    -0.020 C 
ATOM    377  CD1 LEU A1518     -14.221  17.415  -0.430  1.00  7.72     0.009 C 
ATOM    378  CD2 LEU A1518     -16.402  16.368   0.391  1.00  7.74     0.009 C 
ATOM    379  HN  LEU A1518     -14.504  18.713   4.231  1.00  7.80     0.163 HD
ATOM    380  N   PHE A1519     -13.713  20.992   1.332  1.00  6.55    -0.346 N 
ATOM    381  CA  PHE A1519     -14.290  22.238   0.842  1.00  6.39     0.180 C 
ATOM    382  C   PHE A1519     -15.156  21.992  -0.389  1.00  6.47     0.241 C 
ATOM    383  O   PHE A1519     -15.037  21.002  -1.091  1.00  6.65    -0.271 OA
ATOM    384  CB  PHE A1519     -13.162  23.223   0.502  1.00  6.37     0.073 C 
ATOM    385  CG  PHE A1519     -12.409  23.701   1.716  1.00  6.31    -0.056 A 
ATOM    386  CD1 PHE A1519     -12.949  24.743   2.510  1.00  6.15     0.007 A 
ATOM    387  CD2 PHE A1519     -11.245  23.124   2.087  1.00  7.83     0.007 A 
ATOM    388  CE1 PHE A1519     -12.333  25.203   3.662  1.00  7.44     0.001 A 
ATOM    389  CE2 PHE A1519     -10.594  23.511   3.279  1.00 12.83     0.001 A 
ATOM    390  CZ  PHE A1519     -11.108  24.604   4.043  1.00  9.96     0.000 A 
ATOM    391  HN  PHE A1519     -12.877  20.869   1.173  1.00  7.58     0.163 HD
ATOM    392  N   ASP A1520     -16.036  22.968  -0.685  1.00  7.17    -0.345 N 
ATOM    393  CA  ASP A1520     -16.996  22.813  -1.761  1.00  7.20     0.186 C 
ATOM    394  C   ASP A1520     -16.334  22.715  -3.150  1.00  7.33     0.241 C 
ATOM    395  O   ASP A1520     -16.999  22.274  -4.064  1.00  7.47    -0.271 OA
ATOM    396  CB  ASP A1520     -18.015  23.954  -1.762  1.00  7.18     0.147 C 
ATOM    397  CG  ASP A1520     -19.033  23.890  -0.655  1.00  9.70     0.175 C 
ATOM    398  OD1 ASP A1520     -19.014  22.913   0.145  1.00  7.02    -0.648 OA
ATOM    399  OD2 ASP A1520     -19.889  24.821  -0.610  1.00  7.07    -0.648 OA
ATOM    400  HN  ASP A1520     -16.087  23.720  -0.271  1.00  8.33     0.163 HD
ATOM    401  N   ASP A1521     -15.064  23.082  -3.291  1.00  7.39    -0.345 N 
ATOM    402  CA  ASP A1521     -14.322  22.913  -4.555  1.00  7.52     0.186 C 
ATOM    403  C   ASP A1521     -13.756  21.508  -4.706  1.00  7.56     0.241 C 
ATOM    404  O   ASP A1521     -13.066  21.209  -5.699  1.00  7.73    -0.271 OA
ATOM    405  CB  ASP A1521     -13.186  23.955  -4.704  1.00  7.61     0.147 C 
ATOM    406  CG  ASP A1521     -12.058  23.793  -3.742  1.00 10.40     0.175 C 
ATOM    407  OD1 ASP A1521     -12.119  22.948  -2.792  1.00  7.50    -0.648 OA
ATOM    408  OD2 ASP A1521     -11.008  24.521  -3.848  1.00 10.11    -0.648 OA
ATOM    409  HN  ASP A1521     -14.596  23.439  -2.664  1.00  8.59     0.163 HD
ATOM    410  N   GLY A1522     -14.043  20.606  -3.779  1.00  7.47    -0.351 N 
ATOM    411  CA  GLY A1522     -13.513  19.245  -3.868  1.00  7.52     0.225 C 
ATOM    412  C   GLY A1522     -12.198  19.008  -3.172  1.00  7.54     0.236 C 
ATOM    413  O   GLY A1522     -11.784  17.810  -3.035  1.00  8.76    -0.272 OA
ATOM    414  HN  GLY A1522     -14.538  20.749  -3.092  1.00  8.69     0.163 HD
ATOM    415  N   TYR A1523     -11.508  20.038  -2.693  1.00  7.53    -0.347 N 
ATOM    416  CA  TYR A1523     -10.246  19.847  -1.990  1.00  7.73     0.166 C 
ATOM    417  C   TYR A1523     -10.483  19.508  -0.517  1.00  7.44     0.219 C 
ATOM    418  O   TYR A1523     -11.282  20.159   0.163  1.00  7.35    -0.287 OA
ATOM    419  CB  TYR A1523      -9.406  21.112  -2.030  1.00  7.61     0.072 C 
ATOM    420  CG  TYR A1523      -8.069  21.025  -1.369  1.00  8.03    -0.056 A 
ATOM    421  CD1 TYR A1523      -7.103  20.111  -1.858  1.00 10.65     0.010 A 
ATOM    422  CD2 TYR A1523      -7.770  21.765  -0.284  1.00 13.35     0.010 A 
ATOM    423  CE1 TYR A1523      -5.859  20.034  -1.304  1.00 16.39     0.037 A 
ATOM    424  CE2 TYR A1523      -6.509  21.653   0.333  1.00 13.58     0.037 A 
ATOM    425  CZ  TYR A1523      -5.590  20.797  -0.169  1.00 13.29     0.065 A 
ATOM    426  OH  TYR A1523      -4.318  20.616   0.369  1.00 21.63    -0.361 OA
ATOM    427  HN  TYR A1523     -11.750  20.861  -2.762  1.00  8.76     0.163 HD
ATOM    428  HH  TYR A1523      -4.222  21.102   1.047  1.00 26.01     0.217 HD
ATOM    429  N   GLU A1524      -9.718  18.539  -0.026  1.00  7.47     0.000 N 
ATOM    430  CA AGLU A1524      -9.809  18.090   1.370  0.53  7.39     0.082 C 
ATOM    431  CA BGLU A1524      -9.817  18.101   1.366  0.47  7.39     0.082 C 
ATOM    432  C   GLU A1524      -8.467  18.260   2.069  1.00  9.83     0.154 C 
ATOM    433  O   GLU A1524      -7.407  17.916   1.518  1.00 11.71    -0.283 OA
ATOM    434  CB AGLU A1524     -10.202  16.599   1.461  0.53  8.61     0.025 C 
ATOM    435  CB BGLU A1524     -10.297  16.636   1.378  0.47  7.39     0.025 C 
ATOM    436  CG AGLU A1524     -11.535  16.299   0.957  0.53 11.84     0.114 C 
ATOM    437  CG BGLU A1524     -10.825  16.164   2.701  0.47 10.70     0.114 C 
ATOM    438  CD AGLU A1524     -12.146  14.991   1.498  0.53 11.19     0.172 C 
ATOM    439  CD BGLU A1524     -11.081  14.671   2.704  0.47 20.12     0.172 C 
ATOM    440  OE1AGLU A1524     -11.784  14.517   2.579  0.53 29.11    -0.648 OA
ATOM    441  OE1BGLU A1524     -11.009  14.043   1.625  0.47 30.85    -0.648 OA
ATOM    442  OE2AGLU A1524     -13.048  14.474   0.838  0.53 17.92    -0.648 OA
ATOM    443  OE2BGLU A1524     -11.393  14.134   3.788  0.47 31.64    -0.648 OA
ATOM    444  HN2 GLU A1524      -9.127  18.116  -0.485  0.53  8.69     0.000 HD
ATOM    445  HN1 GLU A1524      -9.127  18.113  -0.482  0.47  8.69     0.000 HD
ATOM    446  N   CYS A1525      -8.493  18.747   3.326  1.00  8.42    -0.354 N 
ATOM    447  CA  CYS A1525      -7.287  18.873   4.136  1.00  8.39     0.185 C 
ATOM    448  C   CYS A1525      -7.684  18.908   5.619  1.00  9.33     0.241 C 
ATOM    449  O   CYS A1525      -8.862  18.982   5.957  1.00  7.81    -0.271 OA
ATOM    450  CB  CYS A1525      -6.470  20.109   3.768  1.00 13.30     0.105 C 
ATOM    451  SG  CYS A1525      -7.279  21.646   4.139  1.00 14.72    -0.180 SA
ATOM    452  HN  CYS A1525      -9.207  19.011   3.725  1.00 10.16     0.162 HD
ATOM    453  HG  CYS A1525      -6.520  22.545   3.904  1.00 17.72     0.101 HD
ATOM    454  N   ASP A1526      -6.678  18.907   6.490  1.00 10.49    -0.345 N 
ATOM    455  CA  ASP A1526      -6.952  19.022   7.914  1.00 14.14     0.186 C 
ATOM    456  C   ASP A1526      -7.135  20.474   8.321  1.00 12.26     0.241 C 
ATOM    457  O   ASP A1526      -6.435  21.358   7.833  1.00 15.30    -0.271 OA
ATOM    458  CB  ASP A1526      -5.806  18.479   8.757  1.00 21.72     0.147 C 
ATOM    459  CG  ASP A1526      -5.694  16.991   8.703  1.00 40.48     0.175 C 
ATOM    460  OD1 ASP A1526      -6.681  16.325   8.269  1.00 24.21    -0.648 OA
ATOM    461  OD2 ASP A1526      -4.616  16.518   9.138  1.00 39.84    -0.648 OA
ATOM    462  HN  ASP A1526      -5.845  18.843   6.285  1.00 12.64     0.163 HD
ATOM    463  N   VAL A1527      -8.111  20.716   9.181  1.00  8.69    -0.346 N 
ATOM    464  CA  VAL A1527      -8.379  22.026   9.763  1.00  8.09     0.180 C 
ATOM    465  C   VAL A1527      -8.624  21.829  11.247  1.00 12.23     0.241 C 
ATOM    466  O   VAL A1527      -9.213  20.819  11.651  1.00 16.79    -0.271 OA
ATOM    467  CB  VAL A1527      -9.598  22.726   9.132  1.00 10.61     0.009 C 
ATOM    468  CG1 VAL A1527      -9.802  24.066   9.761  1.00 15.85     0.012 C 
ATOM    469  CG2 VAL A1527      -9.380  22.871   7.626  1.00 12.03     0.012 C 
ATOM    470  HN  VAL A1527      -8.657  20.110   9.454  1.00 10.49     0.163 HD
ATOM    471  N   LEU A1528      -8.177  22.779  12.056  1.00 10.19    -0.346 N 
ATOM    472  CA  LEU A1528      -8.433  22.739  13.489  1.00 12.68     0.177 C 
ATOM    473  C   LEU A1528      -9.841  23.200  13.851  1.00 11.68     0.240 C 
ATOM    474  O   LEU A1528     -10.437  24.072  13.195  1.00 10.69    -0.271 OA
ATOM    475  CB  LEU A1528      -7.413  23.618  14.237  1.00 17.25     0.038 C 
ATOM    476  CG  LEU A1528      -5.967  23.091  14.219  1.00 17.09    -0.020 C 
ATOM    477  CD1 LEU A1528      -5.089  24.233  14.757  1.00 27.78     0.009 C 
ATOM    478  CD2 LEU A1528      -5.812  21.876  15.056  1.00 18.55     0.009 C 
ATOM    479  HN  LEU A1528      -7.721  23.461  11.799  1.00 12.28     0.163 HD
ATOM    480  N   GLY A1529     -10.369  22.614  14.936  1.00  7.02    -0.351 N 
ATOM    481  CA  GLY A1529     -11.672  22.971  15.416  1.00  8.76     0.225 C 
ATOM    482  C   GLY A1529     -11.815  24.434  15.721  1.00 10.16     0.236 C 
ATOM    483  O   GLY A1529     -12.892  24.979  15.546  1.00  9.22    -0.272 OA
ATOM    484  HN  GLY A1529      -9.976  22.007  15.402  1.00  8.48     0.163 HD
ATOM    485  N   LYS A1530     -10.741  25.091  16.179  1.00 10.22    -0.346 N 
ATOM    486  CA  LYS A1530     -10.789  26.524  16.455  1.00 13.12     0.176 C 
ATOM    487  C   LYS A1530     -10.986  27.359  15.192  1.00 17.18     0.241 C 
ATOM    488  O   LYS A1530     -11.343  28.539  15.293  1.00 14.95    -0.271 OA
ATOM    489  CB  LYS A1530      -9.542  26.945  17.208  1.00 22.57     0.035 C 
ATOM    490  CG  LYS A1530      -8.302  26.911  16.439  1.00 39.96     0.004 C 
ATOM    491  CD  LYS A1530      -7.115  27.404  17.284  1.00 48.27     0.027 C 
ATOM    492  CE  LYS A1530      -5.813  27.493  16.447  1.00 54.92     0.229 C 
ATOM    493  NZ  LYS A1530      -5.911  28.427  15.259  1.00 47.27    -0.079 N 
ATOM    494  HN  LYS A1530      -9.978  24.727  16.336  1.00 12.32     0.163 HD
ATOM    495  HZ1 LYS A1530      -5.134  28.449  14.825  1.00 56.77     0.274 HD
ATOM    496  HZ2 LYS A1530      -6.545  28.144  14.702  1.00 56.77     0.274 HD
ATOM    497  HZ3 LYS A1530      -6.111  29.248  15.535  1.00 56.77     0.274 HD
ATOM    498  N   ASP A1531     -10.800  26.785  14.020  1.00 10.82    -0.346 N 
ATOM    499  CA  ASP A1531     -10.911  27.482  12.756  1.00 15.54     0.186 C 
ATOM    500  C   ASP A1531     -12.138  27.078  11.952  1.00  7.43     0.241 C 
ATOM    501  O   ASP A1531     -12.217  27.381  10.770  1.00  8.28    -0.271 OA
ATOM    502  CB  ASP A1531      -9.632  27.278  11.962  1.00 16.31     0.147 C 
ATOM    503  CG  ASP A1531      -8.454  27.926  12.629  1.00 25.10     0.175 C 
ATOM    504  OD1 ASP A1531      -8.627  29.019  13.245  1.00 22.39    -0.648 OA
ATOM    505  OD2 ASP A1531      -7.403  27.271  12.633  1.00 24.24    -0.648 OA
ATOM    506  HN  ASP A1531     -10.599  25.955  13.927  1.00 13.04     0.163 HD
ATOM    507  N   ILE A1532     -13.101  26.424  12.581  1.00  9.04    -0.346 N 
ATOM    508  CA  ILE A1532     -14.339  25.968  11.974  1.00  6.84     0.180 C 
ATOM    509  C   ILE A1532     -15.491  26.699  12.632  1.00  8.93     0.241 C 
ATOM    510  O   ILE A1532     -15.586  26.739  13.881  1.00  6.81    -0.271 OA
ATOM    511  CB  ILE A1532     -14.528  24.445  12.125  1.00  6.79     0.013 C 
ATOM    512  CG1 ILE A1532     -13.456  23.721  11.365  1.00  7.99     0.002 C 
ATOM    513  CG2 ILE A1532     -15.914  24.025  11.698  1.00  7.02     0.012 C 
ATOM    514  CD1 ILE A1532     -13.380  22.220  11.674  1.00 10.46     0.005 C 
ATOM    515  HN  ILE A1532     -13.056  26.221  13.416  1.00 10.91     0.163 HD
ATOM    516  N   LEU A1533     -16.342  27.304  11.811  1.00  6.81    -0.346 N 
ATOM    517  CA  LEU A1533     -17.571  27.961  12.244  1.00  6.79     0.177 C 
ATOM    518  C   LEU A1533     -18.764  27.088  11.867  1.00  6.72     0.241 C 
ATOM    519  O   LEU A1533     -18.922  26.748  10.699  1.00  6.94    -0.271 OA
ATOM    520  CB  LEU A1533     -17.708  29.337  11.593  1.00  6.85     0.038 C 
ATOM    521  CG  LEU A1533     -16.589  30.343  11.801  1.00  7.40    -0.020 C 
ATOM    522  CD1 LEU A1533     -16.786  31.588  10.958  1.00 11.31     0.009 C 
ATOM    523  CD2 LEU A1533     -16.506  30.715  13.291  1.00  8.92     0.009 C 
ATOM    524  HN  LEU A1533     -16.223  27.348  10.961  1.00  7.89     0.163 HD
ATOM    525  N   LEU A1534     -19.587  26.724  12.844  1.00  6.68    -0.346 N 
ATOM    526  CA  LEU A1534     -20.749  25.825  12.658  1.00  6.63     0.177 C 
ATOM    527  C   LEU A1534     -21.921  26.624  12.115  1.00  9.37     0.241 C 
ATOM    528  O   LEU A1534     -22.916  26.896  12.806  1.00 10.89    -0.271 OA
ATOM    529  CB  LEU A1534     -21.108  25.180  13.974  1.00  6.61     0.038 C 
ATOM    530  CG  LEU A1534     -20.054  24.208  14.499  1.00  9.42    -0.020 C 
ATOM    531  CD1 LEU A1534     -20.469  23.790  15.906  1.00 13.49     0.009 C 
ATOM    532  CD2 LEU A1534     -19.805  22.994  13.637  1.00 11.47     0.009 C 
ATOM    533  HN  LEU A1534     -19.496  26.989  13.657  1.00  7.97     0.163 HD
ATOM    534  N   CYS A1535     -21.749  27.092  10.880  1.00  9.08    -0.345 N 
ATOM    535  CA  CYS A1535     -22.731  27.942  10.212  1.00  6.76     0.185 C 
ATOM    536  C   CYS A1535     -23.318  27.205   9.013  1.00  7.81     0.241 C 
ATOM    537  O   CYS A1535     -22.611  26.964   8.046  1.00  7.45    -0.271 OA
ATOM    538  CB  CYS A1535     -22.112  29.243   9.717  1.00  8.80     0.105 C 
ATOM    539  SG  CYS A1535     -21.567  30.347  11.021  1.00 11.79    -0.180 SA
ATOM    540  HN  CYS A1535     -21.055  26.927  10.399  1.00 10.95     0.163 HD
ATOM    541  HG  CYS A1535     -22.507  30.639  11.706  1.00 14.21     0.101 HD
ATOM    542  N   ASP A1536     -24.608  26.821   9.113  1.00  7.52    -0.345 N 
ATOM    543  CA  ASP A1536     -25.348  26.252   8.008  1.00  6.66     0.187 C 
ATOM    544  C   ASP A1536     -26.815  26.499   8.273  1.00  9.88     0.243 C 
ATOM    545  O   ASP A1536     -27.483  25.673   8.912  1.00 10.42    -0.271 OA
ATOM    546  CB  ASP A1536     -25.093  24.756   7.919  1.00  7.40     0.147 C 
ATOM    547  CG  ASP A1536     -25.907  24.121   6.796  1.00  9.87     0.175 C 
ATOM    548  OD1 ASP A1536     -26.292  24.854   5.856  1.00  8.67    -0.648 OA
ATOM    549  OD2 ASP A1536     -26.157  22.874   6.878  1.00 10.52    -0.648 OA
ATOM    550  HN  ASP A1536     -25.071  26.889   9.835  1.00  9.08     0.163 HD
ATOM    551  N   PRO A1537     -27.358  27.641   7.842  1.00  8.32    -0.337 N 
ATOM    552  CA  PRO A1537     -26.672  28.714   7.111  1.00  6.77     0.179 C 
ATOM    553  C   PRO A1537     -25.960  29.743   7.975  1.00  6.79     0.241 C 
ATOM    554  O   PRO A1537     -26.186  29.861   9.186  1.00  9.14    -0.271 OA
ATOM    555  CB  PRO A1537     -27.831  29.362   6.407  1.00  8.56     0.037 C 
ATOM    556  CG  PRO A1537     -28.927  29.249   7.399  1.00 12.83     0.022 C 
ATOM    557  CD  PRO A1537     -28.791  27.931   8.000  1.00 13.54     0.127 C 
ATOM    558  N   ILE A1538     -25.126  30.540   7.309  1.00  6.85    -0.346 N 
ATOM    559  CA  ILE A1538     -24.629  31.788   7.896  1.00  9.07     0.180 C 
ATOM    560  C   ILE A1538     -25.836  32.612   8.295  1.00 11.71     0.243 C 
ATOM    561  O   ILE A1538     -26.765  32.744   7.467  1.00  7.68    -0.271 OA
ATOM    562  CB  ILE A1538     -23.741  32.540   6.885  1.00  6.99     0.013 C 
ATOM    563  CG1 ILE A1538     -22.472  31.731   6.608  1.00  6.96     0.002 C 
ATOM    564  CG2 ILE A1538     -23.337  33.914   7.421  1.00  7.08     0.012 C 
ATOM    565  CD1 ILE A1538     -21.772  32.153   5.318  1.00  9.65     0.005 C 
ATOM    566  HN  ILE A1538     -24.832  30.382   6.517  1.00  7.95     0.163 HD
ATOM    567  N   PRO A1539     -25.898  33.179   9.504  1.00  8.27    -0.337 N 
ATOM    568  CA  PRO A1539     -27.120  33.875   9.941  1.00  7.21     0.179 C 
ATOM    569  C   PRO A1539     -27.382  35.194   9.257  1.00  7.14     0.241 C 
ATOM    570  O   PRO A1539     -26.507  35.868   8.709  1.00  7.55    -0.271 OA
ATOM    571  CB  PRO A1539     -26.925  34.112  11.443  1.00  9.87     0.037 C 
ATOM    572  CG  PRO A1539     -25.476  33.941  11.681  1.00 13.34     0.022 C 
ATOM    573  CD  PRO A1539     -24.947  33.017  10.635  1.00  8.50     0.127 C 
ATOM    574  N   LEU A1540     -28.659  35.591   9.326  1.00  7.18    -0.346 N 
ATOM    575  CA  LEU A1540     -29.024  36.920   8.856  1.00  7.31     0.177 C 
ATOM    576  C   LEU A1540     -28.204  38.003   9.537  1.00  7.40     0.241 C 
ATOM    577  O   LEU A1540     -27.874  37.935  10.722  1.00  8.54    -0.271 OA
ATOM    578  CB  LEU A1540     -30.517  37.163   9.102  1.00  9.35     0.038 C 
ATOM    579  CG  LEU A1540     -31.521  36.263   8.374  1.00 12.97    -0.020 C 
ATOM    580  CD1 LEU A1540     -32.949  36.680   8.747  1.00 23.08     0.009 C 
ATOM    581  CD2 LEU A1540     -31.342  36.364   6.904  1.00 22.80     0.009 C 
ATOM    582  HN  LEU A1540     -29.310  35.122   9.634  1.00  8.58     0.163 HD
ATOM    583  N   ASP A1541     -27.951  39.046   8.788  1.00  7.51    -0.346 N 
ATOM    584  CA  ASP A1541     -27.307  40.277   9.190  1.00  7.64     0.186 C 
ATOM    585  C   ASP A1541     -25.818  40.099   9.445  1.00  7.61     0.241 C 
ATOM    586  O   ASP A1541     -25.181  41.080   9.905  1.00 16.37    -0.271 OA
ATOM    587  CB  ASP A1541     -27.986  40.876  10.416  1.00 11.04     0.147 C 
ATOM    588  CG  ASP A1541     -29.509  41.136  10.190  1.00 13.18     0.175 C 
ATOM    589  OD1 ASP A1541     -29.877  41.540   9.065  1.00 12.96    -0.648 OA
ATOM    590  OD2 ASP A1541     -30.296  40.810  11.137  1.00 20.98    -0.648 OA
ATOM    591  HN  ASP A1541     -28.166  39.065   7.956  1.00  8.74     0.163 HD
ATOM    592  N   THR A1542     -25.232  39.011   8.949  1.00  9.22    -0.344 N 
ATOM    593  CA  THR A1542     -23.790  38.778   8.999  1.00  7.48     0.213 C 
ATOM    594  C   THR A1542     -23.086  39.538   7.876  1.00  7.58     0.343 C 
ATOM    595  O   THR A1542     -23.495  39.478   6.732  1.00  7.59    -0.263 OA
ATOM    596  CB  THR A1542     -23.497  37.270   8.864  1.00  8.39     0.146 C 
ATOM    597  CG2 THR A1542     -22.034  37.028   9.061  1.00  7.59     0.042 C 
ATOM    598  OG1 THR A1542     -24.185  36.531   9.910  1.00  9.46    -0.393 OA
ATOM    599  HN  THR A1542     -25.662  38.372   8.566  1.00 11.12     0.163 HD
ATOM    600  HG1 THR A1542     -25.014  36.651   9.848  1.00 11.40     0.210 HD
ATOM    601  N   GLU A1543     -21.968  40.219   8.193  1.00  7.66     0.019 N 
ATOM    602  CA AGLU A1543     -21.113  40.755   7.148  0.73  7.76     0.371 C 
ATOM    603  CA BGLU A1543     -21.102  40.757   7.156  0.27  7.76     0.191 C 
ATOM    604  C   GLU A1543     -20.260  39.625   6.559  1.00  7.67     0.205 C 
ATOM    605  O   GLU A1543     -19.641  38.877   7.300  1.00  7.58    -0.279 OA
ATOM    606  CB AGLU A1543     -20.208  41.867   7.673  0.73 11.20     0.054 C 
ATOM    607  CB BGLU A1543     -20.178  41.835   7.725  0.27 12.90     0.054 C 
ATOM    608  CG AGLU A1543     -19.543  42.654   6.504  0.73 19.37     0.116 C 
ATOM    609  CG BGLU A1543     -19.355  42.538   6.642  0.27 20.08     0.116 C 
ATOM    610  CD AGLU A1543     -18.439  43.568   7.015  0.73 28.07     0.172 C 
ATOM    611  CD BGLU A1543     -20.188  43.517   5.860  0.27 14.36     0.172 C 
ATOM    612  OE1AGLU A1543     -18.694  44.367   7.973  0.73 48.11    -0.648 OA
ATOM    613  OE1BGLU A1543     -20.998  44.205   6.502  0.27 31.25    -0.648 OA
ATOM    614  OE2AGLU A1543     -17.339  43.429   6.497  0.73 10.22    -0.648 OA
ATOM    615  OE2BGLU A1543     -20.077  43.572   4.627  0.27 24.66    -0.648 OA
ATOM    616  HN  GLU A1543     -21.697  40.377   8.994  1.00  8.92     0.292 HD
ATOM    617  N   VAL A1544     -20.292  39.528   5.236  1.00  7.69    -0.351 N 
ATOM    618  CA  VAL A1544     -19.636  38.441   4.504  1.00  7.62     0.179 C 
ATOM    619  C   VAL A1544     -18.974  39.045   3.276  1.00  7.75     0.241 C 
ATOM    620  O   VAL A1544     -19.013  40.263   3.046  1.00  7.89    -0.271 OA
ATOM    621  CB  VAL A1544     -20.612  37.323   4.084  1.00  7.51     0.009 C 
ATOM    622  CG1 VAL A1544     -21.288  36.724   5.281  1.00  7.40     0.012 C 
ATOM    623  CG2 VAL A1544     -21.584  37.873   3.149  1.00  7.92     0.012 C 
ATOM    624  HN  VAL A1544     -20.696  40.089   4.725  1.00  8.95     0.163 HD
ATOM    625  N   THR A1545     -18.269  38.215   2.557  1.00  7.72    -0.344 N 
ATOM    626  CA  THR A1545     -17.658  38.585   1.282  1.00  7.84     0.205 C 
ATOM    627  C   THR A1545     -18.280  37.712   0.203  1.00  7.79     0.243 C 
ATOM    628  O   THR A1545     -18.340  36.487   0.369  1.00  8.30    -0.271 OA
ATOM    629  CB  THR A1545     -16.137  38.373   1.334  1.00  7.87     0.146 C 
ATOM    630  CG2 THR A1545     -15.506  38.655  -0.043  1.00  8.00     0.042 C 
ATOM    631  OG1 THR A1545     -15.550  39.227   2.325  1.00  7.93    -0.393 OA
ATOM    632  HN  THR A1545     -18.117  37.399   2.784  1.00  8.98     0.163 HD
ATOM    633  HG1 THR A1545     -15.874  39.054   3.081  1.00  9.52     0.210 HD
ATOM    634  N   ALA A1546     -18.765  38.321  -0.853  1.00  7.89    -0.346 N 
ATOM    635  CA  ALA A1546     -19.487  37.616  -1.904  1.00  7.87     0.172 C 
ATOM    636  C   ALA A1546     -18.658  37.611  -3.163  1.00  7.98     0.240 C 
ATOM    637  O   ALA A1546     -18.395  38.652  -3.748  1.00  8.13    -0.271 OA
ATOM    638  CB  ALA A1546     -20.864  38.209  -2.194  1.00  7.91     0.042 C 
ATOM    639  HN  ALA A1546     -18.690  39.166  -0.996  1.00  9.19     0.163 HD
ATOM    640  N   LEU A1547     -18.240  36.411  -3.598  1.00  7.92    -0.347 N 
ATOM    641  CA  LEU A1547     -17.477  36.275  -4.820  1.00  8.03     0.163 C 
ATOM    642  C   LEU A1547     -18.307  36.401  -6.089  1.00  8.11     0.219 C 
ATOM    643  O   LEU A1547     -19.425  35.915  -6.181  1.00  8.04    -0.287 OA
ATOM    644  CB  LEU A1547     -16.835  34.871  -4.833  1.00  7.94     0.037 C 
ATOM    645  CG  LEU A1547     -15.836  34.628  -3.715  1.00  7.88    -0.020 C 
ATOM    646  CD1 LEU A1547     -15.518  33.095  -3.705  1.00  7.78     0.009 C 
ATOM    647  CD2 LEU A1547     -14.525  35.430  -3.890  1.00  8.02     0.009 C 
ATOM    648  HN  LEU A1547     -18.391  35.667  -3.195  1.00  9.22     0.163 HD
ATOM    649  N   SER A1548     -17.768  37.136  -7.047  1.00  8.27     0.000 N 
ATOM    650  CA ASER A1548     -18.334  37.341  -8.379  0.22  8.39     0.107 C 
ATOM    651  CA BSER A1548     -18.313  37.181  -8.393  0.78  8.38     0.107 C 
ATOM    652  C   SER A1548     -17.152  37.438  -9.333  1.00  8.54     0.158 C 
ATOM    653  O   SER A1548     -16.037  37.697  -8.904  1.00  9.89    -0.282 OA
ATOM    654  CB ASER A1548     -19.186  38.625  -8.482  0.22  8.49     0.178 C 
ATOM    655  CB BSER A1548     -19.399  38.230  -8.532  0.78 10.19     0.178 C 
ATOM    656  OG ASER A1548     -20.339  38.624  -7.648  0.22  8.79    -0.400 OA
ATOM    657  OG BSER A1548     -18.865  39.503  -8.348  0.78  8.58    -0.400 OA
ATOM    658  HN2 SER A1548     -17.025  37.555  -6.943  0.22  9.65     0.000 HD
ATOM    659  HN1 SER A1548     -17.071  37.629  -6.940  0.78  9.65     0.000 HD
ATOM    660  HG ASER A1548     -20.111  38.549  -6.843  0.22 10.61     0.209 HD
ATOM    661  HG BSER A1548     -19.468  40.082  -8.426  0.78 10.01     0.209 HD
ATOM    662  N   GLU A1549     -17.395  37.285 -10.642  1.00  8.65    -0.354 N 
ATOM    663  CA  GLU A1549     -16.300  37.335 -11.597  1.00  8.80     0.176 C 
ATOM    664  C   GLU A1549     -15.496  38.625 -11.482  1.00  8.95     0.241 C 
ATOM    665  O   GLU A1549     -16.043  39.735 -11.535  1.00  9.26    -0.271 OA
ATOM    666  CB  GLU A1549     -16.787  37.130 -13.041  1.00 11.52     0.045 C 
ATOM    667  CG  GLU A1549     -15.648  36.937 -13.963  1.00 11.59     0.116 C 
ATOM    668  CD  GLU A1549     -16.049  36.314 -15.315  1.00 13.90     0.172 C 
ATOM    669  OE1 GLU A1549     -16.898  35.405 -15.354  1.00 11.17    -0.648 OA
ATOM    670  OE2 GLU A1549     -15.495  36.734 -16.346  1.00 13.53    -0.648 OA
ATOM    671  HN  GLU A1549     -18.171  37.153 -10.989  1.00 10.10     0.162 HD
ATOM    672  N   ASP A1550     -14.185  38.434 -11.295  1.00 10.60    -0.346 N 
ATOM    673  CA  ASP A1550     -13.169  39.470 -11.104  1.00  9.12     0.186 C 
ATOM    674  C   ASP A1550     -13.356  40.260  -9.819  1.00 13.99     0.241 C 
ATOM    675  O   ASP A1550     -12.814  41.364  -9.686  1.00 13.03    -0.271 OA
ATOM    676  CB  ASP A1550     -13.157  40.415 -12.303  1.00  9.36     0.147 C 
ATOM    677  CG  ASP A1550     -12.777  39.706 -13.598  1.00 13.65     0.175 C 
ATOM    678  OD1 ASP A1550     -11.955  38.776 -13.572  1.00 13.96    -0.648 OA
ATOM    679  OD2 ASP A1550     -13.400  40.019 -14.666  1.00 15.83    -0.648 OA
ATOM    680  HN  ASP A1550     -13.841  37.647 -11.275  1.00 12.78     0.163 HD
ATOM    681  N   GLU A1551     -14.075  39.723  -8.831  1.00  8.86    -0.346 N 
ATOM    682  CA  GLU A1551     -14.257  40.403  -7.536  1.00  8.81     0.177 C 
ATOM    683  C   GLU A1551     -13.933  39.459  -6.383  1.00  9.20     0.241 C 
ATOM    684  O   GLU A1551     -14.484  38.347  -6.302  1.00  9.16    -0.271 OA
ATOM    685  CB  GLU A1551     -15.676  40.942  -7.415  1.00 10.82     0.045 C 
ATOM    686  CG  GLU A1551     -16.012  42.037  -8.455  1.00 10.87     0.116 C 
ATOM    687  CD  GLU A1551     -17.411  42.694  -8.229  1.00 28.15     0.172 C 
ATOM    688  OE1 GLU A1551     -18.003  42.609  -7.110  1.00 37.46    -0.648 OA
ATOM    689  OE2 GLU A1551     -17.931  43.305  -9.187  1.00 35.16    -0.648 OA
ATOM    690  HN  GLU A1551     -14.472  38.961  -8.881  1.00 10.36     0.163 HD
ATOM    691  N   TYR A1552     -12.964  39.853  -5.521  1.00  8.64    -0.346 N 
ATOM    692  CA  TYR A1552     -12.439  38.966  -4.480  1.00  8.50     0.180 C 
ATOM    693  C   TYR A1552     -12.722  39.466  -3.083  1.00  8.43     0.241 C 
ATOM    694  O   TYR A1552     -12.633  38.675  -2.124  1.00 11.67    -0.271 OA
ATOM    695  CB  TYR A1552     -10.906  38.812  -4.651  1.00  8.59     0.073 C 
ATOM    696  CG  TYR A1552     -10.554  38.435  -6.042  1.00  8.70    -0.056 A 
ATOM    697  CD1 TYR A1552     -10.555  37.083  -6.462  1.00  8.61     0.010 A 
ATOM    698  CD2 TYR A1552     -10.316  39.405  -6.999  1.00  8.90     0.010 A 
ATOM    699  CE1 TYR A1552     -10.325  36.747  -7.775  1.00  8.71     0.037 A 
ATOM    700  CE2 TYR A1552     -10.062  39.086  -8.283  1.00 13.26     0.037 A 
ATOM    701  CZ  TYR A1552     -10.049  37.760  -8.689  1.00  8.92     0.065 A 
ATOM    702  OH  TYR A1552      -9.779  37.495 -10.027  1.00  9.34    -0.361 OA
ATOM    703  HN  TYR A1552     -12.600  40.633  -5.529  1.00 10.40     0.163 HD
ATOM    704  HH  TYR A1552      -9.813  36.668 -10.168  1.00 11.27     0.217 HD
ATOM    705  N   PHE A1553     -13.078  40.731  -2.943  1.00  9.14    -0.346 N 
ATOM    706  CA  PHE A1553     -13.195  41.341  -1.632  1.00 12.64     0.180 C 
ATOM    707  C   PHE A1553     -14.494  42.100  -1.468  1.00 13.08     0.241 C 
ATOM    708  O   PHE A1553     -14.536  42.979  -0.629  1.00 12.17    -0.271 OA
ATOM    709  CB  PHE A1553     -12.005  42.267  -1.367  1.00 14.64     0.073 C 
ATOM    710  CG  PHE A1553     -10.704  41.609  -1.549  1.00 16.62    -0.056 A 
ATOM    711  CD1 PHE A1553     -10.272  40.640  -0.655  1.00 40.93     0.007 A 
ATOM    712  CD2 PHE A1553      -9.901  41.889  -2.634  1.00 18.29     0.007 A 
ATOM    713  CE1 PHE A1553      -9.102  39.990  -0.872  1.00 47.84     0.001 A 
ATOM    714  CE2 PHE A1553      -8.730  41.299  -2.793  1.00 14.52     0.001 A 
ATOM    715  CZ  PHE A1553      -8.314  40.357  -1.943  1.00 32.49     0.000 A 
ATOM    716  HN  PHE A1553     -13.258  41.262  -3.595  1.00 11.03     0.163 HD
ATOM    717  N   SER A1554     -15.556  41.774  -2.234  1.00  9.53    -0.344 N 
ATOM    718  CA  SER A1554     -16.818  42.498  -2.190  1.00  9.52     0.200 C 
ATOM    719  C   SER A1554     -17.558  42.202  -0.893  1.00 12.14     0.243 C 
ATOM    720  O   SER A1554     -18.171  41.145  -0.708  1.00  8.78    -0.271 OA
ATOM    721  CB  SER A1554     -17.692  42.161  -3.407  1.00 12.19     0.199 C 
ATOM    722  OG  SER A1554     -18.920  42.929  -3.385  1.00 16.56    -0.398 OA
ATOM    723  HN  SER A1554     -15.556  41.123  -2.795  1.00 11.49     0.163 HD
ATOM    724  HG  SER A1554     -18.748  43.746  -3.474  1.00 19.92     0.209 HD
ATOM    725  N   ALA A1555     -17.511  43.134   0.055  1.00  8.14    -0.346 N 
ATOM    726  CA  ALA A1555     -18.243  42.935   1.301  1.00  7.07     0.172 C 
ATOM    727  C   ALA A1555     -19.741  43.153   1.091  1.00  9.98     0.240 C 
ATOM    728  O   ALA A1555     -20.171  43.984   0.293  1.00 14.19    -0.271 OA
ATOM    729  CB  ALA A1555     -17.745  43.913   2.356  1.00 10.84     0.042 C 
ATOM    730  HN  ALA A1555     -17.074  43.873   0.004  1.00  9.83     0.163 HD
ATOM    731  N   GLY A1556     -20.554  42.393   1.850  1.00  7.08    -0.351 N 
ATOM    732  CA  GLY A1556     -21.974  42.581   1.837  1.00  6.34     0.225 C 
ATOM    733  C   GLY A1556     -22.533  42.019   3.119  1.00  5.06     0.236 C 
ATOM    734  O   GLY A1556     -21.800  41.559   3.984  1.00  5.73    -0.272 OA
ATOM    735  HN  GLY A1556     -20.286  41.767   2.375  1.00  8.55     0.163 HD
ATOM    736  N   VAL A1557     -23.853  42.083   3.218  1.00  7.82    -0.346 N 
ATOM    737  CA  VAL A1557     -24.583  41.661   4.412  1.00  6.12     0.180 C 
ATOM    738  C   VAL A1557     -25.636  40.632   4.029  1.00  5.78     0.241 C 
ATOM    739  O   VAL A1557     -26.417  40.825   3.096  1.00  7.20    -0.271 OA
ATOM    740  CB  VAL A1557     -25.246  42.868   5.111  1.00  8.42     0.009 C 
ATOM    741  CG1 VAL A1557     -26.011  42.392   6.359  1.00  7.60     0.012 C 
ATOM    742  CG2 VAL A1557     -24.154  43.880   5.501  1.00 11.50     0.012 C 
ATOM    743  HN  VAL A1557     -24.364  42.375   2.591  1.00  9.44     0.163 HD
ATOM    744  N   VAL A1558     -25.665  39.520   4.761  1.00  6.32    -0.346 N 
ATOM    745  CA  VAL A1558     -26.699  38.527   4.532  1.00  5.76     0.180 C 
ATOM    746  C   VAL A1558     -28.067  39.043   4.919  1.00  6.23     0.241 C 
ATOM    747  O   VAL A1558     -28.319  39.441   6.082  1.00  7.92    -0.271 OA
ATOM    748  CB  VAL A1558     -26.368  37.240   5.300  1.00  6.65     0.009 C 
ATOM    749  CG1 VAL A1558     -27.511  36.188   5.119  1.00  7.35     0.012 C 
ATOM    750  CG2 VAL A1558     -25.005  36.622   4.898  1.00  8.11     0.012 C 
ATOM    751  HN  VAL A1558     -25.106  39.324   5.384  1.00  7.64     0.163 HD
ATOM    752  N   LYS A1559     -29.001  39.003   3.985  1.00  8.48    -0.346 N 
ATOM    753  CA  LYS A1559     -30.382  39.444   4.169  1.00  8.90     0.176 C 
ATOM    754  C   LYS A1559     -31.372  38.296   3.959  1.00  9.41     0.240 C 
ATOM    755  O   LYS A1559     -32.582  38.473   4.152  1.00  9.53    -0.271 OA
ATOM    756  CB  LYS A1559     -30.678  40.633   3.233  1.00  6.58     0.035 C 
ATOM    757  CG  LYS A1559     -29.890  41.852   3.588  1.00  8.24     0.004 C 
ATOM    758  CD  LYS A1559     -30.285  42.442   4.980  1.00 14.40     0.027 C 
ATOM    759  CE  LYS A1559     -29.437  43.585   5.375  1.00 22.12     0.229 C 
ATOM    760  NZ  LYS A1559     -29.674  44.000   6.822  1.00 28.24    -0.079 N 
ATOM    761  HN  LYS A1559     -28.853  38.707   3.191  1.00 10.24     0.163 HD
ATOM    762  HZ1 LYS A1559     -29.150  44.689   7.030  1.00 33.94     0.274 HD
ATOM    763  HZ2 LYS A1559     -30.524  44.238   6.934  1.00 33.94     0.274 HD
ATOM    764  HZ3 LYS A1559     -29.489  43.322   7.367  1.00 33.94     0.274 HD
ATOM    765  N   GLY A1560     -30.907  37.113   3.610  1.00  7.44    -0.351 N 
ATOM    766  CA  GLY A1560     -31.818  36.010   3.483  1.00 11.33     0.225 C 
ATOM    767  C   GLY A1560     -31.087  34.792   2.981  1.00 12.20     0.236 C 
ATOM    768  O   GLY A1560     -29.911  34.844   2.573  1.00  8.21    -0.272 OA
ATOM    769  HN  GLY A1560     -30.084  36.927   3.444  1.00  8.64     0.163 HD
ATOM    770  N   HIS A1561     -31.800  33.675   3.036  1.00 10.19    -0.346 N 
ATOM    771  CA  HIS A1561     -31.264  32.425   2.531  1.00 11.62     0.182 C 
ATOM    772  C   HIS A1561     -32.450  31.584   2.113  1.00 15.73     0.241 C 
ATOM    773  O   HIS A1561     -33.558  31.731   2.643  1.00 15.59    -0.271 OA
ATOM    774  CB  HIS A1561     -30.332  31.742   3.550  1.00 18.33     0.093 C 
ATOM    775  CG  HIS A1561     -30.863  31.701   4.951  1.00 16.33     0.028 A 
ATOM    776  CD2 HIS A1561     -30.454  32.350   6.063  1.00 18.16     0.114 A 
ATOM    777  ND1 HIS A1561     -31.894  30.877   5.335  1.00 27.56    -0.354 N 
ATOM    778  HD1 HIS A1561     -32.410  30.250   4.718  1.00  0.00     0.166 HD
ATOM    779  CE1 HIS A1561     -32.109  31.026   6.625  1.00 26.35     0.180 A 
ATOM    780  NE2 HIS A1561     -31.263  31.934   7.086  1.00 24.56    -0.360 N 
ATOM    781  HN  HIS A1561     -32.595  33.617   3.361  1.00 12.28     0.163 HD
ATOM    782  HE2 HIS A1561     -31.212  32.201   7.902  1.00 29.52     0.166 HD
ATOM    783  N   ARG A1562     -32.258  30.804   1.063  1.00 11.85    -0.346 N 
ATOM    784  CA  ARG A1562     -33.342  29.963   0.615  1.00 13.38     0.176 C 
ATOM    785  C   ARG A1562     -32.731  28.787  -0.105  1.00 16.21     0.241 C 
ATOM    786  O   ARG A1562     -31.591  28.846  -0.573  1.00 13.25    -0.271 OA
ATOM    787  CB  ARG A1562     -34.310  30.747  -0.274  1.00 16.70     0.036 C 
ATOM    788  CG  ARG A1562     -33.806  31.049  -1.638  1.00 16.96     0.023 C 
ATOM    789  CD  ARG A1562     -34.739  32.031  -2.367  1.00 19.57     0.138 C 
ATOM    790  NE  ARG A1562     -34.165  32.448  -3.619  1.00 21.17    -0.227 N 
ATOM    791  CZ  ARG A1562     -34.691  33.396  -4.418  1.00 13.25     0.665 C 
ATOM    792  NH1 ARG A1562     -35.820  34.006  -4.068  1.00 19.03    -0.235 N 
ATOM    793  NH2 ARG A1562     -34.048  33.702  -5.538  1.00 18.94    -0.235 N 
ATOM    794  HN  ARG A1562     -31.530  30.746   0.607  1.00 13.94     0.163 HD
ATOM    795  HE  ARG A1562     -33.439  32.065  -3.874  1.00 25.47     0.177 HD
ATOM    796 1HH1 ARG A1562     -36.216  33.797  -3.334  1.00 22.90     0.174 HD
ATOM    797 2HH1 ARG A1562     -36.156  34.612  -4.578  1.00 22.90     0.174 HD
ATOM    798 1HH2 ARG A1562     -33.321  33.291  -5.743  1.00 22.78     0.174 HD
ATOM    799 2HH2 ARG A1562     -34.368  34.300  -6.068  1.00 22.78     0.174 HD
ATOM    800  N   LYS A1563     -33.495  27.690  -0.167  1.00 19.33    -0.346 N 
ATOM    801  CA  LYS A1563     -33.065  26.552  -0.956  1.00 23.86     0.176 C 
ATOM    802  C   LYS A1563     -33.825  26.563  -2.280  1.00 48.85     0.241 C 
ATOM    803  O   LYS A1563     -35.043  26.806  -2.313  1.00 36.83    -0.271 OA
ATOM    804  CB  LYS A1563     -33.269  25.263  -0.182  1.00 23.59     0.035 C 
ATOM    805  CG  LYS A1563     -32.358  25.178   1.015  1.00 25.75     0.004 C 
ATOM    806  CD  LYS A1563     -32.397  23.748   1.637  1.00 46.18     0.027 C 
ATOM    807  CE  LYS A1563     -31.594  23.633   2.939  1.00 58.96     0.229 C 
ATOM    808  NZ  LYS A1563     -32.046  24.638   3.981  1.00 70.29    -0.079 N 
ATOM    809  HN  LYS A1563     -34.249  27.587   0.233  1.00 23.26     0.163 HD
ATOM    810  HZ1 LYS A1563     -31.582  24.527   4.732  1.00 84.40     0.274 HD
ATOM    811  HZ2 LYS A1563     -31.917  25.466   3.681  1.00 84.40     0.274 HD
ATOM    812  HZ3 LYS A1563     -32.912  24.526   4.156  1.00 84.40     0.274 HD
ATOM    813  N   GLU A1564     -33.102  26.399  -3.373  1.00 51.19    -0.346 N 
ATOM    814  CA  GLU A1564     -33.697  26.264  -4.716  1.00 44.07     0.177 C 
ATOM    815  C   GLU A1564     -33.227  24.878  -5.209  1.00 49.41     0.241 C 
ATOM    816  O   GLU A1564     -32.098  24.722  -5.605  1.00 33.62    -0.271 OA
ATOM    817  CB  GLU A1564     -33.319  27.398  -5.691  1.00 44.63     0.045 C 
ATOM    818  CG  GLU A1564     -33.097  28.812  -5.120  1.00 50.73     0.116 C 
ATOM    819  CD  GLU A1564     -32.600  29.940  -6.062  1.00 48.97     0.172 C 
ATOM    820  OE1 GLU A1564     -32.570  29.696  -7.237  1.00 56.00    -0.648 OA
ATOM    821  OE2 GLU A1564     -32.251  31.072  -5.628  1.00 35.51    -0.648 OA
ATOM    822  HN  GLU A1564     -32.192  26.359  -3.362  1.00 61.48     0.163 HD
ATOM    823  N   SER A1565     -34.083  23.863  -5.138  1.00 52.79    -0.344 N 
ATOM    824  CA  SER A1565     -33.767  22.553  -5.691  1.00 37.60     0.200 C 
ATOM    825  C   SER A1565     -32.553  21.910  -5.015  1.00 43.74     0.242 C 
ATOM    826  O   SER A1565     -31.660  21.354  -5.675  1.00 40.35    -0.271 OA
ATOM    827  CB  SER A1565     -33.558  22.653  -7.204  1.00 53.76     0.199 C 
ATOM    828  OG  SER A1565     -33.065  21.423  -7.698  1.00 56.03    -0.398 OA
ATOM    829  HN  SER A1565     -34.868  23.921  -4.793  1.00 63.40     0.163 HD
ATOM    830  HG  SER A1565     -32.264  21.319  -7.468  1.00 67.29     0.209 HD
ATOM    831  N   GLY A1566     -32.541  21.944  -3.674  1.00 56.04    -0.350 N 
ATOM    832  CA  GLY A1566     -31.511  21.260  -2.893  1.00 40.20     0.225 C 
ATOM    833  C   GLY A1566     -30.209  22.026  -2.753  1.00 42.61     0.236 C 
ATOM    834  O   GLY A1566     -29.169  21.458  -2.345  1.00 31.70    -0.272 OA
ATOM    835  HN  GLY A1566     -33.123  22.361  -3.196  1.00 67.30     0.163 HD
ATOM    836  N   GLU A1567     -30.206  23.261  -3.187  1.00 22.92    -0.346 N 
ATOM    837  CA  GLU A1567     -29.024  24.094  -3.111  1.00 13.91     0.177 C 
ATOM    838  C   GLU A1567     -29.345  25.342  -2.315  1.00 10.41     0.241 C 
ATOM    839  O   GLU A1567     -30.338  26.028  -2.593  1.00 14.42    -0.271 OA
ATOM    840  CB  GLU A1567     -28.543  24.465  -4.506  1.00 14.86     0.045 C 
ATOM    841  CG  GLU A1567     -28.362  23.243  -5.383  1.00 23.79     0.116 C 
ATOM    842  CD  GLU A1567     -27.559  23.578  -6.609  1.00 37.65     0.172 C 
ATOM    843  OE1 GLU A1567     -26.310  23.640  -6.490  1.00 44.16    -0.648 OA
ATOM    844  OE2 GLU A1567     -28.183  23.802  -7.665  1.00 56.99    -0.648 OA
ATOM    845  HN  GLU A1567     -30.885  23.655  -3.537  1.00 27.56     0.163 HD
ATOM    846  N   LEU A1568     -28.467  25.673  -1.369  1.00  9.33    -0.346 N 
ATOM    847  CA  LEU A1568     -28.612  26.907  -0.613  1.00  7.99     0.177 C 
ATOM    848  C   LEU A1568     -28.091  28.114  -1.397  1.00  9.18     0.241 C 
ATOM    849  O   LEU A1568     -27.018  28.077  -2.023  1.00  7.40    -0.271 OA
ATOM    850  CB  LEU A1568     -27.857  26.801   0.694  1.00  7.72     0.038 C 
ATOM    851  CG  LEU A1568     -27.943  28.006   1.668  1.00  9.60    -0.020 C 
ATOM    852  CD1 LEU A1568     -29.371  28.167   2.230  1.00 14.81     0.009 C 
ATOM    853  CD2 LEU A1568     -26.949  27.830   2.777  1.00 15.03     0.009 C 
ATOM    854  HN  LEU A1568     -27.783  25.201  -1.150  1.00 11.25     0.163 HD
ATOM    855  N   TYR A1569     -28.889  29.170  -1.339  1.00  7.32    -0.346 N 
ATOM    856  CA  TYR A1569     -28.525  30.492  -1.843  1.00  6.96     0.180 C 
ATOM    857  C   TYR A1569     -28.636  31.521  -0.726  1.00 10.02     0.241 C 
ATOM    858  O   TYR A1569     -29.496  31.417   0.148  1.00  8.64    -0.271 OA
ATOM    859  CB  TYR A1569     -29.457  30.931  -2.965  1.00 13.02     0.073 C 
ATOM    860  CG  TYR A1569     -29.349  30.137  -4.237  1.00 11.76    -0.056 A 
ATOM    861  CD1 TYR A1569     -29.884  28.855  -4.293  1.00 16.59     0.010 A 
ATOM    862  CD2 TYR A1569     -28.739  30.664  -5.353  1.00 17.04     0.010 A 
ATOM    863  CE1 TYR A1569     -29.794  28.098  -5.467  1.00 22.72     0.037 A 
ATOM    864  CE2 TYR A1569     -28.623  29.909  -6.542  1.00 29.00     0.037 A 
ATOM    865  CZ  TYR A1569     -29.176  28.649  -6.587  1.00 35.22     0.065 A 
ATOM    866  OH  TYR A1569     -29.113  27.898  -7.761  1.00 37.76    -0.361 OA
ATOM    867  HN  TYR A1569     -29.680  29.148  -1.000  1.00  8.50     0.163 HD
ATOM    868  HH  TYR A1569     -28.733  28.341  -8.365  1.00 45.36     0.217 HD
ATOM    869  N   TYR A1570     -27.786  32.554  -0.796  1.00  6.97    -0.346 N 
ATOM    870  CA  TYR A1570     -27.825  33.700   0.118  1.00  6.11     0.180 C 
ATOM    871  C   TYR A1570     -28.232  34.946  -0.660  1.00  6.22     0.241 C 
ATOM    872  O   TYR A1570     -27.753  35.223  -1.760  1.00  6.28    -0.271 OA
ATOM    873  CB  TYR A1570     -26.492  33.953   0.800  1.00  5.84     0.073 C 
ATOM    874  CG  TYR A1570     -26.053  32.917   1.763  1.00  5.78    -0.056 A 
ATOM    875  CD1 TYR A1570     -26.528  32.916   3.055  1.00  7.16     0.010 A 
ATOM    876  CD2 TYR A1570     -25.097  31.937   1.403  1.00  5.79     0.010 A 
ATOM    877  CE1 TYR A1570     -26.097  31.960   4.020  1.00  8.42     0.037 A 
ATOM    878  CE2 TYR A1570     -24.684  30.980   2.356  1.00  5.83     0.037 A 
ATOM    879  CZ  TYR A1570     -25.181  31.009   3.628  1.00  5.99     0.065 A 
ATOM    880  OH  TYR A1570     -24.791  30.108   4.550  1.00  7.42    -0.361 OA
ATOM    881  HN  TYR A1570     -27.161  32.614  -1.383  1.00  8.42     0.163 HD
ATOM    882  HH  TYR A1570     -24.236  29.576   4.214  1.00  8.96     0.217 HD
ATOM    883  N   SER A1571     -29.066  35.732  -0.023  1.00  6.32    -0.344 N 
ATOM    884  CA  SER A1571     -29.340  37.103  -0.456  1.00  6.52     0.200 C 
ATOM    885  C   SER A1571     -28.352  38.029   0.223  1.00  7.23     0.243 C 
ATOM    886  O   SER A1571     -28.309  38.114   1.474  1.00  6.93    -0.271 OA
ATOM    887  CB  SER A1571     -30.756  37.520  -0.077  1.00  6.82     0.199 C 
ATOM    888  OG  SER A1571     -30.906  38.876  -0.362  1.00  7.10    -0.398 OA
ATOM    889  HN  SER A1571     -29.502  35.500   0.682  1.00  7.31     0.163 HD
ATOM    890  HG  SER A1571     -31.682  39.128  -0.160  1.00  8.24     0.209 HD
ATOM    891  N   ILE A1572     -27.585  38.764  -0.582  1.00  7.29    -0.346 N 
ATOM    892  CA  ILE A1572     -26.511  39.610  -0.071  1.00  6.53     0.180 C 
ATOM    893  C   ILE A1572     -26.763  41.048  -0.498  1.00  8.19     0.241 C 
ATOM    894  O   ILE A1572     -26.921  41.339  -1.704  1.00  9.62    -0.271 OA
ATOM    895  CB  ILE A1572     -25.144  39.168  -0.588  1.00  8.51     0.013 C 
ATOM    896  CG1 ILE A1572     -24.819  37.724  -0.255  1.00  6.46     0.002 C 
ATOM    897  CG2 ILE A1572     -24.020  40.077  -0.058  1.00  9.92     0.012 C 
ATOM    898  CD1 ILE A1572     -24.774  37.390   1.209  1.00  9.00     0.005 C 
ATOM    899  HN  ILE A1572     -27.669  38.790  -1.437  1.00  8.81     0.163 HD
ATOM    900  N   GLU A1573     -26.819  41.934   0.472  1.00  7.26    -0.346 N 
ATOM    901  CA  GLU A1573     -27.016  43.339   0.201  1.00  7.87     0.177 C 
ATOM    902  C   GLU A1573     -25.678  44.044   0.185  1.00 11.03     0.241 C 
ATOM    903  O   GLU A1573     -24.839  43.852   1.078  1.00  8.15    -0.271 OA
ATOM    904  CB  GLU A1573     -27.887  44.011   1.251  1.00  8.25     0.045 C 
ATOM    905  CG  GLU A1573     -28.043  45.488   0.975  1.00  9.04     0.116 C 
ATOM    906  CD  GLU A1573     -28.765  46.248   2.037  1.00 25.77     0.172 C 
ATOM    907  OE1 GLU A1573     -29.261  45.653   3.011  1.00 21.90    -0.648 OA
ATOM    908  OE2 GLU A1573     -28.871  47.469   1.879  1.00 23.90    -0.648 OA
ATOM    909  HN  GLU A1573     -26.745  41.744   1.307  1.00  8.43     0.163 HD
ATOM    910  N   LYS A1574     -25.512  44.916  -0.813  1.00 10.48    -0.346 N 
ATOM    911  CA  LYS A1574     -24.359  45.783  -0.857  1.00  9.33     0.176 C 
ATOM    912  C   LYS A1574     -24.849  47.133  -1.350  1.00 13.21     0.241 C 
ATOM    913  O   LYS A1574     -25.317  47.228  -2.479  1.00 10.14    -0.271 OA
ATOM    914  CB  LYS A1574     -23.290  45.236  -1.768  1.00 11.17     0.035 C 
ATOM    915  CG  LYS A1574     -21.981  46.029  -1.606  1.00 15.73     0.004 C 
ATOM    916  CD  LYS A1574     -20.930  45.453  -2.534  1.00 21.62     0.027 C 
ATOM    917  CE  LYS A1574     -19.609  46.143  -2.366  1.00 22.02     0.229 C 
ATOM    918  NZ  LYS A1574     -19.081  46.094  -1.023  1.00 18.48    -0.079 N 
ATOM    919  HN  LYS A1574     -26.057  45.018  -1.470  1.00 12.63     0.163 HD
ATOM    920  HZ1 LYS A1574     -18.276  46.473  -1.000  1.00 22.24     0.274 HD
ATOM    921  HZ2 LYS A1574     -19.622  46.531  -0.468  1.00 22.24     0.274 HD
ATOM    922  HZ3 LYS A1574     -19.011  45.249  -0.755  1.00 22.24     0.274 HD
ATOM    923  N   GLU A1575     -24.722  48.153  -0.514  0.80 17.61    -0.346 N 
ATOM    924  CA  GLU A1575     -25.105  49.522  -0.882  1.00 21.56     0.177 C 
ATOM    925  C   GLU A1575     -26.514  49.609  -1.472  1.00 12.81     0.240 C 
ATOM    926  O   GLU A1575     -26.734  50.348  -2.451  1.00 14.99    -0.271 OA
ATOM    927  CB  GLU A1575     -24.120  50.125  -1.886  1.00 36.62     0.045 C 
ATOM    928  CG  GLU A1575     -22.720  50.471  -1.326  1.00 47.13     0.116 C 
ATOM    929  CD  GLU A1575     -22.233  51.860  -1.740  1.00 30.76     0.172 C 
ATOM    930  OE1 GLU A1575     -23.008  52.629  -2.346  0.00 24.88    -0.648 OA
ATOM    931  OE2 GLU A1575     -21.059  52.175  -1.455  0.00 30.91    -0.648 OA
ATOM    932  HN  GLU A1575     -24.413  48.084   0.286  0.69 21.18     0.163 HD
ATOM    933  N   GLY A1576     -27.473  48.944  -0.822  1.00 15.36    -0.351 N 
ATOM    934  CA  GLY A1576     -28.871  49.042  -1.185  1.00 19.76     0.225 C 
ATOM    935  C   GLY A1576     -29.281  48.236  -2.374  1.00 25.19     0.236 C 
ATOM    936  O   GLY A1576     -30.407  48.390  -2.851  1.00 29.39    -0.272 OA
ATOM    937  HN  GLY A1576     -27.326  48.422  -0.154  1.00 18.49     0.163 HD
ATOM    938  N   GLN A1577     -28.384  47.419  -2.909  1.00 10.53    -0.346 N 
ATOM    939  CA  GLN A1577     -28.698  46.515  -3.990  1.00 10.19     0.177 C 
ATOM    940  C   GLN A1577     -28.529  45.107  -3.432  1.00  9.29     0.241 C 
ATOM    941  O   GLN A1577     -27.703  44.877  -2.532  1.00 10.72    -0.271 OA
ATOM    942  CB  GLN A1577     -27.790  46.730  -5.207  1.00 13.11     0.044 C 
ATOM    943  CG  GLN A1577     -28.057  48.109  -5.865  1.00 27.13     0.105 C 
ATOM    944  CD  GLN A1577     -29.500  48.227  -6.444  1.00 46.69     0.215 C 
ATOM    945  NE2 GLN A1577     -29.680  47.734  -7.661  0.00 29.73    -0.370 N 
ATOM    946  OE1 GLN A1577     -30.425  48.769  -5.798  1.00 68.15    -0.274 OA
ATOM    947  HN  GLN A1577     -27.565  47.372  -2.651  1.00 12.36     0.163 HD
ATOM    948 1HE2 GLN A1577     -29.023  47.370  -8.080  0.00 35.74     0.159 HD
ATOM    949 2HE2 GLN A1577     -30.455  47.772  -8.031  0.00 35.74     0.159 HD
ATOM    950  N   ARG A1578     -29.246  44.168  -4.010  1.00 10.47    -0.346 N 
ATOM    951  CA  ARG A1578     -29.311  42.761  -3.575  1.00 13.10     0.176 C 
ATOM    952  C   ARG A1578     -28.994  41.841  -4.742  1.00  8.18     0.241 C 
ATOM    953  O   ARG A1578     -29.509  42.038  -5.759  1.00  8.56    -0.271 OA
ATOM    954  CB  ARG A1578     -30.781  42.484  -3.206  1.00  9.20     0.036 C 
ATOM    955  CG  ARG A1578     -31.102  41.201  -2.494  1.00 13.14     0.023 C 
ATOM    956  CD  ARG A1578     -31.324  40.093  -3.439  1.00  8.14     0.138 C 
ATOM    957  NE  ARG A1578     -32.623  40.066  -4.033  1.00  8.21    -0.227 N 
ATOM    958  CZ  ARG A1578     -32.846  40.228  -5.299  1.00 21.34     0.665 C 
ATOM    959  NH1 ARG A1578     -31.898  40.649  -6.110  1.00 15.47    -0.235 N 
ATOM    960  NH2 ARG A1578     -34.028  39.961  -5.779  1.00 22.99    -0.235 N 
ATOM    961  HN  ARG A1578     -29.762  44.339  -4.741  1.00 12.62     0.163 HD
ATOM    962  HE  ARG A1578     -33.309  39.931  -3.513  1.00  9.58     0.177 HD
ATOM    963 1HH1 ARG A1578     -31.098  40.830  -5.793  1.00 18.62     0.174 HD
ATOM    964 2HH1 ARG A1578     -32.067  40.749  -6.967  1.00 18.62     0.174 HD
ATOM    965 1HH2 ARG A1578     -34.655  39.642  -5.249  1.00 27.64     0.174 HD
ATOM    966 2HH2 ARG A1578     -34.196  40.099  -6.633  1.00 27.64     0.174 HD
ATOM    967  N   LYS A1579     -28.177  40.826  -4.481  1.00  7.68    -0.346 N 
ATOM    968  CA  LYS A1579     -27.993  39.735  -5.427  1.00  7.56     0.176 C 
ATOM    969  C   LYS A1579     -28.069  38.416  -4.676  1.00  7.13     0.241 C 
ATOM    970  O   LYS A1579     -27.696  38.356  -3.504  1.00  6.85    -0.271 OA
ATOM    971  CB  LYS A1579     -26.656  39.820  -6.176  1.00  9.87     0.035 C 
ATOM    972  CG  LYS A1579     -26.595  41.020  -7.118  1.00 16.59     0.004 C 
ATOM    973  CD  LYS A1579     -25.197  41.132  -7.750  1.00 32.69     0.027 C 
ATOM    974  CE  LYS A1579     -25.020  42.479  -8.508  1.00 47.32     0.229 C 
ATOM    975  NZ  LYS A1579     -23.560  42.787  -8.803  1.00 61.03    -0.079 N 
ATOM    976  HN  LYS A1579     -27.725  40.734  -3.755  1.00  8.94     0.163 HD
ATOM    977  HZ1 LYS A1579     -23.101  42.840  -8.042  1.00 73.29     0.274 HD
ATOM    978  HZ2 LYS A1579     -23.210  42.143  -9.308  1.00 73.29     0.274 HD
ATOM    979  HZ3 LYS A1579     -23.494  43.562  -9.236  1.00 73.29     0.274 HD
ATOM    980  N   TRP A1580     -28.587  37.382  -5.360  1.00  7.19    -0.346 N 
ATOM    981  CA  TRP A1580     -28.628  36.032  -4.806  1.00  6.97     0.181 C 
ATOM    982  C   TRP A1580     -27.358  35.302  -5.241  1.00  6.84     0.241 C 
ATOM    983  O   TRP A1580     -26.996  35.363  -6.412  1.00 10.86    -0.271 OA
ATOM    984  CB  TRP A1580     -29.880  35.274  -5.266  1.00  8.65     0.075 C 
ATOM    985  CG  TRP A1580     -31.149  35.709  -4.574  1.00  7.40    -0.028 A 
ATOM    986  CD1 TRP A1580     -32.111  36.591  -5.063  1.00  8.36     0.096 A 
ATOM    987  CD2 TRP A1580     -31.624  35.252  -3.314  1.00  7.27    -0.002 A 
ATOM    988  CE2 TRP A1580     -32.874  35.889  -3.076  1.00  7.56     0.042 A 
ATOM    989  CE3 TRP A1580     -31.141  34.349  -2.351  1.00 10.06     0.014 A 
ATOM    990  NE1 TRP A1580     -33.113  36.745  -4.123  1.00  9.28    -0.365 N 
ATOM    991  CZ2 TRP A1580     -33.597  35.681  -1.894  1.00  8.43     0.030 A 
ATOM    992  CZ3 TRP A1580     -31.882  34.152  -1.157  1.00  9.40     0.001 A 
ATOM    993  CH2 TRP A1580     -33.094  34.817  -0.961  1.00  8.84     0.002 A 
ATOM    994  HN  TRP A1580     -28.919  37.443  -6.151  1.00  8.35     0.163 HD
ATOM    995  HE1 TRP A1580     -33.819  37.226  -4.221  1.00 11.19     0.165 HD
ATOM    996  N   TYR A1581     -26.690  34.648  -4.301  1.00  6.56    -0.346 N 
ATOM    997  CA  TYR A1581     -25.427  33.959  -4.525  1.00  6.47     0.180 C 
ATOM    998  C   TYR A1581     -25.575  32.526  -4.060  1.00  6.50     0.241 C 
ATOM    999  O   TYR A1581     -26.182  32.249  -3.018  1.00  7.96    -0.271 OA
ATOM   1000  CB  TYR A1581     -24.253  34.574  -3.711  1.00  6.20     0.073 C 
ATOM   1001  CG  TYR A1581     -23.814  35.920  -4.156  1.00  7.98    -0.056 A 
ATOM   1002  CD1 TYR A1581     -24.462  37.064  -3.680  1.00  8.00     0.010 A 
ATOM   1003  CD2 TYR A1581     -22.777  36.092  -5.047  1.00  8.43     0.010 A 
ATOM   1004  CE1 TYR A1581     -24.079  38.271  -4.131  1.00  7.00     0.037 A 
ATOM   1005  CE2 TYR A1581     -22.366  37.354  -5.476  1.00 14.74     0.037 A 
ATOM   1006  CZ  TYR A1581     -23.024  38.431  -4.980  1.00  9.26     0.065 A 
ATOM   1007  OH  TYR A1581     -22.586  39.715  -5.400  1.00 15.59    -0.361 OA
ATOM   1008  HN  TYR A1581     -26.963  34.588  -3.488  1.00  7.59     0.163 HD
ATOM   1009  HH  TYR A1581     -23.065  40.310  -5.051  1.00 18.77     0.217 HD
ATOM   1010  N   LYS A1582     -24.938  31.614  -4.783  1.00  7.45    -0.346 N 
ATOM   1011  CA  LYS A1582     -24.833  30.245  -4.282  1.00  6.99     0.176 C 
ATOM   1012  C   LYS A1582     -23.973  30.175  -3.045  1.00  6.54     0.241 C 
ATOM   1013  O   LYS A1582     -23.058  30.966  -2.845  1.00  6.27    -0.271 OA
ATOM   1014  CB  LYS A1582     -24.241  29.322  -5.347  1.00 10.27     0.035 C 
ATOM   1015  CG  LYS A1582     -25.287  29.001  -6.416  1.00 16.10     0.004 C 
ATOM   1016  CD  LYS A1582     -24.929  27.821  -7.233  1.00 35.65     0.027 C 
ATOM   1017  CE  LYS A1582     -26.074  27.365  -8.124  1.00 51.82     0.229 C 
ATOM   1018  NZ  LYS A1582     -25.888  25.913  -8.568  1.00 55.53    -0.079 N 
ATOM   1019  HN  LYS A1582     -24.566  31.752  -5.547  1.00  9.00     0.163 HD
ATOM   1020  HZ1 LYS A1582     -25.857  25.379  -7.857  1.00 66.69     0.274 HD
ATOM   1021  HZ2 LYS A1582     -26.567  25.664  -9.088  1.00 66.69     0.274 HD
ATOM   1022  HZ3 LYS A1582     -25.128  25.830  -9.024  1.00 66.69     0.274 HD
ATOM   1023  N   ARG A1583     -24.259  29.177  -2.194  1.00  6.67    -0.346 N 
ATOM   1024  CA  ARG A1583     -23.496  28.987  -0.981  1.00  6.46     0.176 C 
ATOM   1025  C   ARG A1583     -21.991  29.106  -1.183  1.00  6.34     0.241 C 
ATOM   1026  O   ARG A1583     -21.298  29.722  -0.375  1.00  6.05    -0.271 OA
ATOM   1027  CB  ARG A1583     -23.806  27.582  -0.379  1.00  6.85     0.036 C 
ATOM   1028  CG  ARG A1583     -23.111  27.290   0.941  1.00  6.96     0.023 C 
ATOM   1029  CD  ARG A1583     -23.146  25.791   1.225  1.00  7.31     0.138 C 
ATOM   1030  NE  ARG A1583     -24.460  25.186   1.392  1.00  7.74    -0.227 N 
ATOM   1031  CZ  ARG A1583     -25.105  24.959   2.565  1.00  7.93     0.665 C 
ATOM   1032  NH1 ARG A1583     -24.614  25.410   3.693  1.00  8.06    -0.235 N 
ATOM   1033  NH2 ARG A1583     -26.247  24.220   2.610  1.00  8.48    -0.235 N 
ATOM   1034  HN  ARG A1583     -24.891  28.605  -2.308  1.00  7.73     0.163 HD
ATOM   1035  HE  ARG A1583     -24.878  24.969   0.673  1.00  9.01     0.177 HD
ATOM   1036 1HH1 ARG A1583     -23.868  25.838   3.700  1.00  9.73     0.174 HD
ATOM   1037 2HH1 ARG A1583     -25.037  25.277   4.429  1.00  9.73     0.174 HD
ATOM   1038 1HH2 ARG A1583     -26.604  23.941   1.879  1.00  9.90     0.174 HD
ATOM   1039 2HH2 ARG A1583     -26.676  24.142   3.351  1.00  9.90     0.174 HD
ATOM   1040  N   MET A1584     -21.462  28.434  -2.177  1.00  6.66    -0.346 N 
ATOM   1041  CA  MET A1584     -19.986  28.382  -2.217  1.00  6.65     0.177 C 
ATOM   1042  C   MET A1584     -19.343  29.707  -2.634  1.00  6.36     0.241 C 
ATOM   1043  O   MET A1584     -18.190  29.815  -2.475  1.00  6.46    -0.271 OA
ATOM   1044  CB  MET A1584     -19.449  27.275  -3.103  1.00  9.08     0.045 C 
ATOM   1045  CG  MET A1584     -19.641  27.502  -4.421  1.00 13.35     0.076 C 
ATOM   1046  SD  MET A1584     -18.829  26.086  -5.322  1.00 17.79    -0.173 SA
ATOM   1047  CE  MET A1584     -19.253  26.652  -6.942  1.00 13.30     0.089 C 
ATOM   1048  HN  MET A1584     -21.920  28.003  -2.836  1.00  7.71     0.163 HD
ATOM   1049  N   ALA A1585     -20.152  30.651  -3.062  1.00  6.25    -0.346 N 
ATOM   1050  CA  ALA A1585     -19.610  31.962  -3.390  1.00  6.13     0.172 C 
ATOM   1051  C   ALA A1585     -19.549  32.892  -2.189  1.00  5.84     0.240 C 
ATOM   1052  O   ALA A1585     -19.037  34.010  -2.332  1.00  5.86    -0.271 OA
ATOM   1053  CB  ALA A1585     -20.435  32.620  -4.536  1.00  6.29     0.042 C 
ATOM   1054  HN  ALA A1585     -21.001  30.575  -3.174  1.00  7.22     0.163 HD
ATOM   1055  N   VAL A1586     -20.041  32.490  -1.039  1.00  5.70    -0.346 N 
ATOM   1056  CA  VAL A1586     -20.060  33.351   0.137  1.00  5.51     0.180 C 
ATOM   1057  C   VAL A1586     -18.958  32.893   1.064  1.00  5.61     0.241 C 
ATOM   1058  O   VAL A1586     -18.918  31.716   1.478  1.00  5.63    -0.271 OA
ATOM   1059  CB  VAL A1586     -21.427  33.327   0.814  1.00  7.59     0.009 C 
ATOM   1060  CG1 VAL A1586     -21.362  34.120   2.082  1.00  8.15     0.012 C 
ATOM   1061  CG2 VAL A1586     -22.459  33.828  -0.135  1.00  9.58     0.012 C 
ATOM   1062  HN  VAL A1586     -20.378  31.710  -0.902  1.00  6.56     0.163 HD
ATOM   1063  N   ILE A1587     -18.008  33.781   1.331  1.00  5.47    -0.346 N 
ATOM   1064  CA  ILE A1587     -16.837  33.480   2.150  1.00  5.49     0.180 C 
ATOM   1065  C   ILE A1587     -16.734  34.548   3.236  1.00  6.71     0.241 C 
ATOM   1066  O   ILE A1587     -17.466  35.516   3.223  1.00  6.24    -0.271 OA
ATOM   1067  CB  ILE A1587     -15.554  33.411   1.303  1.00  5.67     0.013 C 
ATOM   1068  CG1 ILE A1587     -15.188  34.794   0.739  1.00  5.82     0.002 C 
ATOM   1069  CG2 ILE A1587     -15.755  32.456   0.147  1.00  5.78     0.012 C 
ATOM   1070  CD1 ILE A1587     -13.906  34.751  -0.120  1.00  6.15     0.005 C 
ATOM   1071  HN  ILE A1587     -18.019  34.590   1.040  1.00  6.28     0.163 HD
ATOM   1072  N   LEU A1588     -15.790  34.377   4.155  1.00  5.54    -0.346 N 
ATOM   1073  CA  LEU A1588     -15.565  35.337   5.224  1.00  9.54     0.177 C 
ATOM   1074  C   LEU A1588     -14.094  35.707   5.315  1.00  7.62     0.241 C 
ATOM   1075  O   LEU A1588     -13.237  34.852   5.332  1.00  8.25    -0.271 OA
ATOM   1076  CB  LEU A1588     -16.022  34.792   6.602  1.00  6.49     0.038 C 
ATOM   1077  CG  LEU A1588     -17.361  34.114   6.651  1.00 10.48    -0.020 C 
ATOM   1078  CD1 LEU A1588     -17.506  33.319   8.021  1.00 16.41     0.009 C 
ATOM   1079  CD2 LEU A1588     -18.304  35.107   6.595  1.00 13.40     0.009 C 
ATOM   1080  HN  LEU A1588     -15.259  33.701   4.179  1.00  6.37     0.163 HD
ATOM   1081  N   SER A1589     -13.779  37.004   5.318  1.00  7.48    -0.344 N 
ATOM   1082  CA  SER A1589     -12.438  37.374   5.703  1.00  7.17     0.200 C 
ATOM   1083  C   SER A1589     -12.157  36.969   7.151  1.00  6.89     0.243 C 
ATOM   1084  O   SER A1589     -13.048  36.658   7.923  1.00  9.29    -0.271 OA
ATOM   1085  CB  SER A1589     -12.237  38.880   5.593  1.00  6.95     0.199 C 
ATOM   1086  OG  SER A1589     -13.064  39.527   6.542  1.00  8.58    -0.398 OA
ATOM   1087  HN  SER A1589     -14.303  37.653   5.109  1.00  9.04     0.163 HD
ATOM   1088  HG  SER A1589     -12.962  40.358   6.491  1.00 10.36     0.209 HD
ATOM   1089  N   LEU A1590     -10.873  37.047   7.549  1.00 12.57    -0.346 N 
ATOM   1090  CA  LEU A1590     -10.555  36.766   8.943  1.00 13.50     0.177 C 
ATOM   1091  C   LEU A1590     -11.374  37.607   9.907  1.00 12.29     0.241 C 
ATOM   1092  O   LEU A1590     -11.871  37.104  10.923  1.00 12.64    -0.271 OA
ATOM   1093  CB  LEU A1590      -9.063  37.013   9.186  1.00 22.93     0.038 C 
ATOM   1094  CG  LEU A1590      -8.629  36.759  10.640  1.00 29.78    -0.020 C 
ATOM   1095  CD1 LEU A1590      -8.953  35.381  11.167  1.00 30.43     0.009 C 
ATOM   1096  CD2 LEU A1590      -7.113  37.003  10.673  1.00 41.03     0.009 C 
ATOM   1097  HN  LEU A1590     -10.202  37.252   7.051  1.00 14.80     0.163 HD
ATOM   1098  N   GLU A1591     -11.458  38.922   9.637  1.00 13.72    -0.346 N 
ATOM   1099  CA  GLU A1591     -12.216  39.820  10.500  1.00 15.47     0.177 C 
ATOM   1100  C   GLU A1591     -13.686  39.460  10.508  1.00 13.84     0.241 C 
ATOM   1101  O   GLU A1591     -14.332  39.435  11.568  1.00 15.36    -0.271 OA
ATOM   1102  CB  GLU A1591     -12.044  41.270  10.021  1.00 16.30     0.045 C 
ATOM   1103  CG  GLU A1591     -12.774  42.295  10.880  1.00 40.15     0.116 C 
ATOM   1104  CD  GLU A1591     -12.654  43.746  10.395  1.00 52.18     0.172 C 
ATOM   1105  OE1 GLU A1591     -11.847  44.036   9.478  1.00 59.95    -0.648 OA
ATOM   1106  OE2 GLU A1591     -13.364  44.611  10.958  1.00 57.53    -0.648 OA
ATOM   1107  HN  GLU A1591     -11.084  39.308   8.965  1.00 16.19     0.163 HD
ATOM   1108  N   GLN A1592     -14.230  39.109   9.352  1.00 12.48    -0.346 N 
ATOM   1109  CA  GLN A1592     -15.641  38.721   9.317  1.00 11.61     0.177 C 
ATOM   1110  C   GLN A1592     -15.881  37.418  10.069  1.00 10.09     0.240 C 
ATOM   1111  O   GLN A1592     -16.883  37.260  10.768  1.00  9.75    -0.271 OA
ATOM   1112  CB  GLN A1592     -16.078  38.576   7.868  1.00 11.71     0.044 C 
ATOM   1113  CG  GLN A1592     -16.161  39.914   7.190  1.00 13.46     0.105 C 
ATOM   1114  CD  GLN A1592     -16.277  39.881   5.680  1.00 14.10     0.215 C 
ATOM   1115  NE2 GLN A1592     -16.688  41.009   5.096  1.00 15.76    -0.370 N 
ATOM   1116  OE1 GLN A1592     -16.051  38.860   5.045  1.00 13.34    -0.274 OA
ATOM   1117  HN  GLN A1592     -13.823  39.085   8.594  1.00 14.70     0.163 HD
ATOM   1118 1HE2 GLN A1592     -16.847  41.707   5.572  1.00 18.63     0.159 HD
ATOM   1119 2HE2 GLN A1592     -16.774  41.042   4.240  1.00 18.63     0.159 HD
ATOM   1120  N   GLY A1593     -14.990  36.463   9.916  1.00 10.55    -0.351 N 
ATOM   1121  CA  GLY A1593     -15.172  35.203  10.627  1.00 11.49     0.225 C 
ATOM   1122  C   GLY A1593     -15.028  35.359  12.124  1.00 16.11     0.236 C 
ATOM   1123  O   GLY A1593     -15.734  34.705  12.900  1.00 13.28    -0.272 OA
ATOM   1124  HN  GLY A1593     -14.288  36.508   9.423  1.00 12.71     0.163 HD
ATOM   1125  N   ASN A1594     -14.093  36.205  12.564  1.00 16.39    -0.346 N 
ATOM   1126  CA  ASN A1594     -13.967  36.417  14.015  1.00 19.77     0.185 C 
ATOM   1127  C   ASN A1594     -15.233  36.970  14.654  1.00 20.11     0.241 C 
ATOM   1128  O   ASN A1594     -15.520  36.690  15.833  1.00 22.48    -0.271 OA
ATOM   1129  CB  ASN A1594     -12.775  37.301  14.316  1.00 22.20     0.137 C 
ATOM   1130  CG  ASN A1594     -11.432  36.592  14.051  1.00 23.44     0.217 C 
ATOM   1131  ND2 ASN A1594     -10.376  37.390  13.887  1.00 22.07    -0.370 N 
ATOM   1132  OD1 ASN A1594     -11.344  35.340  14.001  1.00 28.27    -0.274 OA
ATOM   1133  HN  ASN A1594     -13.543  36.649  12.074  1.00 19.72     0.163 HD
ATOM   1134 1HD2 ASN A1594      -9.600  37.052  13.736  1.00 26.53     0.159 HD
ATOM   1135 2HD2 ASN A1594     -10.471  38.244  13.929  1.00 26.53     0.159 HD
ATOM   1136  N   ARG A1595     -16.022  37.739  13.932  1.00 15.91    -0.346 N 
ATOM   1137  CA  ARG A1595     -17.244  38.238  14.531  1.00 18.31     0.176 C 
ATOM   1138  C   ARG A1595     -18.221  37.122  14.870  1.00 16.50     0.241 C 
ATOM   1139  O   ARG A1595     -19.166  37.357  15.650  1.00 17.21    -0.271 OA
ATOM   1140  CB  ARG A1595     -17.927  39.232  13.600  1.00 13.68     0.036 C 
ATOM   1141  CG  ARG A1595     -17.123  40.461  13.302  1.00 17.94     0.023 C 
ATOM   1142  CD  ARG A1595     -17.843  41.451  12.427  1.00 23.51     0.138 C 
ATOM   1143  NE  ARG A1595     -16.920  42.525  12.029  1.00 39.96    -0.227 N 
ATOM   1144  CZ  ARG A1595     -17.138  43.374  11.033  1.00 55.94     0.665 C 
ATOM   1145  NH1 ARG A1595     -18.272  43.322  10.326  1.00 46.09    -0.235 N 
ATOM   1146  NH2 ARG A1595     -16.224  44.298  10.754  1.00 60.51    -0.235 N 
ATOM   1147  HN  ARG A1595     -15.882  37.981  13.119  1.00 19.14     0.163 HD
ATOM   1148  HE  ARG A1595     -16.188  42.608  12.472  1.00 48.01     0.177 HD
ATOM   1149 1HH1 ARG A1595     -18.864  42.724  10.502  1.00 55.37     0.174 HD
ATOM   1150 2HH1 ARG A1595     -18.404  43.881   9.686  1.00 55.37     0.174 HD
ATOM   1151 1HH2 ARG A1595     -15.497  44.336  11.213  1.00 72.66     0.174 HD
ATOM   1152 2HH2 ARG A1595     -16.360  44.860  10.118  1.00 72.66     0.174 HD
ATOM   1153  N   LEU A1596     -18.050  35.945  14.250  1.00 12.19    -0.346 N 
ATOM   1154  CA  LEU A1596     -18.909  34.807  14.445  1.00  8.51     0.177 C 
ATOM   1155  C   LEU A1596     -18.305  33.727  15.351  1.00 11.29     0.241 C 
ATOM   1156  O   LEU A1596     -19.016  32.775  15.692  1.00 11.96    -0.271 OA
ATOM   1157  CB  LEU A1596     -19.214  34.154  13.102  1.00  9.56     0.038 C 
ATOM   1158  CG  LEU A1596     -20.126  34.904  12.157  1.00 13.74    -0.020 C 
ATOM   1159  CD1 LEU A1596     -20.258  34.139  10.819  1.00 13.95     0.009 C 
ATOM   1160  CD2 LEU A1596     -21.505  35.268  12.742  1.00 19.09     0.009 C 
ATOM   1161  HN  LEU A1596     -17.413  35.792  13.692  1.00 14.69     0.163 HD
ATOM   1162  N   ARG A1597     -17.045  33.827  15.734  1.00 13.27    -0.346 N 
ATOM   1163  CA  ARG A1597     -16.396  32.759  16.487  1.00  8.90     0.176 C 
ATOM   1164  C   ARG A1597     -17.036  32.515  17.848  1.00 15.53     0.241 C 
ATOM   1165  O   ARG A1597     -17.173  31.356  18.272  1.00 12.40    -0.271 OA
ATOM   1166  CB  ARG A1597     -14.900  33.041  16.690  1.00 26.33     0.036 C 
ATOM   1167  CG  ARG A1597     -13.979  32.569  15.619  1.00 44.22     0.023 C 
ATOM   1168  CD  ARG A1597     -12.516  32.337  16.146  1.00 45.95     0.138 C 
ATOM   1169  NE  ARG A1597     -11.498  32.938  15.253  1.00 28.13    -0.227 N 
ATOM   1170  CZ  ARG A1597     -10.650  32.275  14.450  1.00 38.84     0.665 C 
ATOM   1171  NH1 ARG A1597     -10.668  30.932  14.367  1.00 19.32    -0.235 N 
ATOM   1172  NH2 ARG A1597      -9.750  32.962  13.729  1.00 32.86    -0.235 N 
ATOM   1173  HN  ARG A1597     -16.539  34.503  15.573  1.00 15.98     0.163 HD
ATOM   1174  HE  ARG A1597     -11.445  33.796  15.248  1.00 33.82     0.177 HD
ATOM   1175 1HH1 ARG A1597     -11.230  30.475  14.830  1.00 23.24     0.174 HD
ATOM   1176 2HH1 ARG A1597     -10.118  30.528  13.844  1.00 23.24     0.174 HD
ATOM   1177 1HH2 ARG A1597      -9.733  33.821  13.770  1.00 39.49     0.174 HD
ATOM   1178 2HH2 ARG A1597      -9.214  32.546  13.202  1.00 39.49     0.174 HD
ATOM   1179  N   GLU A1598     -17.396  33.588  18.587  1.00 13.91    -0.346 N 
ATOM   1180  CA  GLU A1598     -17.917  33.389  19.926  1.00 15.90     0.177 C 
ATOM   1181  C   GLU A1598     -19.167  32.537  19.893  1.00 16.40     0.241 C 
ATOM   1182  O   GLU A1598     -19.322  31.605  20.695  1.00 18.81    -0.271 OA
ATOM   1183  CB  GLU A1598     -18.216  34.759  20.560  1.00 21.09     0.045 C 
ATOM   1184  CG  GLU A1598     -18.815  34.720  21.966  1.00 25.77     0.116 C 
ATOM   1185  CD  GLU A1598     -17.862  34.171  22.988  1.00 45.79     0.172 C 
ATOM   1186  OE1 GLU A1598     -16.629  34.119  22.716  1.00 55.05    -0.648 OA
ATOM   1187  OE2 GLU A1598     -18.351  33.813  24.085  1.00 65.73    -0.648 OA
ATOM   1188  HN  GLU A1598     -17.344  34.409  18.334  1.00 16.74     0.163 HD
ATOM   1189  N   GLN A1599     -20.074  32.830  18.982  1.00 10.40    -0.346 N 
ATOM   1190  CA  GLN A1599     -21.320  32.104  18.964  1.00 11.60     0.177 C 
ATOM   1191  C   GLN A1599     -21.213  30.804  18.182  1.00 14.08     0.241 C 
ATOM   1192  O   GLN A1599     -21.838  29.800  18.548  1.00 12.39    -0.271 OA
ATOM   1193  CB  GLN A1599     -22.427  32.984  18.383  1.00 17.22     0.044 C 
ATOM   1194  CG  GLN A1599     -23.762  32.315  18.379  1.00 22.60     0.105 C 
ATOM   1195  CD  GLN A1599     -24.864  33.289  18.001  1.00 32.02     0.215 C 
ATOM   1196  NE2 GLN A1599     -26.111  32.801  17.976  1.00 30.49    -0.370 N 
ATOM   1197  OE1 GLN A1599     -24.588  34.468  17.715  1.00 27.69    -0.274 OA
ATOM   1198  HN  GLN A1599     -19.994  33.434  18.374  1.00 12.54     0.163 HD
ATOM   1199 1HE2 GLN A1599     -26.254  31.978  18.177  1.00 36.64     0.159 HD
ATOM   1200 2HE2 GLN A1599     -26.770  33.313  17.766  1.00 36.64     0.159 HD
ATOM   1201  N   TYR A1600     -20.410  30.797  17.107  1.00  9.71    -0.346 N 
ATOM   1202  CA  TYR A1600     -20.442  29.724  16.142  1.00  9.70     0.180 C 
ATOM   1203  C   TYR A1600     -19.165  28.896  16.041  1.00  6.95     0.241 C 
ATOM   1204  O   TYR A1600     -19.182  27.877  15.315  1.00  7.22    -0.271 OA
ATOM   1205  CB  TYR A1600     -20.784  30.292  14.735  1.00  8.88     0.073 C 
ATOM   1206  CG  TYR A1600     -22.184  30.860  14.711  1.00  9.16    -0.056 A 
ATOM   1207  CD1 TYR A1600     -23.244  30.018  14.539  1.00 16.46     0.010 A 
ATOM   1208  CD2 TYR A1600     -22.410  32.172  14.767  1.00  9.72     0.010 A 
ATOM   1209  CE1 TYR A1600     -24.496  30.463  14.510  1.00 18.81     0.037 A 
ATOM   1210  CE2 TYR A1600     -23.736  32.669  14.725  1.00 12.70     0.037 A 
ATOM   1211  CZ  TYR A1600     -24.751  31.783  14.623  1.00 13.61     0.065 A 
ATOM   1212  OH  TYR A1600     -26.069  32.219  14.559  1.00 21.98    -0.361 OA
ATOM   1213  HN  TYR A1600     -19.839  31.414  16.925  1.00 11.71     0.163 HD
ATOM   1214  HH  TYR A1600     -26.098  33.054  14.642  1.00 26.43     0.217 HD
ATOM   1215  N   GLY A1601     -18.084  29.279  16.737  1.00  7.52    -0.351 N 
ATOM   1216  CA  GLY A1601     -16.863  28.501  16.674  1.00  6.29     0.225 C 
ATOM   1217  C   GLY A1601     -17.114  27.099  17.194  1.00  6.64     0.236 C 
ATOM   1218  O   GLY A1601     -17.753  26.910  18.245  1.00  7.84    -0.272 OA
ATOM   1219  HN  GLY A1601     -18.043  29.974  17.242  1.00  9.07     0.163 HD
ATOM   1220  N   LEU A1602     -16.576  26.102  16.480  1.00  5.37    -0.346 N 
ATOM   1221  CA  LEU A1602     -16.763  24.717  16.886  1.00  8.87     0.177 C 
ATOM   1222  C   LEU A1602     -16.062  24.456  18.206  1.00 12.13     0.240 C 
ATOM   1223  O   LEU A1602     -16.651  23.913  19.145  1.00  9.76    -0.271 OA
ATOM   1224  CB  LEU A1602     -16.226  23.779  15.786  1.00  7.15     0.038 C 
ATOM   1225  CG  LEU A1602     -16.280  22.265  16.013  1.00  6.58    -0.020 C 
ATOM   1226  CD1 LEU A1602     -16.080  21.538  14.705  1.00  9.13     0.009 C 
ATOM   1227  CD2 LEU A1602     -15.227  21.764  17.023  1.00 10.75     0.009 C 
ATOM   1228  HN  LEU A1602     -16.106  26.205  15.767  1.00  6.27     0.163 HD
ATOM   1229  N   GLY A1603     -14.788  24.789  18.273  1.00  7.77    -0.349 N 
ATOM   1230  CA  GLY A1603     -13.989  24.477  19.442  1.00  7.78     0.235 C 
ATOM   1231  C   GLY A1603     -12.815  25.421  19.622  1.00 11.08     0.191 C 
ATOM   1232  O   GLY A1603     -11.863  25.078  20.379  1.00 16.17    -0.647 OA
ATOM   1233  OXT GLY A1603     -12.836  26.560  19.120  1.00 11.65    -0.647 OA
ATOM   1234  HN  GLY A1603     -14.358  25.199  17.651  1.00  9.37     0.163 HD
TER    1235      GLY A1603 
