# Supplementary material for: Network pharmacology and molecular docking elucidate potential mechanisms of Eucommia ulmoides in hepatic ischemia–reperfusion injury
Source: Sci Rep. 2023 Nov 24;13:20716. doi: 10.1038/s41598-023-47918-8 (PMC10673959; doi:10.1038/s41598-023-47918-8)
Supplement: Supplementary file 1 — Supplementary Information. [file 41598_2023_47918_MOESM1_ESM.zip › supplementary file/dock/TP53/TP53_mol422_complex.pdb]

ATOM      1  N   GLY A1481     -27.358   2.360  14.251  1.00 63.77           N  
ATOM      2  CA  GLY A1481     -26.178   2.562  13.379  1.00 52.30           C  
ATOM      3  C   GLY A1481     -25.379   3.773  13.809  1.00 47.55           C  
ATOM      4  O   GLY A1481     -25.352   4.076  15.016  1.00 47.20           O  
ATOM      5  HN1 GLY A1481     -27.897   1.544  13.961  1.00  0.00           H  
ATOM      6  HN2 GLY A1481     -27.940   3.197  14.294  1.00  0.00           H  
ATOM      7  HN3 GLY A1481     -27.092   2.304  15.234  1.00  0.00           H  
ATOM      8  N   HIS A1482     -24.776   4.485  12.850  1.00 53.69           N  
ATOM      9  CA  HIS A1482     -24.025   5.698  13.136  1.00 41.26           C  
ATOM     10  C   HIS A1482     -24.869   6.668  13.983  1.00 42.12           C  
ATOM     11  O   HIS A1482     -26.036   6.953  13.677  1.00 43.97           O  
ATOM     12  CB  HIS A1482     -23.584   6.339  11.816  1.00 30.47           C  
ATOM     13  CG  HIS A1482     -22.969   7.708  11.951  1.00 23.44           C  
ATOM     14  CD2 HIS A1482     -23.505   8.946  11.803  1.00 40.41           C  
ATOM     15  ND1 HIS A1482     -21.624   7.913  12.214  1.00 44.62           N  
ATOM     16  CE1 HIS A1482     -21.366   9.213  12.254  1.00 45.59           C  
ATOM     17  NE2 HIS A1482     -22.492   9.864  12.004  1.00 31.89           N  
ATOM     18  HN  HIS A1482     -24.791   4.277  12.015  1.00 64.49           H  
ATOM     19  HD1 HIS A1482     -21.046   7.290  12.348  1.00 53.60           H  
ATOM     20  HE2 HIS A1482     -22.595  10.878  11.966  1.00  0.00           H  
ATOM     21  N   MET A1483     -24.299   7.107  15.101  1.00 47.10           N  
ATOM     22  CA  MET A1483     -24.903   8.162  15.904  1.00 39.53           C  
ATOM     23  C   MET A1483     -24.447   9.481  15.305  1.00 25.64           C  
ATOM     24  O   MET A1483     -23.281   9.598  14.905  1.00 30.74           O  
ATOM     25  CB  MET A1483     -24.470   8.078  17.365  1.00 26.46           C  
ATOM     26  CG  MET A1483     -25.044   6.885  18.124  1.00 50.07           C  
ATOM     27  SD  MET A1483     -26.665   7.148  18.927  1.00 58.18           S  
ATOM     28  CE  MET A1483     -26.160   8.205  20.276  1.00 59.59           C  
ATOM     29  HN  MET A1483     -23.558   6.807  15.418  1.00 56.58           H  
ATOM     30  N   ASN A1484     -25.368  10.458  15.211  1.00 27.25           N  
ATOM     31  CA  ASN A1484     -24.995  11.805  14.767  1.00 24.25           C  
ATOM     32  C   ASN A1484     -23.762  12.314  15.510  1.00 18.17           C  
ATOM     33  O   ASN A1484     -23.645  12.187  16.731  1.00 19.38           O  
ATOM     34  CB  ASN A1484     -26.145  12.809  14.954  1.00 44.17           C  
ATOM     35  CG  ASN A1484     -27.346  12.525  14.058  1.00 53.19           C  
ATOM     36  ND2 ASN A1484     -28.530  13.049  14.445  1.00 53.17           N  
ATOM     37  OD1 ASN A1484     -27.213  11.869  13.023  1.00 57.80           O  
ATOM     38  HN  ASN A1484     -26.202  10.363  15.396  1.00 32.75           H  
ATOM     39 1HD2 ASN A1484     -29.234  12.917  13.969  1.00 63.86           H  
ATOM     40 2HD2 ASN A1484     -28.582  13.505  15.171  1.00 63.86           H  
ATOM     41  N   SER A1485     -22.826  12.884  14.747  1.00 18.77           N  
ATOM     42  CA  SER A1485     -21.595  13.466  15.286  1.00 14.47           C  
ATOM     43  C   SER A1485     -21.277  14.665  14.435  1.00 12.17           C  
ATOM     44  O   SER A1485     -22.061  15.012  13.536  1.00 14.72           O  
ATOM     45  CB  SER A1485     -20.435  12.470  15.255  1.00 17.50           C  
ATOM     46  OG  SER A1485     -19.941  12.263  13.903  1.00 13.60           O  
ATOM     47  HN  SER A1485     -22.884  12.947  13.891  1.00 22.58           H  
ATOM     48  HG  SER A1485     -20.556  11.963  13.415  1.00 16.04           H  
ATOM     49  N   PHE A1486     -20.093  15.264  14.630  1.00 12.96           N  
ATOM     50  CA  PHE A1486     -19.829  16.380  13.730  1.00 11.24           C  
ATOM     51  C   PHE A1486     -19.619  15.941  12.286  1.00 10.62           C  
ATOM     52  O   PHE A1486     -19.653  16.778  11.384  1.00 10.31           O  
ATOM     53  CB  PHE A1486     -18.588  17.197  14.147  1.00  8.25           C  
ATOM     54  CG  PHE A1486     -18.696  17.933  15.462  1.00  9.14           C  
ATOM     55  CD1 PHE A1486     -19.898  18.459  15.882  1.00 11.40           C  
ATOM     56  CD2 PHE A1486     -17.581  18.162  16.234  1.00  9.55           C  
ATOM     57  CE1 PHE A1486     -20.000  19.227  17.065  1.00 12.13           C  
ATOM     58  CE2 PHE A1486     -17.653  18.896  17.410  1.00 11.05           C  
ATOM     59  CZ  PHE A1486     -18.894  19.444  17.847  1.00 14.98           C  
ATOM     60  HN  PHE A1486     -19.490  15.068  15.210  1.00 15.60           H  
ATOM     61  N   VAL A1487     -19.426  14.656  12.034  1.00  9.47           N  
ATOM     62  CA  VAL A1487     -19.212  14.219  10.650  1.00  9.42           C  
ATOM     63  C   VAL A1487     -20.444  14.488   9.810  1.00  9.51           C  
ATOM     64  O   VAL A1487     -21.568  14.106  10.178  1.00 10.63           O  
ATOM     65  CB  VAL A1487     -18.853  12.722  10.658  1.00 11.15           C  
ATOM     66  CG1 VAL A1487     -18.840  12.188   9.294  1.00 11.85           C  
ATOM     67  CG2 VAL A1487     -17.500  12.497  11.349  1.00 16.04           C  
ATOM     68  HN  VAL A1487     -19.412  14.028  12.621  1.00 11.09           H  
ATOM     69  N   GLY A1488     -20.235  15.106   8.634  1.00  8.71           N  
ATOM     70  CA  GLY A1488     -21.313  15.412   7.756  1.00  9.05           C  
ATOM     71  C   GLY A1488     -21.898  16.798   7.926  1.00  7.89           C  
ATOM     72  O   GLY A1488     -22.748  17.177   7.099  1.00 11.00           O  
ATOM     73  HN  GLY A1488     -19.463  15.350   8.342  1.00 10.18           H  
ATOM     74  N   LEU A1489     -21.465  17.536   8.945  1.00  6.87           N  
ATOM     75  CA  LEU A1489     -21.998  18.874   9.146  1.00  6.12           C  
ATOM     76  C   LEU A1489     -21.349  19.815   8.134  1.00  4.94           C  
ATOM     77  O   LEU A1489     -20.147  19.760   7.899  1.00  5.36           O  
ATOM     78  CB  LEU A1489     -21.726  19.407  10.541  1.00  7.57           C  
ATOM     79  CG  LEU A1489     -22.492  18.755  11.706  1.00 12.31           C  
ATOM     80  CD1 LEU A1489     -22.027  19.422  12.948  1.00 12.67           C  
ATOM     81  CD2 LEU A1489     -24.001  18.820  11.543  1.00 11.65           C  
ATOM     82  HN  LEU A1489     -20.877  17.290   9.522  1.00  7.96           H  
ATOM     83  N   ARG A1490     -22.184  20.694   7.589  1.00  7.10           N  
ATOM     84  CA  ARG A1490     -21.679  21.814   6.779  1.00  4.80           C  
ATOM     85  C   ARG A1490     -21.285  22.968   7.662  1.00  8.31           C  
ATOM     86  O   ARG A1490     -21.990  23.289   8.658  1.00  7.32           O  
ATOM     87  CB  ARG A1490     -22.711  22.251   5.754  1.00  5.74           C  
ATOM     88  CG  ARG A1490     -22.730  21.328   4.498  1.00  7.11           C  
ATOM     89  CD  ARG A1490     -23.548  21.875   3.345  1.00  5.83           C  
ATOM     90  NE  ARG A1490     -23.261  21.163   2.116  1.00  6.10           N  
ATOM     91  CZ  ARG A1490     -22.221  21.439   1.306  1.00  7.40           C  
ATOM     92  NH1 ARG A1490     -21.390  22.435   1.620  1.00  5.88           N1+
ATOM     93  NH2 ARG A1490     -22.009  20.706   0.202  1.00  8.22           N  
ATOM     94  HN  ARG A1490     -23.040  20.671   7.668  1.00  8.58           H  
ATOM     95  HE  ARG A1490     -23.789  20.523   1.889  1.00  7.37           H  
ATOM     96 1HH1 ARG A1490     -21.515  22.900   2.331  1.00  7.03           H  
ATOM     97 2HH1 ARG A1490     -20.726  22.615   1.105  1.00  7.03           H  
ATOM     98 1HH2 ARG A1490     -22.548  20.067   0.000  1.00  9.91           H  
ATOM     99 2HH2 ARG A1490     -21.350  20.893  -0.318  1.00  9.91           H  
ATOM    100  N   VAL A1491     -20.167  23.582   7.279  1.00  4.64           N  
ATOM    101  CA  VAL A1491     -19.465  24.585   8.059  1.00  4.81           C  
ATOM    102  C   VAL A1491     -18.828  25.601   7.139  1.00  4.94           C  
ATOM    103  O   VAL A1491     -18.796  25.438   5.926  1.00  4.93           O  
ATOM    104  CB  VAL A1491     -18.393  23.982   8.940  1.00  5.16           C  
ATOM    105  CG1 VAL A1491     -19.036  22.854   9.817  1.00  5.72           C  
ATOM    106  CG2 VAL A1491     -17.269  23.374   8.149  1.00  5.32           C  
ATOM    107  HN  VAL A1491     -19.781  23.420   6.528  1.00  5.30           H  
ATOM    108  N   VAL A1492     -18.246  26.635   7.727  1.00  5.25           N  
ATOM    109  CA AVAL A1492     -17.358  27.564   7.043  0.45  5.50           C  
ATOM    110  CA BVAL A1492     -17.321  27.499   6.992  0.55  5.48           C  
ATOM    111  C   VAL A1492     -16.019  27.454   7.749  1.00  6.23           C  
ATOM    112  O   VAL A1492     -15.978  27.529   8.976  1.00  8.24           O  
ATOM    113  CB AVAL A1492     -17.933  28.987   7.127  0.45 12.18           C  
ATOM    114  CB BVAL A1492     -17.814  28.944   6.780  0.55  8.14           C  
ATOM    115  CG1AVAL A1492     -17.056  29.931   6.397  0.45 14.47           C  
ATOM    116  CG1BVAL A1492     -19.184  28.944   6.125  0.55 17.97           C  
ATOM    117  CG2AVAL A1492     -19.360  29.032   6.562  0.45 15.14           C  
ATOM    118  CG2BVAL A1492     -17.856  29.694   8.061  0.55  7.39           C  
ATOM    119  HN1 VAL A1492     -18.356  26.826   8.558  0.45  6.02           H  
ATOM    120  HN2 VAL A1492     -18.365  26.861   8.548  0.55  6.02           H  
ATOM    121  N   ALA A1493     -14.941  27.182   7.031  1.00  6.35           N  
ATOM    122  CA  ALA A1493     -13.707  26.847   7.690  1.00  7.25           C  
ATOM    123  C   ALA A1493     -12.539  27.638   7.122  1.00  7.96           C  
ATOM    124  O   ALA A1493     -12.432  27.847   5.898  1.00  7.74           O  
ATOM    125  CB  ALA A1493     -13.422  25.293   7.563  1.00  7.37           C  
ATOM    126  HN  ALA A1493     -14.904  27.185   6.171  1.00  7.35           H  
ATOM    127  N   LYS A1494     -11.596  27.954   8.021  1.00 10.19           N  
ATOM    128  CA  LYS A1494     -10.514  28.877   7.698  1.00 10.03           C  
ATOM    129  C   LYS A1494      -9.411  28.194   6.935  1.00 12.86           C  
ATOM    130  O   LYS A1494      -8.979  27.074   7.279  1.00 11.76           O  
ATOM    131  CB  LYS A1494      -9.921  29.525   8.945  1.00 11.38           C  
ATOM    132  CG  LYS A1494      -8.981  30.733   8.630  1.00 15.84           C  
ATOM    133  CD  LYS A1494      -8.402  31.313   9.918  1.00 27.91           C  
ATOM    134  CE  LYS A1494      -7.140  30.677  10.390  1.00 53.17           C  
ATOM    135  NZ  LYS A1494      -6.543  31.541  11.487  1.00 55.99           N1+
ATOM    136  HN  LYS A1494     -11.566  27.644   8.822  1.00 12.29           H  
ATOM    137  HZ1 LYS A1494      -5.787  31.177  11.782  1.00 67.24           H  
ATOM    138  HZ2 LYS A1494      -6.369  32.355  11.172  1.00 67.24           H  
ATOM    139  HZ3 LYS A1494      -7.114  31.610  12.165  1.00 67.24           H  
ATOM    140  N   TRP A1495      -8.958  28.934   5.926  1.00 17.23           N  
ATOM    141  CA  TRP A1495      -7.835  28.606   5.044  1.00 13.02           C  
ATOM    142  C   TRP A1495      -6.616  29.341   5.538  1.00 16.58           C  
ATOM    143  O   TRP A1495      -6.573  30.579   5.533  1.00 16.10           O  
ATOM    144  CB  TRP A1495      -8.204  28.988   3.620  1.00 11.33           C  
ATOM    145  CG  TRP A1495      -7.116  28.528   2.606  1.00 12.63           C  
ATOM    146  CD1 TRP A1495      -6.409  29.357   1.815  1.00 15.85           C  
ATOM    147  CD2 TRP A1495      -6.727  27.177   2.240  1.00 13.40           C  
ATOM    148  CE2 TRP A1495      -5.742  27.284   1.243  1.00 14.84           C  
ATOM    149  CE3 TRP A1495      -7.090  25.918   2.698  1.00 13.24           C  
ATOM    150  NE1 TRP A1495      -5.573  28.620   0.989  1.00 19.97           N  
ATOM    151  CZ2 TRP A1495      -5.115  26.191   0.692  1.00 16.24           C  
ATOM    152  CZ3 TRP A1495      -6.492  24.848   2.178  1.00 16.98           C  
ATOM    153  CH2 TRP A1495      -5.486  24.963   1.169  1.00 20.15           C  
ATOM    154  HN  TRP A1495      -9.314  29.689   5.717  1.00 20.73           H  
ATOM    155  HE1 TRP A1495      -5.027  28.941   0.429  1.00 24.01           H  
ATOM    156  N   SER A1496      -5.565  28.600   5.888  1.00 22.99           N  
ATOM    157  CA  SER A1496      -4.495  29.257   6.643  1.00 30.70           C  
ATOM    158  C   SER A1496      -3.764  30.284   5.815  1.00 24.47           C  
ATOM    159  O   SER A1496      -3.350  31.341   6.319  1.00 30.75           O  
ATOM    160  CB  SER A1496      -3.498  28.219   7.177  1.00 45.66           C  
ATOM    161  OG  SER A1496      -4.046  27.517   8.289  1.00 57.03           O  
ATOM    162  HN  SER A1496      -5.448  27.766   5.714  1.00 27.64           H  
ATOM    163  HG  SER A1496      -4.749  27.118   8.060  1.00 68.50           H  
ATOM    164  N   SER A1497      -3.602  30.017   4.532  1.00 26.47           N  
ATOM    165  CA  SER A1497      -2.735  30.874   3.747  1.00 27.42           C  
ATOM    166  C   SER A1497      -3.232  32.312   3.696  0.76 22.55           C  
ATOM    167  O   SER A1497      -2.424  33.249   3.682  1.00 27.31           O  
ATOM    168  CB  SER A1497      -2.592  30.317   2.342  1.00 42.22           C  
ATOM    169  OG  SER A1497      -1.565  31.035   1.715  1.00 39.33           O  
ATOM    170  HN  SER A1497      -3.968  29.369   4.102  1.00 31.82           H  
ATOM    171  HG  SER A1497      -1.451  30.751   0.932  1.00 47.25           H  
ATOM    172  N   ASN A1498      -4.553  32.531   3.603  1.00 17.34           N  
ATOM    173  CA  ASN A1498      -5.024  33.899   3.505  1.00 20.13           C  
ATOM    174  C   ASN A1498      -5.960  34.289   4.636  1.00 17.12           C  
ATOM    175  O   ASN A1498      -6.426  35.428   4.649  1.00 18.62           O  
ATOM    176  CB  ASN A1498      -5.740  34.144   2.152  1.00 18.82           C  
ATOM    177  CG  ASN A1498      -6.961  33.218   1.935  1.00 17.12           C  
ATOM    178  ND2 ASN A1498      -7.514  33.265   0.751  1.00 19.48           N  
ATOM    179  OD1 ASN A1498      -7.403  32.520   2.827  1.00 17.14           O  
ATOM    180  HN  ASN A1498      -5.165  31.926   3.596  1.00 20.86           H  
ATOM    181 1HD2 ASN A1498      -8.199  32.775   0.577  1.00 23.43           H  
ATOM    182 2HD2 ASN A1498      -7.184  33.774   0.142  1.00 23.43           H  
ATOM    183  N   GLY A1499      -6.217  33.384   5.584  1.00 18.72           N  
ATOM    184  CA  GLY A1499      -7.155  33.629   6.676  1.00 24.68           C  
ATOM    185  C   GLY A1499      -8.629  33.654   6.332  1.00 12.27           C  
ATOM    186  O   GLY A1499      -9.453  33.955   7.256  1.00 13.96           O  
ATOM    187  HN  GLY A1499      -5.853  32.605   5.615  1.00 22.52           H  
ATOM    188  N   TYR A1500      -9.012  33.414   5.071  1.00 15.67           N  
ATOM    189  CA  TYR A1500     -10.447  33.413   4.749  1.00 10.09           C  
ATOM    190  C   TYR A1500     -11.100  32.086   5.083  1.00  9.28           C  
ATOM    191  O   TYR A1500     -10.494  31.033   4.995  1.00  9.47           O  
ATOM    192  CB  TYR A1500     -10.719  33.716   3.266  1.00  9.93           C  
ATOM    193  CG  TYR A1500     -10.761  35.220   2.924  1.00 14.38           C  
ATOM    194  CD1 TYR A1500      -9.620  36.011   3.045  1.00 16.80           C  
ATOM    195  CD2 TYR A1500     -11.967  35.837   2.508  1.00  9.89           C  
ATOM    196  CE1 TYR A1500      -9.671  37.379   2.733  1.00 15.63           C  
ATOM    197  CE2 TYR A1500     -12.041  37.268   2.258  1.00 12.19           C  
ATOM    198  CZ  TYR A1500     -10.886  37.982   2.371  1.00 17.29           C  
ATOM    199  OH  TYR A1500     -10.907  39.351   2.102  1.00 19.45           O  
ATOM    200  HN  TYR A1500      -8.486  33.256   4.409  1.00 18.86           H  
ATOM    201  HH  TYR A1500     -10.137  39.674   2.194  1.00 23.40           H  
ATOM    202  N   PHE A1501     -12.386  32.156   5.411  1.00  6.20           N  
ATOM    203  CA  PHE A1501     -13.215  31.010   5.736  1.00  5.91           C  
ATOM    204  C   PHE A1501     -14.071  30.685   4.517  1.00  5.85           C  
ATOM    205  O   PHE A1501     -14.774  31.555   3.974  1.00  5.84           O  
ATOM    206  CB  PHE A1501     -14.129  31.235   6.945  1.00  5.97           C  
ATOM    207  CG  PHE A1501     -13.448  31.566   8.284  1.00  6.08           C  
ATOM    208  CD1 PHE A1501     -12.821  32.785   8.500  1.00  8.28           C  
ATOM    209  CD2 PHE A1501     -13.509  30.645   9.327  1.00  7.60           C  
ATOM    210  CE1 PHE A1501     -12.291  33.074   9.773  1.00  9.65           C  
ATOM    211  CE2 PHE A1501     -12.938  30.913  10.553  1.00 10.05           C  
ATOM    212  CZ  PHE A1501     -12.303  32.142  10.771  1.00  9.83           C  
ATOM    213  HN  PHE A1501     -12.818  32.899   5.454  1.00  7.50           H  
ATOM    214  N   TYR A1502     -14.067  29.408   4.132  1.00  5.86           N  
ATOM    215  CA  TYR A1502     -14.744  28.931   2.938  1.00  5.85           C  
ATOM    216  C   TYR A1502     -15.755  27.831   3.281  1.00  5.88           C  
ATOM    217  O   TYR A1502     -15.563  27.089   4.248  1.00  5.91           O  
ATOM    218  CB  TYR A1502     -13.722  28.341   1.928  1.00  5.91           C  
ATOM    219  CG  TYR A1502     -12.785  29.372   1.366  1.00  5.91           C  
ATOM    220  CD1 TYR A1502     -13.154  30.075   0.258  1.00  5.91           C  
ATOM    221  CD2 TYR A1502     -11.570  29.619   1.958  1.00  6.93           C  
ATOM    222  CE1 TYR A1502     -12.306  31.017  -0.318  1.00  5.95           C  
ATOM    223  CE2 TYR A1502     -10.667  30.564   1.418  1.00  9.10           C  
ATOM    224  CZ  TYR A1502     -11.065  31.256   0.284  1.00 10.51           C  
ATOM    225  OH  TYR A1502     -10.204  32.218  -0.239  1.00  7.83           O  
ATOM    226  HN  TYR A1502     -13.664  28.784   4.566  1.00  6.75           H  
ATOM    227  HH  TYR A1502     -10.552  32.579  -0.913  1.00  9.46           H  
ATOM    228  N   SER A1503     -16.809  27.733   2.477  1.00  5.89           N  
ATOM    229  CA  SER A1503     -17.845  26.715   2.649  1.00  5.94           C  
ATOM    230  C   SER A1503     -17.273  25.306   2.473  1.00  6.01           C  
ATOM    231  O   SER A1503     -16.559  25.037   1.493  1.00  6.05           O  
ATOM    232  CB  SER A1503     -18.954  26.958   1.638  1.00  6.13           C  
ATOM    233  OG  SER A1503     -20.023  25.991   1.786  1.00  6.25           O  
ATOM    234  HN  SER A1503     -16.950  28.256   1.809  1.00  6.79           H  
ATOM    235  HG  SER A1503     -19.735  25.217   1.632  1.00  7.56           H  
ATOM    236  N   GLY A1504     -17.597  24.433   3.437  1.00  6.05           N  
ATOM    237  CA  GLY A1504     -17.126  23.061   3.356  1.00  6.15           C  
ATOM    238  C   GLY A1504     -17.929  22.183   4.283  1.00  6.22           C  
ATOM    239  O   GLY A1504     -19.010  22.558   4.742  1.00  6.21           O  
ATOM    240  HN  GLY A1504     -18.076  24.612   4.128  1.00  6.98           H  
ATOM    241  N   LYS A1505     -17.452  20.919   4.444  1.00  6.34           N  
ATOM    242  CA  LYS A1505     -18.183  19.972   5.308  1.00  6.44           C  
ATOM    243  C   LYS A1505     -17.135  19.166   6.040  1.00  6.54           C  
ATOM    244  O   LYS A1505     -16.072  18.868   5.519  1.00  6.59           O  
ATOM    245  CB  LYS A1505     -19.170  19.072   4.554  1.00 10.34           C  
ATOM    246  CG  LYS A1505     -18.585  17.962   3.774  1.00 20.82           C  
ATOM    247  CD  LYS A1505     -19.727  16.982   3.309  1.00 12.00           C  
ATOM    248  CE  LYS A1505     -20.734  17.640   2.444  1.00 15.14           C  
ATOM    249  NZ  LYS A1505     -21.756  16.610   1.984  1.00 12.42           N1+
ATOM    250  HN  LYS A1505     -16.741  20.604   4.078  1.00  7.33           H  
ATOM    251  HZ1 LYS A1505     -21.352  15.964   1.525  1.00 14.96           H  
ATOM    252  HZ2 LYS A1505     -22.165  16.251   2.689  1.00 14.96           H  
ATOM    253  HZ3 LYS A1505     -22.366  16.997   1.464  1.00 14.96           H  
ATOM    254  N   ILE A1506     -17.442  18.771   7.268  1.00  6.60           N  
ATOM    255  CA  ILE A1506     -16.545  17.915   8.029  1.00  6.74           C  
ATOM    256  C   ILE A1506     -16.713  16.480   7.557  1.00  6.92           C  
ATOM    257  O   ILE A1506     -17.836  15.963   7.538  1.00  6.98           O  
ATOM    258  CB  ILE A1506     -16.849  17.991   9.534  1.00  6.79           C  
ATOM    259  CG1 ILE A1506     -16.597  19.408  10.035  1.00  6.67           C  
ATOM    260  CG2 ILE A1506     -16.040  16.971  10.266  1.00  6.99           C  
ATOM    261  CD1 ILE A1506     -17.097  19.620  11.541  1.00  6.95           C  
ATOM    262  HN  ILE A1506     -18.164  18.984   7.682  1.00  7.65           H  
ATOM    263  N   THR A1507     -15.602  15.847   7.155  1.00  7.05           N  
ATOM    264  CA  THR A1507     -15.716  14.447   6.746  1.00  7.67           C  
ATOM    265  C   THR A1507     -15.220  13.499   7.814  1.00 10.81           C  
ATOM    266  O   THR A1507     -15.657  12.333   7.838  1.00 10.67           O  
ATOM    267  CB  THR A1507     -14.919  14.166   5.454  1.00  7.39           C  
ATOM    268  CG2 THR A1507     -15.289  15.072   4.421  1.00  7.23           C  
ATOM    269  OG1 THR A1507     -13.539  14.369   5.704  1.00  8.03           O  
ATOM    270  HN  THR A1507     -14.813  16.187   7.111  1.00  8.19           H  
ATOM    271  HG1 THR A1507     -13.096  14.218   5.006  1.00  9.70           H  
ATOM    272  N   ARG A1508     -14.345  13.948   8.699  1.00  7.48           N  
ATOM    273  CA  ARG A1508     -13.784  13.074   9.739  1.00  7.71           C  
ATOM    274  C   ARG A1508     -13.469  13.922  10.952  1.00  7.64           C  
ATOM    275  O   ARG A1508     -12.897  14.997  10.813  1.00  7.50           O  
ATOM    276  CB  ARG A1508     -12.485  12.381   9.310  1.00 11.90           C  
ATOM    277  CG  ARG A1508     -12.597  11.466   8.155  1.00 13.96           C  
ATOM    278  CD  ARG A1508     -11.250  10.840   7.701  1.00 14.28           C  
ATOM    279  NE  ARG A1508     -10.507  10.391   8.853  1.00 12.86           N  
ATOM    280  CZ  ARG A1508      -9.191  10.585   8.995  1.00 12.84           C  
ATOM    281  NH1 ARG A1508      -8.507  11.174   8.012  1.00 17.76           N1+
ATOM    282  NH2 ARG A1508      -8.608  10.208  10.144  1.00 18.93           N  
ATOM    283  HN  ARG A1508     -14.053  14.756   8.726  1.00  8.69           H  
ATOM    284  HE  ARG A1508     -10.930   9.979   9.478  1.00 15.49           H  
ATOM    285 1HH1 ARG A1508      -8.894  11.430   7.292  1.00 21.37           H  
ATOM    286 2HH1 ARG A1508      -7.661  11.290   8.097  1.00 21.37           H  
ATOM    287 1HH2 ARG A1508      -9.074   9.820  10.754  1.00 22.77           H  
ATOM    288 2HH2 ARG A1508      -7.759  10.295  10.243  1.00 22.77           H  
ATOM    289  N   ASP A1509     -13.766  13.388  12.113  1.00  9.18           N  
ATOM    290  CA  ASP A1509     -13.363  13.940  13.398  1.00  7.83           C  
ATOM    291  C   ASP A1509     -12.157  13.128  13.772  1.00  8.12           C  
ATOM    292  O   ASP A1509     -12.274  11.945  14.166  1.00 15.01           O  
ATOM    293  CB  ASP A1509     -14.526  13.838  14.376  1.00  7.86           C  
ATOM    294  CG  ASP A1509     -14.208  14.355  15.761  1.00 10.91           C  
ATOM    295  OD1 ASP A1509     -12.973  14.270  16.132  1.00 13.95           O  
ATOM    296  OD2 ASP A1509     -15.135  14.821  16.434  1.00 17.47           O1-
ATOM    297  HN  ASP A1509     -14.225  12.665  12.192  1.00 11.07           H  
ATOM    298  N   VAL A1510     -10.992  13.724  13.565  1.00 12.97           N  
ATOM    299  CA  VAL A1510      -9.742  12.971  13.632  1.00 19.16           C  
ATOM    300  C   VAL A1510      -9.258  12.806  15.043  1.00 19.18           C  
ATOM    301  O   VAL A1510      -8.669  11.771  15.386  1.00 20.05           O  
ATOM    302  CB  VAL A1510      -8.682  13.670  12.765  1.00 15.38           C  
ATOM    303  CG1 VAL A1510      -7.343  12.931  12.999  1.00 20.75           C  
ATOM    304  CG2 VAL A1510      -9.089  13.642  11.319  1.00 13.70           C  
ATOM    305  HN  VAL A1510     -10.895  14.560  13.385  1.00 15.62           H  
ATOM    306  N   GLY A1511      -9.584  13.718  15.931  1.00 13.29           N  
ATOM    307  CA  GLY A1511      -9.135  13.697  17.296  1.00 14.79           C  
ATOM    308  C   GLY A1511      -8.105  14.791  17.552  1.00 14.29           C  
ATOM    309  O   GLY A1511      -7.527  15.357  16.630  1.00 13.90           O  
ATOM    310  HN  GLY A1511     -10.089  14.391  15.754  1.00 16.01           H  
ATOM    311  N   ALA A1512      -7.946  15.144  18.823  1.00 14.12           N  
ATOM    312  CA  ALA A1512      -6.946  16.141  19.224  1.00 15.43           C  
ATOM    313  C   ALA A1512      -7.152  17.481  18.555  1.00 14.67           C  
ATOM    314  O   ALA A1512      -6.204  18.226  18.243  1.00 15.42           O  
ATOM    315  CB  ALA A1512      -5.529  15.640  18.914  1.00 26.81           C  
ATOM    316  HN  ALA A1512      -8.403  14.822  19.477  1.00 16.99           H  
ATOM    317  N   GLY A1513      -8.409  17.856  18.393  1.00 10.97           N  
ATOM    318  CA  GLY A1513      -8.739  19.122  17.803  1.00 11.41           C  
ATOM    319  C   GLY A1513      -8.625  19.215  16.292  1.00 11.64           C  
ATOM    320  O   GLY A1513      -8.918  20.283  15.739  1.00 11.46           O  
ATOM    321  HN  GLY A1513      -9.092  17.385  18.621  1.00 13.22           H  
ATOM    322  N   LYS A1514      -8.348  18.120  15.601  1.00 11.28           N  
ATOM    323  CA  LYS A1514      -8.256  18.139  14.152  1.00 10.65           C  
ATOM    324  C   LYS A1514      -9.470  17.514  13.479  1.00  9.98           C  
ATOM    325  O   LYS A1514     -10.042  16.522  13.947  1.00  8.94           O  
ATOM    326  CB  LYS A1514      -7.010  17.389  13.706  1.00 20.72           C  
ATOM    327  CG  LYS A1514      -5.725  18.043  14.150  1.00 41.89           C  
ATOM    328  CD  LYS A1514      -4.513  17.119  13.949  1.00 52.50           C  
ATOM    329  CE  LYS A1514      -4.142  16.932  12.487  1.00 48.43           C  
ATOM    330  NZ  LYS A1514      -4.864  15.728  11.946  1.00 57.81           N1+
ATOM    331  HN  LYS A1514      -8.208  17.348  15.952  1.00 13.59           H  
ATOM    332  HZ1 LYS A1514      -4.635  15.593  11.096  1.00 69.42           H  
ATOM    333  HZ2 LYS A1514      -4.650  15.007  12.421  1.00 69.42           H  
ATOM    334  HZ3 LYS A1514      -5.743  15.854  11.992  1.00 69.42           H  
ATOM    335  N   TYR A1515      -9.801  18.077  12.327  1.00  8.99           N  
ATOM    336  CA  TYR A1515     -10.871  17.599  11.488  1.00  7.35           C  
ATOM    337  C   TYR A1515     -10.359  17.503  10.080  1.00 11.07           C  
ATOM    338  O   TYR A1515      -9.507  18.318   9.680  1.00 13.80           O  
ATOM    339  CB  TYR A1515     -12.088  18.547  11.527  1.00  7.10           C  
ATOM    340  CG  TYR A1515     -12.683  18.545  12.932  1.00  7.18           C  
ATOM    341  CD1 TYR A1515     -12.128  19.334  13.922  1.00  8.18           C  
ATOM    342  CD2 TYR A1515     -13.710  17.706  13.274  1.00  7.25           C  
ATOM    343  CE1 TYR A1515     -12.559  19.253  15.227  1.00  7.39           C  
ATOM    344  CE2 TYR A1515     -14.163  17.623  14.603  1.00  7.93           C  
ATOM    345  CZ  TYR A1515     -13.598  18.400  15.560  1.00  7.45           C  
ATOM    346  OH  TYR A1515     -14.084  18.294  16.878  1.00  7.64           O  
ATOM    347  HN  TYR A1515      -9.400  18.765  12.003  1.00 10.84           H  
ATOM    348  HH  TYR A1515     -13.655  18.809  17.385  1.00  8.95           H  
ATOM    349  N   LYS A1516     -10.923  16.579   9.333  1.00  8.18           N  
ATOM    350  CA  LYS A1516     -10.758  16.585   7.872  1.00  7.35           C  
ATOM    351  C   LYS A1516     -11.927  17.371   7.293  1.00  7.09           C  
ATOM    352  O   LYS A1516     -13.080  17.143   7.621  1.00  7.02           O  
ATOM    353  CB  LYS A1516     -10.695  15.159   7.341  1.00  7.61           C  
ATOM    354  CG  LYS A1516     -10.104  15.094   5.971  1.00 21.30           C  
ATOM    355  CD  LYS A1516      -8.595  15.431   5.980  1.00 25.70           C  
ATOM    356  CE  LYS A1516      -7.763  14.299   6.611  1.00 43.47           C  
ATOM    357  NZ  LYS A1516      -6.289  14.430   6.300  1.00 35.32           N1+
ATOM    358  HN  LYS A1516     -11.406  15.934   9.633  1.00  9.88           H  
ATOM    359  HZ1 LYS A1516      -5.838  13.763   6.679  1.00 42.44           H  
ATOM    360  HZ2 LYS A1516      -6.161  14.403   5.420  1.00 42.44           H  
ATOM    361  HZ3 LYS A1516      -5.979  15.203   6.615  1.00 42.44           H  
ATOM    362  N   LEU A1517     -11.605  18.333   6.419  1.00  6.97           N  
ATOM    363  CA  LEU A1517     -12.590  19.235   5.869  1.00  9.03           C  
ATOM    364  C   LEU A1517     -12.614  19.097   4.358  1.00  7.20           C  
ATOM    365  O   LEU A1517     -11.555  19.222   3.738  1.00  9.39           O  
ATOM    366  CB  LEU A1517     -12.154  20.638   6.228  1.00  7.53           C  
ATOM    367  CG  LEU A1517     -13.135  21.766   6.410  1.00  8.18           C  
ATOM    368  CD1 LEU A1517     -13.926  22.069   5.137  1.00 13.19           C  
ATOM    369  CD2 LEU A1517     -14.054  21.475   7.588  1.00 12.22           C  
ATOM    370  HN  LEU A1517     -10.807  18.475   6.133  1.00  8.08           H  
ATOM    371  N   LEU A1518     -13.781  18.858   3.789  1.00  6.73           N  
ATOM    372  CA  LEU A1518     -13.974  18.811   2.354  1.00  6.78           C  
ATOM    373  C   LEU A1518     -14.533  20.161   1.981  1.00  6.58           C  
ATOM    374  O   LEU A1518     -15.686  20.447   2.264  1.00  6.48           O  
ATOM    375  CB  LEU A1518     -14.905  17.692   1.941  1.00  6.92           C  
ATOM    376  CG  LEU A1518     -15.412  17.557   0.554  1.00  8.38           C  
ATOM    377  CD1 LEU A1518     -14.221  17.415  -0.430  1.00  7.72           C  
ATOM    378  CD2 LEU A1518     -16.402  16.368   0.391  1.00  7.74           C  
ATOM    379  HN  LEU A1518     -14.504  18.713   4.231  1.00  7.80           H  
ATOM    380  N   PHE A1519     -13.713  20.992   1.332  1.00  6.55           N  
ATOM    381  CA  PHE A1519     -14.290  22.238   0.842  1.00  6.39           C  
ATOM    382  C   PHE A1519     -15.156  21.992  -0.389  1.00  6.47           C  
ATOM    383  O   PHE A1519     -15.037  21.002  -1.091  1.00  6.65           O  
ATOM    384  CB  PHE A1519     -13.162  23.223   0.502  1.00  6.37           C  
ATOM    385  CG  PHE A1519     -12.409  23.701   1.716  1.00  6.31           C  
ATOM    386  CD1 PHE A1519     -12.949  24.743   2.510  1.00  6.15           C  
ATOM    387  CD2 PHE A1519     -11.245  23.124   2.087  1.00  7.83           C  
ATOM    388  CE1 PHE A1519     -12.333  25.203   3.662  1.00  7.44           C  
ATOM    389  CE2 PHE A1519     -10.594  23.511   3.279  1.00 12.83           C  
ATOM    390  CZ  PHE A1519     -11.108  24.604   4.043  1.00  9.96           C  
ATOM    391  HN  PHE A1519     -12.877  20.869   1.173  1.00  7.58           H  
ATOM    392  N   ASP A1520     -16.036  22.968  -0.685  1.00  7.17           N  
ATOM    393  CA  ASP A1520     -16.996  22.813  -1.761  1.00  7.20           C  
ATOM    394  C   ASP A1520     -16.334  22.715  -3.150  1.00  7.33           C  
ATOM    395  O   ASP A1520     -16.999  22.274  -4.064  1.00  7.47           O  
ATOM    396  CB  ASP A1520     -18.015  23.954  -1.762  1.00  7.18           C  
ATOM    397  CG  ASP A1520     -19.033  23.890  -0.655  1.00  9.70           C  
ATOM    398  OD1 ASP A1520     -19.014  22.913   0.145  1.00  7.02           O  
ATOM    399  OD2 ASP A1520     -19.889  24.821  -0.610  1.00  7.07           O1-
ATOM    400  HN  ASP A1520     -16.087  23.720  -0.271  1.00  8.33           H  
ATOM    401  N   ASP A1521     -15.064  23.082  -3.291  1.00  7.39           N  
ATOM    402  CA  ASP A1521     -14.322  22.913  -4.555  1.00  7.52           C  
ATOM    403  C   ASP A1521     -13.756  21.508  -4.706  1.00  7.56           C  
ATOM    404  O   ASP A1521     -13.066  21.209  -5.699  1.00  7.73           O  
ATOM    405  CB  ASP A1521     -13.186  23.955  -4.704  1.00  7.61           C  
ATOM    406  CG  ASP A1521     -12.058  23.793  -3.742  1.00 10.40           C  
ATOM    407  OD1 ASP A1521     -12.119  22.948  -2.792  1.00  7.50           O  
ATOM    408  OD2 ASP A1521     -11.008  24.521  -3.848  1.00 10.11           O1-
ATOM    409  HN  ASP A1521     -14.596  23.439  -2.664  1.00  8.59           H  
ATOM    410  N   GLY A1522     -14.043  20.606  -3.779  1.00  7.47           N  
ATOM    411  CA  GLY A1522     -13.513  19.245  -3.868  1.00  7.52           C  
ATOM    412  C   GLY A1522     -12.198  19.008  -3.172  1.00  7.54           C  
ATOM    413  O   GLY A1522     -11.784  17.810  -3.035  1.00  8.76           O  
ATOM    414  HN  GLY A1522     -14.538  20.749  -3.092  1.00  8.69           H  
ATOM    415  N   TYR A1523     -11.508  20.038  -2.693  1.00  7.53           N  
ATOM    416  CA  TYR A1523     -10.246  19.847  -1.990  1.00  7.73           C  
ATOM    417  C   TYR A1523     -10.483  19.508  -0.517  1.00  7.44           C  
ATOM    418  O   TYR A1523     -11.282  20.159   0.163  1.00  7.35           O  
ATOM    419  CB  TYR A1523      -9.406  21.112  -2.030  1.00  7.61           C  
ATOM    420  CG  TYR A1523      -8.069  21.025  -1.369  1.00  8.03           C  
ATOM    421  CD1 TYR A1523      -7.103  20.111  -1.858  1.00 10.65           C  
ATOM    422  CD2 TYR A1523      -7.770  21.765  -0.284  1.00 13.35           C  
ATOM    423  CE1 TYR A1523      -5.859  20.034  -1.304  1.00 16.39           C  
ATOM    424  CE2 TYR A1523      -6.509  21.653   0.333  1.00 13.58           C  
ATOM    425  CZ  TYR A1523      -5.590  20.797  -0.169  1.00 13.29           C  
ATOM    426  OH  TYR A1523      -4.318  20.616   0.369  1.00 21.63           O  
ATOM    427  HN  TYR A1523     -11.750  20.861  -2.762  1.00  8.76           H  
ATOM    428  HH  TYR A1523      -4.222  21.102   1.047  1.00 26.01           H  
ATOM    429  N   GLU A1524      -9.718  18.539  -0.026  1.00  7.47           N  
ATOM    430  CA AGLU A1524      -9.809  18.090   1.370  0.53  7.39           C  
ATOM    431  CA BGLU A1524      -9.817  18.101   1.366  0.47  7.39           C  
ATOM    432  C   GLU A1524      -8.467  18.260   2.069  1.00  9.83           C  
ATOM    433  O   GLU A1524      -7.407  17.916   1.518  1.00 11.71           O  
ATOM    434  CB AGLU A1524     -10.202  16.599   1.461  0.53  8.61           C  
ATOM    435  CB BGLU A1524     -10.297  16.636   1.378  0.47  7.39           C  
ATOM    436  CG AGLU A1524     -11.535  16.299   0.957  0.53 11.84           C  
ATOM    437  CG BGLU A1524     -10.825  16.164   2.701  0.47 10.70           C  
ATOM    438  CD AGLU A1524     -12.146  14.991   1.498  0.53 11.19           C  
ATOM    439  CD BGLU A1524     -11.081  14.671   2.704  0.47 20.12           C  
ATOM    440  OE1AGLU A1524     -11.784  14.517   2.579  0.53 29.11           O  
ATOM    441  OE1BGLU A1524     -11.009  14.043   1.625  0.47 30.85           O  
ATOM    442  OE2AGLU A1524     -13.048  14.474   0.838  0.53 17.92           O1-
ATOM    443  OE2BGLU A1524     -11.393  14.134   3.788  0.47 31.64           O1-
ATOM    444  HN1 GLU A1524      -9.127  18.113  -0.482  0.47  8.69           H  
ATOM    445  HN2 GLU A1524      -9.127  18.116  -0.485  0.53  8.69           H  
ATOM    446  N   CYS A1525      -8.493  18.747   3.326  1.00  8.42           N  
ATOM    447  CA  CYS A1525      -7.287  18.873   4.136  1.00  8.39           C  
ATOM    448  C   CYS A1525      -7.684  18.908   5.619  1.00  9.33           C  
ATOM    449  O   CYS A1525      -8.862  18.982   5.957  1.00  7.81           O  
ATOM    450  CB  CYS A1525      -6.470  20.109   3.768  1.00 13.30           C  
ATOM    451  SG  CYS A1525      -7.279  21.646   4.139  1.00 14.72           S  
ATOM    452  HN  CYS A1525      -9.207  19.011   3.725  1.00 10.16           H  
ATOM    453  HG  CYS A1525      -6.520  22.545   3.904  1.00 17.72           H  
ATOM    454  N   ASP A1526      -6.678  18.907   6.490  1.00 10.49           N  
ATOM    455  CA  ASP A1526      -6.952  19.022   7.914  1.00 14.14           C  
ATOM    456  C   ASP A1526      -7.135  20.474   8.321  1.00 12.26           C  
ATOM    457  O   ASP A1526      -6.435  21.358   7.833  1.00 15.30           O  
ATOM    458  CB  ASP A1526      -5.806  18.479   8.757  1.00 21.72           C  
ATOM    459  CG  ASP A1526      -5.694  16.991   8.703  1.00 40.48           C  
ATOM    460  OD1 ASP A1526      -6.681  16.325   8.269  1.00 24.21           O  
ATOM    461  OD2 ASP A1526      -4.616  16.518   9.138  1.00 39.84           O1-
ATOM    462  HN  ASP A1526      -5.845  18.843   6.285  1.00 12.64           H  
ATOM    463  N   VAL A1527      -8.111  20.716   9.181  1.00  8.69           N  
ATOM    464  CA  VAL A1527      -8.379  22.026   9.763  1.00  8.09           C  
ATOM    465  C   VAL A1527      -8.624  21.829  11.247  1.00 12.23           C  
ATOM    466  O   VAL A1527      -9.213  20.819  11.651  1.00 16.79           O  
ATOM    467  CB  VAL A1527      -9.598  22.726   9.132  1.00 10.61           C  
ATOM    468  CG1 VAL A1527      -9.802  24.066   9.761  1.00 15.85           C  
ATOM    469  CG2 VAL A1527      -9.380  22.871   7.626  1.00 12.03           C  
ATOM    470  HN  VAL A1527      -8.657  20.110   9.454  1.00 10.49           H  
ATOM    471  N   LEU A1528      -8.177  22.779  12.056  1.00 10.19           N  
ATOM    472  CA  LEU A1528      -8.433  22.739  13.489  1.00 12.68           C  
ATOM    473  C   LEU A1528      -9.841  23.200  13.851  1.00 11.68           C  
ATOM    474  O   LEU A1528     -10.437  24.072  13.195  1.00 10.69           O  
ATOM    475  CB  LEU A1528      -7.413  23.618  14.237  1.00 17.25           C  
ATOM    476  CG  LEU A1528      -5.967  23.091  14.219  1.00 17.09           C  
ATOM    477  CD1 LEU A1528      -5.089  24.233  14.757  1.00 27.78           C  
ATOM    478  CD2 LEU A1528      -5.812  21.876  15.056  1.00 18.55           C  
ATOM    479  HN  LEU A1528      -7.721  23.461  11.799  1.00 12.28           H  
ATOM    480  N   GLY A1529     -10.369  22.614  14.936  1.00  7.02           N  
ATOM    481  CA  GLY A1529     -11.672  22.971  15.416  1.00  8.76           C  
ATOM    482  C   GLY A1529     -11.815  24.434  15.721  1.00 10.16           C  
ATOM    483  O   GLY A1529     -12.892  24.979  15.546  1.00  9.22           O  
ATOM    484  HN  GLY A1529      -9.976  22.007  15.402  1.00  8.48           H  
ATOM    485  N   LYS A1530     -10.741  25.091  16.179  1.00 10.22           N  
ATOM    486  CA  LYS A1530     -10.789  26.524  16.455  1.00 13.12           C  
ATOM    487  C   LYS A1530     -10.986  27.359  15.192  1.00 17.18           C  
ATOM    488  O   LYS A1530     -11.343  28.539  15.293  1.00 14.95           O  
ATOM    489  CB  LYS A1530      -9.542  26.945  17.208  1.00 22.57           C  
ATOM    490  CG  LYS A1530      -8.302  26.911  16.439  1.00 39.96           C  
ATOM    491  CD  LYS A1530      -7.115  27.404  17.284  1.00 48.27           C  
ATOM    492  CE  LYS A1530      -5.813  27.493  16.447  1.00 54.92           C  
ATOM    493  NZ  LYS A1530      -5.911  28.427  15.259  1.00 47.27           N1+
ATOM    494  HN  LYS A1530      -9.978  24.727  16.336  1.00 12.32           H  
ATOM    495  HZ1 LYS A1530      -5.134  28.449  14.825  1.00 56.77           H  
ATOM    496  HZ2 LYS A1530      -6.545  28.144  14.702  1.00 56.77           H  
ATOM    497  HZ3 LYS A1530      -6.111  29.248  15.535  1.00 56.77           H  
ATOM    498  N   ASP A1531     -10.800  26.785  14.020  1.00 10.82           N  
ATOM    499  CA  ASP A1531     -10.911  27.482  12.756  1.00 15.54           C  
ATOM    500  C   ASP A1531     -12.138  27.078  11.952  1.00  7.43           C  
ATOM    501  O   ASP A1531     -12.217  27.381  10.770  1.00  8.28           O  
ATOM    502  CB  ASP A1531      -9.632  27.278  11.962  1.00 16.31           C  
ATOM    503  CG  ASP A1531      -8.454  27.926  12.629  1.00 25.10           C  
ATOM    504  OD1 ASP A1531      -8.627  29.019  13.245  1.00 22.39           O  
ATOM    505  OD2 ASP A1531      -7.403  27.271  12.633  1.00 24.24           O1-
ATOM    506  HN  ASP A1531     -10.599  25.955  13.927  1.00 13.04           H  
ATOM    507  N   ILE A1532     -13.101  26.424  12.581  1.00  9.04           N  
ATOM    508  CA  ILE A1532     -14.339  25.968  11.974  1.00  6.84           C  
ATOM    509  C   ILE A1532     -15.491  26.699  12.632  1.00  8.93           C  
ATOM    510  O   ILE A1532     -15.586  26.739  13.881  1.00  6.81           O  
ATOM    511  CB  ILE A1532     -14.528  24.445  12.125  1.00  6.79           C  
ATOM    512  CG1 ILE A1532     -13.456  23.721  11.365  1.00  7.99           C  
ATOM    513  CG2 ILE A1532     -15.914  24.025  11.698  1.00  7.02           C  
ATOM    514  CD1 ILE A1532     -13.380  22.220  11.674  1.00 10.46           C  
ATOM    515  HN  ILE A1532     -13.056  26.221  13.416  1.00 10.91           H  
ATOM    516  N   LEU A1533     -16.342  27.304  11.811  1.00  6.81           N  
ATOM    517  CA  LEU A1533     -17.571  27.961  12.244  1.00  6.79           C  
ATOM    518  C   LEU A1533     -18.764  27.088  11.867  1.00  6.72           C  
ATOM    519  O   LEU A1533     -18.922  26.748  10.699  1.00  6.94           O  
ATOM    520  CB  LEU A1533     -17.708  29.337  11.593  1.00  6.85           C  
ATOM    521  CG  LEU A1533     -16.589  30.343  11.801  1.00  7.40           C  
ATOM    522  CD1 LEU A1533     -16.786  31.588  10.958  1.00 11.31           C  
ATOM    523  CD2 LEU A1533     -16.506  30.715  13.291  1.00  8.92           C  
ATOM    524  HN  LEU A1533     -16.223  27.348  10.961  1.00  7.89           H  
ATOM    525  N   LEU A1534     -19.587  26.724  12.844  1.00  6.68           N  
ATOM    526  CA  LEU A1534     -20.749  25.825  12.658  1.00  6.63           C  
ATOM    527  C   LEU A1534     -21.921  26.624  12.115  1.00  9.37           C  
ATOM    528  O   LEU A1534     -22.916  26.896  12.806  1.00 10.89           O  
ATOM    529  CB  LEU A1534     -21.108  25.180  13.974  1.00  6.61           C  
ATOM    530  CG  LEU A1534     -20.054  24.208  14.499  1.00  9.42           C  
ATOM    531  CD1 LEU A1534     -20.469  23.790  15.906  1.00 13.49           C  
ATOM    532  CD2 LEU A1534     -19.805  22.994  13.637  1.00 11.47           C  
ATOM    533  HN  LEU A1534     -19.496  26.989  13.657  1.00  7.97           H  
ATOM    534  N   CYS A1535     -21.749  27.092  10.880  1.00  9.08           N  
ATOM    535  CA  CYS A1535     -22.731  27.942  10.212  1.00  6.76           C  
ATOM    536  C   CYS A1535     -23.318  27.205   9.013  1.00  7.81           C  
ATOM    537  O   CYS A1535     -22.611  26.964   8.046  1.00  7.45           O  
ATOM    538  CB  CYS A1535     -22.112  29.243   9.717  1.00  8.80           C  
ATOM    539  SG  CYS A1535     -21.567  30.347  11.021  1.00 11.79           S  
ATOM    540  HN  CYS A1535     -21.055  26.927  10.399  1.00 10.95           H  
ATOM    541  HG  CYS A1535     -22.507  30.639  11.706  1.00 14.21           H  
ATOM    542  N   ASP A1536     -24.608  26.821   9.113  1.00  7.52           N  
ATOM    543  CA  ASP A1536     -25.348  26.252   8.008  1.00  6.66           C  
ATOM    544  C   ASP A1536     -26.815  26.499   8.273  1.00  9.88           C  
ATOM    545  O   ASP A1536     -27.483  25.673   8.912  1.00 10.42           O  
ATOM    546  CB  ASP A1536     -25.093  24.756   7.919  1.00  7.40           C  
ATOM    547  CG  ASP A1536     -25.907  24.121   6.796  1.00  9.87           C  
ATOM    548  OD1 ASP A1536     -26.292  24.854   5.856  1.00  8.67           O  
ATOM    549  OD2 ASP A1536     -26.157  22.874   6.878  1.00 10.52           O1-
ATOM    550  HN  ASP A1536     -25.071  26.889   9.835  1.00  9.08           H  
ATOM    551  N   PRO A1537     -27.358  27.641   7.842  1.00  8.32           N  
ATOM    552  CA  PRO A1537     -26.672  28.714   7.111  1.00  6.77           C  
ATOM    553  C   PRO A1537     -25.960  29.743   7.975  1.00  6.79           C  
ATOM    554  O   PRO A1537     -26.186  29.861   9.186  1.00  9.14           O  
ATOM    555  CB  PRO A1537     -27.831  29.362   6.407  1.00  8.56           C  
ATOM    556  CG  PRO A1537     -28.927  29.249   7.399  1.00 12.83           C  
ATOM    557  CD  PRO A1537     -28.791  27.931   8.000  1.00 13.54           C  
ATOM    558  N   ILE A1538     -25.126  30.540   7.309  1.00  6.85           N  
ATOM    559  CA  ILE A1538     -24.629  31.788   7.896  1.00  9.07           C  
ATOM    560  C   ILE A1538     -25.836  32.612   8.295  1.00 11.71           C  
ATOM    561  O   ILE A1538     -26.765  32.744   7.467  1.00  7.68           O  
ATOM    562  CB  ILE A1538     -23.741  32.540   6.885  1.00  6.99           C  
ATOM    563  CG1 ILE A1538     -22.472  31.731   6.608  1.00  6.96           C  
ATOM    564  CG2 ILE A1538     -23.337  33.914   7.421  1.00  7.08           C  
ATOM    565  CD1 ILE A1538     -21.772  32.153   5.318  1.00  9.65           C  
ATOM    566  HN  ILE A1538     -24.832  30.382   6.517  1.00  7.95           H  
ATOM    567  N   PRO A1539     -25.898  33.179   9.504  1.00  8.27           N  
ATOM    568  CA  PRO A1539     -27.120  33.875   9.941  1.00  7.21           C  
ATOM    569  C   PRO A1539     -27.382  35.194   9.257  1.00  7.14           C  
ATOM    570  O   PRO A1539     -26.507  35.868   8.709  1.00  7.55           O  
ATOM    571  CB  PRO A1539     -26.925  34.112  11.443  1.00  9.87           C  
ATOM    572  CG  PRO A1539     -25.476  33.941  11.681  1.00 13.34           C  
ATOM    573  CD  PRO A1539     -24.947  33.017  10.635  1.00  8.50           C  
ATOM    574  N   LEU A1540     -28.659  35.591   9.326  1.00  7.18           N  
ATOM    575  CA  LEU A1540     -29.024  36.920   8.856  1.00  7.31           C  
ATOM    576  C   LEU A1540     -28.204  38.003   9.537  1.00  7.40           C  
ATOM    577  O   LEU A1540     -27.874  37.935  10.722  1.00  8.54           O  
ATOM    578  CB  LEU A1540     -30.517  37.163   9.102  1.00  9.35           C  
ATOM    579  CG  LEU A1540     -31.521  36.263   8.374  1.00 12.97           C  
ATOM    580  CD1 LEU A1540     -32.949  36.680   8.747  1.00 23.08           C  
ATOM    581  CD2 LEU A1540     -31.342  36.364   6.904  1.00 22.80           C  
ATOM    582  HN  LEU A1540     -29.310  35.122   9.634  1.00  8.58           H  
ATOM    583  N   ASP A1541     -27.951  39.046   8.788  1.00  7.51           N  
ATOM    584  CA  ASP A1541     -27.307  40.277   9.190  1.00  7.64           C  
ATOM    585  C   ASP A1541     -25.818  40.099   9.445  1.00  7.61           C  
ATOM    586  O   ASP A1541     -25.181  41.080   9.905  1.00 16.37           O  
ATOM    587  CB  ASP A1541     -27.986  40.876  10.416  1.00 11.04           C  
ATOM    588  CG  ASP A1541     -29.509  41.136  10.190  1.00 13.18           C  
ATOM    589  OD1 ASP A1541     -29.877  41.540   9.065  1.00 12.96           O  
ATOM    590  OD2 ASP A1541     -30.296  40.810  11.137  1.00 20.98           O1-
ATOM    591  HN  ASP A1541     -28.166  39.065   7.956  1.00  8.74           H  
ATOM    592  N   THR A1542     -25.232  39.011   8.949  1.00  9.22           N  
ATOM    593  CA  THR A1542     -23.790  38.778   8.999  1.00  7.48           C  
ATOM    594  C   THR A1542     -23.086  39.538   7.876  1.00  7.58           C  
ATOM    595  O   THR A1542     -23.495  39.478   6.732  1.00  7.59           O  
ATOM    596  CB  THR A1542     -23.497  37.270   8.864  1.00  8.39           C  
ATOM    597  CG2 THR A1542     -22.034  37.028   9.061  1.00  7.59           C  
ATOM    598  OG1 THR A1542     -24.185  36.531   9.910  1.00  9.46           O  
ATOM    599  HN  THR A1542     -25.662  38.372   8.566  1.00 11.12           H  
ATOM    600  HG1 THR A1542     -25.014  36.651   9.848  1.00 11.40           H  
ATOM    601  N   GLU A1543     -21.968  40.219   8.193  1.00  7.66           N  
ATOM    602  CA AGLU A1543     -21.113  40.755   7.148  0.73  7.76           C  
ATOM    603  CA BGLU A1543     -21.102  40.757   7.156  0.27  7.76           C  
ATOM    604  C   GLU A1543     -20.260  39.625   6.559  1.00  7.67           C  
ATOM    605  O   GLU A1543     -19.641  38.877   7.300  1.00  7.58           O  
ATOM    606  CB AGLU A1543     -20.208  41.867   7.673  0.73 11.20           C  
ATOM    607  CB BGLU A1543     -20.178  41.835   7.725  0.27 12.90           C  
ATOM    608  CG AGLU A1543     -19.543  42.654   6.504  0.73 19.37           C  
ATOM    609  CG BGLU A1543     -19.355  42.538   6.642  0.27 20.08           C  
ATOM    610  CD AGLU A1543     -18.439  43.568   7.015  0.73 28.07           C  
ATOM    611  CD BGLU A1543     -20.188  43.517   5.860  0.27 14.36           C  
ATOM    612  OE1AGLU A1543     -18.694  44.367   7.973  0.73 48.11           O  
ATOM    613  OE1BGLU A1543     -20.998  44.205   6.502  0.27 31.25           O  
ATOM    614  OE2AGLU A1543     -17.339  43.429   6.497  0.73 10.22           O1-
ATOM    615  OE2BGLU A1543     -20.077  43.572   4.627  0.27 24.66           O1-
ATOM    616  HN  GLU A1543     -21.697  40.377   8.994  1.00  8.92           H  
ATOM    617  N   VAL A1544     -20.292  39.528   5.236  1.00  7.69           N  
ATOM    618  CA  VAL A1544     -19.636  38.441   4.504  1.00  7.62           C  
ATOM    619  C   VAL A1544     -18.974  39.045   3.276  1.00  7.75           C  
ATOM    620  O   VAL A1544     -19.013  40.263   3.046  1.00  7.89           O  
ATOM    621  CB  VAL A1544     -20.612  37.323   4.084  1.00  7.51           C  
ATOM    622  CG1 VAL A1544     -21.288  36.724   5.281  1.00  7.40           C  
ATOM    623  CG2 VAL A1544     -21.584  37.873   3.149  1.00  7.92           C  
ATOM    624  HN  VAL A1544     -20.696  40.089   4.725  1.00  8.95           H  
ATOM    625  N   THR A1545     -18.269  38.215   2.557  1.00  7.72           N  
ATOM    626  CA  THR A1545     -17.658  38.585   1.282  1.00  7.84           C  
ATOM    627  C   THR A1545     -18.280  37.712   0.203  1.00  7.79           C  
ATOM    628  O   THR A1545     -18.340  36.487   0.369  1.00  8.30           O  
ATOM    629  CB  THR A1545     -16.137  38.373   1.334  1.00  7.87           C  
ATOM    630  CG2 THR A1545     -15.506  38.655  -0.043  1.00  8.00           C  
ATOM    631  OG1 THR A1545     -15.550  39.227   2.325  1.00  7.93           O  
ATOM    632  HN  THR A1545     -18.117  37.399   2.784  1.00  8.98           H  
ATOM    633  HG1 THR A1545     -15.874  39.054   3.081  1.00  9.52           H  
ATOM    634  N   ALA A1546     -18.765  38.321  -0.853  1.00  7.89           N  
ATOM    635  CA  ALA A1546     -19.487  37.616  -1.904  1.00  7.87           C  
ATOM    636  C   ALA A1546     -18.658  37.611  -3.163  1.00  7.98           C  
ATOM    637  O   ALA A1546     -18.395  38.652  -3.748  1.00  8.13           O  
ATOM    638  CB  ALA A1546     -20.864  38.209  -2.194  1.00  7.91           C  
ATOM    639  HN  ALA A1546     -18.690  39.166  -0.996  1.00  9.19           H  
ATOM    640  N   LEU A1547     -18.240  36.411  -3.598  1.00  7.92           N  
ATOM    641  CA  LEU A1547     -17.477  36.275  -4.820  1.00  8.03           C  
ATOM    642  C   LEU A1547     -18.307  36.401  -6.089  1.00  8.11           C  
ATOM    643  O   LEU A1547     -19.425  35.915  -6.181  1.00  8.04           O  
ATOM    644  CB  LEU A1547     -16.835  34.871  -4.833  1.00  7.94           C  
ATOM    645  CG  LEU A1547     -15.836  34.628  -3.715  1.00  7.88           C  
ATOM    646  CD1 LEU A1547     -15.518  33.095  -3.705  1.00  7.78           C  
ATOM    647  CD2 LEU A1547     -14.525  35.430  -3.890  1.00  8.02           C  
ATOM    648  HN  LEU A1547     -18.391  35.667  -3.195  1.00  9.22           H  
ATOM    649  N   SER A1548     -17.768  37.136  -7.047  1.00  8.27           N  
ATOM    650  CA ASER A1548     -18.334  37.341  -8.379  0.22  8.39           C  
ATOM    651  CA BSER A1548     -18.313  37.181  -8.393  0.78  8.38           C  
ATOM    652  C   SER A1548     -17.152  37.438  -9.333  1.00  8.54           C  
ATOM    653  O   SER A1548     -16.037  37.697  -8.904  1.00  9.89           O  
ATOM    654  CB ASER A1548     -19.186  38.625  -8.482  0.22  8.49           C  
ATOM    655  CB BSER A1548     -19.399  38.230  -8.532  0.78 10.19           C  
ATOM    656  OG ASER A1548     -20.339  38.624  -7.648  0.22  8.79           O  
ATOM    657  OG BSER A1548     -18.865  39.503  -8.348  0.78  8.58           O  
ATOM    658  HN1 SER A1548     -17.071  37.629  -6.940  0.78  9.65           H  
ATOM    659  HN2 SER A1548     -17.025  37.555  -6.943  0.22  9.65           H  
ATOM    660  HG ASER A1548     -20.111  38.549  -6.843  0.22 10.61           H  
ATOM    661  HG BSER A1548     -19.468  40.082  -8.426  0.78 10.01           H  
ATOM    662  N   GLU A1549     -17.395  37.285 -10.642  1.00  8.65           N  
ATOM    663  CA  GLU A1549     -16.300  37.335 -11.597  1.00  8.80           C  
ATOM    664  C   GLU A1549     -15.496  38.625 -11.482  1.00  8.95           C  
ATOM    665  O   GLU A1549     -16.043  39.735 -11.535  1.00  9.26           O  
ATOM    666  CB  GLU A1549     -16.787  37.130 -13.041  1.00 11.52           C  
ATOM    667  CG  GLU A1549     -15.648  36.937 -13.963  1.00 11.59           C  
ATOM    668  CD  GLU A1549     -16.049  36.314 -15.315  1.00 13.90           C  
ATOM    669  OE1 GLU A1549     -16.898  35.405 -15.354  1.00 11.17           O  
ATOM    670  OE2 GLU A1549     -15.495  36.734 -16.346  1.00 13.53           O1-
ATOM    671  HN  GLU A1549     -18.171  37.153 -10.989  1.00 10.10           H  
ATOM    672  N   ASP A1550     -14.185  38.434 -11.295  1.00 10.60           N  
ATOM    673  CA  ASP A1550     -13.169  39.470 -11.104  1.00  9.12           C  
ATOM    674  C   ASP A1550     -13.356  40.260  -9.819  1.00 13.99           C  
ATOM    675  O   ASP A1550     -12.814  41.364  -9.686  1.00 13.03           O  
ATOM    676  CB  ASP A1550     -13.157  40.415 -12.303  1.00  9.36           C  
ATOM    677  CG  ASP A1550     -12.777  39.706 -13.598  1.00 13.65           C  
ATOM    678  OD1 ASP A1550     -11.955  38.776 -13.572  1.00 13.96           O  
ATOM    679  OD2 ASP A1550     -13.400  40.019 -14.666  1.00 15.83           O1-
ATOM    680  HN  ASP A1550     -13.841  37.647 -11.275  1.00 12.78           H  
ATOM    681  N   GLU A1551     -14.075  39.723  -8.831  1.00  8.86           N  
ATOM    682  CA  GLU A1551     -14.257  40.403  -7.536  1.00  8.81           C  
ATOM    683  C   GLU A1551     -13.933  39.459  -6.383  1.00  9.20           C  
ATOM    684  O   GLU A1551     -14.484  38.347  -6.302  1.00  9.16           O  
ATOM    685  CB  GLU A1551     -15.676  40.942  -7.415  1.00 10.82           C  
ATOM    686  CG  GLU A1551     -16.012  42.037  -8.455  1.00 10.87           C  
ATOM    687  CD  GLU A1551     -17.411  42.694  -8.229  1.00 28.15           C  
ATOM    688  OE1 GLU A1551     -18.003  42.609  -7.110  1.00 37.46           O  
ATOM    689  OE2 GLU A1551     -17.931  43.305  -9.187  1.00 35.16           O1-
ATOM    690  HN  GLU A1551     -14.472  38.961  -8.881  1.00 10.36           H  
ATOM    691  N   TYR A1552     -12.964  39.853  -5.521  1.00  8.64           N  
ATOM    692  CA  TYR A1552     -12.439  38.966  -4.480  1.00  8.50           C  
ATOM    693  C   TYR A1552     -12.722  39.466  -3.083  1.00  8.43           C  
ATOM    694  O   TYR A1552     -12.633  38.675  -2.124  1.00 11.67           O  
ATOM    695  CB  TYR A1552     -10.906  38.812  -4.651  1.00  8.59           C  
ATOM    696  CG  TYR A1552     -10.554  38.435  -6.042  1.00  8.70           C  
ATOM    697  CD1 TYR A1552     -10.555  37.083  -6.462  1.00  8.61           C  
ATOM    698  CD2 TYR A1552     -10.316  39.405  -6.999  1.00  8.90           C  
ATOM    699  CE1 TYR A1552     -10.325  36.747  -7.775  1.00  8.71           C  
ATOM    700  CE2 TYR A1552     -10.062  39.086  -8.283  1.00 13.26           C  
ATOM    701  CZ  TYR A1552     -10.049  37.760  -8.689  1.00  8.92           C  
ATOM    702  OH  TYR A1552      -9.779  37.495 -10.027  1.00  9.34           O  
ATOM    703  HN  TYR A1552     -12.600  40.633  -5.529  1.00 10.40           H  
ATOM    704  HH  TYR A1552      -9.813  36.668 -10.168  1.00 11.27           H  
ATOM    705  N   PHE A1553     -13.078  40.731  -2.943  1.00  9.14           N  
ATOM    706  CA  PHE A1553     -13.195  41.341  -1.632  1.00 12.64           C  
ATOM    707  C   PHE A1553     -14.494  42.100  -1.468  1.00 13.08           C  
ATOM    708  O   PHE A1553     -14.536  42.979  -0.629  1.00 12.17           O  
ATOM    709  CB  PHE A1553     -12.005  42.267  -1.367  1.00 14.64           C  
ATOM    710  CG  PHE A1553     -10.704  41.609  -1.549  1.00 16.62           C  
ATOM    711  CD1 PHE A1553     -10.272  40.640  -0.655  1.00 40.93           C  
ATOM    712  CD2 PHE A1553      -9.901  41.889  -2.634  1.00 18.29           C  
ATOM    713  CE1 PHE A1553      -9.102  39.990  -0.872  1.00 47.84           C  
ATOM    714  CE2 PHE A1553      -8.730  41.299  -2.793  1.00 14.52           C  
ATOM    715  CZ  PHE A1553      -8.314  40.357  -1.943  1.00 32.49           C  
ATOM    716  HN  PHE A1553     -13.258  41.262  -3.595  1.00 11.03           H  
ATOM    717  N   SER A1554     -15.556  41.774  -2.234  1.00  9.53           N  
ATOM    718  CA  SER A1554     -16.818  42.498  -2.190  1.00  9.52           C  
ATOM    719  C   SER A1554     -17.558  42.202  -0.893  1.00 12.14           C  
ATOM    720  O   SER A1554     -18.171  41.145  -0.708  1.00  8.78           O  
ATOM    721  CB  SER A1554     -17.692  42.161  -3.407  1.00 12.19           C  
ATOM    722  OG  SER A1554     -18.920  42.929  -3.385  1.00 16.56           O  
ATOM    723  HN  SER A1554     -15.556  41.123  -2.795  1.00 11.49           H  
ATOM    724  HG  SER A1554     -18.748  43.746  -3.474  1.00 19.92           H  
ATOM    725  N   ALA A1555     -17.511  43.134   0.055  1.00  8.14           N  
ATOM    726  CA  ALA A1555     -18.243  42.935   1.301  1.00  7.07           C  
ATOM    727  C   ALA A1555     -19.741  43.153   1.091  1.00  9.98           C  
ATOM    728  O   ALA A1555     -20.171  43.984   0.293  1.00 14.19           O  
ATOM    729  CB  ALA A1555     -17.745  43.913   2.356  1.00 10.84           C  
ATOM    730  HN  ALA A1555     -17.074  43.873   0.004  1.00  9.83           H  
ATOM    731  N   GLY A1556     -20.554  42.393   1.850  1.00  7.08           N  
ATOM    732  CA  GLY A1556     -21.974  42.581   1.837  1.00  6.34           C  
ATOM    733  C   GLY A1556     -22.533  42.019   3.119  1.00  5.06           C  
ATOM    734  O   GLY A1556     -21.800  41.559   3.984  1.00  5.73           O  
ATOM    735  HN  GLY A1556     -20.286  41.767   2.375  1.00  8.55           H  
ATOM    736  N   VAL A1557     -23.853  42.083   3.218  1.00  7.82           N  
ATOM    737  CA  VAL A1557     -24.583  41.661   4.412  1.00  6.12           C  
ATOM    738  C   VAL A1557     -25.636  40.632   4.029  1.00  5.78           C  
ATOM    739  O   VAL A1557     -26.417  40.825   3.096  1.00  7.20           O  
ATOM    740  CB  VAL A1557     -25.246  42.868   5.111  1.00  8.42           C  
ATOM    741  CG1 VAL A1557     -26.011  42.392   6.359  1.00  7.60           C  
ATOM    742  CG2 VAL A1557     -24.154  43.880   5.501  1.00 11.50           C  
ATOM    743  HN  VAL A1557     -24.364  42.375   2.591  1.00  9.44           H  
ATOM    744  N   VAL A1558     -25.665  39.520   4.761  1.00  6.32           N  
ATOM    745  CA  VAL A1558     -26.699  38.527   4.532  1.00  5.76           C  
ATOM    746  C   VAL A1558     -28.067  39.043   4.919  1.00  6.23           C  
ATOM    747  O   VAL A1558     -28.319  39.441   6.082  1.00  7.92           O  
ATOM    748  CB  VAL A1558     -26.368  37.240   5.300  1.00  6.65           C  
ATOM    749  CG1 VAL A1558     -27.511  36.188   5.119  1.00  7.35           C  
ATOM    750  CG2 VAL A1558     -25.005  36.622   4.898  1.00  8.11           C  
ATOM    751  HN  VAL A1558     -25.106  39.324   5.384  1.00  7.64           H  
ATOM    752  N   LYS A1559     -29.001  39.003   3.985  1.00  8.48           N  
ATOM    753  CA  LYS A1559     -30.382  39.444   4.169  1.00  8.90           C  
ATOM    754  C   LYS A1559     -31.372  38.296   3.959  1.00  9.41           C  
ATOM    755  O   LYS A1559     -32.582  38.473   4.152  1.00  9.53           O  
ATOM    756  CB  LYS A1559     -30.678  40.633   3.233  1.00  6.58           C  
ATOM    757  CG  LYS A1559     -29.890  41.852   3.588  1.00  8.24           C  
ATOM    758  CD  LYS A1559     -30.285  42.442   4.980  1.00 14.40           C  
ATOM    759  CE  LYS A1559     -29.437  43.585   5.375  1.00 22.12           C  
ATOM    760  NZ  LYS A1559     -29.674  44.000   6.822  1.00 28.24           N1+
ATOM    761  HN  LYS A1559     -28.853  38.707   3.191  1.00 10.24           H  
ATOM    762  HZ1 LYS A1559     -29.150  44.689   7.030  1.00 33.94           H  
ATOM    763  HZ2 LYS A1559     -30.524  44.238   6.934  1.00 33.94           H  
ATOM    764  HZ3 LYS A1559     -29.489  43.322   7.367  1.00 33.94           H  
ATOM    765  N   GLY A1560     -30.907  37.113   3.610  1.00  7.44           N  
ATOM    766  CA  GLY A1560     -31.818  36.010   3.483  1.00 11.33           C  
ATOM    767  C   GLY A1560     -31.087  34.792   2.981  1.00 12.20           C  
ATOM    768  O   GLY A1560     -29.911  34.844   2.573  1.00  8.21           O  
ATOM    769  HN  GLY A1560     -30.084  36.927   3.444  1.00  8.64           H  
ATOM    770  N   HIS A1561     -31.800  33.675   3.036  1.00 10.19           N  
ATOM    771  CA  HIS A1561     -31.264  32.425   2.531  1.00 11.62           C  
ATOM    772  C   HIS A1561     -32.450  31.584   2.113  1.00 15.73           C  
ATOM    773  O   HIS A1561     -33.558  31.731   2.643  1.00 15.59           O  
ATOM    774  CB  HIS A1561     -30.332  31.742   3.550  1.00 18.33           C  
ATOM    775  CG  HIS A1561     -30.863  31.701   4.951  1.00 16.33           C  
ATOM    776  CD2 HIS A1561     -30.454  32.350   6.063  1.00 18.16           C  
ATOM    777  ND1 HIS A1561     -31.894  30.877   5.335  1.00 27.56           N  
ATOM    778  CE1 HIS A1561     -32.109  31.026   6.625  1.00 26.35           C  
ATOM    779  NE2 HIS A1561     -31.263  31.934   7.086  1.00 24.56           N  
ATOM    780  HN  HIS A1561     -32.595  33.617   3.361  1.00 12.28           H  
ATOM    781  HD1 HIS A1561     -32.410  30.250   4.718  1.00  0.00           H  
ATOM    782  HE2 HIS A1561     -31.212  32.201   7.902  1.00 29.52           H  
ATOM    783  N   ARG A1562     -32.258  30.804   1.063  1.00 11.85           N  
ATOM    784  CA  ARG A1562     -33.342  29.963   0.615  1.00 13.38           C  
ATOM    785  C   ARG A1562     -32.731  28.787  -0.105  1.00 16.21           C  
ATOM    786  O   ARG A1562     -31.591  28.846  -0.573  1.00 13.25           O  
ATOM    787  CB  ARG A1562     -34.310  30.747  -0.274  1.00 16.70           C  
ATOM    788  CG  ARG A1562     -33.806  31.049  -1.638  1.00 16.96           C  
ATOM    789  CD  ARG A1562     -34.739  32.031  -2.367  1.00 19.57           C  
ATOM    790  NE  ARG A1562     -34.165  32.448  -3.619  1.00 21.17           N  
ATOM    791  CZ  ARG A1562     -34.691  33.396  -4.418  1.00 13.25           C  
ATOM    792  NH1 ARG A1562     -35.820  34.006  -4.068  1.00 19.03           N1+
ATOM    793  NH2 ARG A1562     -34.048  33.702  -5.538  1.00 18.94           N  
ATOM    794  HN  ARG A1562     -31.530  30.746   0.607  1.00 13.94           H  
ATOM    795  HE  ARG A1562     -33.439  32.065  -3.874  1.00 25.47           H  
ATOM    796 1HH1 ARG A1562     -36.216  33.797  -3.334  1.00 22.90           H  
ATOM    797 2HH1 ARG A1562     -36.156  34.612  -4.578  1.00 22.90           H  
ATOM    798 1HH2 ARG A1562     -33.321  33.291  -5.743  1.00 22.78           H  
ATOM    799 2HH2 ARG A1562     -34.368  34.300  -6.068  1.00 22.78           H  
ATOM    800  N   LYS A1563     -33.495  27.690  -0.167  1.00 19.33           N  
ATOM    801  CA  LYS A1563     -33.065  26.552  -0.956  1.00 23.86           C  
ATOM    802  C   LYS A1563     -33.825  26.563  -2.280  1.00 48.85           C  
ATOM    803  O   LYS A1563     -35.043  26.806  -2.313  1.00 36.83           O  
ATOM    804  CB  LYS A1563     -33.269  25.263  -0.182  1.00 23.59           C  
ATOM    805  CG  LYS A1563     -32.358  25.178   1.015  1.00 25.75           C  
ATOM    806  CD  LYS A1563     -32.397  23.748   1.637  1.00 46.18           C  
ATOM    807  CE  LYS A1563     -31.594  23.633   2.939  1.00 58.96           C  
ATOM    808  NZ  LYS A1563     -32.046  24.638   3.981  1.00 70.29           N1+
ATOM    809  HN  LYS A1563     -34.249  27.587   0.233  1.00 23.26           H  
ATOM    810  HZ1 LYS A1563     -31.582  24.527   4.732  1.00 84.40           H  
ATOM    811  HZ2 LYS A1563     -31.917  25.466   3.681  1.00 84.40           H  
ATOM    812  HZ3 LYS A1563     -32.912  24.526   4.156  1.00 84.40           H  
ATOM    813  N   GLU A1564     -33.102  26.399  -3.373  1.00 51.19           N  
ATOM    814  CA  GLU A1564     -33.697  26.264  -4.716  1.00 44.07           C  
ATOM    815  C   GLU A1564     -33.227  24.878  -5.209  1.00 49.41           C  
ATOM    816  O   GLU A1564     -32.098  24.722  -5.605  1.00 33.62           O  
ATOM    817  CB  GLU A1564     -33.319  27.398  -5.691  1.00 44.63           C  
ATOM    818  CG  GLU A1564     -33.097  28.812  -5.120  1.00 50.73           C  
ATOM    819  CD  GLU A1564     -32.600  29.940  -6.062  1.00 48.97           C  
ATOM    820  OE1 GLU A1564     -32.570  29.696  -7.237  1.00 56.00           O  
ATOM    821  OE2 GLU A1564     -32.251  31.072  -5.628  1.00 35.51           O1-
ATOM    822  HN  GLU A1564     -32.192  26.359  -3.362  1.00 61.48           H  
ATOM    823  N   SER A1565     -34.083  23.863  -5.138  1.00 52.79           N  
ATOM    824  CA  SER A1565     -33.767  22.553  -5.691  1.00 37.60           C  
ATOM    825  C   SER A1565     -32.553  21.910  -5.015  1.00 43.74           C  
ATOM    826  O   SER A1565     -31.660  21.354  -5.675  1.00 40.35           O  
ATOM    827  CB  SER A1565     -33.558  22.653  -7.204  1.00 53.76           C  
ATOM    828  OG  SER A1565     -33.065  21.423  -7.698  1.00 56.03           O  
ATOM    829  HN  SER A1565     -34.868  23.921  -4.793  1.00 63.40           H  
ATOM    830  HG  SER A1565     -32.264  21.319  -7.468  1.00 67.29           H  
ATOM    831  N   GLY A1566     -32.541  21.944  -3.674  1.00 56.04           N  
ATOM    832  CA  GLY A1566     -31.511  21.260  -2.893  1.00 40.20           C  
ATOM    833  C   GLY A1566     -30.209  22.026  -2.753  1.00 42.61           C  
ATOM    834  O   GLY A1566     -29.169  21.458  -2.345  1.00 31.70           O  
ATOM    835  HN  GLY A1566     -33.123  22.361  -3.196  1.00 67.30           H  
ATOM    836  N   GLU A1567     -30.206  23.261  -3.187  1.00 22.92           N  
ATOM    837  CA  GLU A1567     -29.024  24.094  -3.111  1.00 13.91           C  
ATOM    838  C   GLU A1567     -29.345  25.342  -2.315  1.00 10.41           C  
ATOM    839  O   GLU A1567     -30.338  26.028  -2.593  1.00 14.42           O  
ATOM    840  CB  GLU A1567     -28.543  24.465  -4.506  1.00 14.86           C  
ATOM    841  CG  GLU A1567     -28.362  23.243  -5.383  1.00 23.79           C  
ATOM    842  CD  GLU A1567     -27.559  23.578  -6.609  1.00 37.65           C  
ATOM    843  OE1 GLU A1567     -26.310  23.640  -6.490  1.00 44.16           O  
ATOM    844  OE2 GLU A1567     -28.183  23.802  -7.665  1.00 56.99           O1-
ATOM    845  HN  GLU A1567     -30.885  23.655  -3.537  1.00 27.56           H  
ATOM    846  N   LEU A1568     -28.467  25.673  -1.369  1.00  9.33           N  
ATOM    847  CA  LEU A1568     -28.612  26.907  -0.613  1.00  7.99           C  
ATOM    848  C   LEU A1568     -28.091  28.114  -1.397  1.00  9.18           C  
ATOM    849  O   LEU A1568     -27.018  28.077  -2.023  1.00  7.40           O  
ATOM    850  CB  LEU A1568     -27.857  26.801   0.694  1.00  7.72           C  
ATOM    851  CG  LEU A1568     -27.943  28.006   1.668  1.00  9.60           C  
ATOM    852  CD1 LEU A1568     -29.371  28.167   2.230  1.00 14.81           C  
ATOM    853  CD2 LEU A1568     -26.949  27.830   2.777  1.00 15.03           C  
ATOM    854  HN  LEU A1568     -27.783  25.201  -1.150  1.00 11.25           H  
ATOM    855  N   TYR A1569     -28.889  29.170  -1.339  1.00  7.32           N  
ATOM    856  CA  TYR A1569     -28.525  30.492  -1.843  1.00  6.96           C  
ATOM    857  C   TYR A1569     -28.636  31.521  -0.726  1.00 10.02           C  
ATOM    858  O   TYR A1569     -29.496  31.417   0.148  1.00  8.64           O  
ATOM    859  CB  TYR A1569     -29.457  30.931  -2.965  1.00 13.02           C  
ATOM    860  CG  TYR A1569     -29.349  30.137  -4.237  1.00 11.76           C  
ATOM    861  CD1 TYR A1569     -29.884  28.855  -4.293  1.00 16.59           C  
ATOM    862  CD2 TYR A1569     -28.739  30.664  -5.353  1.00 17.04           C  
ATOM    863  CE1 TYR A1569     -29.794  28.098  -5.467  1.00 22.72           C  
ATOM    864  CE2 TYR A1569     -28.623  29.909  -6.542  1.00 29.00           C  
ATOM    865  CZ  TYR A1569     -29.176  28.649  -6.587  1.00 35.22           C  
ATOM    866  OH  TYR A1569     -29.113  27.898  -7.761  1.00 37.76           O  
ATOM    867  HN  TYR A1569     -29.680  29.148  -1.000  1.00  8.50           H  
ATOM    868  HH  TYR A1569     -28.733  28.341  -8.365  1.00 45.36           H  
ATOM    869  N   TYR A1570     -27.786  32.554  -0.796  1.00  6.97           N  
ATOM    870  CA  TYR A1570     -27.825  33.700   0.118  1.00  6.11           C  
ATOM    871  C   TYR A1570     -28.232  34.946  -0.660  1.00  6.22           C  
ATOM    872  O   TYR A1570     -27.753  35.223  -1.760  1.00  6.28           O  
ATOM    873  CB  TYR A1570     -26.492  33.953   0.800  1.00  5.84           C  
ATOM    874  CG  TYR A1570     -26.053  32.917   1.763  1.00  5.78           C  
ATOM    875  CD1 TYR A1570     -26.528  32.916   3.055  1.00  7.16           C  
ATOM    876  CD2 TYR A1570     -25.097  31.937   1.403  1.00  5.79           C  
ATOM    877  CE1 TYR A1570     -26.097  31.960   4.020  1.00  8.42           C  
ATOM    878  CE2 TYR A1570     -24.684  30.980   2.356  1.00  5.83           C  
ATOM    879  CZ  TYR A1570     -25.181  31.009   3.628  1.00  5.99           C  
ATOM    880  OH  TYR A1570     -24.791  30.108   4.550  1.00  7.42           O  
ATOM    881  HN  TYR A1570     -27.161  32.614  -1.383  1.00  8.42           H  
ATOM    882  HH  TYR A1570     -24.236  29.576   4.214  1.00  8.96           H  
ATOM    883  N   SER A1571     -29.066  35.732  -0.023  1.00  6.32           N  
ATOM    884  CA  SER A1571     -29.340  37.103  -0.456  1.00  6.52           C  
ATOM    885  C   SER A1571     -28.352  38.029   0.223  1.00  7.23           C  
ATOM    886  O   SER A1571     -28.309  38.114   1.474  1.00  6.93           O  
ATOM    887  CB  SER A1571     -30.756  37.520  -0.077  1.00  6.82           C  
ATOM    888  OG  SER A1571     -30.906  38.876  -0.362  1.00  7.10           O  
ATOM    889  HN  SER A1571     -29.502  35.500   0.682  1.00  7.31           H  
ATOM    890  HG  SER A1571     -31.682  39.128  -0.160  1.00  8.24           H  
ATOM    891  N   ILE A1572     -27.585  38.764  -0.582  1.00  7.29           N  
ATOM    892  CA  ILE A1572     -26.511  39.610  -0.071  1.00  6.53           C  
ATOM    893  C   ILE A1572     -26.763  41.048  -0.498  1.00  8.19           C  
ATOM    894  O   ILE A1572     -26.921  41.339  -1.704  1.00  9.62           O  
ATOM    895  CB  ILE A1572     -25.144  39.168  -0.588  1.00  8.51           C  
ATOM    896  CG1 ILE A1572     -24.819  37.724  -0.255  1.00  6.46           C  
ATOM    897  CG2 ILE A1572     -24.020  40.077  -0.058  1.00  9.92           C  
ATOM    898  CD1 ILE A1572     -24.774  37.390   1.209  1.00  9.00           C  
ATOM    899  HN  ILE A1572     -27.669  38.790  -1.437  1.00  8.81           H  
ATOM    900  N   GLU A1573     -26.819  41.934   0.472  1.00  7.26           N  
ATOM    901  CA  GLU A1573     -27.016  43.339   0.201  1.00  7.87           C  
ATOM    902  C   GLU A1573     -25.678  44.044   0.185  1.00 11.03           C  
ATOM    903  O   GLU A1573     -24.839  43.852   1.078  1.00  8.15           O  
ATOM    904  CB  GLU A1573     -27.887  44.011   1.251  1.00  8.25           C  
ATOM    905  CG  GLU A1573     -28.043  45.488   0.975  1.00  9.04           C  
ATOM    906  CD  GLU A1573     -28.765  46.248   2.037  1.00 25.77           C  
ATOM    907  OE1 GLU A1573     -29.261  45.653   3.011  1.00 21.90           O  
ATOM    908  OE2 GLU A1573     -28.871  47.469   1.879  1.00 23.90           O1-
ATOM    909  HN  GLU A1573     -26.745  41.744   1.307  1.00  8.43           H  
ATOM    910  N   LYS A1574     -25.512  44.916  -0.813  1.00 10.48           N  
ATOM    911  CA  LYS A1574     -24.359  45.783  -0.857  1.00  9.33           C  
ATOM    912  C   LYS A1574     -24.849  47.133  -1.350  1.00 13.21           C  
ATOM    913  O   LYS A1574     -25.317  47.228  -2.479  1.00 10.14           O  
ATOM    914  CB  LYS A1574     -23.290  45.236  -1.768  1.00 11.17           C  
ATOM    915  CG  LYS A1574     -21.981  46.029  -1.606  1.00 15.73           C  
ATOM    916  CD  LYS A1574     -20.930  45.453  -2.534  1.00 21.62           C  
ATOM    917  CE  LYS A1574     -19.609  46.143  -2.366  1.00 22.02           C  
ATOM    918  NZ  LYS A1574     -19.081  46.094  -1.023  1.00 18.48           N1+
ATOM    919  HN  LYS A1574     -26.057  45.018  -1.470  1.00 12.63           H  
ATOM    920  HZ1 LYS A1574     -18.276  46.473  -1.000  1.00 22.24           H  
ATOM    921  HZ2 LYS A1574     -19.622  46.531  -0.468  1.00 22.24           H  
ATOM    922  HZ3 LYS A1574     -19.011  45.249  -0.755  1.00 22.24           H  
ATOM    923  N   GLU A1575     -24.722  48.153  -0.514  0.80 17.61           N  
ATOM    924  CA  GLU A1575     -25.105  49.522  -0.882  1.00 21.56           C  
ATOM    925  C   GLU A1575     -26.514  49.609  -1.472  1.00 12.81           C  
ATOM    926  O   GLU A1575     -26.734  50.348  -2.451  1.00 14.99           O  
ATOM    927  CB  GLU A1575     -24.120  50.125  -1.886  1.00 36.62           C  
ATOM    928  CG  GLU A1575     -22.720  50.471  -1.326  1.00 47.13           C  
ATOM    929  CD  GLU A1575     -22.233  51.860  -1.740  1.00 30.76           C  
ATOM    930  OE1 GLU A1575     -23.008  52.629  -2.346  0.00 24.88           O  
ATOM    931  OE2 GLU A1575     -21.059  52.175  -1.455  0.00 30.91           O1-
ATOM    932  HN  GLU A1575     -24.413  48.084   0.286  0.69 21.18           H  
ATOM    933  N   GLY A1576     -27.473  48.944  -0.822  1.00 15.36           N  
ATOM    934  CA  GLY A1576     -28.871  49.042  -1.185  1.00 19.76           C  
ATOM    935  C   GLY A1576     -29.281  48.236  -2.374  1.00 25.19           C  
ATOM    936  O   GLY A1576     -30.407  48.390  -2.851  1.00 29.39           O  
ATOM    937  HN  GLY A1576     -27.326  48.422  -0.154  1.00 18.49           H  
ATOM    938  N   GLN A1577     -28.384  47.419  -2.909  1.00 10.53           N  
ATOM    939  CA  GLN A1577     -28.698  46.515  -3.990  1.00 10.19           C  
ATOM    940  C   GLN A1577     -28.529  45.107  -3.432  1.00  9.29           C  
ATOM    941  O   GLN A1577     -27.703  44.877  -2.532  1.00 10.72           O  
ATOM    942  CB  GLN A1577     -27.790  46.730  -5.207  1.00 13.11           C  
ATOM    943  CG  GLN A1577     -28.057  48.109  -5.865  1.00 27.13           C  
ATOM    944  CD  GLN A1577     -29.500  48.227  -6.444  1.00 46.69           C  
ATOM    945  NE2 GLN A1577     -29.680  47.734  -7.661  0.00 29.73           N  
ATOM    946  OE1 GLN A1577     -30.425  48.769  -5.798  1.00 68.15           O  
ATOM    947  HN  GLN A1577     -27.565  47.372  -2.651  1.00 12.36           H  
ATOM    948 1HE2 GLN A1577     -29.023  47.370  -8.080  0.00 35.74           H  
ATOM    949 2HE2 GLN A1577     -30.455  47.772  -8.031  0.00 35.74           H  
ATOM    950  N   ARG A1578     -29.246  44.168  -4.010  1.00 10.47           N  
ATOM    951  CA  ARG A1578     -29.311  42.761  -3.575  1.00 13.10           C  
ATOM    952  C   ARG A1578     -28.994  41.841  -4.742  1.00  8.18           C  
ATOM    953  O   ARG A1578     -29.509  42.038  -5.759  1.00  8.56           O  
ATOM    954  CB  ARG A1578     -30.781  42.484  -3.206  1.00  9.20           C  
ATOM    955  CG  ARG A1578     -31.102  41.201  -2.494  1.00 13.14           C  
ATOM    956  CD  ARG A1578     -31.324  40.093  -3.439  1.00  8.14           C  
ATOM    957  NE  ARG A1578     -32.623  40.066  -4.033  1.00  8.21           N  
ATOM    958  CZ  ARG A1578     -32.846  40.228  -5.299  1.00 21.34           C  
ATOM    959  NH1 ARG A1578     -31.898  40.649  -6.110  1.00 15.47           N1+
ATOM    960  NH2 ARG A1578     -34.028  39.961  -5.779  1.00 22.99           N  
ATOM    961  HN  ARG A1578     -29.762  44.339  -4.741  1.00 12.62           H  
ATOM    962  HE  ARG A1578     -33.309  39.931  -3.513  1.00  9.58           H  
ATOM    963 1HH1 ARG A1578     -31.098  40.830  -5.793  1.00 18.62           H  
ATOM    964 2HH1 ARG A1578     -32.067  40.749  -6.967  1.00 18.62           H  
ATOM    965 1HH2 ARG A1578     -34.655  39.642  -5.249  1.00 27.64           H  
ATOM    966 2HH2 ARG A1578     -34.196  40.099  -6.633  1.00 27.64           H  
ATOM    967  N   LYS A1579     -28.177  40.826  -4.481  1.00  7.68           N  
ATOM    968  CA  LYS A1579     -27.993  39.735  -5.427  1.00  7.56           C  
ATOM    969  C   LYS A1579     -28.069  38.416  -4.676  1.00  7.13           C  
ATOM    970  O   LYS A1579     -27.696  38.356  -3.504  1.00  6.85           O  
ATOM    971  CB  LYS A1579     -26.656  39.820  -6.176  1.00  9.87           C  
ATOM    972  CG  LYS A1579     -26.595  41.020  -7.118  1.00 16.59           C  
ATOM    973  CD  LYS A1579     -25.197  41.132  -7.750  1.00 32.69           C  
ATOM    974  CE  LYS A1579     -25.020  42.479  -8.508  1.00 47.32           C  
ATOM    975  NZ  LYS A1579     -23.560  42.787  -8.803  1.00 61.03           N1+
ATOM    976  HN  LYS A1579     -27.725  40.734  -3.755  1.00  8.94           H  
ATOM    977  HZ1 LYS A1579     -23.101  42.840  -8.042  1.00 73.29           H  
ATOM    978  HZ2 LYS A1579     -23.210  42.143  -9.308  1.00 73.29           H  
ATOM    979  HZ3 LYS A1579     -23.494  43.562  -9.236  1.00 73.29           H  
ATOM    980  N   TRP A1580     -28.587  37.382  -5.360  1.00  7.19           N  
ATOM    981  CA  TRP A1580     -28.628  36.032  -4.806  1.00  6.97           C  
ATOM    982  C   TRP A1580     -27.358  35.302  -5.241  1.00  6.84           C  
ATOM    983  O   TRP A1580     -26.996  35.363  -6.412  1.00 10.86           O  
ATOM    984  CB  TRP A1580     -29.880  35.274  -5.266  1.00  8.65           C  
ATOM    985  CG  TRP A1580     -31.149  35.709  -4.574  1.00  7.40           C  
ATOM    986  CD1 TRP A1580     -32.111  36.591  -5.063  1.00  8.36           C  
ATOM    987  CD2 TRP A1580     -31.624  35.252  -3.314  1.00  7.27           C  
ATOM    988  CE2 TRP A1580     -32.874  35.889  -3.076  1.00  7.56           C  
ATOM    989  CE3 TRP A1580     -31.141  34.349  -2.351  1.00 10.06           C  
ATOM    990  NE1 TRP A1580     -33.113  36.745  -4.123  1.00  9.28           N  
ATOM    991  CZ2 TRP A1580     -33.597  35.681  -1.894  1.00  8.43           C  
ATOM    992  CZ3 TRP A1580     -31.882  34.152  -1.157  1.00  9.40           C  
ATOM    993  CH2 TRP A1580     -33.094  34.817  -0.961  1.00  8.84           C  
ATOM    994  HN  TRP A1580     -28.919  37.443  -6.151  1.00  8.35           H  
ATOM    995  HE1 TRP A1580     -33.819  37.226  -4.221  1.00 11.19           H  
ATOM    996  N   TYR A1581     -26.690  34.648  -4.301  1.00  6.56           N  
ATOM    997  CA  TYR A1581     -25.427  33.959  -4.525  1.00  6.47           C  
ATOM    998  C   TYR A1581     -25.575  32.526  -4.060  1.00  6.50           C  
ATOM    999  O   TYR A1581     -26.182  32.249  -3.018  1.00  7.96           O  
ATOM   1000  CB  TYR A1581     -24.253  34.574  -3.711  1.00  6.20           C  
ATOM   1001  CG  TYR A1581     -23.814  35.920  -4.156  1.00  7.98           C  
ATOM   1002  CD1 TYR A1581     -24.462  37.064  -3.680  1.00  8.00           C  
ATOM   1003  CD2 TYR A1581     -22.777  36.092  -5.047  1.00  8.43           C  
ATOM   1004  CE1 TYR A1581     -24.079  38.271  -4.131  1.00  7.00           C  
ATOM   1005  CE2 TYR A1581     -22.366  37.354  -5.476  1.00 14.74           C  
ATOM   1006  CZ  TYR A1581     -23.024  38.431  -4.980  1.00  9.26           C  
ATOM   1007  OH  TYR A1581     -22.586  39.715  -5.400  1.00 15.59           O  
ATOM   1008  HN  TYR A1581     -26.963  34.588  -3.488  1.00  7.59           H  
ATOM   1009  HH  TYR A1581     -23.065  40.310  -5.051  1.00 18.77           H  
ATOM   1010  N   LYS A1582     -24.938  31.614  -4.783  1.00  7.45           N  
ATOM   1011  CA  LYS A1582     -24.833  30.245  -4.282  1.00  6.99           C  
ATOM   1012  C   LYS A1582     -23.973  30.175  -3.045  1.00  6.54           C  
ATOM   1013  O   LYS A1582     -23.058  30.966  -2.845  1.00  6.27           O  
ATOM   1014  CB  LYS A1582     -24.241  29.322  -5.347  1.00 10.27           C  
ATOM   1015  CG  LYS A1582     -25.287  29.001  -6.416  1.00 16.10           C  
ATOM   1016  CD  LYS A1582     -24.929  27.821  -7.233  1.00 35.65           C  
ATOM   1017  CE  LYS A1582     -26.074  27.365  -8.124  1.00 51.82           C  
ATOM   1018  NZ  LYS A1582     -25.888  25.913  -8.568  1.00 55.53           N1+
ATOM   1019  HN  LYS A1582     -24.566  31.752  -5.547  1.00  9.00           H  
ATOM   1020  HZ1 LYS A1582     -25.857  25.379  -7.857  1.00 66.69           H  
ATOM   1021  HZ2 LYS A1582     -26.567  25.664  -9.088  1.00 66.69           H  
ATOM   1022  HZ3 LYS A1582     -25.128  25.830  -9.024  1.00 66.69           H  
ATOM   1023  N   ARG A1583     -24.259  29.177  -2.194  1.00  6.67           N  
ATOM   1024  CA  ARG A1583     -23.496  28.987  -0.981  1.00  6.46           C  
ATOM   1025  C   ARG A1583     -21.991  29.106  -1.183  1.00  6.34           C  
ATOM   1026  O   ARG A1583     -21.298  29.722  -0.375  1.00  6.05           O  
ATOM   1027  CB  ARG A1583     -23.806  27.582  -0.379  1.00  6.85           C  
ATOM   1028  CG  ARG A1583     -23.111  27.290   0.941  1.00  6.96           C  
ATOM   1029  CD  ARG A1583     -23.146  25.791   1.225  1.00  7.31           C  
ATOM   1030  NE  ARG A1583     -24.460  25.186   1.392  1.00  7.74           N  
ATOM   1031  CZ  ARG A1583     -25.105  24.959   2.565  1.00  7.93           C  
ATOM   1032  NH1 ARG A1583     -24.614  25.410   3.693  1.00  8.06           N1+
ATOM   1033  NH2 ARG A1583     -26.247  24.220   2.610  1.00  8.48           N  
ATOM   1034  HN  ARG A1583     -24.891  28.605  -2.308  1.00  7.73           H  
ATOM   1035  HE  ARG A1583     -24.878  24.969   0.673  1.00  9.01           H  
ATOM   1036 1HH1 ARG A1583     -23.868  25.838   3.700  1.00  9.73           H  
ATOM   1037 2HH1 ARG A1583     -25.037  25.277   4.429  1.00  9.73           H  
ATOM   1038 1HH2 ARG A1583     -26.604  23.941   1.879  1.00  9.90           H  
ATOM   1039 2HH2 ARG A1583     -26.676  24.142   3.351  1.00  9.90           H  
ATOM   1040  N   MET A1584     -21.462  28.434  -2.177  1.00  6.66           N  
ATOM   1041  CA  MET A1584     -19.986  28.382  -2.217  1.00  6.65           C  
ATOM   1042  C   MET A1584     -19.343  29.707  -2.634  1.00  6.36           C  
ATOM   1043  O   MET A1584     -18.190  29.815  -2.475  1.00  6.46           O  
ATOM   1044  CB  MET A1584     -19.449  27.275  -3.103  1.00  9.08           C  
ATOM   1045  CG  MET A1584     -19.641  27.502  -4.421  1.00 13.35           C  
ATOM   1046  SD  MET A1584     -18.829  26.086  -5.322  1.00 17.79           S  
ATOM   1047  CE  MET A1584     -19.253  26.652  -6.942  1.00 13.30           C  
ATOM   1048  HN  MET A1584     -21.920  28.003  -2.836  1.00  7.71           H  
ATOM   1049  N   ALA A1585     -20.152  30.651  -3.062  1.00  6.25           N  
ATOM   1050  CA  ALA A1585     -19.610  31.962  -3.390  1.00  6.13           C  
ATOM   1051  C   ALA A1585     -19.549  32.892  -2.189  1.00  5.84           C  
ATOM   1052  O   ALA A1585     -19.037  34.010  -2.332  1.00  5.86           O  
ATOM   1053  CB  ALA A1585     -20.435  32.620  -4.536  1.00  6.29           C  
ATOM   1054  HN  ALA A1585     -21.001  30.575  -3.174  1.00  7.22           H  
ATOM   1055  N   VAL A1586     -20.041  32.490  -1.039  1.00  5.70           N  
ATOM   1056  CA  VAL A1586     -20.060  33.351   0.137  1.00  5.51           C  
ATOM   1057  C   VAL A1586     -18.958  32.893   1.064  1.00  5.61           C  
ATOM   1058  O   VAL A1586     -18.918  31.716   1.478  1.00  5.63           O  
ATOM   1059  CB  VAL A1586     -21.427  33.327   0.814  1.00  7.59           C  
ATOM   1060  CG1 VAL A1586     -21.362  34.120   2.082  1.00  8.15           C  
ATOM   1061  CG2 VAL A1586     -22.459  33.828  -0.135  1.00  9.58           C  
ATOM   1062  HN  VAL A1586     -20.378  31.710  -0.902  1.00  6.56           H  
ATOM   1063  N   ILE A1587     -18.008  33.781   1.331  1.00  5.47           N  
ATOM   1064  CA  ILE A1587     -16.837  33.480   2.150  1.00  5.49           C  
ATOM   1065  C   ILE A1587     -16.734  34.548   3.236  1.00  6.71           C  
ATOM   1066  O   ILE A1587     -17.466  35.516   3.223  1.00  6.24           O  
ATOM   1067  CB  ILE A1587     -15.554  33.411   1.303  1.00  5.67           C  
ATOM   1068  CG1 ILE A1587     -15.188  34.794   0.739  1.00  5.82           C  
ATOM   1069  CG2 ILE A1587     -15.755  32.456   0.147  1.00  5.78           C  
ATOM   1070  CD1 ILE A1587     -13.906  34.751  -0.120  1.00  6.15           C  
ATOM   1071  HN  ILE A1587     -18.019  34.590   1.040  1.00  6.28           H  
ATOM   1072  N   LEU A1588     -15.790  34.377   4.155  1.00  5.54           N  
ATOM   1073  CA  LEU A1588     -15.565  35.337   5.224  1.00  9.54           C  
ATOM   1074  C   LEU A1588     -14.094  35.707   5.315  1.00  7.62           C  
ATOM   1075  O   LEU A1588     -13.237  34.852   5.332  1.00  8.25           O  
ATOM   1076  CB  LEU A1588     -16.022  34.792   6.602  1.00  6.49           C  
ATOM   1077  CG  LEU A1588     -17.361  34.114   6.651  1.00 10.48           C  
ATOM   1078  CD1 LEU A1588     -17.506  33.319   8.021  1.00 16.41           C  
ATOM   1079  CD2 LEU A1588     -18.304  35.107   6.595  1.00 13.40           C  
ATOM   1080  HN  LEU A1588     -15.259  33.701   4.179  1.00  6.37           H  
ATOM   1081  N   SER A1589     -13.779  37.004   5.318  1.00  7.48           N  
ATOM   1082  CA  SER A1589     -12.438  37.374   5.703  1.00  7.17           C  
ATOM   1083  C   SER A1589     -12.157  36.969   7.151  1.00  6.89           C  
ATOM   1084  O   SER A1589     -13.048  36.658   7.923  1.00  9.29           O  
ATOM   1085  CB  SER A1589     -12.237  38.880   5.593  1.00  6.95           C  
ATOM   1086  OG  SER A1589     -13.064  39.527   6.542  1.00  8.58           O  
ATOM   1087  HN  SER A1589     -14.303  37.653   5.109  1.00  9.04           H  
ATOM   1088  HG  SER A1589     -12.962  40.358   6.491  1.00 10.36           H  
ATOM   1089  N   LEU A1590     -10.873  37.047   7.549  1.00 12.57           N  
ATOM   1090  CA  LEU A1590     -10.555  36.766   8.943  1.00 13.50           C  
ATOM   1091  C   LEU A1590     -11.374  37.607   9.907  1.00 12.29           C  
ATOM   1092  O   LEU A1590     -11.871  37.104  10.923  1.00 12.64           O  
ATOM   1093  CB  LEU A1590      -9.063  37.013   9.186  1.00 22.93           C  
ATOM   1094  CG  LEU A1590      -8.629  36.759  10.640  1.00 29.78           C  
ATOM   1095  CD1 LEU A1590      -8.953  35.381  11.167  1.00 30.43           C  
ATOM   1096  CD2 LEU A1590      -7.113  37.003  10.673  1.00 41.03           C  
ATOM   1097  HN  LEU A1590     -10.202  37.252   7.051  1.00 14.80           H  
ATOM   1098  N   GLU A1591     -11.458  38.922   9.637  1.00 13.72           N  
ATOM   1099  CA  GLU A1591     -12.216  39.820  10.500  1.00 15.47           C  
ATOM   1100  C   GLU A1591     -13.686  39.460  10.508  1.00 13.84           C  
ATOM   1101  O   GLU A1591     -14.332  39.435  11.568  1.00 15.36           O  
ATOM   1102  CB  GLU A1591     -12.044  41.270  10.021  1.00 16.30           C  
ATOM   1103  CG  GLU A1591     -12.774  42.295  10.880  1.00 40.15           C  
ATOM   1104  CD  GLU A1591     -12.654  43.746  10.395  1.00 52.18           C  
ATOM   1105  OE1 GLU A1591     -11.847  44.036   9.478  1.00 59.95           O  
ATOM   1106  OE2 GLU A1591     -13.364  44.611  10.958  1.00 57.53           O1-
ATOM   1107  HN  GLU A1591     -11.084  39.308   8.965  1.00 16.19           H  
ATOM   1108  N   GLN A1592     -14.230  39.109   9.352  1.00 12.48           N  
ATOM   1109  CA  GLN A1592     -15.641  38.721   9.317  1.00 11.61           C  
ATOM   1110  C   GLN A1592     -15.881  37.418  10.069  1.00 10.09           C  
ATOM   1111  O   GLN A1592     -16.883  37.260  10.768  1.00  9.75           O  
ATOM   1112  CB  GLN A1592     -16.078  38.576   7.868  1.00 11.71           C  
ATOM   1113  CG  GLN A1592     -16.161  39.914   7.190  1.00 13.46           C  
ATOM   1114  CD  GLN A1592     -16.277  39.881   5.680  1.00 14.10           C  
ATOM   1115  NE2 GLN A1592     -16.688  41.009   5.096  1.00 15.76           N  
ATOM   1116  OE1 GLN A1592     -16.051  38.860   5.045  1.00 13.34           O  
ATOM   1117  HN  GLN A1592     -13.823  39.085   8.594  1.00 14.70           H  
ATOM   1118 1HE2 GLN A1592     -16.847  41.707   5.572  1.00 18.63           H  
ATOM   1119 2HE2 GLN A1592     -16.774  41.042   4.240  1.00 18.63           H  
ATOM   1120  N   GLY A1593     -14.990  36.463   9.916  1.00 10.55           N  
ATOM   1121  CA  GLY A1593     -15.172  35.203  10.627  1.00 11.49           C  
ATOM   1122  C   GLY A1593     -15.028  35.359  12.124  1.00 16.11           C  
ATOM   1123  O   GLY A1593     -15.734  34.705  12.900  1.00 13.28           O  
ATOM   1124  HN  GLY A1593     -14.288  36.508   9.423  1.00 12.71           H  
ATOM   1125  N   ASN A1594     -14.093  36.205  12.564  1.00 16.39           N  
ATOM   1126  CA  ASN A1594     -13.967  36.417  14.015  1.00 19.77           C  
ATOM   1127  C   ASN A1594     -15.233  36.970  14.654  1.00 20.11           C  
ATOM   1128  O   ASN A1594     -15.520  36.690  15.833  1.00 22.48           O  
ATOM   1129  CB  ASN A1594     -12.775  37.301  14.316  1.00 22.20           C  
ATOM   1130  CG  ASN A1594     -11.432  36.592  14.051  1.00 23.44           C  
ATOM   1131  ND2 ASN A1594     -10.376  37.390  13.887  1.00 22.07           N  
ATOM   1132  OD1 ASN A1594     -11.344  35.340  14.001  1.00 28.27           O  
ATOM   1133  HN  ASN A1594     -13.543  36.649  12.074  1.00 19.72           H  
ATOM   1134 1HD2 ASN A1594      -9.600  37.052  13.736  1.00 26.53           H  
ATOM   1135 2HD2 ASN A1594     -10.471  38.244  13.929  1.00 26.53           H  
ATOM   1136  N   ARG A1595     -16.022  37.739  13.932  1.00 15.91           N  
ATOM   1137  CA  ARG A1595     -17.244  38.238  14.531  1.00 18.31           C  
ATOM   1138  C   ARG A1595     -18.221  37.122  14.870  1.00 16.50           C  
ATOM   1139  O   ARG A1595     -19.166  37.357  15.650  1.00 17.21           O  
ATOM   1140  CB  ARG A1595     -17.927  39.232  13.600  1.00 13.68           C  
ATOM   1141  CG  ARG A1595     -17.123  40.461  13.302  1.00 17.94           C  
ATOM   1142  CD  ARG A1595     -17.843  41.451  12.427  1.00 23.51           C  
ATOM   1143  NE  ARG A1595     -16.920  42.525  12.029  1.00 39.96           N  
ATOM   1144  CZ  ARG A1595     -17.138  43.374  11.033  1.00 55.94           C  
ATOM   1145  NH1 ARG A1595     -18.272  43.322  10.326  1.00 46.09           N1+
ATOM   1146  NH2 ARG A1595     -16.224  44.298  10.754  1.00 60.51           N  
ATOM   1147  HN  ARG A1595     -15.882  37.981  13.119  1.00 19.14           H  
ATOM   1148  HE  ARG A1595     -16.188  42.608  12.472  1.00 48.01           H  
ATOM   1149 1HH1 ARG A1595     -18.864  42.724  10.502  1.00 55.37           H  
ATOM   1150 2HH1 ARG A1595     -18.404  43.881   9.686  1.00 55.37           H  
ATOM   1151 1HH2 ARG A1595     -15.497  44.336  11.213  1.00 72.66           H  
ATOM   1152 2HH2 ARG A1595     -16.360  44.860  10.118  1.00 72.66           H  
ATOM   1153  N   LEU A1596     -18.050  35.945  14.250  1.00 12.19           N  
ATOM   1154  CA  LEU A1596     -18.909  34.807  14.445  1.00  8.51           C  
ATOM   1155  C   LEU A1596     -18.305  33.727  15.351  1.00 11.29           C  
ATOM   1156  O   LEU A1596     -19.016  32.775  15.692  1.00 11.96           O  
ATOM   1157  CB  LEU A1596     -19.214  34.154  13.102  1.00  9.56           C  
ATOM   1158  CG  LEU A1596     -20.126  34.904  12.157  1.00 13.74           C  
ATOM   1159  CD1 LEU A1596     -20.258  34.139  10.819  1.00 13.95           C  
ATOM   1160  CD2 LEU A1596     -21.505  35.268  12.742  1.00 19.09           C  
ATOM   1161  HN  LEU A1596     -17.413  35.792  13.692  1.00 14.69           H  
ATOM   1162  N   ARG A1597     -17.045  33.827  15.734  1.00 13.27           N  
ATOM   1163  CA  ARG A1597     -16.396  32.759  16.487  1.00  8.90           C  
ATOM   1164  C   ARG A1597     -17.036  32.515  17.848  1.00 15.53           C  
ATOM   1165  O   ARG A1597     -17.173  31.356  18.272  1.00 12.40           O  
ATOM   1166  CB  ARG A1597     -14.900  33.041  16.690  1.00 26.33           C  
ATOM   1167  CG  ARG A1597     -13.979  32.569  15.619  1.00 44.22           C  
ATOM   1168  CD  ARG A1597     -12.516  32.337  16.146  1.00 45.95           C  
ATOM   1169  NE  ARG A1597     -11.498  32.938  15.253  1.00 28.13           N  
ATOM   1170  CZ  ARG A1597     -10.650  32.275  14.450  1.00 38.84           C  
ATOM   1171  NH1 ARG A1597     -10.668  30.932  14.367  1.00 19.32           N1+
ATOM   1172  NH2 ARG A1597      -9.750  32.962  13.729  1.00 32.86           N  
ATOM   1173  HN  ARG A1597     -16.539  34.503  15.573  1.00 15.98           H  
ATOM   1174  HE  ARG A1597     -11.445  33.796  15.248  1.00 33.82           H  
ATOM   1175 1HH1 ARG A1597     -11.230  30.475  14.830  1.00 23.24           H  
ATOM   1176 2HH1 ARG A1597     -10.118  30.528  13.844  1.00 23.24           H  
ATOM   1177 1HH2 ARG A1597      -9.733  33.821  13.770  1.00 39.49           H  
ATOM   1178 2HH2 ARG A1597      -9.214  32.546  13.202  1.00 39.49           H  
ATOM   1179  N   GLU A1598     -17.396  33.588  18.587  1.00 13.91           N  
ATOM   1180  CA  GLU A1598     -17.917  33.389  19.926  1.00 15.90           C  
ATOM   1181  C   GLU A1598     -19.167  32.537  19.893  1.00 16.40           C  
ATOM   1182  O   GLU A1598     -19.322  31.605  20.695  1.00 18.81           O  
ATOM   1183  CB  GLU A1598     -18.216  34.759  20.560  1.00 21.09           C  
ATOM   1184  CG  GLU A1598     -18.815  34.720  21.966  1.00 25.77           C  
ATOM   1185  CD  GLU A1598     -17.862  34.171  22.988  1.00 45.79           C  
ATOM   1186  OE1 GLU A1598     -16.629  34.119  22.716  1.00 55.05           O  
ATOM   1187  OE2 GLU A1598     -18.351  33.813  24.085  1.00 65.73           O1-
ATOM   1188  HN  GLU A1598     -17.344  34.409  18.334  1.00 16.74           H  
ATOM   1189  N   GLN A1599     -20.074  32.830  18.982  1.00 10.40           N  
ATOM   1190  CA  GLN A1599     -21.320  32.104  18.964  1.00 11.60           C  
ATOM   1191  C   GLN A1599     -21.213  30.804  18.182  1.00 14.08           C  
ATOM   1192  O   GLN A1599     -21.838  29.800  18.548  1.00 12.39           O  
ATOM   1193  CB  GLN A1599     -22.427  32.984  18.383  1.00 17.22           C  
ATOM   1194  CG  GLN A1599     -23.762  32.315  18.379  1.00 22.60           C  
ATOM   1195  CD  GLN A1599     -24.864  33.289  18.001  1.00 32.02           C  
ATOM   1196  NE2 GLN A1599     -26.111  32.801  17.976  1.00 30.49           N  
ATOM   1197  OE1 GLN A1599     -24.588  34.468  17.715  1.00 27.69           O  
ATOM   1198  HN  GLN A1599     -19.994  33.434  18.374  1.00 12.54           H  
ATOM   1199 1HE2 GLN A1599     -26.254  31.978  18.177  1.00 36.64           H  
ATOM   1200 2HE2 GLN A1599     -26.770  33.313  17.766  1.00 36.64           H  
ATOM   1201  N   TYR A1600     -20.410  30.797  17.107  1.00  9.71           N  
ATOM   1202  CA  TYR A1600     -20.442  29.724  16.142  1.00  9.70           C  
ATOM   1203  C   TYR A1600     -19.165  28.896  16.041  1.00  6.95           C  
ATOM   1204  O   TYR A1600     -19.182  27.877  15.315  1.00  7.22           O  
ATOM   1205  CB  TYR A1600     -20.784  30.292  14.735  1.00  8.88           C  
ATOM   1206  CG  TYR A1600     -22.184  30.860  14.711  1.00  9.16           C  
ATOM   1207  CD1 TYR A1600     -23.244  30.018  14.539  1.00 16.46           C  
ATOM   1208  CD2 TYR A1600     -22.410  32.172  14.767  1.00  9.72           C  
ATOM   1209  CE1 TYR A1600     -24.496  30.463  14.510  1.00 18.81           C  
ATOM   1210  CE2 TYR A1600     -23.736  32.669  14.725  1.00 12.70           C  
ATOM   1211  CZ  TYR A1600     -24.751  31.783  14.623  1.00 13.61           C  
ATOM   1212  OH  TYR A1600     -26.069  32.219  14.559  1.00 21.98           O  
ATOM   1213  HN  TYR A1600     -19.839  31.414  16.925  1.00 11.71           H  
ATOM   1214  HH  TYR A1600     -26.098  33.054  14.642  1.00 26.43           H  
ATOM   1215  N   GLY A1601     -18.084  29.279  16.737  1.00  7.52           N  
ATOM   1216  CA  GLY A1601     -16.863  28.501  16.674  1.00  6.29           C  
ATOM   1217  C   GLY A1601     -17.114  27.099  17.194  1.00  6.64           C  
ATOM   1218  O   GLY A1601     -17.753  26.910  18.245  1.00  7.84           O  
ATOM   1219  HN  GLY A1601     -18.043  29.974  17.242  1.00  9.07           H  
ATOM   1220  N   LEU A1602     -16.576  26.102  16.480  1.00  5.37           N  
ATOM   1221  CA  LEU A1602     -16.763  24.717  16.886  1.00  8.87           C  
ATOM   1222  C   LEU A1602     -16.062  24.456  18.206  1.00 12.13           C  
ATOM   1223  O   LEU A1602     -16.651  23.913  19.145  1.00  9.76           O  
ATOM   1224  CB  LEU A1602     -16.226  23.779  15.786  1.00  7.15           C  
ATOM   1225  CG  LEU A1602     -16.280  22.265  16.013  1.00  6.58           C  
ATOM   1226  CD1 LEU A1602     -16.080  21.538  14.705  1.00  9.13           C  
ATOM   1227  CD2 LEU A1602     -15.227  21.764  17.023  1.00 10.75           C  
ATOM   1228  HN  LEU A1602     -16.106  26.205  15.767  1.00  6.27           H  
ATOM   1229  N   GLY A1603     -14.788  24.789  18.273  1.00  7.77           N  
ATOM   1230  CA  GLY A1603     -13.989  24.477  19.442  1.00  7.78           C  
ATOM   1231  C   GLY A1603     -12.815  25.421  19.622  1.00 11.08           C  
ATOM   1232  O   GLY A1603     -11.863  25.078  20.379  1.00 16.17           O  
ATOM   1233  OXT GLY A1603     -12.836  26.560  19.120  1.00 11.65           O1-
ATOM   1234  HN  GLY A1603     -14.358  25.199  17.651  1.00  9.37           H  
HETATM 1235  O   UNK     0     -24.149  38.073  12.908  0.00  0.00           O  
HETATM 1236  O   UNK     0     -23.549  37.254  16.854  0.00  0.00           O  
HETATM 1237  C   UNK     0     -25.023  37.238  15.013  0.00  0.00           C  
HETATM 1238  C   UNK     0     -25.164  37.542  13.661  0.00  0.00           C  
HETATM 1239  C   UNK     0     -22.926  38.305  13.516  0.00  0.00           C  
HETATM 1240  C   UNK     0     -23.731  37.495  15.668  0.00  0.00           C  
HETATM 1241  C   UNK     0     -22.662  38.066  14.814  0.00  0.00           C  
HETATM 1242  C   UNK     0     -26.094  36.699  15.731  0.00  0.00           C  
HETATM 1243  C   UNK     0     -26.380  37.309  13.018  0.00  0.00           C  
HETATM 1244  C   UNK     0     -27.451  36.772  13.730  0.00  0.00           C  
HETATM 1245  C   UNK     0     -27.308  36.467  15.084  0.00  0.00           C  
HETATM 1246  C   UNK     0     -21.926  38.876  12.597  0.00  0.00           C  
HETATM 1247  C   UNK     0     -20.868  38.089  12.141  0.00  0.00           C  
HETATM 1248  C   UNK     0     -19.922  38.629  11.269  0.00  0.00           C  
HETATM 1249  C   UNK     0     -20.032  39.956  10.856  0.00  0.00           C  
HETATM 1250  C   UNK     0     -21.090  40.744  11.313  0.00  0.00           C  
HETATM 1251  C   UNK     0     -22.036  40.204  12.183  0.00  0.00           C  
HETATM 1252  O   UNK     0     -19.110  40.483  10.006  0.00  0.00           O  
HETATM 1253  H   UNK     0     -19.058  39.925   9.211  0.00  0.00           H  
HETATM 1254  O   UNK     0     -21.443  38.339  15.397  0.00  0.00           O  
HETATM 1255  H   UNK     0     -21.317  37.776  16.178  0.00  0.00           H  
HETATM 1256  O   UNK     0     -26.007  36.386  17.054  0.00  0.00           O  
HETATM 1257  H   UNK     0     -25.144  35.994  17.256  0.00  0.00           H  
HETATM 1258  O   UNK     0     -28.639  36.544  13.105  0.00  0.00           O  
HETATM 1259  H   UNK     0     -28.558  36.800  12.170  0.00  0.00           H  
CONECT 1235 1238 1239
CONECT 1236 1240
CONECT 1237 1238 1240 1242
CONECT 1238 1235 1237 1243
CONECT 1239 1235 1241 1246
CONECT 1240 1236 1237 1241
CONECT 1241 1239 1240 1254
CONECT 1242 1237 1245 1256
CONECT 1243 1238 1244
CONECT 1244 1243 1245 1258
CONECT 1245 1242 1244
CONECT 1246 1239 1247 1251
CONECT 1247 1246 1248
CONECT 1248 1247 1249
CONECT 1249 1248 1250 1252
CONECT 1250 1249 1251
CONECT 1251 1246 1250
CONECT 1252 1249 1253
CONECT 1253 1252
CONECT 1254 1241 1255
CONECT 1255 1254
CONECT 1256 1242 1257
CONECT 1257 1256
CONECT 1258 1244 1259
CONECT 1259 1258
END
