# Supplementary material for: Network pharmacology and molecular docking elucidate potential mechanisms of Eucommia ulmoides in hepatic ischemia–reperfusion injury
Source: Sci Rep. 2023 Nov 24;13:20716. doi: 10.1038/s41598-023-47918-8 (PMC10673959; doi:10.1038/s41598-023-47918-8)
Supplement: Supplementary file 1 — Supplementary Information. [file 41598_2023_47918_MOESM1_ESM.zip › supplementary file/dock/TP53/TP53_mol422dockbest.pdbqt]

REMARK  5 active torsions:
REMARK  status: ('A' for Active; 'I' for Inactive)
REMARK    1  A    between atoms: O_2  and  C_11 
REMARK    2  A    between atoms: O_3  and  C_13 
REMARK    3  A    between atoms: O_5  and  C_15 
REMARK    4  A    between atoms: O_6  and  C_21 
REMARK    5  A    between atoms: C_9  and  C_12 
ROOT
HETATM    1  O   UNK     0     -24.149  38.073  12.908  0.00  0.00    -0.306 OA
HETATM    2  O   UNK     0     -23.549  37.254  16.854  0.00  0.00    -0.284 OA
HETATM    3  C   UNK     0     -25.023  37.238  15.013  0.00  0.00     0.084 A 
HETATM    4  C   UNK     0     -25.164  37.542  13.661  0.00  0.00     0.096 A 
HETATM    5  C   UNK     0     -22.926  38.305  13.516  0.00  0.00     0.123 A 
HETATM    6  C   UNK     0     -23.731  37.495  15.668  0.00  0.00     0.223 A 
HETATM    7  C   UNK     0     -22.662  38.066  14.814  0.00  0.00     0.152 A 
HETATM    8  C   UNK     0     -26.094  36.699  15.731  0.00  0.00     0.085 A 
HETATM    9  C   UNK     0     -26.380  37.309  13.018  0.00  0.00     0.075 A 
HETATM   10  C   UNK     0     -27.451  36.772  13.730  0.00  0.00     0.071 A 
HETATM   11  C   UNK     0     -27.308  36.467  15.084  0.00  0.00     0.074 A 
ENDROOT
BRANCH   5  12
HETATM   12  C   UNK     0     -21.926  38.876  12.597  0.00  0.00     0.001 A 
HETATM   13  C   UNK     0     -20.868  38.089  12.141  0.00  0.00     0.017 A 
HETATM   14  C   UNK     0     -19.922  38.629  11.269  0.00  0.00     0.037 A 
HETATM   15  C   UNK     0     -20.032  39.956  10.856  0.00  0.00     0.065 A 
HETATM   16  C   UNK     0     -21.090  40.744  11.313  0.00  0.00     0.037 A 
HETATM   17  C   UNK     0     -22.036  40.204  12.183  0.00  0.00     0.017 A 
BRANCH  15  18
HETATM   18  O   UNK     0     -19.110  40.483  10.006  0.00  0.00    -0.361 OA
HETATM   19  H   UNK     0     -19.058  39.925   9.211  0.00  0.00     0.217 HD
ENDBRANCH  15  18
ENDBRANCH   5  12
BRANCH   7  20
HETATM   20  O   UNK     0     -21.443  38.339  15.397  0.00  0.00    -0.355 OA
HETATM   21  H   UNK     0     -21.317  37.776  16.178  0.00  0.00     0.218 HD
ENDBRANCH   7  20
BRANCH   8  22
HETATM   22  O   UNK     0     -26.007  36.386  17.054  0.00  0.00    -0.360 OA
HETATM   23  H   UNK     0     -25.144  35.994  17.256  0.00  0.00     0.217 HD
ENDBRANCH   8  22
BRANCH  10  24
HETATM   24  O   UNK     0     -28.639  36.544  13.105  0.00  0.00    -0.361 OA
HETATM   25  H   UNK     0     -28.558  36.800  12.170  0.00  0.00     0.217 HD
ENDBRANCH  10  24
TORSDOF 5
