# Supplementary material for: Network pharmacology and molecular docking elucidate potential mechanisms of Eucommia ulmoides in hepatic ischemia–reperfusion injury
Source: Sci Rep. 2023 Nov 24;13:20716. doi: 10.1038/s41598-023-47918-8 (PMC10673959; doi:10.1038/s41598-023-47918-8)
Supplement: Supplementary file 1 — Supplementary Information. [file 41598_2023_47918_MOESM1_ESM.zip › supplementary file/dock/TP53/TP53_mol98_dockbest.pdbqt]

REMARK  6 active torsions:
REMARK  status: ('A' for Active; 'I' for Inactive)
REMARK    1  A    between atoms: O_2  and  C_12 
REMARK    2  A    between atoms: O_3  and  C_14 
REMARK    3  A    between atoms: O_5  and  C_16 
REMARK    4  A    between atoms: O_6  and  C_20 
REMARK    5  A    between atoms: O_7  and  C_22 
REMARK    6  A    between atoms: C_10  and  C_11 
ROOT
HETATM    1  O   UNK     0     -12.037  27.601  -2.909  0.00  0.00    -0.306 OA
HETATM    2  O   UNK     0     -13.987  25.963   0.272  0.00  0.00    -0.284 OA
HETATM    3  C   UNK     0     -14.099  26.759  -1.945  0.00  0.00     0.084 A 
HETATM    4  C   UNK     0     -13.375  27.320  -2.996  0.00  0.00     0.096 A 
HETATM    5  C   UNK     0     -11.372  27.301  -1.730  0.00  0.00     0.123 A 
HETATM    6  C   UNK     0     -11.955  26.767  -0.641  0.00  0.00     0.152 A 
HETATM    7  C   UNK     0     -13.403  26.451  -0.686  0.00  0.00     0.223 A 
HETATM    8  C   UNK     0     -15.463  26.496  -2.090  0.00  0.00     0.085 A 
HETATM    9  C   UNK     0     -14.014  27.624  -4.199  0.00  0.00     0.075 A 
HETATM   10  C   UNK     0     -15.376  27.362  -4.347  0.00  0.00     0.071 A 
HETATM   11  C   UNK     0     -16.098  26.800  -3.294  0.00  0.00     0.074 A 
ENDROOT
BRANCH   5  12
HETATM   12  C   UNK     0      -9.942  27.651  -1.771  0.00  0.00     0.004 A 
HETATM   13  C   UNK     0      -9.524  28.926  -1.388  0.00  0.00     0.053 A 
HETATM   14  C   UNK     0      -8.169  29.257  -1.426  0.00  0.00     0.099 A 
HETATM   15  C   UNK     0      -7.232  28.312  -1.848  0.00  0.00     0.098 A 
HETATM   16  C   UNK     0      -7.650  27.038  -2.230  0.00  0.00     0.040 A 
HETATM   17  C   UNK     0      -9.004  26.707  -2.192  0.00  0.00     0.017 A 
BRANCH  14  18
HETATM   18  O   UNK     0      -7.773  30.505  -1.052  0.00  0.00    -0.358 OA
HETATM   19  H   UNK     0      -8.551  31.069  -0.916  0.00  0.00     0.218 HD
ENDBRANCH  14  18
BRANCH  15  20
HETATM   20  O   UNK     0      -5.906  28.623  -1.887  0.00  0.00    -0.358 OA
HETATM   21  H   UNK     0      -5.778  29.548  -1.623  0.00  0.00     0.218 HD
ENDBRANCH  15  20
ENDBRANCH   5  12
BRANCH   6  22
HETATM   22  O   UNK     0     -11.272  26.511   0.529  0.00  0.00    -0.355 OA
HETATM   23  H   UNK     0     -11.902  26.337   1.247  0.00  0.00     0.218 HD
ENDBRANCH   6  22
BRANCH   8  24
HETATM   24  O   UNK     0     -16.216  25.949  -1.095  0.00  0.00    -0.360 OA
HETATM   25  H   UNK     0     -15.733  25.965  -0.255  0.00  0.00     0.217 HD
ENDBRANCH   8  24
BRANCH  10  26
HETATM   26  O   UNK     0     -16.000  27.657  -5.521  0.00  0.00    -0.361 OA
HETATM   27  H   UNK     0     -16.614  26.935  -5.741  0.00  0.00     0.217 HD
ENDBRANCH  10  26
TORSDOF 6
