# Supplementary material for: Network pharmacology and molecular docking elucidate potential mechanisms of Eucommia ulmoides in hepatic ischemia–reperfusion injury
Source: Sci Rep. 2023 Nov 24;13:20716. doi: 10.1038/s41598-023-47918-8 (PMC10673959; doi:10.1038/s41598-023-47918-8)
Supplement: Supplementary file 1 — Supplementary Information. [file 41598_2023_47918_MOESM1_ESM.zip › supplementary file/dock/TP53_mol358_dockbest.pdbqt]

REMARK  7 active torsions:
REMARK  status: ('A' for Active; 'I' for Inactive)
REMARK    1  A    between atoms: O_1  and  C_22 
REMARK    2  A    between atoms: C_6  and  C_13 
REMARK    3  A    between atoms: C_13  and  C_20 
REMARK    4  A    between atoms: C_20  and  C_24 
REMARK    5  A    between atoms: C_24  and  C_25 
REMARK    6  A    between atoms: C_25  and  C_26 
REMARK    7  A    between atoms: C_25  and  C_27 
ROOT
HETATM    1  O   UNK     0     -17.626  34.385  -9.282  0.00  0.00    -0.395 OA
HETATM    2  H   UNK     0     -18.589  34.275  -9.197  0.00  0.00     0.210 HD
ENDROOT
BRANCH   1   3
HETATM    3  C   UNK     0     -17.015  33.626  -8.244  0.00  0.00     0.122 C 
HETATM    4  C   UNK     0     -15.982  32.676  -8.844  0.00  0.00     0.066 C 
HETATM    5  C   UNK     0     -15.419  31.731  -7.808  0.00  0.00    -0.072 C 
HETATM    6  C   UNK     0     -16.425  30.967  -6.936  0.00  0.00    -0.017 C 
HETATM    7  C   UNK     0     -14.088  31.594  -7.677  0.00  0.00    -0.023 C 
HETATM    8  C   UNK     0     -15.708  30.323  -5.682  0.00  0.00     0.003 C 
HETATM    9  C   UNK     0     -17.510  31.958  -6.421  0.00  0.00     0.016 C 
HETATM   10  C   UNK     0     -17.096  29.885  -7.817  0.00  0.00     0.020 C 
HETATM   11  C   UNK     0     -14.366  29.643  -6.080  0.00  0.00    -0.001 C 
HETATM   12  C   UNK     0     -16.622  29.396  -4.834  0.00  0.00     0.007 C 
HETATM   13  C   UNK     0     -13.729  29.004  -4.842  0.00  0.00    -0.001 C 
HETATM   14  C   UNK     0     -13.416  30.675  -6.708  0.00  0.00     0.033 C 
HETATM   15  C   UNK     0     -14.637  27.963  -4.158  0.00  0.00    -0.036 C 
HETATM   16  C   UNK     0     -12.395  28.278  -4.992  0.00  0.00     0.006 C 
HETATM   17  C   UNK     0     -13.680  27.500  -3.032  0.00  0.00    -0.002 C 
HETATM   18  C   UNK     0     -15.895  28.697  -3.673  0.00  0.00     0.010 C 
HETATM   19  C   UNK     0     -15.038  26.778  -5.072  0.00  0.00     0.016 C 
HETATM   20  C   UNK     0     -12.310  27.387  -3.739  0.00  0.00     0.006 C 
HETATM   21  C   UNK     0     -18.105  32.859  -7.503  0.00  0.00     0.033 C 
BRANCH  17  22
HETATM   22  C   UNK     0     -14.069  26.232  -2.287  0.00  0.00    -0.014 C 
HETATM   23  C   UNK     0     -15.380  26.450  -1.524  0.00  0.00     0.010 C 
BRANCH  22  24
HETATM   24  C   UNK     0     -12.921  25.795  -1.352  0.00  0.00     0.005 C 
BRANCH  24  25
HETATM   25  C   UNK     0     -12.071  26.923  -0.745  0.00  0.00     0.005 C 
BRANCH  25  26
HETATM   26  C   UNK     0     -10.579  26.960  -1.164  0.00  0.00    -0.012 C 
BRANCH  26  27
HETATM   27  C   UNK     0      -9.657  26.211  -0.149  0.00  0.00    -0.019 C 
HETATM   28  C   UNK     0      -9.657  24.693  -0.376  0.00  0.00     0.010 C 
HETATM   29  C   UNK     0      -9.977  26.510   1.319  0.00  0.00     0.010 C 
ENDBRANCH  26  27
BRANCH  26  30
HETATM   30  C   UNK     0     -10.125  28.415  -1.435  0.00  0.00     0.000 C 
HETATM   31  C   UNK     0      -8.698  28.723  -1.003  0.00  0.00     0.005 C 
ENDBRANCH  26  30
ENDBRANCH  25  26
ENDBRANCH  24  25
ENDBRANCH  22  24
ENDBRANCH  17  22
ENDBRANCH   1   3
TORSDOF 7
