# Supplementary material for: Network pharmacology and molecular docking elucidate potential mechanisms of Eucommia ulmoides in hepatic ischemia–reperfusion injury
Source: Sci Rep. 2023 Nov 24;13:20716. doi: 10.1038/s41598-023-47918-8 (PMC10673959; doi:10.1038/s41598-023-47918-8)
Supplement: Supplementary file 1 — Supplementary Information. [file 41598_2023_47918_MOESM1_ESM.zip › supplementary file/enrichment/GO-DAVIDI.xlsx]

## Sheet: Sheet1
Term	DC	Count	FDR		Count	%	PValue	Genes	List Total	Pop Hits	Pop Total	Fold Enrichment	Bonferroni	Benjamini	FDR
positive regulation of gene expression	Biological process	33	6.24062e-21		33	29.4643	2.88918e-24	CRP, GSK3B, CXCL8, PTEN, HIF1A, TNF, RELA, SLC6A4, GJA1, MAPK8, MYC, HSF1, E2F1, AKT1, MAPK1, TGFB1, CDKN2A, EGF, NOS3, CAV1, MAPK14, F3, RUNX2, VEGFA, IL1A, IL6, IFNG, IL1B, CTNNB1, PPARG, TP53, PPARD, NFE2L2	112	525	19333	10.8502	7.17094e-21	7.17094e-21	6.24062e-21
positive regulation of transcription from RNA polymerase II promoter	Biological process	33	1.94859e-11		33	29.4643	1.26297e-13	ADRB2, NR3C1, HIF1A, TNF, RELA, MYC, HSF1, E2F1, AKT1, DRD2, IL10, TGFB1, CHUK, CDKN2A, STAT1, FOS, MAPK14, ESR1, RUNX2, IL2, VEGFA, NFKBIA, IL1A, CXCL10, IL6, IRF1, IL1B, CTNNB1, PPARG, PPARA, TP53, PPARD, NFE2L2	112	1210	19333	4.70771	3.13584e-10	2.23907e-11	1.94859e-11
negative regulation of apoptotic process	Biological process	28	1.32358e-15		28	25	1.83831e-18	GSK3B, CDKN1A, GSTP1, PTEN, AKR1B1, HSPB1, MPO, RELA, MAPK8, MYC, CASP3, KDR, AKT1, IL10, NQO1, HSPA5, MMP9, IL2, VEGFA, IL6, CD40LG, ALB, BCL2, BIRC5, CTNNB1, TP53, BCL2L1, PPARD	112	530	19333	9.11934	4.56269e-15	1.5209e-15	1.32358e-15
positive regulation of transcription, DNA-templated	Biological process	28	9.3154e-13		28	25	4.74395e-15	NCF1, HIF1A, TNF, RELA, MYC, E2F1, SPP1, AKT1, MAPK1, IL10, TGFB1, CHUK, CDKN2A, PRKCB, EGF, STAT1, FOS, ESR1, RUNX2, COL1A1, IL6, IRF1, IL1B, CTNNB1, PPARG, PPARA, TP53, PPARD	112	724	19333	6.67576	1.1849e-11	1.07041e-12	9.3154e-13
response to drug	Biological process	27	8.21835e-21		27	24.1071	7.60958e-24	CDKN1A, MAOB, PTEN, HTR2A, PTGS2, SLC6A2, SLC6A3, RELA, SLC6A4, ICAM1, CCND1, MYC, CASP3, HMOX1, DRD2, IL10, NQO1, TGFB1, CHUK, STAT1, FOS, SOD1, COL1A1, BCL2, CTNNB1, PPARG, TP53	112	293	19333	15.9066	1.8887e-20	9.44349e-21	8.21835e-21
apoptotic process	Biological process	25	9.34546e-12		25	22.3214	5.62458e-14	NCF1, PTEN, NR3C1, CASP9, CASP7, GJA1, CASP8, CASP3, MAPK1, CDKN2A, PRKCB, MAPK14, MMP9, SOD1, NFKBIA, IL1A, IFNG, IRF1, IL1B, BCL2, BAX, BIRC5, TP53, BCL2L1, PPARD	112	607	19333	7.10939	1.39708e-10	1.07386e-11	9.34546e-12
positive regulation of apoptotic process	Biological process	22	8.75e-14		22	19.6429	2.43056e-16	TGFB1, CDKN2A, MMP2, PTGS2, TNF, MMP9, SOD1, CASP9, IL6, MAPK8, CASP8, CASP3, KCNMA1, E2F1, BCL2, BAX, AKT1, HMOX1, CTNNB1, PPARG, CTSD, TP53	112	332	19333	11.4384	5.51115e-13	1.00544e-13	8.75e-14
inflammatory response	Biological process	22	3.61582e-12		22	19.6429	2.00879e-14	CRP, TGFB1, CXCL8, NOS2, CHUK, PTGER3, FOS, PTGS2, SELE, CXCL2, TNF, PIK3CG, RELA, IL1A, CXCL10, IL6, CD40LG, IL1B, SPP1, CCL2, AKT1, NFE2L2	112	413	19333	9.19504	4.98759e-11	4.15484e-12	3.61582e-12
positive regulation of cell proliferation	Biological process	21	4.10507e-09		21	18.75	4.56119e-11	TGFB1, EGF, ODC1, PTEN, HTR2A, IL2, RELA, RUNX2, VEGFA, DPP4, CXCL10, IL6, IFNG, MYC, IL1B, HSF1, KDR, BCL2, BIRC5, AKT1, BCL2L1	112	553	19333	6.55504	1.13209e-07	4.71703e-09	4.10507e-09
response to xenobiotic stimulus	Biological process	20	6.00335e-14		20	17.8571	1.38966e-16	IL10, MAOB, STAT1, MMP2, FOS, HTR2A, PTGS2, SLC6A2, TNF, SLC6A3, SLC6A4, SOD1, COL1A1, CCND1, MYC, CASP3, BCL2, HMOX1, CTNNB1, DRD2	112	242	19333	14.2658	2.75557e-13	6.89829e-14	6.00335e-14
cytosol	Cellular component	55	2.47138e-05		55	49.1071	7.14862e-07	GSK3B, CDKN1A, NCF1, PTEN, AKR1B1, HSPB1, HTR2A, NR3C1, HK2, PIK3CG, NR3C2, CASP9, CASP7, CASP8, CCND1, CASP3, AKT1, CHUK, PRKCB, PRKCA, FOS, RUNX2, IL1A, IRF1, IL1B, BIRC5, PPARG, TP53, PARG, GSTP1, ODC1, HIF1A, RELA, MAPK8, ALOX5, HSF1, HMOX1, MAPK1, XDH, NQO1, GSTM1, NOS2, HSPA5, CDKN2A, NOS3, STAT1, MAPK14, ESR1, SOD1, NFKBIA, BCL2, BAX, CTNNB1, NFE2L2, BCL2L1	112	5520	20580	1.83084	0.000199427	2.84923e-05	2.47138e-05
nucleus	Cellular component	54	0.00046526		54	48.2143	2.69158e-05	ACHE, GSK3B, CDKN1A, PTEN, HSPB1, NR3C1, MPO, NR3C2, CASP9, GJA1, CASP7, CCND1, MYC, CASP3, KDR, AKT1, CHUK, PRKCB, MMP2, PRKCA, FOS, RUNX2, IL1A, IRF1, BIRC5, PPARG, PPARA, TP53, PPARD, PARG, GSTP1, ADRB2, HIF1A, RELA, MAPK8, HSF1, E2F1, HMOX1, MAPK1, TGFB1, NOS2, HSPA5, CDKN2A, NOS3, STAT1, MAPK14, ESR1, SOD1, NFKBIA, ALB, BCL2, BAX, CTNNB1, NFE2L2	112	6007	20580	1.65182	0.00748149	0.000536394	0.00046526
cytoplasm	Cellular component	53	0.000189633		53	47.3214	7.08909e-06	GSK3B, NCF1, PTEN, HSPB1, PLAT, NR3C1, SLC6A3, PIK3CG, CASP9, GJA1, CASP7, CASP8, CCND1, CASP3, AKT1, CHUK, PRKCB, PRKCA, IRF1, BIRC5, PPARG, TP53, PARG, GSTP1, ODC1, PTGS2, HIF1A, RELA, MAPK8, ALOX5, HSF1, E2F1, MAPK1, NQO1, TGFB1, GSTM1, NOS2, HSPA5, CDKN2A, NOS3, STAT1, MAPK14, ESR1, SOD1, VEGFA, NFKBIA, COL1A1, ALB, BCL2, BAX, CTNNB1, NFE2L2, BCL2L1	112	5593	20580	1.74124	0.00197591	0.000218626	0.000189633
plasma membrane	Cellular component	51	0.000189633		51	45.5357	8.61968e-06	ACHE, CHRM3, GSK3B, NCF1, SERPINE1, PTEN, HSPB1, HTR2A, SLC6A2, TNF, SLC6A3, HK2, PIK3CG, SLC6A4, ICAM1, THBD, GJA1, PLAU, KDR, AKT1, PRKCB, MMP2, PRKCA, OPRM1, F3, IL1A, KCNMA1, ABCG2, GSTP1, PTGER3, ADRB1, ADRB2, DPP4, MAPK1, DRD2, MGAM, TGFB1, VCAM1, NOS2, HSPA5, F10, EGF, NOS3, CAV1, SELE, ESR1, SOD1, NFKBIA, CD40LG, CTNNB1, NFE2L2	112	5310	20580	1.76483	0.00240201	0.000218626	0.000189633
extracellular space	Cellular component	45	3.08984e-15		45	40.1786	1.27679e-17	CRP, ACHE, CXCL8, GSTP1, PON1, SERPINE1, AKR1B1, HSPB1, PLAT, MPO, TNF, CXCL2, ICAM1, THBD, CASP7, PLAU, ALOX5, SPP1, CCL2, HMOX1, XDH, CTSD, IL10, TGFB1, VCAM1, F10, EGF, MMP2, SELE, MMP9, F3, MMP10, IL2, SOD1, VEGFA, COL1A1, IL1A, CXCL10, COL3A1, IL6, CD40LG, IFNG, SLPI, IL1B, ALB	112	1939	20580	4.26444	3.56226e-15	3.56226e-15	3.08984e-15
nucleoplasm	Cellular component	45	2.0188e-05		45	40.1786	5.00529e-07	GSK3B, CDKN1A, PARG, PTEN, AKR1B1, NR3C1, MPO, HIF1A, RELA, NR3C2, CASP7, GJA1, MAPK8, CASP8, CCND1, MYC, CASP3, ALOX5, HSF1, E2F1, AKT1, HMOX1, MAPK1, NOS2, CHUK, CDKN2A, PRKCB, STAT1, PRKCA, FOS, MAPK14, ESR1, RUNX2, SOD1, NFKBIA, IRF1, BCL2, BIRC5, CTNNB1, PPARG, PPARA, TP53, ABCG2, PPARD, NFE2L2	112	3960	20580	2.08807	0.000139638	2.32746e-05	2.0188e-05
extracellular region	Cellular component	39	1.24702e-09		39	34.8214	1.0306e-11	CRP, ACHE, CXCL8, GSTP1, PON1, SERPINE1, PTEN, PLAT, MPO, TNF, CXCL2, DPP4, PLAU, ALOX5, KDR, SPP1, CCL2, MAPK1, CTSD, IL10, TGFB1, F10, EGF, MMP2, MAPK14, MMP9, MMP10, IL2, SOD1, VEGFA, COL1A1, IL1A, CXCL10, COL3A1, IL6, IFNG, SLPI, IL1B, ALB	112	2131	20580	3.36286	2.87537e-09	1.43769e-09	1.24702e-09
membrane	Cellular component	29	0.211075		29	25.8929	0.045355	ACHE, NCF1, PTGER3, ADRB2, NR3C1, SLC6A2, TNF, SLC6A3, HK2, PIK3CG, ICAM1, DPP4, CCND1, HMOX1, MGAM, VCAM1, HSPA5, CAV1, PRKCA, FOS, F3, ESR1, VEGFA, CD40LG, KCNMA1, BCL2, BAX, CTNNB1, ABCG2	112	3789	20580	1.40637	0.999998	0.243347	0.211075
extracellular exosome	Cellular component	24	0.012004		24	21.4286	0.0015377	MGAM, VCAM1, HSPA5, PRKCB, EGF, GSTP1, PON1, SERPINE1, AKR1B1, HSPB1, PRKCA, PLAT, MPO, MMP9, ICAM1, SOD1, DPP4, SLPI, PLAU, ALB, SPP1, BAX, CTNNB1, CTSD	112	2219	20580	1.98738	0.349066	0.0138393	0.012004
mitochondrion	Cellular component	23	0.000189633		23	20.5357	8.48438e-06	GSK3B, MAOB, HSPA5, CDKN2A, GSTP1, MMP2, PTEN, PRKCA, MAPK14, NR3C1, HK2, SOD1, CASP9, GJA1, MAPK8, CASP8, MYC, BCL2, BAX, AKT1, MAPK1, TP53, BCL2L1	112	1451	20580	2.91265	0.00236435	0.000218626	0.000189633
protein binding	Molecular function	107	1.55721e-11		107	95.5357	1.23262e-13	CHRM3, NCF1, SERPINE1, PLAT, NR3C1, MPO, TNF, ICAM1, NR3C2, GJA1, CCND1, PLAU, MYC, KDR, AKT1, PRKCB, PRKCA, RUNX2, SLPI, TP53, ABCG2, MAOB, ADRB1, ADRB2, HIF1A, DPP4, HMOX1, DRD2, MGAM, TGFB1, HSPA5, CAV1, SELE, ESR1, IL2, NFKBIA, COL1A1, CXCL10, IL6, ALB, BCL2, BCL2L1, NFE2L2, ACHE, GSK3B, CDKN1A, CXCL8, PTEN, AKR1B1, HSPB1, HTR2A, CXCL2, SLC6A2, HK2, SLC6A3, PIK3CG, SLC6A4, CASP9, THBD, CASP7,…	112	12619	18908	1.43148	5.37304e-11	1.79141e-11	1.55721e-11
identical protein binding	Molecular function	40	6.73739e-12		40	35.7143	3.55535e-14	CRP, MAOB, PTEN, HSPB1, ADRB2, HTR2A, NR3C1, TNF, RELA, PIK3CG, SLC6A4, CASP9, DPP4, CASP8, HSF1, KDR, AKT1, HMOX1, MAPK1, DRD2, NQO1, TGFB1, STAT1, CAV1, FOS, MMP9, ESR1, SOD1, VEGFA, NFKBIA, COL1A1, KCNMA1, ALB, BCL2, BAX, BIRC5, PPARG, TP53, ABCG2, BCL2L1	112	1722	18908	3.92152	1.54898e-11	7.75066e-12	6.73739e-12
enzyme binding	Molecular function	22	3.77089e-12		22	19.6429	9.94958e-15	TGFB1, GSTM1, HSPA5, STAT1, CAV1, PTEN, PRKCA, PTGS2, MAPK14, HIF1A, ESR1, RELA, NFKBIA, MAPK8, CCND1, SLPI, BIRC5, AKT1, HMOX1, CTNNB1, PPARG, TP53	112	390	18908	9.52326	4.35652e-12	4.33802e-12	3.77089e-12
protein homodimerization activity	Molecular function	21	3.44764e-07		21	18.75	6.36766e-09	ACHE, GSTM1, NOS2, CHUK, STAT1, PON1, ODC1, HSPB1, ADRB2, PTGS2, RELA, VEGFA, DPP4, BCL2, BAX, BIRC5, AKT1, HMOX1, XDH, ABCG2, BCL2L1	112	719	18908	4.93081	2.7763e-06	3.96615e-07	3.44764e-07
protein kinase binding	Molecular function	19	7.76776e-08		19	16.9643	1.02477e-09	GSK3B, CDKN1A, CDKN2A, GSTP1, CAV1, PTEN, HSPB1, NR3C1, HIF1A, ESR1, RELA, CASP9, CCND1, HSF1, E2F1, AKT1, CTNNB1, TP53, BCL2L1	112	511	18908	6.27712	4.468e-07	8.936e-08	7.76776e-08
DNA binding	Molecular function	19	0.00924639		19	16.9643	0.000756301	CDKN2A, STAT1, FOS, NR3C1, ESR1, RELA, RUNX2, SLPI, MYC, IRF1, HSF1, ALB, E2F1, MAPK1, PPARG, PPARA, TP53, NFE2L2, PPARD	112	1336	18908	2.4009	0.280984	0.010637	0.00924639
transcription factor activity, sequence-specific DNA binding	Molecular function	17	6.40025e-06		17	15.1786	1.51985e-07	STAT1, FOS, NR3C1, HIF1A, ESR1, RELA, RUNX2, NR3C2, MYC, IRF1, HSF1, E2F1, PPARG, PPARA, TP53, NFE2L2, PPARD	112	555	18908	5.17111	6.62632e-05	7.36282e-06	6.40025e-06
RNA polymerase II core promoter proximal region sequence-specific DNA binding	Molecular function	17	0.0184496		17	15.1786	0.00180115	STAT1, FOS, NR3C1, HIF1A, ESR1, RELA, RUNX2, NR3C2, MYC, IRF1, HSF1, E2F1, PPARG, PPARA, TP53, NFE2L2, PPARD	112	1207	18908	2.37777	0.54434	0.0212243	0.0184496
RNA polymerase II transcription factor activity, sequence-specific DNA binding	Molecular function	17	0.026151		17	15.1786	0.003243	STAT1, FOS, NR3C1, HIF1A, ESR1, RELA, RUNX2, NR3C2, MYC, IRF1, HSF1, E2F1, PPARG, PPARA, TP53, NFE2L2, PPARD	112	1280	18908	2.24216	0.757376	0.030084	0.026151
macromolecular complex binding	Molecular function	15	6.40025e-06		15	13.3929	1.46978e-07	CDKN1A, TGFB1, CHUK, CAV1, FOS, ADRB2, HTR2A, SLC6A3, RELA, CASP8, CCND1, MYC, CASP3, DRD2, PPARA	112	415	18908	6.10198	6.40803e-05	7.36282e-06	6.40025e-06
