# Supplementary material for: Network pharmacology and molecular docking elucidate potential mechanisms of Eucommia ulmoides in hepatic ischemia–reperfusion injury
Source: Sci Rep. 2023 Nov 24;13:20716. doi: 10.1038/s41598-023-47918-8 (PMC10673959; doi:10.1038/s41598-023-47918-8)
Supplement: Supplementary file 1 — Supplementary Information. [file 41598_2023_47918_MOESM1_ESM.zip › supplementary file/enrichment/KEGG.xlsx]

## Sheet: Sheet1
Term	FDR	PValue	Count
AGE-RAGE signaling pathway in diabetic complications	1.61069e-30	1.62696e-32	30
Fluid shear stress and atherosclerosis	1.08108e-27	2.184e-29	31
Pathways in cancer	5.17766e-27	1.56899e-28	48
Lipid and atherosclerosis	7.17312e-26	2.89823e-27	34
Kaposi sarcoma-associated herpesvirus infection	8.72883e-20	4.4085e-21	28
Hepatitis B	1.81629e-19	1.15337e-20	26
TNF signaling pathway	1.81629e-19	1.28424e-20	23
Human cytomegalovirus infection	2.88309e-18	2.32977e-19	28
IL-17 signaling pathway	4.22163e-17	3.83785e-18	20
Toxoplasmosis	6.15574e-17	6.21792e-18	21
Chagas disease	1.76158e-16	1.95731e-17	20
Prostate cancer	1.30236e-15	1.57861e-16	19
Hepatitis C	3.03669e-15	3.98757e-16	22
Pancreatic cancer	7.30424e-15	1.03292e-15	17
Measles	5.37808e-14	8.29221e-15	20
Colorectal cancer	5.37808e-14	8.69184e-15	17
Hepatocellular carcinoma	1.34011e-13	2.3012e-14	21
Small cell lung cancer	1.45712e-13	2.6493e-14	17
Leishmaniasis	1.60089e-13	3.07242e-14	16
Influenza A	1.608e-13	3.24848e-14	21
