# Supplementary material for: Network pharmacology and molecular docking elucidate potential mechanisms of Eucommia ulmoides in hepatic ischemia–reperfusion injury
Source: Sci Rep. 2023 Nov 24;13:20716. doi: 10.1038/s41598-023-47918-8 (PMC10673959; doi:10.1038/s41598-023-47918-8)
Supplement: Supplementary file 1 — Supplementary Information. [file 41598_2023_47918_MOESM1_ESM.zip › supplementary file/PPI/after_screen.csv]

Betweenness unDir	Closeness unDir	Degree unDir	name	selected	shared name
787.3801398894506	0.006622516556291391	27.0	AKT1	false	AKT1
98.60657417249563	0.005988023952095809	11.0	IL2	false	IL2
332.5778597100665	0.006535947712418301	21.0	MAPK14	false	MAPK14
0.0	0.00510204081632653	4.0	HSPB1	false	HSPB1
697.085993266009	0.006711409395973154	28.0	TP53	false	TP53
0.0	0.004366812227074236	2.0	SOD1	false	SOD1
103.29211363102115	0.005319148936170213	6.0	NCF1	false	NCF1
16.332073685122456	0.005235602094240838	6.0	NOS3	false	NOS3
45.48599456669602	0.005434782608695652	10.0	BCL2L1	false	BCL2L1
86.12601894837198	0.005649717514124294	10.0	CASP3	false	CASP3
9.102669552669553	0.004424778761061947	3.0	HSPA5	false	HSPA5
38.58040751519014	0.005319148936170213	7.0	GSK3B	false	GSK3B
15.920324882662337	0.005494505494505495	8.0	NOS2	false	NOS2
25.72324701442348	0.005050505050505051	6.0	CASP9	false	CASP9
406.3901376455991	0.006172839506172839	15.0	CAV1	false	CAV1
438.90524919000364	0.0064516129032258064	19.0	CTNNB1	false	CTNNB1
2.8917545015371107	0.0049504950495049506	6.0	E2F1	false	E2F1
0.0	0.0045045045045045045	2.0	PIK3CG	false	PIK3CG
245.51427013077353	0.006329113924050633	15.0	STAT1	false	STAT1
58.39497811613921	0.00558659217877095	9.0	CHUK	false	CHUK
53.563924950911485	0.00546448087431694	7.0	CD40LG	false	CD40LG
123.18780846414589	0.005714285714285714	11.0	RUNX2	false	RUNX2
6.790771980330553	0.005319148936170213	5.0	PTEN	false	PTEN
12.90431544743361	0.005235602094240838	7.0	BCL2	false	BCL2
43.01172482050872	0.0055248618784530384	12.0	CDKN1A	false	CDKN1A
244.82961110660435	0.006097560975609756	17.0	ESR1	false	ESR1
97.98757704662337	0.006097560975609756	14.0	HIF1A	false	HIF1A
170.31282878240594	0.006329113924050633	19.0	MYC	false	MYC
9.184379598895728	0.004310344827586207	3.0	ALB	false	ALB
30.141269841269835	0.004629629629629629	3.0	CRP	false	CRP
26.71377260732098	0.004901960784313725	3.0	DPP4	false	DPP4
0.0	0.003787878787878788	1.0	ALOX5	false	ALOX5
178.0796748327599	0.005434782608695652	6.0	PTGS2	false	PTGS2
3.614357864357865	0.0047169811320754715	5.0	BAX	false	BAX
231.01003050117367	0.005714285714285714	13.0	MAPK8	false	MAPK8
575.6392410282128	0.006756756756756757	26.0	MAPK1	false	MAPK1
301.2009849712565	0.005747126436781609	11.0	CASP8	false	CASP8
3.865967365967366	0.004878048780487805	7.0	CDKN2A	false	CDKN2A
10.427604617604613	0.00510204081632653	6.0	BIRC5	false	BIRC5
49.27078803549398	0.005780346820809248	13.0	CCND1	false	CCND1
429.4511192060167	0.006578947368421052	22.0	FOS	false	FOS
12.290064935064933	0.004291845493562232	4.0	CASP7	false	CASP7
36.18737784371219	0.0045662100456621	4.0	COL1A1	false	COL1A1
69.53769007939312	0.005555555555555556	13.0	IL1B	false	IL1B
0.0	0.004032258064516129	2.0	COL3A1	false	COL3A1
640.5166613587636	0.0070921985815602835	31.0	RELA	false	RELA
637.177826912056	0.006622516556291391	26.0	TNF	false	TNF
30.94942852846078	0.005025125628140704	5.0	HMOX1	false	HMOX1
162.93978776324843	0.005847953216374269	10.0	TGFB1	false	TGFB1
4.711490264121844	0.005	5.0	KDR	false	KDR
332.41670750712495	0.005235602094240838	7.0	EGF	false	EGF
1.9623655913978495	0.004975124378109453	3.0	GJA1	false	GJA1
59.633762559504525	0.005494505494505495	8.0	PRKCA	false	PRKCA
12.28419032044628	0.005291005291005291	10.0	CCL2	false	CCL2
24.656971475193377	0.005434782608695652	11.0	IL1A	false	IL1A
2.3761075969005967	0.005050505050505051	8.0	CXCL2	false	CXCL2
218.83261478423165	0.005291005291005291	15.0	IL10	false	IL10
7.591860107931827	0.005025125628140704	9.0	CXCL10	false	CXCL10
341.7955246666328	0.006172839506172839	20.0	IL6	false	IL6
25.77053483303841	0.0053475935828877	10.0	CXCL8	false	CXCL8
38.96288040469025	0.0058823529411764705	12.0	NFKBIA	false	NFKBIA
72.58976800185884	0.00546448087431694	9.0	PRKCB	false	PRKCB
35.9733224546568	0.004672897196261682	6.0	MMP2	false	MMP2
9.170266692595385	0.005681818181818182	6.0	PPARG	false	PPARG
0.0	0.00425531914893617	1.0	PPARD	false	PPARD
135.2765491689492	0.005405405405405406	9.0	VEGFA	false	VEGFA
0.0	0.004098360655737705	1.0	CTSD	false	CTSD
0.0	1.0	1.0	DRD2	false	DRD2
0.0	1.0	1.0	SLC6A3	false	SLC6A3
160.0	0.0037174721189591076	2.0	F3	false	F3
56.38071633036695	0.005952380952380952	11.0	NR3C1	false	NR3C1
0.0	0.0028653295128939827	1.0	F10	false	F10
19.045940170940167	0.004608294930875576	5.0	NFE2L2	false	NFE2L2
0.8378851540616248	0.0045662100456621	2.0	HSF1	false	HSF1
0.0	1.0	1.0	GSTM1	false	GSTM1
0.0	1.0	1.0	SPP1	false	SPP1
0.0	0.00392156862745098	1.0	GSTP1	false	GSTP1
11.99884282384282	0.004524886877828055	3.0	NQO1	false	NQO1
0.0	1.0	1.0	HTR2A	false	HTR2A
0.0	1.0	1.0	SLC6A4	false	SLC6A4
30.999917898193754	0.003816793893129771	3.0	ICAM1	false	ICAM1
0.0	0.0034602076124567475	2.0	SELE	false	SELE
170.9394623558365	0.004629629629629629	4.0	VCAM1	false	VCAM1
17.609062122397432	0.005263157894736842	8.0	IFNG	false	IFNG
1.3341991341991342	0.004878048780487805	4.0	IRF1	false	IRF1
160.4	0.0045662100456621	6.0	MMP9	false	MMP9
1.352660672660673	0.005235602094240838	6.0	PPARA	false	PPARA
0.0	0.0033444816053511705	1.0	MMP10	false	MMP10
0.0	1.0	1.0	MPO	false	MPO
0.0	1.0	1.0	PON1	false	PON1
0.0	0.3333333333333333	1.0	PLAT	false	PLAT
2.0	0.5	2.0	SERPINE1	false	SERPINE1
0.0	0.3333333333333333	1.0	PLAU	false	PLAU
