# Supplementary material for: Network pharmacology and molecular docking elucidate potential mechanisms of Eucommia ulmoides in hepatic ischemia–reperfusion injury
Source: Sci Rep. 2023 Nov 24;13:20716. doi: 10.1038/s41598-023-47918-8 (PMC10673959; doi:10.1038/s41598-023-47918-8)
Supplement: Supplementary file 1 — Supplementary Information. [file 41598_2023_47918_MOESM1_ESM.zip › supplementary file/PPI/MEDIANe.csv]

Betweenness unDir	Closeness unDir	Degree unDir	name	selected	shared name
787.3801399	0.006622517	27	AKT1	FALSE	AKT1		25.72324701	0.005347594	6
98.60657417	0.005988024	11	IL2	FALSE	IL2
332.5778597	0.006535948	21	MAPK14	FALSE	MAPK14
0	0.005102041	4	HSPB1	TRUE	HSPB1
697.0859933	0.006711409	28	TP53	FALSE	TP53
0	0.004366812	2	SOD1	TRUE	SOD1
103.2921136	0.005319149	6	NCF1	FALSE	NCF1
16.33207369	0.005235602	6	NOS3	TRUE	NOS3
45.48599457	0.005434783	10	BCL2L1	FALSE	BCL2L1
86.12601895	0.005649718	10	CASP3	FALSE	CASP3
9.102669553	0.004424779	3	HSPA5	TRUE	HSPA5
38.58040752	0.005319149	7	GSK3B	TRUE	GSK3B
15.92032488	0.005494505	8	NOS2	TRUE	NOS2
25.72324701	0.005050505	6	CASP9	TRUE	CASP9
406.3901376	0.00617284	15	CAV1	FALSE	CAV1
438.9052492	0.006451613	19	CTNNB1	FALSE	CTNNB1
2.891754502	0.004950495	6	E2F1	TRUE	E2F1
0	0.004504505	2	PIK3CG	TRUE	PIK3CG
245.5142701	0.006329114	15	STAT1	FALSE	STAT1
58.39497812	0.005586592	9	CHUK	FALSE	CHUK
53.56392495	0.005464481	7	CD40LG	TRUE	CD40LG
123.1878085	0.005714286	11	RUNX2	FALSE	RUNX2
6.79077198	0.005319149	5	PTEN	TRUE	PTEN
12.90431545	0.005235602	7	BCL2	TRUE	BCL2
43.01172482	0.005524862	12	CDKN1A	FALSE	CDKN1A
244.8296111	0.006097561	17	ESR1	FALSE	ESR1
97.98757705	0.006097561	14	HIF1A	FALSE	HIF1A
170.3128288	0.006329114	19	MYC	FALSE	MYC
9.184379599	0.004310345	3	ALB	TRUE	ALB
30.14126984	0.00462963	3	CRP	TRUE	CRP
26.71377261	0.004901961	3	DPP4	TRUE	DPP4
0	0.003787879	1	ALOX5	TRUE	ALOX5
178.0796748	0.005434783	6	PTGS2	FALSE	PTGS2
3.614357864	0.004716981	5	BAX	TRUE	BAX
231.0100305	0.005714286	13	MAPK8	FALSE	MAPK8
575.639241	0.006756757	26	MAPK1	FALSE	MAPK1
301.200985	0.005747126	11	CASP8	FALSE	CASP8
3.865967366	0.004878049	7	CDKN2A	TRUE	CDKN2A
10.42760462	0.005102041	6	BIRC5	TRUE	BIRC5
49.27078804	0.005780347	13	CCND1	FALSE	CCND1
429.4511192	0.006578947	22	FOS	FALSE	FOS
12.29006494	0.004291845	4	CASP7	TRUE	CASP7
36.18737784	0.00456621	4	COL1A1	TRUE	COL1A1
69.53769008	0.005555556	13	IL1B	FALSE	IL1B
0	0.004032258	2	COL3A1	TRUE	COL3A1
640.5166614	0.007092199	31	RELA	FALSE	RELA
637.1778269	0.006622517	26	TNF	FALSE	TNF
30.94942853	0.005025126	5	HMOX1	TRUE	HMOX1
162.9397878	0.005847953	10	TGFB1	FALSE	TGFB1
4.711490264	0.005	5	KDR	TRUE	KDR
332.4167075	0.005235602	7	EGF	FALSE	EGF
1.962365591	0.004975124	3	GJA1	TRUE	GJA1
59.63376256	0.005494505	8	PRKCA	TRUE	PRKCA
12.28419032	0.005291005	10	CCL2	FALSE	CCL2
24.65697148	0.005434783	11	IL1A	FALSE	IL1A
2.376107597	0.005050505	8	CXCL2	TRUE	CXCL2
218.8326148	0.005291005	15	IL10	FALSE	IL10
7.591860108	0.005025126	9	CXCL10	FALSE	CXCL10
341.7955247	0.00617284	20	IL6	FALSE	IL6
25.77053483	0.005347594	10	CXCL8	FALSE	CXCL8
38.9628804	0.005882353	12	NFKBIA	FALSE	NFKBIA
72.589768	0.005464481	9	PRKCB	FALSE	PRKCB
35.97332245	0.004672897	6	MMP2	TRUE	MMP2
9.170266693	0.005681818	6	PPARG	TRUE	PPARG
0	0.004255319	1	PPARD	TRUE	PPARD
135.2765492	0.005405405	9	VEGFA	FALSE	VEGFA
0	0.004098361	1	CTSD	TRUE	CTSD
0	1	1	DRD2	FALSE	DRD2
0	1	1	SLC6A3	FALSE	SLC6A3
160	0.003717472	2	F3	FALSE	F3
56.38071633	0.005952381	11	NR3C1	FALSE	NR3C1
0	0.00286533	1	F10	TRUE	F10
19.04594017	0.004608295	5	NFE2L2	TRUE	NFE2L2
0.837885154	0.00456621	2	HSF1	TRUE	HSF1
0	1	1	GSTM1	FALSE	GSTM1
0	1	1	SPP1	FALSE	SPP1
0	0.003921569	1	GSTP1	TRUE	GSTP1
11.99884282	0.004524887	3	NQO1	TRUE	NQO1
0	1	1	HTR2A	FALSE	HTR2A
0	1	1	SLC6A4	FALSE	SLC6A4
30.9999179	0.003816794	3	ICAM1	TRUE	ICAM1
0	0.003460208	2	SELE	TRUE	SELE
170.9394624	0.00462963	4	VCAM1	FALSE	VCAM1
17.60906212	0.005263158	8	IFNG	TRUE	IFNG
1.334199134	0.004878049	4	IRF1	TRUE	IRF1
160.4	0.00456621	6	MMP9	FALSE	MMP9
1.352660673	0.005235602	6	PPARA	TRUE	PPARA
0	0.003344482	1	MMP10	TRUE	MMP10
0	1	1	MPO	FALSE	MPO
0	1	1	PON1	FALSE	PON1
0	0.333333333	1	PLAT	FALSE	PLAT
2	0.5	2	SERPINE1	FALSE	SERPINE1
0	0.333333333	1	PLAU	FALSE	PLAU
