# Supplementary material for: Network pharmacology and molecular docking elucidate potential mechanisms of Eucommia ulmoides in hepatic ischemia–reperfusion injury
Source: Sci Rep. 2023 Nov 24;13:20716. doi: 10.1038/s41598-023-47918-8 (PMC10673959; doi:10.1038/s41598-023-47918-8)
Supplement: Supplementary file 1 — Supplementary Information. [file 41598_2023_47918_MOESM1_ESM.zip › supplementary file/target/Active ingredients of EU/Active ingredient.xlsx]

## Sheet: Sheet1
Mol ID	Molecule Name	MW	AlogP	Hdon	Hacc	OB (%)	Caco-2	BBB	DL	FASA-	HL	Save
MOL002058	40957-99-1	388.45	2.12	2	7	57.2	0.49	-0.29	0.62	0.2	2.04
MOL000211	Mairin	456.78	6.52	2	3	55.38	0.73	0.22	0.78	0.26	8.87
MOL000358	beta-sitosterol	414.79	8.08	1	1	36.91	1.32	0.99	0.75	0.23	5.36
MOL000422	kaempferol	286.25	1.77	4	6	41.88	0.26	-0.55	0.24	0	14.74
MOL004367	olivil	376.44	1.68	4	7	62.23	-0.16	-0.75	0.41	0	2.27
MOL000443	Erythraline	297.38	2.06	0	4	49.18	0.91	0.55	0.55	0.22	11.11
MOL005922	Acanthoside B	580.64	0.2	5	13	43.35	-0.93	-1.88	0.77	0.17	2.94
MOL006709	AIDS214634	374.42	1.62	3	7	92.43	0.18	-0.56	0.55	0.24	1.83
MOL007059	3-beta-Hydroxymethyllenetanshiquinone	294.32	3.16	1	4	32.16	0.38	-0.48	0.41	0.36	22.51
MOL000073	ent-Epicatechin	290.29	1.92	5	6	48.96	0.02	-0.64	0.24	0.34	0.63
MOL007563	Yangambin	446.54	2.6	0	8	57.53	0.67	0.01	0.81	0.14	3.61
MOL009007	Eucommin A	550.61	0.21	5	12	30.51	-0.97	-1.71	0.85	0.24	4.5
MOL009009	(+)-medioresinol	388.45	2.12	2	7	87.19	0.5	-0.29	0.62	0.2	1.39
MOL009015	(-)-Tabernemontanine	354.49	3.45	1	4	58.67	0.66	0.36	0.61	0.27	19.73
MOL009027	Cyclopamine	411.69	4.26	2	3	55.42	0.77	0	0.82	0.22	14.67
Mol ID	Molecule Name	MW	AlogP	Hdon	Hacc	OB (%)	Caco-2	BBB	DL	FASA-	HL	Save
MOL009029	Dehydrodiconiferyl alcohol 4,gamma'-di-O-beta-D-glucopyanoside_qt	358.42	2.16	3	6	51.44	0.04	-1.16	0.4	0.27	7.54
MOL009030	Dehydrodieugenol	326.42	4.8	2	4	30.1	1.19	0.63	0.24	0.28	2.2			wu
MOL009031	Cinchonan-9-al, 6'-methoxy-, (9R)-	324.46	2.73	1	4	68.22	0.63	0.17	0.4	0.25	3.94
MOL009038	GBGB	550.57	-4	8	15	45.58	-3.29	-5.43	0.83	0.26	10.25			wu
MOL009042	Helenalin	262.33	1.3	1	4	77.01	0.06	-0.22	0.19	0.42	4.34
MOL009047	(+)-Eudesmin	386.48	2.64	0	6	33.29	0.93	0.19	0.62	0.18	2.24
MOL009053	4-[(2S,3R)-5-[(E)-3-hydroxyprop-1-enyl]-7-methoxy-3-methylol-2,3-dihydrobenzofuran-2-yl]-2-methoxy-phenol	358.42	2.16	3	6	50.76	0.03	-0.98	0.39	0.27	7.58
MOL009055	hirsutin_qt	345.35	2.15	3	7	49.81	0.62	0.02	0.37	0.21	1.4
MOL009057	liriodendrin_qt	450.48	1.57	4	10	53.14	0.34	-0.3	0.8	0.11	3.78
MOL000098	quercetin	302.25	1.5	5	7	46.43	0.05	-0.77	0.28	0.38	14.4
MOL002773	beta-carotene	536.96	12	0	0	37.18	2.25	1.52	0.58	0.33	4.36
MOL008240	(E)-3-[4-[(1R,2R)-2-hydroxy-2-(4-hydroxy-3-methoxy-phenyl)-1-methylol-ethoxy]-3-methoxy-phenyl]acrolein	374.42	2.19	3	7	56.32	-0.16	-1.11	0.36	0.32	4.18
MOL011604	Syringetin	346.31	1.74	4	8	36.82	0.05	-0.59	0.37	0.32	14.74
