# Supplementary material for: Network pharmacology and molecular docking elucidate potential mechanisms of Eucommia ulmoides in hepatic ischemia–reperfusion injury
Source: Sci Rep. 2023 Nov 24;13:20716. doi: 10.1038/s41598-023-47918-8 (PMC10673959; doi:10.1038/s41598-023-47918-8)
Supplement: Supplementary file 1 — Supplementary Information. [file 41598_2023_47918_MOESM1_ESM.zip › supplementary file/target/Active ingredients of EU/MOL000098.xlsx]

## Sheet: Sheet1
Prostaglandin G/H synthase 1	DrugBank
Androgen receptor	DrugBank
Peroxisome proliferator activated receptor gamma	DrugBank
Prostaglandin G/H synthase 2	DrugBank
Heat shock protein HSP 90	DrugBank
Phosphatidylinositol-4,5-bisphosphate 3-kinase catalytic subunit, gamma isoform	DrugBank
Nuclear receptor coactivator 2	DrugBank
Dipeptidyl peptidase IV	DrugBank
Aldose reductase	DrugBank
Trypsin-1
DNA topoisomerase II	DrugBank
Thrombin	DrugBank
Potassium voltage-gated channel subfamily H member 2	DrugBank
Sodium channel protein type 5 subunit alpha	DrugBank
Coagulation factor Xa	DrugBank
Beta-2 adrenergic receptor	DrugBank
Stromelysin-1	DrugBank
mRNA of PKA Catalytic Subunit C-alpha	DrugBank
Coagulation factor VII	DrugBank
Nitric-oxide synthase, endothelial
Retinoic acid receptor RXR-alpha	DrugBank
Acetylcholinesterase	DrugBank
Gamma-aminobutyric acid receptor subunit alpha-1	DrugBank
Amine oxidase [flavin-containing] B	DrugBank
Transcription factor p65	N/A
Epidermal growth factor receptor	DrugBank
RAC-alpha serine/threonine-protein kinase	N/A
Vascular endothelial growth factor A	DrugBank
G1/S-specific cyclin-D1	N/A
Apoptosis regulator Bcl-2
Bcl-2-like protein 1	N/A
Proto-oncogene c-Fos	N/A
Cyclin-dependent kinase inhibitor 1	N/A
Eukaryotic translation initiation factor 6	N/A
Apoptosis regulator BAX	N/A
Caspase-9	N/A
Urokinase-type plasminogen activator	DrugBank
72 kDa type IV collagenase	DrugBank
Matrix metalloproteinase-9	N/A
Mitogen-activated protein kinase 1
Interleukin-10	N/A
Pro-epidermal growth factor	DrugBank
Retinoblastoma-associated protein	DrugBank
Tumor necrosis factor	DrugBank
Transcription factor AP-1	DrugBank
Interleukin-6	DrugBank
Cyclin-dependent kinase inhibitor 2A, isoforms 1/2/3	N/A
Activator of 90 kDa heat shock protein ATPase homolog 1	N/A
Caspase-3	N/A
Cellular tumor antigen p53
ETS domain-containing protein Elk-1	N/A
NF-kappa-B inhibitor alpha	N/A
NADPH--cytochrome P450 reductase	DrugBank
Ornithine decarboxylase	DrugBank
Xanthine dehydrogenase/oxidase	DrugBank
Caspase-8	N/A
DNA topoisomerase 1	DrugBank
RAF proto-oncogene serine/threonine-protein kinase	N/A
Superoxide dismutase [Cu-Zn]	DrugBank
Protein kinase C alpha type
Interstitial collagenase	DrugBank
Hypoxia-inducible factor 1-alpha	N/A
Signal transducer and activator of transcription 1-alpha/beta	N/A
Protein CBFA2T1	N/A
Probable E3 ubiquitin-protein ligase HERC5	N/A
Cell division control protein 2 homolog	DrugBank
78 kDa glucose-regulated protein	DrugBank
Receptor tyrosine-protein kinase erbB-2	N/A
Peroxisome proliferator-activated receptor gamma	N/A
Acetyl-CoA carboxylase 1
Heme oxygenase 1	DrugBank
Cytochrome P450 3A4	DrugBank
Cytochrome P450 1A2	DrugBank
Caveolin-1	N/A
Myc proto-oncogene protein	N/A
Tissue factor	DrugBank
Gap junction alpha-1 protein	DrugBank
Cytochrome P450 1A1	N/A
Intercellular adhesion molecule 1	N/A
Interleukin-1 beta
C-C motif chemokine 2	DrugBank
E-selectin	DrugBank
Vascular cell adhesion protein 1	DrugBank
Prostaglandin E2 receptor EP3 subtype	DrugBank
Interleukin-8	N/A
Protein kinase C beta type	N/A
Baculoviral IAP repeat-containing protein 5	N/A
Dual oxidase 2	N/A
Nitric oxide synthase, endothelial	N/A
Heat shock protein beta-1
Transforming growth factor beta-1	N/A
Estrogen sulfotransferase	DrugBank
Maltase-glucoamylase, intestinal	DrugBank
Interleukin-2	DrugBank
Nuclear receptor subfamily 1 group I member 2	N/A
Cytochrome P450 1B1	N/A
G2/mitotic-specific cyclin-B1	N/A
Tissue-type plasminogen activator	DrugBank
Thrombomodulin	DrugBank
Plasminogen activator inhibitor 1
Collagen alpha-1(I) chain	DrugBank
Interferon gamma	DrugBank
Arachidonate 5-lipoxygenase	DrugBank
Phosphatidylinositol-3,4,5-trisphosphate 3-phosphatase and dual-specificity protein phosphatase PTEN	N/A
Interleukin-1 alpha	N/A
Myeloperoxidase	DrugBank
DNA topoisomerase 2-alpha	N/A
Neutrophil cytosol factor 1	N/A
ATP-binding cassette sub-family G member 2	N/A
Hyaluronan synthase 2
Glutathione S-transferase P	DrugBank
Nuclear factor erythroid 2-related factor 2	N/A
NAD(P)H dehydrogenase [quinone] 1	DrugBank
Poly [ADP-ribose] polymerase 1	N/A
Aryl hydrocarbon receptor	DrugBank
26S proteasome non-ATPase regulatory subunit 3	N/A
Solute carrier family 2, facilitated glucose transporter member 4	N/A
Collagen alpha-1(III) chain	DrugBank
DNA gyrase subunit B	DrugBank
C-X-C motif chemokine 11
C-X-C motif chemokine 2	N/A
DDB1- and CUL4-associated factor 5	N/A
Nuclear receptor subfamily 1 group I member 3	N/A
Serine/threonine-protein kinase Chk2	N/A
Insulin receptor	DrugBank
Claudin-4	N/A
Peroxisome proliferator-activated receptor alpha	N/A
Peroxisome proliferator-activated receptor delta	N/A
Heat shock factor protein 1	N/A
C-reactive protein
C-X-C motif chemokine 10	N/A
Inhibitor of nuclear factor kappa-B kinase subunit alpha	N/A
Osteopontin	N/A
Runt-related transcription factor 2	N/A
Ras association domain-containing protein 1	N/A
Transcription factor E2F1	N/A
Transcription factor E2F2	N/A
Prostatic acid phosphatase	DrugBank
Cathepsin D	DrugBank
Insulin-like growth factor-binding protein 3
Insulin-like growth factor II	N/A
CD40 ligand	N/A
Interferon regulatory factor 1	N/A
Receptor tyrosine-protein kinase erbB-3	N/A
Serum paraoxonase/arylesterase 1	DrugBank
Type I iodothyronine deiodinase	N/A
Procollagen C-endopeptidase enhancer 1	N/A
Puromycin-sensitive aminopeptidase	N/A
Hexokinase-2	N/A
Homeobox protein Nkx-3.1
Ras GTPase-activating protein 1	N/A
Peroxidase C1A	N/A
Glutathione S-transferase Mu 1	DrugBank
Glutathione S-transferase Mu 2
