# Supplementary material for: Network pharmacology and molecular docking elucidate potential mechanisms of Eucommia ulmoides in hepatic ischemia–reperfusion injury
Source: Sci Rep. 2023 Nov 24;13:20716. doi: 10.1038/s41598-023-47918-8 (PMC10673959; doi:10.1038/s41598-023-47918-8)
Supplement: Supplementary file 1 — Supplementary Information. [file 41598_2023_47918_MOESM1_ESM.zip › supplementary file/target/Active ingredients of EU/MOL000358.xlsx]

## Sheet: Sheet1
Progesterone receptor	DrugBank
Nuclear receptor coactivator 2	DrugBank
Prostaglandin G/H synthase 1	DrugBank
Prostaglandin G/H synthase 2	DrugBank
Heat shock protein HSP 90	DrugBank
Phosphatidylinositol-4,5-bisphosphate 3-kinase catalytic subunit, gamma isoform	DrugBank
Potassium voltage-gated channel subfamily H member 2	DrugBank
mRNA of PKA Catalytic Subunit C-alpha	DrugBank
Dopamine D1 receptor	DrugBank
Muscarinic acetylcholine receptor M3
Muscarinic acetylcholine receptor M1	DrugBank
Sodium channel protein type 5 subunit alpha	DrugBank
Gamma-aminobutyric-acid receptor alpha-2 subunit	DrugBank
Muscarinic acetylcholine receptor M4	DrugBank
CGMP-inhibited 3',5'-cyclic phosphodiesterase A	DrugBank
5-hydroxytryptamine 2A receptor	DrugBank
Gamma-aminobutyric-acid receptor alpha-5 subunit	DrugBank
Alpha-1A adrenergic receptor	DrugBank
Gamma-aminobutyric-acid receptor alpha-3 subunit	DrugBank
Muscarinic acetylcholine receptor M2
Alpha-1B adrenergic receptor	DrugBank
Beta-2 adrenergic receptor	DrugBank
Neuronal acetylcholine receptor subunit alpha-2	DrugBank
Sodium-dependent serotonin transporter	DrugBank
Mu-type opioid receptor	DrugBank
Gamma-aminobutyric acid receptor subunit alpha-1	DrugBank
Neuronal acetylcholine receptor protein, alpha-7 chain	DrugBank
Cytochrome P450-cam	DrugBank
Apoptosis regulator Bcl-2	DrugBank
Apoptosis regulator BAX
Caspase-9	N/A
Transcription factor AP-1	DrugBank
Caspase-3	N/A
Caspase-8	N/A
Protein kinase C alpha type	N/A
Transforming growth factor beta-1	N/A
Serum paraoxonase/arylesterase 1	DrugBank
Microtubule-associated protein 2
