# Supplementary material for: Network pharmacology and molecular docking elucidate potential mechanisms of Eucommia ulmoides in hepatic ischemia–reperfusion injury
Source: Sci Rep. 2023 Nov 24;13:20716. doi: 10.1038/s41598-023-47918-8 (PMC10673959; doi:10.1038/s41598-023-47918-8)
Supplement: Supplementary file 1 — Supplementary Information. [file 41598_2023_47918_MOESM1_ESM.zip › supplementary file/target/Active ingredients of EU/MOL000422.xlsx]

## Sheet: Sheet1
Nitric oxide synthase, inducible	DrugBank
Prostaglandin G/H synthase 1	DrugBank
Androgen receptor	DrugBank
Peroxisome proliferator activated receptor gamma	DrugBank
Prostaglandin G/H synthase 2	DrugBank
Heat shock protein HSP 90	DrugBank
Phosphatidylinositol-4,5-bisphosphate 3-kinase catalytic subunit, gamma isoform	DrugBank
mRNA of PKA Catalytic Subunit C-alpha	DrugBank
Nuclear receptor coactivator 2	DrugBank
Dipeptidyl peptidase IV
Trypsin-1	DrugBank
Progesterone receptor	DrugBank
Thrombin	DrugBank
Muscarinic acetylcholine receptor M1	DrugBank
Nitric-oxide synthase, endothelial	DrugBank
Gamma-aminobutyric-acid receptor alpha-2 subunit	DrugBank
Acetylcholinesterase	DrugBank
Sodium-dependent noradrenaline transporter	DrugBank
Muscarinic acetylcholine receptor M2	DrugBank
Alpha-1B adrenergic receptor
Gamma-aminobutyric acid receptor subunit alpha-1	DrugBank
DNA topoisomerase II	DrugBank
Coagulation factor VII	DrugBank
Calmodulin	DrugBank
Transcription factor p65	N/A
Inhibitor of nuclear factor kappa-B kinase subunit beta	N/A
RAC-alpha serine/threonine-protein kinase	N/A
Apoptosis regulator Bcl-2	DrugBank
Apoptosis regulator BAX	N/A
Tumor necrosis factor
Transcription factor AP-1	DrugBank
Activator of 90 kDa heat shock protein ATPase homolog 1	N/A
Caspase-3	N/A
Mitogen-activated protein kinase 8	DrugBank
Xanthine dehydrogenase/oxidase	DrugBank
Interstitial collagenase	DrugBank
Signal transducer and activator of transcription 1-alpha/beta	N/A
Cell division control protein 2 homolog	DrugBank
Peroxisome proliferator-activated receptor gamma	N/A
Heme oxygenase 1
Cytochrome P450 3A4	DrugBank
Cytochrome P450 1A2	DrugBank
Cytochrome P450 1A1	N/A
Intercellular adhesion molecule 1	N/A
E-selectin	DrugBank
Vascular cell adhesion protein 1	DrugBank
Nuclear receptor subfamily 1 group I member 2	N/A
Cytochrome P450 1B1	N/A
Arachidonate 5-lipoxygenase	DrugBank
Hyaluronan synthase 2
Glutathione S-transferase P	DrugBank
Aryl hydrocarbon receptor	DrugBank
26S proteasome non-ATPase regulatory subunit 3	N/A
Solute carrier family 2, facilitated glucose transporter member 4	N/A
Nuclear receptor subfamily 1 group I member 3	N/A
Insulin receptor	DrugBank
Type I iodothyronine deiodinase	N/A
Serine/threonine-protein phosphatase 2B catalytic subunit alpha isoform	DrugBank
Peroxidase C1A	N/A
Glutathione S-transferase Mu 1
Glutathione S-transferase Mu 2	DrugBank
Aldo-keto reductase family 1 member C3	DrugBank
Antileukoproteinase
