# Supplementary material for: Network pharmacology and molecular docking elucidate potential mechanisms of Eucommia ulmoides in hepatic ischemia–reperfusion injury
Source: Sci Rep. 2023 Nov 24;13:20716. doi: 10.1038/s41598-023-47918-8 (PMC10673959; doi:10.1038/s41598-023-47918-8)
Supplement: Supplementary file 1 — Supplementary Information. [file 41598_2023_47918_MOESM1_ESM.zip › supplementary file/target/Active ingredients of EU/MOL000443.xlsx]

## Sheet: Sheet1
Prostaglandin G/H synthase 1	DrugBank
Muscarinic acetylcholine receptor M3	DrugBank
Muscarinic acetylcholine receptor M1	DrugBank
Sodium channel protein type 5 subunit alpha	DrugBank
Muscarinic acetylcholine receptor M5	DrugBank
Prostaglandin G/H synthase 2	DrugBank
Muscarinic acetylcholine receptor M4	DrugBank
Retinoic acid receptor RXR-alpha	DrugBank
Delta-type opioid receptor	DrugBank
Muscarinic acetylcholine receptor M2
Alpha-2B adrenergic receptor	DrugBank
Alpha-1B adrenergic receptor	DrugBank
Beta-2 adrenergic receptor	DrugBank
Alpha-1D adrenergic receptor	DrugBank
Neuronal acetylcholine receptor subunit alpha-2	DrugBank
Mu-type opioid receptor	DrugBank
Gamma-aminobutyric acid receptor subunit alpha-1	DrugBank
Phosphatidylinositol-4,5-bisphosphate 3-kinase catalytic subunit, gamma isoform	DrugBank
Neuronal acetylcholine receptor protein, alpha-7 chain	DrugBank
Dopamine D1 receptor
