# Supplementary material for: Network pharmacology and molecular docking elucidate potential mechanisms of Eucommia ulmoides in hepatic ischemia–reperfusion injury
Source: Sci Rep. 2023 Nov 24;13:20716. doi: 10.1038/s41598-023-47918-8 (PMC10673959; doi:10.1038/s41598-023-47918-8)
Supplement: Supplementary file 1 — Supplementary Information. [file 41598_2023_47918_MOESM1_ESM.zip › supplementary file/target/Active ingredients of EU/MOL002773.xlsx]

## Sheet: Sheet1
RAC-alpha serine/threonine-protein kinase	N/A
Vascular endothelial growth factor A	DrugBank
Apoptosis regulator Bcl-2	DrugBank
Caspase-9	N/A
72 kDa type IV collagenase	DrugBank
Transcription factor AP-1	DrugBank
Caspase-3	N/A
Prostaglandin G/H synthase 2	DrugBank
Caspase-8	N/A
Interstitial collagenase
Heme oxygenase 1	DrugBank
Cytochrome P450 3A4	DrugBank
Cytochrome P450 2B1	N/A
Cytochrome P450 1A2	DrugBank
Serum albumin	N/A
Caveolin-1	N/A
Catenin beta-1	N/A
Myc proto-oncogene protein	N/A
Caspase-7	DrugBank
Tissue factor
Gap junction alpha-1 protein	DrugBank
Stromelysin-2
