# Supplementary material for: Network pharmacology and molecular docking elucidate potential mechanisms of Eucommia ulmoides in hepatic ischemia–reperfusion injury
Source: Sci Rep. 2023 Nov 24;13:20716. doi: 10.1038/s41598-023-47918-8 (PMC10673959; doi:10.1038/s41598-023-47918-8)
Supplement: Supplementary file 1 — Supplementary Information. [file 41598_2023_47918_MOESM1_ESM.zip › supplementary file/target/Active ingredients of EU/MOL007059.xlsx]

## Sheet: Sheet1
Dopamine D1 receptor	DrugBank
Thrombin	DrugBank
Muscarinic acetylcholine receptor M1	DrugBank
Prostaglandin G/H synthase 2	DrugBank
Carbonic anhydrase II	DrugBank
Retinoic acid receptor RXR-alpha	DrugBank
Delta-type opioid receptor	DrugBank
Acetylcholinesterase	DrugBank
Alpha-1A adrenergic receptor	DrugBank
Beta-2 adrenergic receptor
Mu-type opioid receptor	DrugBank
Dipeptidyl peptidase IV	DrugBank
Heat shock protein HSP 90	DrugBank
Neuronal acetylcholine receptor protein, alpha-7 chain	DrugBank
Ig gamma-1 chain C region	DrugBank
Trypsin-1	DrugBank
Nuclear receptor coactivator 1
