# Supplementary material for: Network pharmacology and molecular docking elucidate potential mechanisms of Eucommia ulmoides in hepatic ischemia–reperfusion injury
Source: Sci Rep. 2023 Nov 24;13:20716. doi: 10.1038/s41598-023-47918-8 (PMC10673959; doi:10.1038/s41598-023-47918-8)
Supplement: Supplementary file 1 — Supplementary Information. [file 41598_2023_47918_MOESM1_ESM.zip › supplementary file/target/Active ingredients of EU/MOL009015.xlsx]

## Sheet: Sheet1
Prostaglandin G/H synthase 1	DrugBank
Dopamine D1 receptor	DrugBank
Muscarinic acetylcholine receptor M3	DrugBank
Potassium voltage-gated channel subfamily H member 2	DrugBank
Muscarinic acetylcholine receptor M1	DrugBank
Androgen receptor	DrugBank
D(1B) dopamine receptor	DrugBank
Sodium channel protein type 5 subunit alpha	DrugBank
Coagulation factor Xa	DrugBank
Muscarinic acetylcholine receptor M5
Prostaglandin G/H synthase 2	DrugBank
Alpha-2A adrenergic receptor	DrugBank
5-hydroxytryptamine receptor 3A	DrugBank
5-hydroxytryptamine 2B receptor	DrugBank
Muscarinic acetylcholine receptor M4	DrugBank
Delta-type opioid receptor	DrugBank
Acetylcholinesterase	DrugBank
CGMP-inhibited 3',5'-cyclic phosphodiesterase A	DrugBank
5-hydroxytryptamine 2A receptor	DrugBank
Sodium-dependent noradrenaline transporter
Alpha-1A adrenergic receptor	DrugBank
5-hydroxytryptamine 2C receptor	DrugBank
Muscarinic acetylcholine receptor M2	DrugBank
Alpha-2B adrenergic receptor	DrugBank
Alpha-1B adrenergic receptor	DrugBank
D(3) dopamine receptor	DrugBank
5-hydroxytryptamine 7 receptor	DrugBank
5-hydroxytryptamine 1D receptor	DrugBank
Beta-2 adrenergic receptor	DrugBank
Alpha-1D adrenergic receptor
Neuronal acetylcholine receptor subunit alpha-2	DrugBank
Sodium-dependent serotonin transporter	DrugBank
D(2) dopamine receptor	DrugBank
Mu-type opioid receptor	DrugBank
Gamma-aminobutyric acid receptor subunit alpha-1	DrugBank
5-hydroxytryptamine 1B receptor	DrugBank
Heat shock protein HSP 90	DrugBank
Phosphatidylinositol-4,5-bisphosphate 3-kinase catalytic subunit, gamma isoform	DrugBank
Neuronal acetylcholine receptor protein, alpha-7 chain	DrugBank
cAMP and cAMP-inhibited cGMP 3',5'-cyclic phosphodiesterase 10A
Calmodulin
