# Supplementary material for: Network pharmacology and molecular docking elucidate potential mechanisms of Eucommia ulmoides in hepatic ischemia–reperfusion injury
Source: Sci Rep. 2023 Nov 24;13:20716. doi: 10.1038/s41598-023-47918-8 (PMC10673959; doi:10.1038/s41598-023-47918-8)
Supplement: Supplementary file 1 — Supplementary Information. [file 41598_2023_47918_MOESM1_ESM.zip › supplementary file/target/Active ingredients of EU/MOL009053.xlsx]

## Sheet: Sheet1
Thrombin	DrugBank
Potassium voltage-gated channel subfamily H member 2	DrugBank
Estrogen receptor	DrugBank
Coagulation factor Xa	DrugBank
Prostaglandin G/H synthase 2	DrugBank
Dipeptidyl peptidase IV	DrugBank
Heat shock protein HSP 90	DrugBank
Trypsin-1	DrugBank
Proto-oncogene serine/threonine-protein kinase Pim-1	DrugBank
Calmodulin
Acetylcholinesterase
