# Supplementary material for: Network pharmacology and molecular docking elucidate potential mechanisms of Eucommia ulmoides in hepatic ischemia–reperfusion injury
Source: Sci Rep. 2023 Nov 24;13:20716. doi: 10.1038/s41598-023-47918-8 (PMC10673959; doi:10.1038/s41598-023-47918-8)
Supplement: Supplementary file 1 — Supplementary Information. [file 41598_2023_47918_MOESM1_ESM.zip › supplementary file/target/Active ingredients of EU/MOL011604.xlsx]

## Sheet: Sheet1
Nitric oxide synthase, inducible	DrugBank
Estrogen receptor	DrugBank
Androgen receptor	DrugBank
Sodium channel protein type 5 subunit alpha	DrugBank
Peroxisome proliferator activated receptor gamma	DrugBank
Prostaglandin G/H synthase 2	DrugBank
Coagulation factor VII	DrugBank
DNA topoisomerase II	DrugBank
Estrogen receptor beta	DrugBank
Dipeptidyl peptidase IV
Mitogen-activated protein kinase 14	DrugBank
Glycogen synthase kinase-3 beta	DrugBank
Heat shock protein HSP 90	DrugBank
Cell division protein kinase 2	DrugBank
Trypsin-1	DrugBank
Proto-oncogene serine/threonine-protein kinase Pim-1	DrugBank
Cyclin-A2	DrugBank
Calmodulin	DrugBank
Nuclear receptor coactivator 2
