# Supplementary material for: Network pharmacology and molecular docking elucidate potential mechanisms of Eucommia ulmoides in hepatic ischemia–reperfusion injury
Source: Sci Rep. 2023 Nov 24;13:20716. doi: 10.1038/s41598-023-47918-8 (PMC10673959; doi:10.1038/s41598-023-47918-8)
Supplement: Supplementary file 1 — Supplementary Information. [file 41598_2023_47918_MOESM1_ESM.zip › supplementary file/target/Common target(EU and HIRI).csv]

genesymbols
TNF
IL6
ALB
IFNG
TP53
IL10
TGFB1
HMOX1
MAPK1
CXCL8
IL1B
CTNNB1
NOS2
SOD1
MMP9
CASP3
CRP
MPO
CCL2
ICAM1
SERPINE1
PPARG
VEGFA
THBD
NFE2L2
CASP8
STAT1
CXCL10
BCL2
F3
NOS3
MAPK8
XDH
PTGS2
HIF1A
IL2
FOS
AKT1
IL1A
CAV1
EGF
BAX
MAPK14
PPARA
SPP1
MMP2
CD40LG
CCND1
PTEN
MYC
CDKN1A
HSPB1
CXCL2
COL1A1
VCAM1
PLAT
SELE
GSTM1
PIK3CG
HSPA5
IRF1
CDKN2A
CHUK
GJA1
CASP9
RELA
GSTP1
BCL2L1
ESR1
F10
GSK3B
SLC6A4
PLAU
BIRC5
KDR
NFKBIA
DRD2
NQO1
HTR2A
SLPI
DPP4
NR3C1
PRKCA
E2F1
ABCG2
CASP7
COL3A1
MAOB
OPRM1
ALOX5
PRKCB
AKR1B1
RUNX2
ODC1
SLC6A3
PON1
ADRB2
HSF1
CTSD
PPARD
ACHE
HK2
MMP10
NR3C2
MGAM
NCF1
PTGER3
SLC6A2
ADRB1
KCNMA1
CHRM3
PARG
