# Supplementary material for: Network pharmacology and molecular docking elucidate potential mechanisms of Eucommia ulmoides in hepatic ischemia–reperfusion injury
Source: Sci Rep. 2023 Nov 24;13:20716. doi: 10.1038/s41598-023-47918-8 (PMC10673959; doi:10.1038/s41598-023-47918-8)
Supplement: Supplementary file 1 — Supplementary Information. [file 41598_2023_47918_MOESM1_ESM.zip › supplementary file/target/disease target/GeneCards-HIRI.csv]

Gene Symbol	Description	Category	Gifts	GC Id	Relevance score	GeneCards Link
TNF	Tumor Necrosis Factor	Protein Coding	59	GC06P096100	56.6723709106445	https://www.genecards.org/cgi-bin/carddisp.pl?gene=TNF
IL6	Interleukin 6	Protein Coding	58	GC07P022725	52.2475128173828	https://www.genecards.org/cgi-bin/carddisp.pl?gene=IL6
ALB	Albumin	Protein Coding	56	GC04P073397	51.0979347229004	https://www.genecards.org/cgi-bin/carddisp.pl?gene=ALB
GPT	Glutamic--Pyruvic Transaminase	Protein Coding	48	GC08P144502	49.8669967651367	https://www.genecards.org/cgi-bin/carddisp.pl?gene=GPT
IFNG	Interferon Gamma	Protein Coding	57	GC12M068154	45.0611572265625	https://www.genecards.org/cgi-bin/carddisp.pl?gene=IFNG
TP53	Tumor Protein P53	Protein Coding	61	GC17M007661	41.7710113525391	https://www.genecards.org/cgi-bin/carddisp.pl?gene=TP53
IL10	Interleukin 10	Protein Coding	55	GC01M206767	41.7666320800781	https://www.genecards.org/cgi-bin/carddisp.pl?gene=IL10
F2	Coagulation Factor II, Thrombin	Protein Coding	56	GC11P046752	39.6517791748047	https://www.genecards.org/cgi-bin/carddisp.pl?gene=F2
SLC17A5	Solute Carrier Family 17 Member 5	Protein Coding	51	GC06M073593	36.8833847045898	https://www.genecards.org/cgi-bin/carddisp.pl?gene=SLC17A5
TGFB1	Transforming Growth Factor Beta 1	Protein Coding	60	GC19M041301	36.792350769043	https://www.genecards.org/cgi-bin/carddisp.pl?gene=TGFB1
HAVCR1	Hepatitis A Virus Cellular Receptor 1	Protein Coding	50	GC05M157028	34.8175239562988	https://www.genecards.org/cgi-bin/carddisp.pl?gene=HAVCR1
HMOX1	Heme Oxygenase 1	Protein Coding	59	GC22P035380	34.5536499023438	https://www.genecards.org/cgi-bin/carddisp.pl?gene=HMOX1
MAPK1	Mitogen-Activated Protein Kinase 1	Protein Coding	59	GC22M021759	34.0123023986816	https://www.genecards.org/cgi-bin/carddisp.pl?gene=MAPK1
CXCL8	C-X-C Motif Chemokine Ligand 8	Protein Coding	50	GC04P073740	33.0244522094727	https://www.genecards.org/cgi-bin/carddisp.pl?gene=CXCL8
IL1B	Interleukin 1 Beta	Protein Coding	54	GC02M112829	32.5712928771973	https://www.genecards.org/cgi-bin/carddisp.pl?gene=IL1B
MIR21	MicroRNA 21	RNA Gene	26	GC17P067479	32.5227088928223	https://www.genecards.org/cgi-bin/carddisp.pl?gene=MIR21
CTNNB1	Catenin Beta 1	Protein Coding	60	GC03P041194	31.796049118042	https://www.genecards.org/cgi-bin/carddisp.pl?gene=CTNNB1
NOS2	Nitric Oxide Synthase 2	Protein Coding	56	GC17M027756	30.3418922424316	https://www.genecards.org/cgi-bin/carddisp.pl?gene=NOS2
TLR4	Toll Like Receptor 4	Protein Coding	58	GC09P117704	29.9803619384766	https://www.genecards.org/cgi-bin/carddisp.pl?gene=TLR4
SOD1	Superoxide Dismutase 1	Protein Coding	60	GC21P031659	29.8991603851318	https://www.genecards.org/cgi-bin/carddisp.pl?gene=SOD1
F5	Coagulation Factor V	Protein Coding	53	GC01M169511	28.9631195068359	https://www.genecards.org/cgi-bin/carddisp.pl?gene=F5
INS	Insulin	Protein Coding	54	GC11M002159	28.736400604248	https://www.genecards.org/cgi-bin/carddisp.pl?gene=INS
STAT3	Signal Transducer And Activator Of Transcription 3	Protein Coding	61	GC17M042313	28.6610240936279	https://www.genecards.org/cgi-bin/carddisp.pl?gene=STAT3
MMP9	Matrix Metallopeptidase 9	Protein Coding	61	GC20P046008	28.5595169067383	https://www.genecards.org/cgi-bin/carddisp.pl?gene=MMP9
APOB	Apolipoprotein B	Protein Coding	53	GC02M020956	28.2639942169189	https://www.genecards.org/cgi-bin/carddisp.pl?gene=APOB
PIK3CA	Phosphatidylinositol-4,5-Bisphosphate 3-Kinase Catalytic Subunit Alpha	Protein Coding	59	GC03P179148	27.7786979675293	https://www.genecards.org/cgi-bin/carddisp.pl?gene=PIK3CA
CASP3	Caspase 3	Protein Coding	56	GC04M184627	27.5265045166016	https://www.genecards.org/cgi-bin/carddisp.pl?gene=CASP3
CRP	C-Reactive Protein	Protein Coding	53	GC01M159730	27.2637672424316	https://www.genecards.org/cgi-bin/carddisp.pl?gene=CRP
IL18	Interleukin 18	Protein Coding	50	GC11M112143	26.9903755187988	https://www.genecards.org/cgi-bin/carddisp.pl?gene=IL18
MPO	Myeloperoxidase	Protein Coding	59	GC17M058269	26.5665378570557	https://www.genecards.org/cgi-bin/carddisp.pl?gene=MPO
JAK2	Janus Kinase 2	Protein Coding	60	GC09P004985	26.3700294494629	https://www.genecards.org/cgi-bin/carddisp.pl?gene=JAK2
CCL2	C-C Motif Chemokine Ligand 2	Protein Coding	56	GC17P034255	25.9289646148682	https://www.genecards.org/cgi-bin/carddisp.pl?gene=CCL2
GGT1	Gamma-Glutamyltransferase 1	Protein Coding	56	GC22P024583	25.6240692138672	https://www.genecards.org/cgi-bin/carddisp.pl?gene=GGT1
VWF	Von Willebrand Factor	Protein Coding	55	GC12M005949	25.1088581085205	https://www.genecards.org/cgi-bin/carddisp.pl?gene=VWF
ICAM1	Intercellular Adhesion Molecule 1	Protein Coding	57	GC19P010870	25.0457572937012	https://www.genecards.org/cgi-bin/carddisp.pl?gene=ICAM1
MIR146A	MicroRNA 146a	RNA Gene	25	GC05P160485	25.0002117156982	https://www.genecards.org/cgi-bin/carddisp.pl?gene=MIR146A
FADD	Fas Associated Via Death Domain	Protein Coding	52	GC11P070203	24.9107074737549	https://www.genecards.org/cgi-bin/carddisp.pl?gene=FADD
TERT	Telomerase Reverse Transcriptase	Protein Coding	58	GC05M001253	24.875804901123	https://www.genecards.org/cgi-bin/carddisp.pl?gene=TERT
SERPINE1	Serpin Family E Member 1	Protein Coding	57	GC07P101127	24.7862129211426	https://www.genecards.org/cgi-bin/carddisp.pl?gene=SERPINE1
TLR2	Toll Like Receptor 2	Protein Coding	59	GC04P153684	24.7403373718262	https://www.genecards.org/cgi-bin/carddisp.pl?gene=TLR2
MIR155	MicroRNA 155	RNA Gene	23	GC21P025573	24.5462265014648	https://www.genecards.org/cgi-bin/carddisp.pl?gene=MIR155
SERPINC1	Serpin Family C Member 1	Protein Coding	56	GC01M174691	24.4817905426025	https://www.genecards.org/cgi-bin/carddisp.pl?gene=SERPINC1
PPARG	Peroxisome Proliferator Activated Receptor Gamma	Protein Coding	60	GC03P012287	24.2968807220459	https://www.genecards.org/cgi-bin/carddisp.pl?gene=PPARG
HMGB1	High Mobility Group Box 1	Protein Coding	54	GC13M030456	24.2659759521484	https://www.genecards.org/cgi-bin/carddisp.pl?gene=HMGB1
MIR34A	MicroRNA 34a	RNA Gene	25	GC01M009154	24.239688873291	https://www.genecards.org/cgi-bin/carddisp.pl?gene=MIR34A
IL4	Interleukin 4	Protein Coding	53	GC05P132673	24.1106300354004	https://www.genecards.org/cgi-bin/carddisp.pl?gene=IL4
VEGFA	Vascular Endothelial Growth Factor A	Protein Coding	56	GC06P043770	23.952299118042	https://www.genecards.org/cgi-bin/carddisp.pl?gene=VEGFA
LMNA	Lamin A/C	Protein Coding	56	GC01P156082	23.9191570281982	https://www.genecards.org/cgi-bin/carddisp.pl?gene=LMNA
HAVCR2	Hepatitis A Virus Cellular Receptor 2	Protein Coding	52	GC05M157063	23.6636371612549	https://www.genecards.org/cgi-bin/carddisp.pl?gene=HAVCR2
THBD	Thrombomodulin	Protein Coding	53	GC20M023026	23.5476989746094	https://www.genecards.org/cgi-bin/carddisp.pl?gene=THBD
NFE2L2	NFE2 Like BZIP Transcription Factor 2	Protein Coding	58	GC02M177227	23.3043746948242	https://www.genecards.org/cgi-bin/carddisp.pl?gene=NFE2L2
KRT18	Keratin 18	Protein Coding	56	GC12P052948	23.2973899841309	https://www.genecards.org/cgi-bin/carddisp.pl?gene=KRT18
CASP8	Caspase 8	Protein Coding	59	GC02P201233	23.2333316802979	https://www.genecards.org/cgi-bin/carddisp.pl?gene=CASP8
CPT2	Carnitine Palmitoyltransferase 2	Protein Coding	56	GC01P053196	23.0993976593018	https://www.genecards.org/cgi-bin/carddisp.pl?gene=CPT2
FAS	Fas Cell Surface Death Receptor	Protein Coding	57	GC10P095615	23.0113887786865	https://www.genecards.org/cgi-bin/carddisp.pl?gene=FAS
STAT1	Signal Transducer And Activator Of Transcription 1	Protein Coding	60	GC02M190908	22.7500305175781	https://www.genecards.org/cgi-bin/carddisp.pl?gene=STAT1
LCN2	Lipocalin 2	Protein Coding	52	GC09P128149	22.7338161468506	https://www.genecards.org/cgi-bin/carddisp.pl?gene=LCN2
EPO	Erythropoietin	Protein Coding	49	GC07P100720	22.7152252197266	https://www.genecards.org/cgi-bin/carddisp.pl?gene=EPO
HGF	Hepatocyte Growth Factor	Protein Coding	58	GC07M081699	22.5516147613525	https://www.genecards.org/cgi-bin/carddisp.pl?gene=HGF
CCR5	C-C Motif Chemokine Receptor 5	Protein Coding	53	GC03P047826	22.494327545166	https://www.genecards.org/cgi-bin/carddisp.pl?gene=CCR5
SERPINA1	Serpin Family A Member 1	Protein Coding	56	GC14M094376	22.4116802215576	https://www.genecards.org/cgi-bin/carddisp.pl?gene=SERPINA1
FASLG	Fas Ligand	Protein Coding	55	GC01P172628	22.3727569580078	https://www.genecards.org/cgi-bin/carddisp.pl?gene=FASLG
CXCL10	C-X-C Motif Chemokine Ligand 10	Protein Coding	51	GC04M076021	22.3194732666016	https://www.genecards.org/cgi-bin/carddisp.pl?gene=CXCL10
MIR17	MicroRNA 17	RNA Gene	22	GC13P091350	21.8823318481445	https://www.genecards.org/cgi-bin/carddisp.pl?gene=MIR17
CALR	Calreticulin	Protein Coding	58	GC19P012938	21.6064186096191	https://www.genecards.org/cgi-bin/carddisp.pl?gene=CALR
BCL2	BCL2 Apoptosis Regulator	Protein Coding	57	GC18M063123	21.4862575531006	https://www.genecards.org/cgi-bin/carddisp.pl?gene=BCL2
F3	Coagulation Factor III, Tissue Factor	Protein Coding	52	GC01M094624	21.4545021057129	https://www.genecards.org/cgi-bin/carddisp.pl?gene=F3
NOS3	Nitric Oxide Synthase 3	Protein Coding	56	GC07P151271	21.3343410491943	https://www.genecards.org/cgi-bin/carddisp.pl?gene=NOS3
FGA	Fibrinogen Alpha Chain	Protein Coding	56	GC04M154583	21.2259616851807	https://www.genecards.org/cgi-bin/carddisp.pl?gene=FGA
MAPK8	Mitogen-Activated Protein Kinase 8	Protein Coding	57	GC10P048306	21.0301609039307	https://www.genecards.org/cgi-bin/carddisp.pl?gene=MAPK8
XDH	Xanthine Dehydrogenase	Protein Coding	54	GC02M031334	20.5717697143555	https://www.genecards.org/cgi-bin/carddisp.pl?gene=XDH
LEP	Leptin	Protein Coding	53	GC07P128241	20.5485076904297	https://www.genecards.org/cgi-bin/carddisp.pl?gene=LEP
JUN	Jun Proto-Oncogene, AP-1 Transcription Factor Subunit	Protein Coding	55	GC01M058780	20.2449207305908	https://www.genecards.org/cgi-bin/carddisp.pl?gene=JUN
PTGS2	Prostaglandin-Endoperoxide Synthase 2	Protein Coding	56	GC01M186671	20.1397743225098	https://www.genecards.org/cgi-bin/carddisp.pl?gene=PTGS2
HIF1A	Hypoxia Inducible Factor 1 Subunit Alpha	Protein Coding	54	GC14P061695	19.9334583282471	https://www.genecards.org/cgi-bin/carddisp.pl?gene=HIF1A
TNFRSF1A	TNF Receptor Superfamily Member 1A	Protein Coding	57	GC12M006328	19.8855533599854	https://www.genecards.org/cgi-bin/carddisp.pl?gene=TNFRSF1A
IL2	Interleukin 2	Protein Coding	53	GC04M122451	19.7787094116211	https://www.genecards.org/cgi-bin/carddisp.pl?gene=IL2
MIR221	MicroRNA 221	RNA Gene	23	GC0XM045746	19.6677150726318	https://www.genecards.org/cgi-bin/carddisp.pl?gene=MIR221
NFKB1	Nuclear Factor Kappa B Subunit 1	Protein Coding	60	GC04P102501	19.5947074890137	https://www.genecards.org/cgi-bin/carddisp.pl?gene=NFKB1
CDKN3	Cyclin Dependent Kinase Inhibitor 3	Protein Coding	48	GC14P054398	19.3837051391602	https://www.genecards.org/cgi-bin/carddisp.pl?gene=CDKN3
FOS	Fos Proto-Oncogene, AP-1 Transcription Factor Subunit	Protein Coding	57	GC14P075278	19.2467136383057	https://www.genecards.org/cgi-bin/carddisp.pl?gene=FOS
TIMP1	TIMP Metallopeptidase Inhibitor 1	Protein Coding	52	GC0XP047769	19.0155429840088	https://www.genecards.org/cgi-bin/carddisp.pl?gene=TIMP1
HNF1B	HNF1 Homeobox B	Protein Coding	50	GC17M037686	18.9038105010986	https://www.genecards.org/cgi-bin/carddisp.pl?gene=HNF1B
CP	Ceruloplasmin	Protein Coding	55	GC03M149162	18.8104343414307	https://www.genecards.org/cgi-bin/carddisp.pl?gene=CP
ATP7B	ATPase Copper Transporting Beta	Protein Coding	54	GC13M051930	18.7703266143799	https://www.genecards.org/cgi-bin/carddisp.pl?gene=ATP7B
MBL2	Mannose Binding Lectin 2	Protein Coding	53	GC10M052760	18.7181663513184	https://www.genecards.org/cgi-bin/carddisp.pl?gene=MBL2
AKT1	AKT Serine/Threonine Kinase 1	Protein Coding	61	GC14M104769	18.6930389404297	https://www.genecards.org/cgi-bin/carddisp.pl?gene=AKT1
IGF1	Insulin Like Growth Factor 1	Protein Coding	55	GC12M102395	18.590991973877	https://www.genecards.org/cgi-bin/carddisp.pl?gene=IGF1
CAT	Catalase	Protein Coding	58	GC11P034460	18.4956130981445	https://www.genecards.org/cgi-bin/carddisp.pl?gene=CAT
S100B	S100 Calcium Binding Protein B	Protein Coding	51	GC21M051697	18.4723205566406	https://www.genecards.org/cgi-bin/carddisp.pl?gene=S100B
HAMP	Hepcidin Antimicrobial Peptide	Protein Coding	50	GC19P076073	18.4556884765625	https://www.genecards.org/cgi-bin/carddisp.pl?gene=HAMP
GFAP	Glial Fibrillary Acidic Protein	Protein Coding	55	GC17M054384	18.4462509155273	https://www.genecards.org/cgi-bin/carddisp.pl?gene=GFAP
IL1A	Interleukin 1 Alpha	Protein Coding	52	GC02M112773	18.3714714050293	https://www.genecards.org/cgi-bin/carddisp.pl?gene=IL1A
MIR222	MicroRNA 222	RNA Gene	23	GC0XM045747	18.3401374816895	https://www.genecards.org/cgi-bin/carddisp.pl?gene=MIR222
KEAP1	Kelch Like ECH Associated Protein 1	Protein Coding	56	GC19M010486	18.2670097351074	https://www.genecards.org/cgi-bin/carddisp.pl?gene=KEAP1
LAMTOR5	Late Endosomal/Lysosomal Adaptor, MAPK And MTOR Activator 5	Protein Coding	42	GC01M110401	18.2277755737305	https://www.genecards.org/cgi-bin/carddisp.pl?gene=LAMTOR5
TSC2	TSC Complex Subunit 2	Protein Coding	56	GC16P014467	18.2141494750977	https://www.genecards.org/cgi-bin/carddisp.pl?gene=TSC2
CAV1	Caveolin 1	Protein Coding	55	GC07P116524	18.1306571960449	https://www.genecards.org/cgi-bin/carddisp.pl?gene=CAV1
MIR27A	MicroRNA 27a	RNA Gene	26	GC19M014849	18.126428604126	https://www.genecards.org/cgi-bin/carddisp.pl?gene=MIR27A
HSP90AA1	Heat Shock Protein 90 Alpha Family Class A Member 1	Protein Coding	58	GC14M102080	18.1025142669678	https://www.genecards.org/cgi-bin/carddisp.pl?gene=HSP90AA1
EGF	Epidermal Growth Factor	Protein Coding	57	GC04P109912	18.0076389312744	https://www.genecards.org/cgi-bin/carddisp.pl?gene=EGF
BAX	BCL2 Associated X, Apoptosis Regulator	Protein Coding	57	GC19P048954	17.9869594573975	https://www.genecards.org/cgi-bin/carddisp.pl?gene=BAX
MAPK14	Mitogen-Activated Protein Kinase 14	Protein Coding	58	GC06P096228	17.971752166748	https://www.genecards.org/cgi-bin/carddisp.pl?gene=MAPK14
MIR29A	MicroRNA 29a	RNA Gene	24	GC07M130876	17.902458190918	https://www.genecards.org/cgi-bin/carddisp.pl?gene=MIR29A
PPARA	Peroxisome Proliferator Activated Receptor Alpha	Protein Coding	51	GC22P046150	17.8981971740723	https://www.genecards.org/cgi-bin/carddisp.pl?gene=PPARA
ADIPOQ	Adiponectin, C1Q And Collagen Domain Containing	Protein Coding	52	GC03P186842	17.882022857666	https://www.genecards.org/cgi-bin/carddisp.pl?gene=ADIPOQ
XIAP	X-Linked Inhibitor Of Apoptosis	Protein Coding	59	GC0XP123859	17.8430995941162	https://www.genecards.org/cgi-bin/carddisp.pl?gene=XIAP
SELP	Selectin P	Protein Coding	52	GC01M169558	17.7853546142578	https://www.genecards.org/cgi-bin/carddisp.pl?gene=SELP
SPP1	Secreted Phosphoprotein 1	Protein Coding	53	GC04P087975	17.7851467132568	https://www.genecards.org/cgi-bin/carddisp.pl?gene=SPP1
NGF	Nerve Growth Factor	Protein Coding	58	GC01M115285	17.6735229492188	https://www.genecards.org/cgi-bin/carddisp.pl?gene=NGF
MIR106B	MicroRNA 106b	RNA Gene	24	GC07M103446	17.6658687591553	https://www.genecards.org/cgi-bin/carddisp.pl?gene=MIR106B
IL18BP	Interleukin 18 Binding Protein	Protein Coding	48	GC11P071998	17.5570583343506	https://www.genecards.org/cgi-bin/carddisp.pl?gene=IL18BP
UGT1A1	UDP Glucuronosyltransferase Family 1 Member A1	Protein Coding	57	GC02P233760	17.5371112823486	https://www.genecards.org/cgi-bin/carddisp.pl?gene=UGT1A1
ELANE	Elastase, Neutrophil Expressed	Protein Coding	58	GC19P004053	17.3927154541016	https://www.genecards.org/cgi-bin/carddisp.pl?gene=ELANE
TRADD	TNFRSF1A Associated Via Death Domain	Protein Coding	49	GC16M067154	17.3704528808594	https://www.genecards.org/cgi-bin/carddisp.pl?gene=TRADD
BDNF	Brain Derived Neurotrophic Factor	Protein Coding	56	GC11M027654	17.3116455078125	https://www.genecards.org/cgi-bin/carddisp.pl?gene=BDNF
SCARB1	Scavenger Receptor Class B Member 1	Protein Coding	55	GC12M124776	17.1535491943359	https://www.genecards.org/cgi-bin/carddisp.pl?gene=SCARB1
IL17A	Interleukin 17A	Protein Coding	50	GC06P052186	17.1315975189209	https://www.genecards.org/cgi-bin/carddisp.pl?gene=IL17A
NTRK1	Neurotrophic Receptor Tyrosine Kinase 1	Protein Coding	57	GC01P156815	17.1003360748291	https://www.genecards.org/cgi-bin/carddisp.pl?gene=NTRK1
ABCB1	ATP Binding Cassette Subfamily B Member 1	Protein Coding	57	GC07M087504	17.0825214385986	https://www.genecards.org/cgi-bin/carddisp.pl?gene=ABCB1
PARP1	Poly(ADP-Ribose) Polymerase 1	Protein Coding	58	GC01M226360	16.9264240264893	https://www.genecards.org/cgi-bin/carddisp.pl?gene=PARP1
GRIN2B	Glutamate Ionotropic Receptor NMDA Type Subunit 2B	Protein Coding	59	GC12M013437	16.7659378051758	https://www.genecards.org/cgi-bin/carddisp.pl?gene=GRIN2B
ENO2	Enolase 2	Protein Coding	54	GC12P006913	16.7370090484619	https://www.genecards.org/cgi-bin/carddisp.pl?gene=ENO2
APOA1	Apolipoprotein A1	Protein Coding	57	GC11M116835	16.6673812866211	https://www.genecards.org/cgi-bin/carddisp.pl?gene=APOA1
CXCL12	C-X-C Motif Chemokine Ligand 12	Protein Coding	51	GC10M044370	16.6597499847412	https://www.genecards.org/cgi-bin/carddisp.pl?gene=CXCL12
EDN1	Endothelin 1	Protein Coding	55	GC06P012256	16.6555957794189	https://www.genecards.org/cgi-bin/carddisp.pl?gene=EDN1
CYCS	Cytochrome C, Somatic	Protein Coding	55	GC07M025118	16.6381950378418	https://www.genecards.org/cgi-bin/carddisp.pl?gene=CYCS
SOD2	Superoxide Dismutase 2	Protein Coding	53	GC06M159669	16.6342239379883	https://www.genecards.org/cgi-bin/carddisp.pl?gene=SOD2
MMP2	Matrix Metallopeptidase 2	Protein Coding	60	GC16P055390	16.6262474060059	https://www.genecards.org/cgi-bin/carddisp.pl?gene=MMP2
BMP6	Bone Morphogenetic Protein 6	Protein Coding	51	GC06P007726	16.5209465026855	https://www.genecards.org/cgi-bin/carddisp.pl?gene=BMP6
JAK1	Janus Kinase 1	Protein Coding	60	GC01M064833	16.4655303955078	https://www.genecards.org/cgi-bin/carddisp.pl?gene=JAK1
CPT1A	Carnitine Palmitoyltransferase 1A	Protein Coding	55	GC11M068754	16.4275684356689	https://www.genecards.org/cgi-bin/carddisp.pl?gene=CPT1A
MIR25	MicroRNA 25	RNA Gene	22	GC07M100093	16.4106979370117	https://www.genecards.org/cgi-bin/carddisp.pl?gene=MIR25
MIR19A	MicroRNA 19a	RNA Gene	22	GC13P091594	16.390796661377	https://www.genecards.org/cgi-bin/carddisp.pl?gene=MIR19A
CD40LG	CD40 Ligand	Protein Coding	57	GC0XP136649	16.3732433319092	https://www.genecards.org/cgi-bin/carddisp.pl?gene=CD40LG
G6PC1	Glucose-6-Phosphatase Catalytic Subunit 1	Protein Coding	51	GC17P067910	16.3596458435059	https://www.genecards.org/cgi-bin/carddisp.pl?gene=G6PC1
HP	Haptoglobin	Protein Coding	52	GC16P072590	16.3061676025391	https://www.genecards.org/cgi-bin/carddisp.pl?gene=HP
CCND1	Cyclin D1	Protein Coding	60	GC11P069641	16.2820854187012	https://www.genecards.org/cgi-bin/carddisp.pl?gene=CCND1
MIR181A2	MicroRNA 181a-2	RNA Gene	23	GC09P124692	16.2753791809082	https://www.genecards.org/cgi-bin/carddisp.pl?gene=MIR181A2
FGF2	Fibroblast Growth Factor 2	Protein Coding	52	GC04P122826	16.210412979126	https://www.genecards.org/cgi-bin/carddisp.pl?gene=FGF2
CSF3	Colony Stimulating Factor 3	Protein Coding	47	GC17P040015	16.0293159484863	https://www.genecards.org/cgi-bin/carddisp.pl?gene=CSF3
LPL	Lipoprotein Lipase	Protein Coding	56	GC08P019901	16.0064353942871	https://www.genecards.org/cgi-bin/carddisp.pl?gene=LPL
ACE	Angiotensin I Converting Enzyme	Protein Coding	59	GC17P063477	15.9964981079102	https://www.genecards.org/cgi-bin/carddisp.pl?gene=ACE
HSPA4	Heat Shock Protein Family A (Hsp70) Member 4	Protein Coding	49	GC05P133054	15.9152736663818	https://www.genecards.org/cgi-bin/carddisp.pl?gene=HSPA4
MAP2K3	Mitogen-Activated Protein Kinase Kinase 3	Protein Coding	56	GC17P065982	15.9041414260864	https://www.genecards.org/cgi-bin/carddisp.pl?gene=MAP2K3
PTEN	Phosphatase And Tensin Homolog	Protein Coding	59	GC10P095599	15.8910903930664	https://www.genecards.org/cgi-bin/carddisp.pl?gene=PTEN
IFNB1	Interferon Beta 1	Protein Coding	50	GC09M021077	15.8606700897217	https://www.genecards.org/cgi-bin/carddisp.pl?gene=IFNB1
MIR24-2	MicroRNA 24-2	RNA Gene	22	GC19M014848	15.8343687057495	https://www.genecards.org/cgi-bin/carddisp.pl?gene=MIR24-2
MIR203A	MicroRNA 203a	RNA Gene	23	GC14P111124	15.8214464187622	https://www.genecards.org/cgi-bin/carddisp.pl?gene=MIR203A
ADAMTS13	ADAM Metallopeptidase With Thrombospondin Type 1 Motif 13	Protein Coding	55	GC09P133414	15.7282457351685	https://www.genecards.org/cgi-bin/carddisp.pl?gene=ADAMTS13
MIR191	MicroRNA 191	RNA Gene	24	GC03M051845	15.6804761886597	https://www.genecards.org/cgi-bin/carddisp.pl?gene=MIR191
MIR23A	MicroRNA 23a	RNA Gene	23	GC19M014851	15.676815032959	https://www.genecards.org/cgi-bin/carddisp.pl?gene=MIR23A
MYC	MYC Proto-Oncogene, BHLH Transcription Factor	Protein Coding	59	GC08P127735	15.6320972442627	https://www.genecards.org/cgi-bin/carddisp.pl?gene=MYC
FLT1	Fms Related Receptor Tyrosine Kinase 1	Protein Coding	57	GC13M028300	15.39439868927	https://www.genecards.org/cgi-bin/carddisp.pl?gene=FLT1
TF	Transferrin	Protein Coding	57	GC03P135432	15.3328294754028	https://www.genecards.org/cgi-bin/carddisp.pl?gene=TF
CDKN1A	Cyclin Dependent Kinase Inhibitor 1A	Protein Coding	55	GC06P096237	15.3243761062622	https://www.genecards.org/cgi-bin/carddisp.pl?gene=CDKN1A
CD36	CD36 Molecule	Protein Coding	56	GC07P080369	15.3069276809692	https://www.genecards.org/cgi-bin/carddisp.pl?gene=CD36
MIR143	MicroRNA 143	RNA Gene	26	GC05P149417	15.1842746734619	https://www.genecards.org/cgi-bin/carddisp.pl?gene=MIR143
CCL5	C-C Motif Chemokine Ligand 5	Protein Coding	51	GC17M035871	15.1349649429321	https://www.genecards.org/cgi-bin/carddisp.pl?gene=CCL5
SIRT1	Sirtuin 1	Protein Coding	56	GC10P067884	15.1085071563721	https://www.genecards.org/cgi-bin/carddisp.pl?gene=SIRT1
HSPB1	Heat Shock Protein Family B (Small) Member 1	Protein Coding	59	GC07P076302	14.9429149627686	https://www.genecards.org/cgi-bin/carddisp.pl?gene=HSPB1
MTHFR	Methylenetetrahydrofolate Reductase	Protein Coding	54	GC01M011785	14.8185501098633	https://www.genecards.org/cgi-bin/carddisp.pl?gene=MTHFR
MIF	Macrophage Migration Inhibitory Factor	Protein Coding	55	GC22P023894	14.8117952346802	https://www.genecards.org/cgi-bin/carddisp.pl?gene=MIF
CCN2	Cellular Communication Network Factor 2	Protein Coding	53	GC06M131948	14.7903900146484	https://www.genecards.org/cgi-bin/carddisp.pl?gene=CCN2
TXN	Thioredoxin	Protein Coding	52	GC09M110243	14.7748136520386	https://www.genecards.org/cgi-bin/carddisp.pl?gene=TXN
NLRP3	NLR Family Pyrin Domain Containing 3	Protein Coding	55	GC01P247415	14.7614040374756	https://www.genecards.org/cgi-bin/carddisp.pl?gene=NLRP3
CXCL2	C-X-C Motif Chemokine Ligand 2	Protein Coding	46	GC04M074097	14.6503658294678	https://www.genecards.org/cgi-bin/carddisp.pl?gene=CXCL2
CD46	CD46 Molecule	Protein Coding	55	GC01P207752	14.640531539917	https://www.genecards.org/cgi-bin/carddisp.pl?gene=CD46
CREB1	CAMP Responsive Element Binding Protein 1	Protein Coding	56	GC02P207529	14.631796836853	https://www.genecards.org/cgi-bin/carddisp.pl?gene=CREB1
MIR195	MicroRNA 195	RNA Gene	22	GC17M011669	14.6091651916504	https://www.genecards.org/cgi-bin/carddisp.pl?gene=MIR195
NPPA	Natriuretic Peptide A	Protein Coding	52	GC01M011846	14.5081729888916	https://www.genecards.org/cgi-bin/carddisp.pl?gene=NPPA
SMAD4	SMAD Family Member 4	Protein Coding	59	GC18P051028	14.4825143814087	https://www.genecards.org/cgi-bin/carddisp.pl?gene=SMAD4
SLC2A1	Solute Carrier Family 2 Member 1	Protein Coding	60	GC01M042925	14.4552488327026	https://www.genecards.org/cgi-bin/carddisp.pl?gene=SLC2A1
COL1A1	Collagen Type I Alpha 1 Chain	Protein Coding	56	GC17M054676	14.4417791366577	https://www.genecards.org/cgi-bin/carddisp.pl?gene=COL1A1
RAC1	Rac Family Small GTPase 1	Protein Coding	55	GC07P006377	14.4024715423584	https://www.genecards.org/cgi-bin/carddisp.pl?gene=RAC1
NOS1	Nitric Oxide Synthase 1	Protein Coding	56	GC12M117208	14.4001770019531	https://www.genecards.org/cgi-bin/carddisp.pl?gene=NOS1
MB	Myoglobin	Protein Coding	50	GC22M035606	14.3741302490234	https://www.genecards.org/cgi-bin/carddisp.pl?gene=MB
CPOX	Coproporphyrinogen Oxidase	Protein Coding	51	GC03M098576	14.2889995574951	https://www.genecards.org/cgi-bin/carddisp.pl?gene=CPOX
GFER	Growth Factor, Augmenter Of Liver Regeneration	Protein Coding	52	GC16P001984	14.2538900375366	https://www.genecards.org/cgi-bin/carddisp.pl?gene=GFER
SELL	Selectin L	Protein Coding	50	GC01M169690	14.1642875671387	https://www.genecards.org/cgi-bin/carddisp.pl?gene=SELL
GLS	Glutaminase	Protein Coding	56	GC02P190880	14.1260566711426	https://www.genecards.org/cgi-bin/carddisp.pl?gene=GLS
PLG	Plasminogen	Protein Coding	56	GC06P160702	14.0852088928223	https://www.genecards.org/cgi-bin/carddisp.pl?gene=PLG
MIR181C	MicroRNA 181c	RNA Gene	22	GC19P015116	14.0736751556396	https://www.genecards.org/cgi-bin/carddisp.pl?gene=MIR181C
VCAM1	Vascular Cell Adhesion Molecule 1	Protein Coding	52	GC01P100719	14.0465927124023	https://www.genecards.org/cgi-bin/carddisp.pl?gene=VCAM1
PLAT	Plasminogen Activator, Tissue Type	Protein Coding	56	GC08M042174	13.9286975860596	https://www.genecards.org/cgi-bin/carddisp.pl?gene=PLAT
TYK2	Tyrosine Kinase 2	Protein Coding	60	GC19M010350	13.8297147750854	https://www.genecards.org/cgi-bin/carddisp.pl?gene=TYK2
MIR15A	MicroRNA 15a	RNA Gene	18	GC13M050049	13.8295555114746	https://www.genecards.org/cgi-bin/carddisp.pl?gene=MIR15A
NOTCH1	Notch Receptor 1	Protein Coding	59	GC09M137930	13.7141819000244	https://www.genecards.org/cgi-bin/carddisp.pl?gene=NOTCH1
CD34	CD34 Molecule	Protein Coding	52	GC01M207880	13.6297664642334	https://www.genecards.org/cgi-bin/carddisp.pl?gene=CD34
SRC	SRC Proto-Oncogene, Non-Receptor Tyrosine Kinase	Protein Coding	58	GC20P037344	13.6248664855957	https://www.genecards.org/cgi-bin/carddisp.pl?gene=SRC
MYD88	MYD88 Innate Immune Signal Transduction Adaptor	Protein Coding	56	GC03P038159	13.5930156707764	https://www.genecards.org/cgi-bin/carddisp.pl?gene=MYD88
ALDH2	Aldehyde Dehydrogenase 2 Family Member	Protein Coding	57	GC12P111766	13.5788240432739	https://www.genecards.org/cgi-bin/carddisp.pl?gene=ALDH2
KNG1	Kininogen 1	Protein Coding	55	GC03P186717	13.5781230926514	https://www.genecards.org/cgi-bin/carddisp.pl?gene=KNG1
MALAT1	Metastasis Associated Lung Adenocarcinoma Transcript 1	RNA Gene	27	GC11P071416	13.5595359802246	https://www.genecards.org/cgi-bin/carddisp.pl?gene=MALAT1
GLUL	Glutamate-Ammonia Ligase	Protein Coding	55	GC01M182378	13.5508584976196	https://www.genecards.org/cgi-bin/carddisp.pl?gene=GLUL
SELE	Selectin E	Protein Coding	50	GC01M169722	13.4869108200073	https://www.genecards.org/cgi-bin/carddisp.pl?gene=SELE
HSPG2	Heparan Sulfate Proteoglycan 2	Protein Coding	54	GC01M021822	13.39710521698	https://www.genecards.org/cgi-bin/carddisp.pl?gene=HSPG2
PIK3C2A	Phosphatidylinositol-4-Phosphate 3-Kinase Catalytic Subunit Type 2 Alpha	Protein Coding	54	GC11M017688	13.3640213012695	https://www.genecards.org/cgi-bin/carddisp.pl?gene=PIK3C2A
MTOR	Mechanistic Target Of Rapamycin Kinase	Protein Coding	62	GC01M011106	13.3471603393555	https://www.genecards.org/cgi-bin/carddisp.pl?gene=MTOR
CD55	CD55 Molecule (Cromer Blood Group)	Protein Coding	56	GC01P207321	13.3265542984009	https://www.genecards.org/cgi-bin/carddisp.pl?gene=CD55
FABP1	Fatty Acid Binding Protein 1	Protein Coding	49	GC02M088122	13.3010921478271	https://www.genecards.org/cgi-bin/carddisp.pl?gene=FABP1
IL1RN	Interleukin 1 Receptor Antagonist	Protein Coding	57	GC02P124515	13.2536659240723	https://www.genecards.org/cgi-bin/carddisp.pl?gene=IL1RN
CST3	Cystatin C	Protein Coding	51	GC20M023699	13.1765041351318	https://www.genecards.org/cgi-bin/carddisp.pl?gene=CST3
FGB	Fibrinogen Beta Chain	Protein Coding	53	GC04P154610	13.1649398803711	https://www.genecards.org/cgi-bin/carddisp.pl?gene=FGB
GSTM1	Glutathione S-Transferase Mu 1	Protein Coding	49	GC01P109687	13.1476230621338	https://www.genecards.org/cgi-bin/carddisp.pl?gene=GSTM1
HADHB	Hydroxyacyl-CoA Dehydrogenase Trifunctional Multienzyme Complex Subunit Beta	Protein Coding	54	GC02P026243	13.1267910003662	https://www.genecards.org/cgi-bin/carddisp.pl?gene=HADHB
PIK3CG	Phosphatidylinositol-4,5-Bisphosphate 3-Kinase Catalytic Subunit Gamma	Protein Coding	55	GC07P106865	13.088755607605	https://www.genecards.org/cgi-bin/carddisp.pl?gene=PIK3CG
HSPA5	Heat Shock Protein Family A (Hsp70) Member 5	Protein Coding	55	GC09M125234	13.0400400161743	https://www.genecards.org/cgi-bin/carddisp.pl?gene=HSPA5
MAOA	Monoamine Oxidase A	Protein Coding	55	GC0XP043654	13.016429901123	https://www.genecards.org/cgi-bin/carddisp.pl?gene=MAOA
TGFBR1	Transforming Growth Factor Beta Receptor 1	Protein Coding	61	GC09P099104	12.9921436309814	https://www.genecards.org/cgi-bin/carddisp.pl?gene=TGFBR1
IRF1	Interferon Regulatory Factor 1	Protein Coding	53	GC05M132440	12.9436626434326	https://www.genecards.org/cgi-bin/carddisp.pl?gene=IRF1
HSPA1A	Heat Shock Protein Family A (Hsp70) Member 1A	Protein Coding	53	GC06P096117	12.9025754928589	https://www.genecards.org/cgi-bin/carddisp.pl?gene=HSPA1A
CYP2C9	Cytochrome P450 Family 2 Subfamily C Member 9	Protein Coding	53	GC10P094938	12.8836126327515	https://www.genecards.org/cgi-bin/carddisp.pl?gene=CYP2C9
CALCA	Calcitonin Related Polypeptide Alpha	Protein Coding	50	GC11M014945	12.7897138595581	https://www.genecards.org/cgi-bin/carddisp.pl?gene=CALCA
GCK	Glucokinase	Protein Coding	56	GC07M044655	12.7244548797607	https://www.genecards.org/cgi-bin/carddisp.pl?gene=GCK
CDKN2A	Cyclin Dependent Kinase Inhibitor 2A	Protein Coding	57	GC09M021967	12.5755710601807	https://www.genecards.org/cgi-bin/carddisp.pl?gene=CDKN2A
CHUK	Component Of Inhibitor Of Nuclear Factor Kappa B Kinase Complex	Protein Coding	58	GC10M100217	12.5560693740845	https://www.genecards.org/cgi-bin/carddisp.pl?gene=CHUK
TIMP2	TIMP Metallopeptidase Inhibitor 2	Protein Coding	48	GC17M078852	12.5538654327393	https://www.genecards.org/cgi-bin/carddisp.pl?gene=TIMP2
TNFAIP3	TNF Alpha Induced Protein 3	Protein Coding	55	GC06P137866	12.5393524169922	https://www.genecards.org/cgi-bin/carddisp.pl?gene=TNFAIP3
EIF2AK3	Eukaryotic Translation Initiation Factor 2 Alpha Kinase 3	Protein Coding	55	GC02M088556	12.5083646774292	https://www.genecards.org/cgi-bin/carddisp.pl?gene=EIF2AK3
PCNA	Proliferating Cell Nuclear Antigen	Protein Coding	57	GC20M005114	12.5061540603638	https://www.genecards.org/cgi-bin/carddisp.pl?gene=PCNA
NPPB	Natriuretic Peptide B	Protein Coding	50	GC01M011858	12.4839973449707	https://www.genecards.org/cgi-bin/carddisp.pl?gene=NPPB
CLU	Clusterin	Protein Coding	54	GC08M027596	12.4738988876343	https://www.genecards.org/cgi-bin/carddisp.pl?gene=CLU
CCL3	C-C Motif Chemokine Ligand 3	Protein Coding	46	GC17M036088	12.4447755813599	https://www.genecards.org/cgi-bin/carddisp.pl?gene=CCL3
PPARGC1A	PPARG Coactivator 1 Alpha	Protein Coding	53	GC04M023755	12.4036617279053	https://www.genecards.org/cgi-bin/carddisp.pl?gene=PPARGC1A
GJA1	Gap Junction Protein Alpha 1	Protein Coding	57	GC06P121436	12.3976650238037	https://www.genecards.org/cgi-bin/carddisp.pl?gene=GJA1
SOCS3	Suppressor Of Cytokine Signaling 3	Protein Coding	50	GC17M078356	12.3967380523682	https://www.genecards.org/cgi-bin/carddisp.pl?gene=SOCS3
AQP4	Aquaporin 4	Protein Coding	53	GC18M026852	12.3932342529297	https://www.genecards.org/cgi-bin/carddisp.pl?gene=AQP4
MAPK3	Mitogen-Activated Protein Kinase 3	Protein Coding	56	GC16M039242	12.3750877380371	https://www.genecards.org/cgi-bin/carddisp.pl?gene=MAPK3
TNFRSF1B	TNF Receptor Superfamily Member 1B	Protein Coding	56	GC01P012331	12.3123397827148	https://www.genecards.org/cgi-bin/carddisp.pl?gene=TNFRSF1B
CASP9	Caspase 9	Protein Coding	53	GC01M015491	12.2794361114502	https://www.genecards.org/cgi-bin/carddisp.pl?gene=CASP9
RELA	RELA Proto-Oncogene, NF-KB Subunit	Protein Coding	59	GC11M065653	12.2661914825439	https://www.genecards.org/cgi-bin/carddisp.pl?gene=RELA
CBS	Cystathionine Beta-Synthase	Protein Coding	56	GC21M043053	12.2383193969727	https://www.genecards.org/cgi-bin/carddisp.pl?gene=CBS
SLC40A1	Solute Carrier Family 40 Member 1	Protein Coding	53	GC02M189560	12.1829833984375	https://www.genecards.org/cgi-bin/carddisp.pl?gene=SLC40A1
GSTP1	Glutathione S-Transferase Pi 1	Protein Coding	57	GC11P067583	12.1709508895874	https://www.genecards.org/cgi-bin/carddisp.pl?gene=GSTP1
C3	Complement C3	Protein Coding	56	GC19M006677	12.1418495178223	https://www.genecards.org/cgi-bin/carddisp.pl?gene=C3
ITGAM	Integrin Subunit Alpha M	Protein Coding	55	GC16P043916	12.1240119934082	https://www.genecards.org/cgi-bin/carddisp.pl?gene=ITGAM
PSMA7	Proteasome 20S Subunit Alpha 7	Protein Coding	51	GC20M062136	12.1134757995605	https://www.genecards.org/cgi-bin/carddisp.pl?gene=PSMA7
CYP2B6	Cytochrome P450 Family 2 Subfamily B Member 6	Protein Coding	52	GC19P040991	12.1083431243896	https://www.genecards.org/cgi-bin/carddisp.pl?gene=CYP2B6
GDF15	Growth Differentiation Factor 15	Protein Coding	50	GC19P075774	12.0964508056641	https://www.genecards.org/cgi-bin/carddisp.pl?gene=GDF15
ADA	Adenosine Deaminase	Protein Coding	57	GC20M044620	11.9145746231079	https://www.genecards.org/cgi-bin/carddisp.pl?gene=ADA
ANGPT1	Angiopoietin 1	Protein Coding	52	GC08M107246	11.8501148223877	https://www.genecards.org/cgi-bin/carddisp.pl?gene=ANGPT1
CFTR	CF Transmembrane Conductance Regulator	Protein Coding	59	GC07P117287	11.8245115280151	https://www.genecards.org/cgi-bin/carddisp.pl?gene=CFTR
BCL2L1	BCL2 Like 1	Protein Coding	55	GC20M031664	11.7393035888672	https://www.genecards.org/cgi-bin/carddisp.pl?gene=BCL2L1
ESR1	Estrogen Receptor 1	Protein Coding	61	GC06P151656	11.717321395874	https://www.genecards.org/cgi-bin/carddisp.pl?gene=ESR1
MIR126	MicroRNA 126	RNA Gene	25	GC09P136670	11.6627788543701	https://www.genecards.org/cgi-bin/carddisp.pl?gene=MIR126
F10	Coagulation Factor X	Protein Coding	57	GC13P113122	11.636022567749	https://www.genecards.org/cgi-bin/carddisp.pl?gene=F10
PRKCD	Protein Kinase C Delta	Protein Coding	59	GC03P053156	11.5927953720093	https://www.genecards.org/cgi-bin/carddisp.pl?gene=PRKCD
REN	Renin	Protein Coding	55	GC01M204154	11.5903587341309	https://www.genecards.org/cgi-bin/carddisp.pl?gene=REN
TSPO	Translocator Protein	Protein Coding	51	GC22P043151	11.538724899292	https://www.genecards.org/cgi-bin/carddisp.pl?gene=TSPO
GSK3B	Glycogen Synthase Kinase 3 Beta	Protein Coding	57	GC03M119821	11.4971952438354	https://www.genecards.org/cgi-bin/carddisp.pl?gene=GSK3B
ANGPT2	Angiopoietin 2	Protein Coding	55	GC08M006499	11.4796419143677	https://www.genecards.org/cgi-bin/carddisp.pl?gene=ANGPT2
ITGB2	Integrin Subunit Beta 2	Protein Coding	57	GC21M044885	11.4477109909058	https://www.genecards.org/cgi-bin/carddisp.pl?gene=ITGB2
CD274	CD274 Molecule	Protein Coding	52	GC09P005450	11.42835521698	https://www.genecards.org/cgi-bin/carddisp.pl?gene=CD274
IL13	Interleukin 13	Protein Coding	50	GC05P132656	11.3822650909424	https://www.genecards.org/cgi-bin/carddisp.pl?gene=IL13
SMARCA4	SWI/SNF Related, Matrix Associated, Actin Dependent Regulator Of Chromatin, Subfamily A, Member 4	Protein Coding	58	GC19P010932	11.3248710632324	https://www.genecards.org/cgi-bin/carddisp.pl?gene=SMARCA4
CXCR4	C-X-C Motif Chemokine Receptor 4	Protein Coding	59	GC02M136114	11.3204402923584	https://www.genecards.org/cgi-bin/carddisp.pl?gene=CXCR4
IL33	Interleukin 33	Protein Coding	46	GC09P007853	11.2716236114502	https://www.genecards.org/cgi-bin/carddisp.pl?gene=IL33
SLC6A4	Solute Carrier Family 6 Member 4	Protein Coding	55	GC17M030194	11.2577114105225	https://www.genecards.org/cgi-bin/carddisp.pl?gene=SLC6A4
CXCR3	C-X-C Motif Chemokine Receptor 3	Protein Coding	51	GC0XM071615	11.2444067001343	https://www.genecards.org/cgi-bin/carddisp.pl?gene=CXCR3
CXCL1	C-X-C Motif Chemokine Ligand 1	Protein Coding	50	GC04P073869	11.2386808395386	https://www.genecards.org/cgi-bin/carddisp.pl?gene=CXCL1
IL22	Interleukin 22	Protein Coding	49	GC12M068248	11.216625213623	https://www.genecards.org/cgi-bin/carddisp.pl?gene=IL22
PLAU	Plasminogen Activator, Urokinase	Protein Coding	59	GC10P073909	11.1740875244141	https://www.genecards.org/cgi-bin/carddisp.pl?gene=PLAU
EGR1	Early Growth Response 1	Protein Coding	52	GC05P138465	11.1618461608887	https://www.genecards.org/cgi-bin/carddisp.pl?gene=EGR1
RIPK1	Receptor Interacting Serine/Threonine Kinase 1	Protein Coding	56	GC06P003375	11.1432991027832	https://www.genecards.org/cgi-bin/carddisp.pl?gene=RIPK1
DDIT3	DNA Damage Inducible Transcript 3	Protein Coding	52	GC12M057516	11.1417188644409	https://www.genecards.org/cgi-bin/carddisp.pl?gene=DDIT3
FASN	Fatty Acid Synthase	Protein Coding	55	GC17M082078	11.1339435577393	https://www.genecards.org/cgi-bin/carddisp.pl?gene=FASN
IKBKG	Inhibitor Of Nuclear Factor Kappa B Kinase Regulatory Subunit Gamma	Protein Coding	55	GC0XP154541	11.1106805801392	https://www.genecards.org/cgi-bin/carddisp.pl?gene=IKBKG
IRS1	Insulin Receptor Substrate 1	Protein Coding	53	GC02M226731	11.0457897186279	https://www.genecards.org/cgi-bin/carddisp.pl?gene=IRS1
HSPD1	Heat Shock Protein Family D (Hsp60) Member 1	Protein Coding	55	GC02M197486	11.0380191802979	https://www.genecards.org/cgi-bin/carddisp.pl?gene=HSPD1
FN1	Fibronectin 1	Protein Coding	57	GC02M215360	11.0377950668335	https://www.genecards.org/cgi-bin/carddisp.pl?gene=FN1
G6PD	Glucose-6-Phosphate Dehydrogenase	Protein Coding	57	GC0XM154568	11.0290603637695	https://www.genecards.org/cgi-bin/carddisp.pl?gene=G6PD
CD14	CD14 Molecule	Protein Coding	53	GC05M140631	11.0155239105225	https://www.genecards.org/cgi-bin/carddisp.pl?gene=CD14
MEG3	Maternally Expressed 3	RNA Gene	31	GC14P111376	10.960075378418	https://www.genecards.org/cgi-bin/carddisp.pl?gene=MEG3
THPO	Thrombopoietin	Protein Coding	50	GC03M184371	10.9508810043335	https://www.genecards.org/cgi-bin/carddisp.pl?gene=THPO
DNMT1	DNA Methyltransferase 1	Protein Coding	59	GC19M010133	10.9487247467041	https://www.genecards.org/cgi-bin/carddisp.pl?gene=DNMT1
MIR210	MicroRNA 210	RNA Gene	23	GC11M004807	10.9484405517578	https://www.genecards.org/cgi-bin/carddisp.pl?gene=MIR210
PPIG	Peptidylprolyl Isomerase G	Protein Coding	48	GC02P169584	10.9208583831787	https://www.genecards.org/cgi-bin/carddisp.pl?gene=PPIG
BIRC5	Baculoviral IAP Repeat Containing 5	Protein Coding	52	GC17P078214	10.8819694519043	https://www.genecards.org/cgi-bin/carddisp.pl?gene=BIRC5
AGER	Advanced Glycosylation End-Product Specific Receptor	Protein Coding	53	GC06M032180	10.8671073913574	https://www.genecards.org/cgi-bin/carddisp.pl?gene=AGER
SMAD2	SMAD Family Member 2	Protein Coding	59	GC18M047809	10.8633918762207	https://www.genecards.org/cgi-bin/carddisp.pl?gene=SMAD2
ATF3	Activating Transcription Factor 3	Protein Coding	51	GC01P212565	10.8546352386475	https://www.genecards.org/cgi-bin/carddisp.pl?gene=ATF3
CHKA	Choline Kinase Alpha	Protein Coding	50	GC11M068052	10.834942817688	https://www.genecards.org/cgi-bin/carddisp.pl?gene=CHKA
GJB1	Gap Junction Protein Beta 1	Protein Coding	53	GC0XP071212	10.8161811828613	https://www.genecards.org/cgi-bin/carddisp.pl?gene=GJB1
THBS1	Thrombospondin 1	Protein Coding	52	GC15P039581	10.7984218597412	https://www.genecards.org/cgi-bin/carddisp.pl?gene=THBS1
ANXA5	Annexin A5	Protein Coding	52	GC04M121667	10.7453880310059	https://www.genecards.org/cgi-bin/carddisp.pl?gene=ANXA5
KDR	Kinase Insert Domain Receptor	Protein Coding	60	GC04M055078	10.7341318130493	https://www.genecards.org/cgi-bin/carddisp.pl?gene=KDR
OCLN	Occludin	Protein Coding	51	GC05P069492	10.6619529724121	https://www.genecards.org/cgi-bin/carddisp.pl?gene=OCLN
PLA2G6	Phospholipase A2 Group VI	Protein Coding	54	GC22M065347	10.576602935791	https://www.genecards.org/cgi-bin/carddisp.pl?gene=PLA2G6
NEAT1	Nuclear Paraspeckle Assembly Transcript 1	RNA Gene	28	GC11P071405	10.5491962432861	https://www.genecards.org/cgi-bin/carddisp.pl?gene=NEAT1
GSR	Glutathione-Disulfide Reductase	Protein Coding	56	GC08M030678	10.5435123443604	https://www.genecards.org/cgi-bin/carddisp.pl?gene=GSR
NFKBIA	NFKB Inhibitor Alpha	Protein Coding	57	GC14M035401	10.5377388000488	https://www.genecards.org/cgi-bin/carddisp.pl?gene=NFKBIA
TNFSF10	TNF Superfamily Member 10	Protein Coding	51	GC03M172505	10.5065593719482	https://www.genecards.org/cgi-bin/carddisp.pl?gene=TNFSF10
BECN1	Beclin 1	Protein Coding	52	GC17M042810	10.4891748428345	https://www.genecards.org/cgi-bin/carddisp.pl?gene=BECN1
SLC11A2	Solute Carrier Family 11 Member 2	Protein Coding	55	GC12M050952	10.4784822463989	https://www.genecards.org/cgi-bin/carddisp.pl?gene=SLC11A2
ATG5	Autophagy Related 5	Protein Coding	51	GC06M106045	10.4611749649048	https://www.genecards.org/cgi-bin/carddisp.pl?gene=ATG5
AGTR1	Angiotensin II Receptor Type 1	Protein Coding	58	GC03P148697	10.4128103256226	https://www.genecards.org/cgi-bin/carddisp.pl?gene=AGTR1
FOXO1	Forkhead Box O1	Protein Coding	56	GC13M040555	10.4091815948486	https://www.genecards.org/cgi-bin/carddisp.pl?gene=FOXO1
GRIN1	Glutamate Ionotropic Receptor NMDA Type Subunit 1	Protein Coding	57	GC09P137254	10.4051532745361	https://www.genecards.org/cgi-bin/carddisp.pl?gene=GRIN1
PTK2B	Protein Tyrosine Kinase 2 Beta	Protein Coding	55	GC08P027311	10.4049673080444	https://www.genecards.org/cgi-bin/carddisp.pl?gene=PTK2B
CD44	CD44 Molecule (Indian Blood Group)	Protein Coding	55	GC11P035139	10.3609256744385	https://www.genecards.org/cgi-bin/carddisp.pl?gene=CD44
MIR214	MicroRNA 214	RNA Gene	25	GC01M172234	10.359899520874	https://www.genecards.org/cgi-bin/carddisp.pl?gene=MIR214
PDGFB	Platelet Derived Growth Factor Subunit B	Protein Coding	58	GC22M064567	10.3375120162964	https://www.genecards.org/cgi-bin/carddisp.pl?gene=PDGFB
PTPRC	Protein Tyrosine Phosphatase Receptor Type C	Protein Coding	59	GC01P198607	10.3370800018311	https://www.genecards.org/cgi-bin/carddisp.pl?gene=PTPRC
IL15	Interleukin 15	Protein Coding	49	GC04P141636	10.3217506408691	https://www.genecards.org/cgi-bin/carddisp.pl?gene=IL15
ABCB7	ATP Binding Cassette Subfamily B Member 7	Protein Coding	50	GC0XM075053	10.3071002960205	https://www.genecards.org/cgi-bin/carddisp.pl?gene=ABCB7
IL1R1	Interleukin 1 Receptor Type 1	Protein Coding	53	GC02P102136	10.2973747253418	https://www.genecards.org/cgi-bin/carddisp.pl?gene=IL1R1
NAGLU	N-Acetyl-Alpha-Glucosaminidase	Protein Coding	49	GC17P066885	10.2938022613525	https://www.genecards.org/cgi-bin/carddisp.pl?gene=NAGLU
XBP1	X-Box Binding Protein 1	Protein Coding	52	GC22M028794	10.2722110748291	https://www.genecards.org/cgi-bin/carddisp.pl?gene=XBP1
NOTCH2	Notch Receptor 2	Protein Coding	59	GC01M119911	10.2708015441895	https://www.genecards.org/cgi-bin/carddisp.pl?gene=NOTCH2
MMP14	Matrix Metallopeptidase 14	Protein Coding	57	GC14P036230	10.1524934768677	https://www.genecards.org/cgi-bin/carddisp.pl?gene=MMP14
ATM	ATM Serine/Threonine Kinase	Protein Coding	60	GC11P108222	10.147819519043	https://www.genecards.org/cgi-bin/carddisp.pl?gene=ATM
CASP1	Caspase 1	Protein Coding	56	GC11M105025	10.1425762176514	https://www.genecards.org/cgi-bin/carddisp.pl?gene=CASP1
GP1BA	Glycoprotein Ib Platelet Subunit Alpha	Protein Coding	54	GC17P004932	10.1419239044189	https://www.genecards.org/cgi-bin/carddisp.pl?gene=GP1BA
DRD2	Dopamine Receptor D2	Protein Coding	56	GC11M113409	10.1299953460693	https://www.genecards.org/cgi-bin/carddisp.pl?gene=DRD2
NR1H2	Nuclear Receptor Subfamily 1 Group H Member 2	Protein Coding	53	GC19P050329	10.124885559082	https://www.genecards.org/cgi-bin/carddisp.pl?gene=NR1H2
DNM1L	Dynamin 1 Like	Protein Coding	54	GC12P032679	10.1184062957764	https://www.genecards.org/cgi-bin/carddisp.pl?gene=DNM1L
BMP7	Bone Morphogenetic Protein 7	Protein Coding	52	GC20M057168	10.1162939071655	https://www.genecards.org/cgi-bin/carddisp.pl?gene=BMP7
C5	Complement C5	Protein Coding	53	GC09M120933	10.096378326416	https://www.genecards.org/cgi-bin/carddisp.pl?gene=C5
C4B	Complement C4B (Chido Blood Group)	Protein Coding	48	GC06P032014	10.0736665725708	https://www.genecards.org/cgi-bin/carddisp.pl?gene=C4B
HMGCR	3-Hydroxy-3-Methylglutaryl-CoA Reductase	Protein Coding	53	GC05P075336	9.99306488037109	https://www.genecards.org/cgi-bin/carddisp.pl?gene=HMGCR
CIITA	Class II Major Histocompatibility Complex Transactivator	Protein Coding	51	GC16P018240	9.98422813415527	https://www.genecards.org/cgi-bin/carddisp.pl?gene=CIITA
SYK	Spleen Associated Tyrosine Kinase	Protein Coding	56	GC09P093240	9.94911479949951	https://www.genecards.org/cgi-bin/carddisp.pl?gene=SYK
NOD2	Nucleotide Binding Oligomerization Domain Containing 2	Protein Coding	55	GC16P050693	9.89599609375	https://www.genecards.org/cgi-bin/carddisp.pl?gene=NOD2
IRF5	Interferon Regulatory Factor 5	Protein Coding	53	GC07P128937	9.84900856018066	https://www.genecards.org/cgi-bin/carddisp.pl?gene=IRF5
LTA	Lymphotoxin Alpha	Protein Coding	49	GC06P096098	9.84326553344727	https://www.genecards.org/cgi-bin/carddisp.pl?gene=LTA
MIR142	MicroRNA 142	RNA Gene	24	GC17M058331	9.82050704956055	https://www.genecards.org/cgi-bin/carddisp.pl?gene=MIR142
LGALS3	Galectin 3	Protein Coding	52	GC14P055124	9.79754066467285	https://www.genecards.org/cgi-bin/carddisp.pl?gene=LGALS3
TRAF6	TNF Receptor Associated Factor 6	Protein Coding	53	GC11M036467	9.73452568054199	https://www.genecards.org/cgi-bin/carddisp.pl?gene=TRAF6
NQO1	NAD(P)H Quinone Dehydrogenase 1	Protein Coding	55	GC16M069706	9.72701644897461	https://www.genecards.org/cgi-bin/carddisp.pl?gene=NQO1
CXCL9	C-X-C Motif Chemokine Ligand 9	Protein Coding	47	GC04M076001	9.64902019500732	https://www.genecards.org/cgi-bin/carddisp.pl?gene=CXCL9
GZMB	Granzyme B	Protein Coding	54	GC14M024630	9.64200973510742	https://www.genecards.org/cgi-bin/carddisp.pl?gene=GZMB
IL11	Interleukin 11	Protein Coding	47	GC19M055364	9.63297080993652	https://www.genecards.org/cgi-bin/carddisp.pl?gene=IL11
CR1	Complement C3b/C4b Receptor 1 (Knops Blood Group)	Protein Coding	51	GC01P207496	9.61359786987305	https://www.genecards.org/cgi-bin/carddisp.pl?gene=CR1
SPTAN1	Spectrin Alpha, Non-Erythrocytic 1	Protein Coding	55	GC09P128552	9.61123657226563	https://www.genecards.org/cgi-bin/carddisp.pl?gene=SPTAN1
TKT	Transketolase	Protein Coding	52	GC03M053224	9.60699272155762	https://www.genecards.org/cgi-bin/carddisp.pl?gene=TKT
MCU	Mitochondrial Calcium Uniporter	Protein Coding	46	GC10P072692	9.60474967956543	https://www.genecards.org/cgi-bin/carddisp.pl?gene=MCU
PLAUR	Plasminogen Activator, Urokinase Receptor	Protein Coding	52	GC19M043646	9.59865188598633	https://www.genecards.org/cgi-bin/carddisp.pl?gene=PLAUR
CTSB	Cathepsin B	Protein Coding	59	GC08M011842	9.59235382080078	https://www.genecards.org/cgi-bin/carddisp.pl?gene=CTSB
HOTAIR	HOX Transcript Antisense RNA	RNA Gene	27	GC12M053962	9.56995582580566	https://www.genecards.org/cgi-bin/carddisp.pl?gene=HOTAIR
FOXO3	Forkhead Box O3	Protein Coding	53	GC06P108559	9.55988788604736	https://www.genecards.org/cgi-bin/carddisp.pl?gene=FOXO3
GHRL	Ghrelin And Obestatin Prepropeptide	Protein Coding	49	GC03M010285	9.5580940246582	https://www.genecards.org/cgi-bin/carddisp.pl?gene=GHRL
APP	Amyloid Beta Precursor Protein	Protein Coding	58	GC21M025880	9.55807685852051	https://www.genecards.org/cgi-bin/carddisp.pl?gene=APP
CD40	CD40 Molecule	Protein Coding	57	GC20P046118	9.55461502075195	https://www.genecards.org/cgi-bin/carddisp.pl?gene=CD40
COMT	Catechol-O-Methyltransferase	Protein Coding	59	GC22P019941	9.54034996032715	https://www.genecards.org/cgi-bin/carddisp.pl?gene=COMT
MAPT	Microtubule Associated Protein Tau	Protein Coding	57	GC17P045894	9.52815628051758	https://www.genecards.org/cgi-bin/carddisp.pl?gene=MAPT
RYR1	Ryanodine Receptor 1	Protein Coding	53	GC19P076151	9.52111434936523	https://www.genecards.org/cgi-bin/carddisp.pl?gene=RYR1
HBEGF	Heparin Binding EGF Like Growth Factor	Protein Coding	50	GC05M140332	9.51202774047852	https://www.genecards.org/cgi-bin/carddisp.pl?gene=HBEGF
GPX1	Glutathione Peroxidase 1	Protein Coding	52	GC03M051874	9.4980297088623	https://www.genecards.org/cgi-bin/carddisp.pl?gene=GPX1
CHAT	Choline O-Acetyltransferase	Protein Coding	55	GC10P049609	9.49122619628906	https://www.genecards.org/cgi-bin/carddisp.pl?gene=CHAT
CKB	Creatine Kinase B	Protein Coding	51	GC14M103519	9.48766136169434	https://www.genecards.org/cgi-bin/carddisp.pl?gene=CKB
GAPDH	Glyceraldehyde-3-Phosphate Dehydrogenase	Protein Coding	57	GC12P024813	9.4735689163208	https://www.genecards.org/cgi-bin/carddisp.pl?gene=GAPDH
ITGB1	Integrin Subunit Beta 1	Protein Coding	57	GC10M033922	9.47171020507813	https://www.genecards.org/cgi-bin/carddisp.pl?gene=ITGB1
IL5	Interleukin 5	Protein Coding	52	GC05M132541	9.44843864440918	https://www.genecards.org/cgi-bin/carddisp.pl?gene=IL5
AQP1	Aquaporin 1 (Colton Blood Group)	Protein Coding	53	GC07P030911	9.42565536499023	https://www.genecards.org/cgi-bin/carddisp.pl?gene=AQP1
PTK2	Protein Tyrosine Kinase 2	Protein Coding	55	GC08M140657	9.40769004821777	https://www.genecards.org/cgi-bin/carddisp.pl?gene=PTK2
SDC1	Syndecan 1	Protein Coding	50	GC02M020200	9.39653015136719	https://www.genecards.org/cgi-bin/carddisp.pl?gene=SDC1
GCG	Glucagon	Protein Coding	48	GC02M162142	9.35525226593018	https://www.genecards.org/cgi-bin/carddisp.pl?gene=GCG
HTR2A	5-Hydroxytryptamine Receptor 2A	Protein Coding	55	GC13M046831	9.33393383026123	https://www.genecards.org/cgi-bin/carddisp.pl?gene=HTR2A
MDM2	MDM2 Proto-Oncogene	Protein Coding	59	GC12P068808	9.33304786682129	https://www.genecards.org/cgi-bin/carddisp.pl?gene=MDM2
MIR141	MicroRNA 141	RNA Gene	24	GC12P024853	9.30424499511719	https://www.genecards.org/cgi-bin/carddisp.pl?gene=MIR141
FOXM1	Forkhead Box M1	Protein Coding	50	GC12M002857	9.28776931762695	https://www.genecards.org/cgi-bin/carddisp.pl?gene=FOXM1
PRKCZ	Protein Kinase C Zeta	Protein Coding	56	GC01P004707	9.28475189208984	https://www.genecards.org/cgi-bin/carddisp.pl?gene=PRKCZ
HSPA8	Heat Shock Protein Family A (Hsp70) Member 8	Protein Coding	56	GC11M123057	9.26661586761475	https://www.genecards.org/cgi-bin/carddisp.pl?gene=HSPA8
ACE2	Angiotensin Converting Enzyme 2	Protein Coding	56	GC0XM015494	9.25261974334717	https://www.genecards.org/cgi-bin/carddisp.pl?gene=ACE2
SLC1A2	Solute Carrier Family 1 Member 2	Protein Coding	56	GC11M035267	9.24973392486572	https://www.genecards.org/cgi-bin/carddisp.pl?gene=SLC1A2
CSF1	Colony Stimulating Factor 1	Protein Coding	51	GC01P109911	9.24179649353027	https://www.genecards.org/cgi-bin/carddisp.pl?gene=CSF1
ATF6	Activating Transcription Factor 6	Protein Coding	55	GC01P161766	9.24016952514648	https://www.genecards.org/cgi-bin/carddisp.pl?gene=ATF6
YAP1	Yes1 Associated Transcriptional Regulator	Protein Coding	55	GC11P102110	9.2399959564209	https://www.genecards.org/cgi-bin/carddisp.pl?gene=YAP1
MAP3K5	Mitogen-Activated Protein Kinase Kinase Kinase 5	Protein Coding	55	GC06M136557	9.21103954315186	https://www.genecards.org/cgi-bin/carddisp.pl?gene=MAP3K5
SLPI	Secretory Leukocyte Peptidase Inhibitor	Protein Coding	47	GC20M045252	9.17738151550293	https://www.genecards.org/cgi-bin/carddisp.pl?gene=SLPI
FMR1	Fragile X Messenger Ribonucleoprotein 1	Protein Coding	51	GC0XP147960	9.17484092712402	https://www.genecards.org/cgi-bin/carddisp.pl?gene=FMR1
NOX4	NADPH Oxidase 4	Protein Coding	50	GC11M089324	9.16057395935059	https://www.genecards.org/cgi-bin/carddisp.pl?gene=NOX4
TGFB2	Transforming Growth Factor Beta 2	Protein Coding	58	GC01P218345	9.16003704071045	https://www.genecards.org/cgi-bin/carddisp.pl?gene=TGFB2
MIR199A1	MicroRNA 199a-1	RNA Gene	22	GC19M010817	9.15236568450928	https://www.genecards.org/cgi-bin/carddisp.pl?gene=MIR199A1
MIR145	MicroRNA 145	RNA Gene	26	GC05P149430	9.14717102050781	https://www.genecards.org/cgi-bin/carddisp.pl?gene=MIR145
ELAVL1	ELAV Like RNA Binding Protein 1	Protein Coding	47	GC19M007958	9.14276313781738	https://www.genecards.org/cgi-bin/carddisp.pl?gene=ELAVL1
AGT	Angiotensinogen	Protein Coding	56	GC01M230690	9.13570976257324	https://www.genecards.org/cgi-bin/carddisp.pl?gene=AGT
CHI3L1	Chitinase 3 Like 1	Protein Coding	51	GC01M203148	9.12986183166504	https://www.genecards.org/cgi-bin/carddisp.pl?gene=CHI3L1
BMP2	Bone Morphogenetic Protein 2	Protein Coding	53	GC20P006767	9.12175559997559	https://www.genecards.org/cgi-bin/carddisp.pl?gene=BMP2
MAP2K1	Mitogen-Activated Protein Kinase Kinase 1	Protein Coding	60	GC15P066386	9.11359882354736	https://www.genecards.org/cgi-bin/carddisp.pl?gene=MAP2K1
IL7	Interleukin 7	Protein Coding	50	GC08M078689	9.08441162109375	https://www.genecards.org/cgi-bin/carddisp.pl?gene=IL7
MIR125A	MicroRNA 125a	RNA Gene	23	GC19P076701	9.06644821166992	https://www.genecards.org/cgi-bin/carddisp.pl?gene=MIR125A
MAP3K7	Mitogen-Activated Protein Kinase Kinase Kinase 7	Protein Coding	57	GC06M090513	9.05978775024414	https://www.genecards.org/cgi-bin/carddisp.pl?gene=MAP3K7
NR1H3	Nuclear Receptor Subfamily 1 Group H Member 3	Protein Coding	53	GC11P047248	9.04366493225098	https://www.genecards.org/cgi-bin/carddisp.pl?gene=NR1H3
AMBP	Alpha-1-Microglobulin/Bikunin Precursor	Protein Coding	50	GC09M114060	9.03128242492676	https://www.genecards.org/cgi-bin/carddisp.pl?gene=AMBP
MIR192	MicroRNA 192	RNA Gene	24	GC11M064891	9.03034782409668	https://www.genecards.org/cgi-bin/carddisp.pl?gene=MIR192
IDO1	Indoleamine 2,3-Dioxygenase 1	Protein Coding	53	GC08P039891	9.02263259887695	https://www.genecards.org/cgi-bin/carddisp.pl?gene=IDO1
SH2B3	SH2B Adaptor Protein 3	Protein Coding	54	GC12P111405	9.01263618469238	https://www.genecards.org/cgi-bin/carddisp.pl?gene=SH2B3
CYBB	Cytochrome B-245 Beta Chain	Protein Coding	56	GC0XP037780	9.00743007659912	https://www.genecards.org/cgi-bin/carddisp.pl?gene=CYBB
CCN1	Cellular Communication Network Factor 1	Protein Coding	47	GC01P085581	8.99214172363281	https://www.genecards.org/cgi-bin/carddisp.pl?gene=CCN1
VTN	Vitronectin	Protein Coding	51	GC17M053597	8.99014091491699	https://www.genecards.org/cgi-bin/carddisp.pl?gene=VTN
PTPN11	Protein Tyrosine Phosphatase Non-Receptor Type 11	Protein Coding	61	GC12P112418	8.97937202453613	https://www.genecards.org/cgi-bin/carddisp.pl?gene=PTPN11
CXCR2	C-X-C Motif Chemokine Receptor 2	Protein Coding	57	GC02P218125	8.97052764892578	https://www.genecards.org/cgi-bin/carddisp.pl?gene=CXCR2
ADM	Adrenomedullin	Protein Coding	51	GC11P010304	8.95667266845703	https://www.genecards.org/cgi-bin/carddisp.pl?gene=ADM
EPHA2	EPH Receptor A2	Protein Coding	60	GC01M016124	8.95336151123047	https://www.genecards.org/cgi-bin/carddisp.pl?gene=EPHA2
COX5A	Cytochrome C Oxidase Subunit 5A	Protein Coding	50	GC15M074919	8.95304393768311	https://www.genecards.org/cgi-bin/carddisp.pl?gene=COX5A
AIF1	Allograft Inflammatory Factor 1	Protein Coding	45	GC06P096099	8.95085144042969	https://www.genecards.org/cgi-bin/carddisp.pl?gene=AIF1
CFLAR	CASP8 And FADD Like Apoptosis Regulator	Protein Coding	51	GC02P201126	8.9094352722168	https://www.genecards.org/cgi-bin/carddisp.pl?gene=CFLAR
EPRS1	Glutamyl-Prolyl-TRNA Synthetase 1	Protein Coding	50	GC01M219969	8.89653587341309	https://www.genecards.org/cgi-bin/carddisp.pl?gene=EPRS1
HSP90B1	Heat Shock Protein 90 Beta Family Member 1	Protein Coding	53	GC12P103930	8.87370300292969	https://www.genecards.org/cgi-bin/carddisp.pl?gene=HSP90B1
TLR7	Toll Like Receptor 7	Protein Coding	55	GC0XP012867	8.86172389984131	https://www.genecards.org/cgi-bin/carddisp.pl?gene=TLR7
MUC1	Mucin 1, Cell Surface Associated	Protein Coding	55	GC01M155185	8.83081436157227	https://www.genecards.org/cgi-bin/carddisp.pl?gene=MUC1
NEFL	Neurofilament Light Chain	Protein Coding	52	GC08M024950	8.81203746795654	https://www.genecards.org/cgi-bin/carddisp.pl?gene=NEFL
MIR30A	MicroRNA 30a	RNA Gene	22	GC06M071403	8.77424716949463	https://www.genecards.org/cgi-bin/carddisp.pl?gene=MIR30A
ALDH5A1	Aldehyde Dehydrogenase 5 Family Member A1	Protein Coding	54	GC06P024494	8.76887130737305	https://www.genecards.org/cgi-bin/carddisp.pl?gene=ALDH5A1
TEK	TEK Receptor Tyrosine Kinase	Protein Coding	58	GC09P027109	8.75887680053711	https://www.genecards.org/cgi-bin/carddisp.pl?gene=TEK
DPP4	Dipeptidyl Peptidase 4	Protein Coding	57	GC02M161992	8.73778343200684	https://www.genecards.org/cgi-bin/carddisp.pl?gene=DPP4
PRKN	Parkin RBR E3 Ubiquitin Protein Ligase	Protein Coding	54	GC06M161348	8.73522567749023	https://www.genecards.org/cgi-bin/carddisp.pl?gene=PRKN
LOX	Lysyl Oxidase	Protein Coding	54	GC05M122063	8.73267841339111	https://www.genecards.org/cgi-bin/carddisp.pl?gene=LOX
CSF2	Colony Stimulating Factor 2	Protein Coding	51	GC05P132073	8.7010669708252	https://www.genecards.org/cgi-bin/carddisp.pl?gene=CSF2
NR3C1	Nuclear Receptor Subfamily 3 Group C Member 1	Protein Coding	56	GC05M143277	8.69987964630127	https://www.genecards.org/cgi-bin/carddisp.pl?gene=NR3C1
GPR31	G Protein-Coupled Receptor 31	Protein Coding	39	GC06M167156	8.69165992736816	https://www.genecards.org/cgi-bin/carddisp.pl?gene=GPR31
PECAM1	Platelet And Endothelial Cell Adhesion Molecule 1	Protein Coding	47	GC17M064319	8.68598175048828	https://www.genecards.org/cgi-bin/carddisp.pl?gene=PECAM1
CEACAM5	CEA Cell Adhesion Molecule 5	Protein Coding	50	GC19P076283	8.67623901367188	https://www.genecards.org/cgi-bin/carddisp.pl?gene=CEACAM5
MT-CYB	Mitochondrially Encoded Cytochrome B	Protein Coding	38	GCMTP014749	8.66747283935547	https://www.genecards.org/cgi-bin/carddisp.pl?gene=MT-CYB
MIR140	MicroRNA 140	RNA Gene	26	GC16P069934	8.58715915679932	https://www.genecards.org/cgi-bin/carddisp.pl?gene=MIR140
CD59	CD59 Molecule (CD59 Blood Group)	Protein Coding	53	GC11M033704	8.56892013549805	https://www.genecards.org/cgi-bin/carddisp.pl?gene=CD59
RHOA	Ras Homolog Family Member A	Protein Coding	57	GC03M049359	8.5524206161499	https://www.genecards.org/cgi-bin/carddisp.pl?gene=RHOA
EZH2	Enhancer Of Zeste 2 Polycomb Repressive Complex 2 Subunit	Protein Coding	60	GC07M148807	8.52252006530762	https://www.genecards.org/cgi-bin/carddisp.pl?gene=EZH2
PRKCA	Protein Kinase C Alpha	Protein Coding	57	GC17P066302	8.51574516296387	https://www.genecards.org/cgi-bin/carddisp.pl?gene=PRKCA
E2F1	E2F Transcription Factor 1	Protein Coding	50	GC20M033675	8.50492382049561	https://www.genecards.org/cgi-bin/carddisp.pl?gene=E2F1
ABCG2	ATP Binding Cassette Subfamily G Member 2 (Junior Blood Group)	Protein Coding	56	GC04M088090	8.49025440216064	https://www.genecards.org/cgi-bin/carddisp.pl?gene=ABCG2
CASP7	Caspase 7	Protein Coding	56	GC10P113679	8.48871994018555	https://www.genecards.org/cgi-bin/carddisp.pl?gene=CASP7
MIR29B1	MicroRNA 29b-1	RNA Gene	23	GC07M130877	8.4806489944458	https://www.genecards.org/cgi-bin/carddisp.pl?gene=MIR29B1
BAK1	BCL2 Antagonist/Killer 1	Protein Coding	52	GC06M033572	8.46978187561035	https://www.genecards.org/cgi-bin/carddisp.pl?gene=BAK1
COL3A1	Collagen Type III Alpha 1 Chain	Protein Coding	54	GC02P188974	8.46796226501465	https://www.genecards.org/cgi-bin/carddisp.pl?gene=COL3A1
KLRK1	Killer Cell Lectin Like Receptor K1	Protein Coding	48	GC12M023372	8.44551563262939	https://www.genecards.org/cgi-bin/carddisp.pl?gene=KLRK1
SLC3A2	Solute Carrier Family 3 Member 2	Protein Coding	50	GC11P062856	8.44486331939697	https://www.genecards.org/cgi-bin/carddisp.pl?gene=SLC3A2
NR4A1	Nuclear Receptor Subfamily 4 Group A Member 1	Protein Coding	54	GC12P052022	8.44266796112061	https://www.genecards.org/cgi-bin/carddisp.pl?gene=NR4A1
ANXA2	Annexin A2	Protein Coding	55	GC15M060347	8.42085456848145	https://www.genecards.org/cgi-bin/carddisp.pl?gene=ANXA2
EPX	Eosinophil Peroxidase	Protein Coding	50	GC17P058192	8.39192008972168	https://www.genecards.org/cgi-bin/carddisp.pl?gene=EPX
IL12A	Interleukin 12A	Protein Coding	51	GC03P159988	8.38866901397705	https://www.genecards.org/cgi-bin/carddisp.pl?gene=IL12A
EIF2S1	Eukaryotic Translation Initiation Factor 2 Subunit Alpha	Protein Coding	50	GC14P067359	8.37912464141846	https://www.genecards.org/cgi-bin/carddisp.pl?gene=EIF2S1
SULT1A3	Sulfotransferase Family 1A Member 3	Protein Coding	43	GC16P030199	8.36983871459961	https://www.genecards.org/cgi-bin/carddisp.pl?gene=SULT1A3
NTN1	Netrin 1	Protein Coding	52	GC17P012174	8.36449432373047	https://www.genecards.org/cgi-bin/carddisp.pl?gene=NTN1
H19	H19 Imprinted Maternally Expressed Transcript	RNA Gene	30	GC11M001995	8.34732246398926	https://www.genecards.org/cgi-bin/carddisp.pl?gene=H19
CXCR1	C-X-C Motif Chemokine Receptor 1	Protein Coding	50	GC02M218162	8.33976268768311	https://www.genecards.org/cgi-bin/carddisp.pl?gene=CXCR1
SHH	Sonic Hedgehog Signaling Molecule	Protein Coding	57	GC07M155799	8.32814979553223	https://www.genecards.org/cgi-bin/carddisp.pl?gene=SHH
MAOB	Monoamine Oxidase B	Protein Coding	51	GC0XM043766	8.32796764373779	https://www.genecards.org/cgi-bin/carddisp.pl?gene=MAOB
FGF7	Fibroblast Growth Factor 7	Protein Coding	50	GC15P049423	8.32755088806152	https://www.genecards.org/cgi-bin/carddisp.pl?gene=FGF7
PDE5A	Phosphodiesterase 5A	Protein Coding	52	GC04M119494	8.31498336791992	https://www.genecards.org/cgi-bin/carddisp.pl?gene=PDE5A
SMAD7	SMAD Family Member 7	Protein Coding	51	GC18M048919	8.31196117401123	https://www.genecards.org/cgi-bin/carddisp.pl?gene=SMAD7
ACTA2	Actin Alpha 2, Smooth Muscle	Protein Coding	53	GC10M088935	8.29290676116943	https://www.genecards.org/cgi-bin/carddisp.pl?gene=ACTA2
AIFM1	Apoptosis Inducing Factor Mitochondria Associated 1	Protein Coding	56	GC0XM130129	8.25449657440186	https://www.genecards.org/cgi-bin/carddisp.pl?gene=AIFM1
AVP	Arginine Vasopressin	Protein Coding	51	GC20M003082	8.2307071685791	https://www.genecards.org/cgi-bin/carddisp.pl?gene=AVP
ANXA1	Annexin A1	Protein Coding	54	GC09P073151	8.22668075561523	https://www.genecards.org/cgi-bin/carddisp.pl?gene=ANXA1
UMOD	Uromodulin	Protein Coding	49	GC16M020344	8.22523307800293	https://www.genecards.org/cgi-bin/carddisp.pl?gene=UMOD
IL1RAPL2	Interleukin 1 Receptor Accessory Protein Like 2	Protein Coding	46	GC0XP104566	8.21295642852783	https://www.genecards.org/cgi-bin/carddisp.pl?gene=IL1RAPL2
TRPV4	Transient Receptor Potential Cation Channel Subfamily V Member 4	Protein Coding	56	GC12M109783	8.18957138061523	https://www.genecards.org/cgi-bin/carddisp.pl?gene=TRPV4
ABCA1	ATP Binding Cassette Subfamily A Member 1	Protein Coding	55	GC09M104781	8.18411731719971	https://www.genecards.org/cgi-bin/carddisp.pl?gene=ABCA1
IKZF1	IKAROS Family Zinc Finger 1	Protein Coding	56	GC07P050303	8.18064212799072	https://www.genecards.org/cgi-bin/carddisp.pl?gene=IKZF1
TRPV1	Transient Receptor Potential Cation Channel Subfamily V Member 1	Protein Coding	55	GC17M003565	8.17452621459961	https://www.genecards.org/cgi-bin/carddisp.pl?gene=TRPV1
STING1	Stimulator Of Interferon Response CGAMP Interactor 1	Protein Coding	48	GC05M139476	8.16839122772217	https://www.genecards.org/cgi-bin/carddisp.pl?gene=STING1
COL4A1	Collagen Type IV Alpha 1 Chain	Protein Coding	55	GC13M110148	8.14537715911865	https://www.genecards.org/cgi-bin/carddisp.pl?gene=COL4A1
FGF21	Fibroblast Growth Factor 21	Protein Coding	46	GC19P076539	8.14401817321777	https://www.genecards.org/cgi-bin/carddisp.pl?gene=FGF21
OPRM1	Opioid Receptor Mu 1	Protein Coding	55	GC06P154140	8.13281154632568	https://www.genecards.org/cgi-bin/carddisp.pl?gene=OPRM1
ALDH9A1	Aldehyde Dehydrogenase 9 Family Member A1	Protein Coding	49	GC01M165682	8.12028408050537	https://www.genecards.org/cgi-bin/carddisp.pl?gene=ALDH9A1
ALOX5	Arachidonate 5-Lipoxygenase	Protein Coding	54	GC10P045374	8.11379241943359	https://www.genecards.org/cgi-bin/carddisp.pl?gene=ALOX5
PIK3R1	Phosphoinositide-3-Kinase Regulatory Subunit 1	Protein Coding	57	GC05P068215	8.03554821014404	https://www.genecards.org/cgi-bin/carddisp.pl?gene=PIK3R1
GAS5	Growth Arrest Specific 5	RNA Gene	26	GC01M173947	8.01852798461914	https://www.genecards.org/cgi-bin/carddisp.pl?gene=GAS5
PTGS1	Prostaglandin-Endoperoxide Synthase 1	Protein Coding	53	GC09P122370	8.0159797668457	https://www.genecards.org/cgi-bin/carddisp.pl?gene=PTGS1
LBP	Lipopolysaccharide Binding Protein	Protein Coding	51	GC20P038346	8.01528263092041	https://www.genecards.org/cgi-bin/carddisp.pl?gene=LBP
ADORA2A	Adenosine A2a Receptor	Protein Coding	53	GC22P024417	8.00594425201416	https://www.genecards.org/cgi-bin/carddisp.pl?gene=ADORA2A
MIR378A	MicroRNA 378a	RNA Gene	23	GC05P149732	8.00567054748535	https://www.genecards.org/cgi-bin/carddisp.pl?gene=MIR378A
NGFR	Nerve Growth Factor Receptor	Protein Coding	54	GC17P049495	7.99994659423828	https://www.genecards.org/cgi-bin/carddisp.pl?gene=NGFR
IL23A	Interleukin 23 Subunit Alpha	Protein Coding	46	GC12P057691	7.96682548522949	https://www.genecards.org/cgi-bin/carddisp.pl?gene=IL23A
IRS2	Insulin Receptor Substrate 2	Protein Coding	51	GC13M109752	7.95242023468018	https://www.genecards.org/cgi-bin/carddisp.pl?gene=IRS2
TUG1	Taurine Up-Regulated 1	Protein Coding	26	GC22P030969	7.91929054260254	https://www.genecards.org/cgi-bin/carddisp.pl?gene=TUG1
SDHB	Succinate Dehydrogenase Complex Iron Sulfur Subunit B	Protein Coding	54	GC01M018419	7.9051456451416	https://www.genecards.org/cgi-bin/carddisp.pl?gene=SDHB
CX3CR1	C-X3-C Motif Chemokine Receptor 1	Protein Coding	50	GC03M039279	7.89224338531494	https://www.genecards.org/cgi-bin/carddisp.pl?gene=CX3CR1
NDUFS4	NADH:Ubiquinone Oxidoreductase Subunit S4	Protein Coding	50	GC05P053560	7.89088487625122	https://www.genecards.org/cgi-bin/carddisp.pl?gene=NDUFS4
SMPD1	Sphingomyelin Phosphodiesterase 1	Protein Coding	56	GC11P006390	7.84971904754639	https://www.genecards.org/cgi-bin/carddisp.pl?gene=SMPD1
SLC1A1	Solute Carrier Family 1 Member 1	Protein Coding	56	GC09P004490	7.78522920608521	https://www.genecards.org/cgi-bin/carddisp.pl?gene=SLC1A1
PPIA	Peptidylprolyl Isomerase A	Protein Coding	52	GC07P044811	7.77633333206177	https://www.genecards.org/cgi-bin/carddisp.pl?gene=PPIA
LTF	Lactotransferrin	Protein Coding	52	GC03M046435	7.77399349212646	https://www.genecards.org/cgi-bin/carddisp.pl?gene=LTF
MME	Membrane Metalloendopeptidase	Protein Coding	57	GC03P155024	7.7257194519043	https://www.genecards.org/cgi-bin/carddisp.pl?gene=MME
PTX3	Pentraxin 3	Protein Coding	50	GC03P157436	7.70889186859131	https://www.genecards.org/cgi-bin/carddisp.pl?gene=PTX3
CDC42	Cell Division Cycle 42	Protein Coding	57	GC01P022052	7.68790912628174	https://www.genecards.org/cgi-bin/carddisp.pl?gene=CDC42
PRKCB	Protein Kinase C Beta	Protein Coding	55	GC16P024844	7.67737293243408	https://www.genecards.org/cgi-bin/carddisp.pl?gene=PRKCB
UCP2	Uncoupling Protein 2	Protein Coding	52	GC11M073974	7.67593240737915	https://www.genecards.org/cgi-bin/carddisp.pl?gene=UCP2
MIR24-1	MicroRNA 24-1	RNA Gene	21	GC09P095086	7.66472721099854	https://www.genecards.org/cgi-bin/carddisp.pl?gene=MIR24-1
MIR144	MicroRNA 144	RNA Gene	21	GC17M053603	7.65244770050049	https://www.genecards.org/cgi-bin/carddisp.pl?gene=MIR144
MIR124-1	MicroRNA 124-1	RNA Gene	22	GC08M009903	7.64721202850342	https://www.genecards.org/cgi-bin/carddisp.pl?gene=MIR124-1
ITGAL	Integrin Subunit Alpha L	Protein Coding	53	GC16P030472	7.62977361679077	https://www.genecards.org/cgi-bin/carddisp.pl?gene=ITGAL
FGFR2	Fibroblast Growth Factor Receptor 2	Protein Coding	63	GC10M121478	7.61853170394897	https://www.genecards.org/cgi-bin/carddisp.pl?gene=FGFR2
FABP2	Fatty Acid Binding Protein 2	Protein Coding	48	GC04M119317	7.61487483978271	https://www.genecards.org/cgi-bin/carddisp.pl?gene=FABP2
RTN4	Reticulon 4	Protein Coding	52	GC02M054934	7.60827541351318	https://www.genecards.org/cgi-bin/carddisp.pl?gene=RTN4
RIPK2	Receptor Interacting Serine/Threonine Kinase 2	Protein Coding	53	GC08P089832	7.59699583053589	https://www.genecards.org/cgi-bin/carddisp.pl?gene=RIPK2
ATF4	Activating Transcription Factor 4	Protein Coding	52	GC22P039519	7.56813335418701	https://www.genecards.org/cgi-bin/carddisp.pl?gene=ATF4
TNFRSF10B	TNF Receptor Superfamily Member 10b	Protein Coding	57	GC08M023020	7.55032730102539	https://www.genecards.org/cgi-bin/carddisp.pl?gene=TNFRSF10B
CYBA	Cytochrome B-245 Alpha Chain	Protein Coding	54	GC16M088643	7.54657745361328	https://www.genecards.org/cgi-bin/carddisp.pl?gene=CYBA
PRKAA1	Protein Kinase AMP-Activated Catalytic Subunit Alpha 1	Protein Coding	54	GC05M040759	7.52179431915283	https://www.genecards.org/cgi-bin/carddisp.pl?gene=PRKAA1
BID	BH3 Interacting Domain Death Agonist	Protein Coding	52	GC22M017734	7.51604461669922	https://www.genecards.org/cgi-bin/carddisp.pl?gene=BID
AKR1B1	Aldo-Keto Reductase Family 1 Member B	Protein Coding	53	GC07M134442	7.50157642364502	https://www.genecards.org/cgi-bin/carddisp.pl?gene=AKR1B1
CD80	CD80 Molecule	Protein Coding	51	GC03M119524	7.47585868835449	https://www.genecards.org/cgi-bin/carddisp.pl?gene=CD80
FOXP2	Forkhead Box P2	Protein Coding	50	GC07P114086	7.4622368812561	https://www.genecards.org/cgi-bin/carddisp.pl?gene=FOXP2
BRCA2	BRCA2 DNA Repair Associated	Protein Coding	53	GC13P032315	7.46222877502441	https://www.genecards.org/cgi-bin/carddisp.pl?gene=BRCA2
AOC3	Amine Oxidase Copper Containing 3	Protein Coding	52	GC17P042851	7.45126676559448	https://www.genecards.org/cgi-bin/carddisp.pl?gene=AOC3
RUNX2	RUNX Family Transcription Factor 2	Protein Coding	53	GC06P096322	7.44649457931519	https://www.genecards.org/cgi-bin/carddisp.pl?gene=RUNX2
SLC1A3	Solute Carrier Family 1 Member 3	Protein Coding	56	GC05P036656	7.44606685638428	https://www.genecards.org/cgi-bin/carddisp.pl?gene=SLC1A3
ODC1	Ornithine Decarboxylase 1	Protein Coding	55	GC02M010432	7.44443702697754	https://www.genecards.org/cgi-bin/carddisp.pl?gene=ODC1
FGF23	Fibroblast Growth Factor 23	Protein Coding	52	GC12M004368	7.44168567657471	https://www.genecards.org/cgi-bin/carddisp.pl?gene=FGF23
EPAS1	Endothelial PAS Domain Protein 1	Protein Coding	57	GC02P046293	7.42427730560303	https://www.genecards.org/cgi-bin/carddisp.pl?gene=EPAS1
SLC6A3	Solute Carrier Family 6 Member 3	Protein Coding	57	GC05M001392	7.40332221984863	https://www.genecards.org/cgi-bin/carddisp.pl?gene=SLC6A3
FGF1	Fibroblast Growth Factor 1	Protein Coding	54	GC05M142555	7.38679265975952	https://www.genecards.org/cgi-bin/carddisp.pl?gene=FGF1
PTPA	Protein Phosphatase 2 Phosphatase Activator	Protein Coding	50	GC09P129427	7.37135314941406	https://www.genecards.org/cgi-bin/carddisp.pl?gene=PTPA
ABCC8	ATP Binding Cassette Subfamily C Member 8	Protein Coding	53	GC11M017392	7.36478424072266	https://www.genecards.org/cgi-bin/carddisp.pl?gene=ABCC8
MIR320A	MicroRNA 320a	RNA Gene	24	GC08M022279	7.35361194610596	https://www.genecards.org/cgi-bin/carddisp.pl?gene=MIR320A
S100A9	S100 Calcium Binding Protein A9	Protein Coding	50	GC01P153357	7.34895992279053	https://www.genecards.org/cgi-bin/carddisp.pl?gene=S100A9
KCNJ5	Potassium Inwardly Rectifying Channel Subfamily J Member 5	Protein Coding	53	GC11P128891	7.33242416381836	https://www.genecards.org/cgi-bin/carddisp.pl?gene=KCNJ5
CD47	CD47 Molecule	Protein Coding	51	GC03M108043	7.33097314834595	https://www.genecards.org/cgi-bin/carddisp.pl?gene=CD47
BRD4	Bromodomain Containing 4	Protein Coding	55	GC19M015236	7.32710838317871	https://www.genecards.org/cgi-bin/carddisp.pl?gene=BRD4
C5AR1	Complement C5a Receptor 1	Protein Coding	51	GC19P047290	7.32072401046753	https://www.genecards.org/cgi-bin/carddisp.pl?gene=C5AR1
ENO1	Enolase 1	Protein Coding	54	GC01M008861	7.29844045639038	https://www.genecards.org/cgi-bin/carddisp.pl?gene=ENO1
SOX9	SRY-Box Transcription Factor 9	Protein Coding	52	GC17P072121	7.28773498535156	https://www.genecards.org/cgi-bin/carddisp.pl?gene=SOX9
FRZB	Frizzled Related Protein	Protein Coding	48	GC02M182833	7.26379919052124	https://www.genecards.org/cgi-bin/carddisp.pl?gene=FRZB
GAST	Gastrin	Protein Coding	46	GC17P041712	7.26354789733887	https://www.genecards.org/cgi-bin/carddisp.pl?gene=GAST
MAPK9	Mitogen-Activated Protein Kinase 9	Protein Coding	56	GC05M180266	7.25335788726807	https://www.genecards.org/cgi-bin/carddisp.pl?gene=MAPK9
GLUD1	Glutamate Dehydrogenase 1	Protein Coding	56	GC10M087050	7.24955749511719	https://www.genecards.org/cgi-bin/carddisp.pl?gene=GLUD1
HPX	Hemopexin	Protein Coding	48	GC11M007185	7.24755525588989	https://www.genecards.org/cgi-bin/carddisp.pl?gene=HPX
APLN	Apelin	Protein Coding	44	GC0XM129645	7.24661874771118	https://www.genecards.org/cgi-bin/carddisp.pl?gene=APLN
TNC	Tenascin C	Protein Coding	56	GC09M115019	7.23893404006958	https://www.genecards.org/cgi-bin/carddisp.pl?gene=TNC
PINK1	PTEN Induced Kinase 1	Protein Coding	53	GC01P020634	7.22458076477051	https://www.genecards.org/cgi-bin/carddisp.pl?gene=PINK1
MIR204	MicroRNA 204	RNA Gene	26	GC09M070809	7.20247507095337	https://www.genecards.org/cgi-bin/carddisp.pl?gene=MIR204
SFTPC	Surfactant Protein C	Protein Coding	48	GC08P022156	7.19979381561279	https://www.genecards.org/cgi-bin/carddisp.pl?gene=SFTPC
SOD3	Superoxide Dismutase 3	Protein Coding	50	GC04P024798	7.17568397521973	https://www.genecards.org/cgi-bin/carddisp.pl?gene=SOD3
SHC1	SHC Adaptor Protein 1	Protein Coding	50	GC01M154962	7.17154407501221	https://www.genecards.org/cgi-bin/carddisp.pl?gene=SHC1
PTPN3	Protein Tyrosine Phosphatase Non-Receptor Type 3	Protein Coding	51	GC09M109375	7.15311765670776	https://www.genecards.org/cgi-bin/carddisp.pl?gene=PTPN3
BAD	BCL2 Associated Agonist Of Cell Death	Protein Coding	51	GC11M102477	7.14037418365479	https://www.genecards.org/cgi-bin/carddisp.pl?gene=BAD
MIR486-1	MicroRNA 486-1	RNA Gene	21	GC08M041660	7.13534021377563	https://www.genecards.org/cgi-bin/carddisp.pl?gene=MIR486-1
FBXW7	F-Box And WD Repeat Domain Containing 7	Protein Coding	51	GC04M152321	7.11299896240234	https://www.genecards.org/cgi-bin/carddisp.pl?gene=FBXW7
IRAK4	Interleukin 1 Receptor Associated Kinase 4	Protein Coding	55	GC12P043758	7.10455083847046	https://www.genecards.org/cgi-bin/carddisp.pl?gene=IRAK4
NAMPT	Nicotinamide Phosphoribosyltransferase	Protein Coding	55	GC07M106248	7.10269212722778	https://www.genecards.org/cgi-bin/carddisp.pl?gene=NAMPT
MIRLET7B	MicroRNA Let-7b	RNA Gene	22	GC22P047784	7.09969711303711	https://www.genecards.org/cgi-bin/carddisp.pl?gene=MIRLET7B
DLD	Dihydrolipoamide Dehydrogenase	Protein Coding	56	GC07P107890	7.08074474334717	https://www.genecards.org/cgi-bin/carddisp.pl?gene=DLD
CASR	Calcium Sensing Receptor	Protein Coding	57	GC03P122183	7.07819986343384	https://www.genecards.org/cgi-bin/carddisp.pl?gene=CASR
CFB	Complement Factor B	Protein Coding	54	GC06P031945	7.03379774093628	https://www.genecards.org/cgi-bin/carddisp.pl?gene=CFB
NPY	Neuropeptide Y	Protein Coding	51	GC07P024290	7.02351856231689	https://www.genecards.org/cgi-bin/carddisp.pl?gene=NPY
HCRT	Hypocretin Neuropeptide Precursor	Protein Coding	46	GC17M054238	7.00038909912109	https://www.genecards.org/cgi-bin/carddisp.pl?gene=HCRT
DCN	Decorin	Protein Coding	54	GC12M091140	6.99964141845703	https://www.genecards.org/cgi-bin/carddisp.pl?gene=DCN
ENTPD1	Ectonucleoside Triphosphate Diphosphohydrolase 1	Protein Coding	57	GC10P095988	6.95008182525635	https://www.genecards.org/cgi-bin/carddisp.pl?gene=ENTPD1
AREG	Amphiregulin	Protein Coding	50	GC04P074445	6.94736576080322	https://www.genecards.org/cgi-bin/carddisp.pl?gene=AREG
HMOX2	Heme Oxygenase 2	Protein Coding	53	GC16P004474	6.93922805786133	https://www.genecards.org/cgi-bin/carddisp.pl?gene=HMOX2
LIF	LIF Interleukin 6 Family Cytokine	Protein Coding	50	GC22M030240	6.93877649307251	https://www.genecards.org/cgi-bin/carddisp.pl?gene=LIF
APEX1	Apurinic/Apyrimidinic Endodeoxyribonuclease 1	Protein Coding	52	GC14P020455	6.89397811889648	https://www.genecards.org/cgi-bin/carddisp.pl?gene=APEX1
SNCA	Synuclein Alpha	Protein Coding	59	GC04M089724	6.88423347473145	https://www.genecards.org/cgi-bin/carddisp.pl?gene=SNCA
ERN1	Endoplasmic Reticulum To Nucleus Signaling 1	Protein Coding	53	GC17M064039	6.87194442749023	https://www.genecards.org/cgi-bin/carddisp.pl?gene=ERN1
DUSP1	Dual Specificity Phosphatase 1	Protein Coding	52	GC05M172768	6.86725664138794	https://www.genecards.org/cgi-bin/carddisp.pl?gene=DUSP1
MIR499A	MicroRNA 499a	RNA Gene	25	GC20P034990	6.86524772644043	https://www.genecards.org/cgi-bin/carddisp.pl?gene=MIR499A
NES	Nestin	Protein Coding	47	GC01M156668	6.84735012054443	https://www.genecards.org/cgi-bin/carddisp.pl?gene=NES
LGALS1	Galectin 1	Protein Coding	50	GC22P037675	6.84670829772949	https://www.genecards.org/cgi-bin/carddisp.pl?gene=LGALS1
CX3CL1	C-X3-C Motif Chemokine Ligand 1	Protein Coding	52	GC16P057372	6.83790683746338	https://www.genecards.org/cgi-bin/carddisp.pl?gene=CX3CL1
YY1	YY1 Transcription Factor	Protein Coding	55	GC14P100238	6.79603385925293	https://www.genecards.org/cgi-bin/carddisp.pl?gene=YY1
SGK1	Serum/Glucocorticoid Regulated Kinase 1	Protein Coding	56	GC06M134169	6.79372835159302	https://www.genecards.org/cgi-bin/carddisp.pl?gene=SGK1
ACP1	Acid Phosphatase 1	Protein Coding	50	GC02P000435	6.78693675994873	https://www.genecards.org/cgi-bin/carddisp.pl?gene=ACP1
HDAC1	Histone Deacetylase 1	Protein Coding	57	GC01P032292	6.78306818008423	https://www.genecards.org/cgi-bin/carddisp.pl?gene=HDAC1
S1PR1	Sphingosine-1-Phosphate Receptor 1	Protein Coding	52	GC01P101236	6.77981185913086	https://www.genecards.org/cgi-bin/carddisp.pl?gene=S1PR1
XIST	X Inactive Specific Transcript	RNA Gene	26	GC0XM073820	6.77957010269165	https://www.genecards.org/cgi-bin/carddisp.pl?gene=XIST
TIMP3	TIMP Metallopeptidase Inhibitor 3	Protein Coding	50	GC22P047302	6.75902891159058	https://www.genecards.org/cgi-bin/carddisp.pl?gene=TIMP3
CYP2C8	Cytochrome P450 Family 2 Subfamily C Member 8	Protein Coding	52	GC10M095038	6.75231122970581	https://www.genecards.org/cgi-bin/carddisp.pl?gene=CYP2C8
MIR15B	MicroRNA 15b	RNA Gene	22	GC03P160404	6.74643802642822	https://www.genecards.org/cgi-bin/carddisp.pl?gene=MIR15B
TGM2	Transglutaminase 2	Protein Coding	54	GC20M038127	6.7372612953186	https://www.genecards.org/cgi-bin/carddisp.pl?gene=TGM2
CRH	Corticotropin Releasing Hormone	Protein Coding	50	GC08M066176	6.73235034942627	https://www.genecards.org/cgi-bin/carddisp.pl?gene=CRH
PON1	Paraoxonase 1	Protein Coding	55	GC07M095297	6.7321662902832	https://www.genecards.org/cgi-bin/carddisp.pl?gene=PON1
S100A8	S100 Calcium Binding Protein A8	Protein Coding	48	GC01M153406	6.73100280761719	https://www.genecards.org/cgi-bin/carddisp.pl?gene=S100A8
PIK3CB	Phosphatidylinositol-4,5-Bisphosphate 3-Kinase Catalytic Subunit Beta	Protein Coding	55	GC03M138652	6.7205114364624	https://www.genecards.org/cgi-bin/carddisp.pl?gene=PIK3CB
IRAK1	Interleukin 1 Receptor Associated Kinase 1	Protein Coding	56	GC0XM154010	6.70766639709473	https://www.genecards.org/cgi-bin/carddisp.pl?gene=IRAK1
MIR324	MicroRNA 324	RNA Gene	23	GC17M007223	6.70514631271362	https://www.genecards.org/cgi-bin/carddisp.pl?gene=MIR324
FGF19	Fibroblast Growth Factor 19	Protein Coding	49	GC11M102737	6.70320606231689	https://www.genecards.org/cgi-bin/carddisp.pl?gene=FGF19
IRF9	Interferon Regulatory Factor 9	Protein Coding	51	GC14P024161	6.70307064056396	https://www.genecards.org/cgi-bin/carddisp.pl?gene=IRF9
RPS27A	Ribosomal Protein S27a	Protein Coding	48	GC02P055231	6.70286846160889	https://www.genecards.org/cgi-bin/carddisp.pl?gene=RPS27A
MIR92A2	MicroRNA 92a-2	RNA Gene	18	GC0XM134347	6.69636631011963	https://www.genecards.org/cgi-bin/carddisp.pl?gene=MIR92A2
VCAN	Versican	Protein Coding	54	GC05P083471	6.68352174758911	https://www.genecards.org/cgi-bin/carddisp.pl?gene=VCAN
CLCN3	Chloride Voltage-Gated Channel 3	Protein Coding	51	GC04P169612	6.67903804779053	https://www.genecards.org/cgi-bin/carddisp.pl?gene=CLCN3
TNFRSF11B	TNF Receptor Superfamily Member 11b	Protein Coding	54	GC08M118923	6.66636514663696	https://www.genecards.org/cgi-bin/carddisp.pl?gene=TNFRSF11B
IL37	Interleukin 37	Protein Coding	46	GC02P124512	6.64414596557617	https://www.genecards.org/cgi-bin/carddisp.pl?gene=IL37
TNFRSF10A	TNF Receptor Superfamily Member 10a	Protein Coding	52	GC08M023190	6.64359045028687	https://www.genecards.org/cgi-bin/carddisp.pl?gene=TNFRSF10A
GPBAR1	G Protein-Coupled Bile Acid Receptor 1	Protein Coding	47	GC02P218259	6.63784408569336	https://www.genecards.org/cgi-bin/carddisp.pl?gene=GPBAR1
ACTB	Actin Beta	Protein Coding	56	GC07M005527	6.63780879974365	https://www.genecards.org/cgi-bin/carddisp.pl?gene=ACTB
IL3	Interleukin 3	Protein Coding	52	GC05P132060	6.63028812408447	https://www.genecards.org/cgi-bin/carddisp.pl?gene=IL3
CTSG	Cathepsin G	Protein Coding	52	GC14M024573	6.62996387481689	https://www.genecards.org/cgi-bin/carddisp.pl?gene=CTSG
PXN	Paxillin	Protein Coding	52	GC12M120210	6.60701942443848	https://www.genecards.org/cgi-bin/carddisp.pl?gene=PXN
TOLLIP	Toll Interacting Protein	Protein Coding	51	GC11M001274	6.58954620361328	https://www.genecards.org/cgi-bin/carddisp.pl?gene=TOLLIP
MIR130A	MicroRNA 130a	RNA Gene	24	GC11P057641	6.57968425750732	https://www.genecards.org/cgi-bin/carddisp.pl?gene=MIR130A
SIRT6	Sirtuin 6	Protein Coding	52	GC19M004174	6.57290935516357	https://www.genecards.org/cgi-bin/carddisp.pl?gene=SIRT6
ARG2	Arginase 2	Protein Coding	51	GC14P067619	6.5670690536499	https://www.genecards.org/cgi-bin/carddisp.pl?gene=ARG2
CTH	Cystathionine Gamma-Lyase	Protein Coding	56	GC01P070411	6.5553731918335	https://www.genecards.org/cgi-bin/carddisp.pl?gene=CTH
AGTR2	Angiotensin II Receptor Type 2	Protein Coding	51	GC0XP116170	6.54130887985229	https://www.genecards.org/cgi-bin/carddisp.pl?gene=AGTR2
MIR451A	MicroRNA 451a	RNA Gene	19	GC17M028861	6.53392219543457	https://www.genecards.org/cgi-bin/carddisp.pl?gene=MIR451A
CXCL16	C-X-C Motif Chemokine Ligand 16	Protein Coding	46	GC17M004733	6.53309488296509	https://www.genecards.org/cgi-bin/carddisp.pl?gene=CXCL16
UCA1	Urothelial Cancer Associated 1	RNA Gene	26	GC19P015828	6.51519966125488	https://www.genecards.org/cgi-bin/carddisp.pl?gene=UCA1
TRAF3	TNF Receptor Associated Factor 3	Protein Coding	53	GC14P111106	6.50992822647095	https://www.genecards.org/cgi-bin/carddisp.pl?gene=TRAF3
REG3A	Regenerating Family Member 3 Alpha	Protein Coding	44	GC02M079157	6.50604343414307	https://www.genecards.org/cgi-bin/carddisp.pl?gene=REG3A
SERPINF1	Serpin Family F Member 1	Protein Coding	53	GC17P001948	6.50155639648438	https://www.genecards.org/cgi-bin/carddisp.pl?gene=SERPINF1
ANGPTL4	Angiopoietin Like 4	Protein Coding	52	GC19P008363	6.49702072143555	https://www.genecards.org/cgi-bin/carddisp.pl?gene=ANGPTL4
MIR98	MicroRNA 98	RNA Gene	21	GC0XM053651	6.4908275604248	https://www.genecards.org/cgi-bin/carddisp.pl?gene=MIR98
VCP	Valosin Containing Protein	Protein Coding	57	GC09M035056	6.48527050018311	https://www.genecards.org/cgi-bin/carddisp.pl?gene=VCP
SCGB1A1	Secretoglobin Family 1A Member 1	Protein Coding	47	GC11P062405	6.47102212905884	https://www.genecards.org/cgi-bin/carddisp.pl?gene=SCGB1A1
GUSB	Glucuronidase Beta	Protein Coding	54	GC07M065960	6.46163558959961	https://www.genecards.org/cgi-bin/carddisp.pl?gene=GUSB
ATP7A	ATPase Copper Transporting Alpha	Protein Coding	52	GC0XP078038	6.45956468582153	https://www.genecards.org/cgi-bin/carddisp.pl?gene=ATP7A
C1S	Complement C1s	Protein Coding	54	GC12P024856	6.45209455490112	https://www.genecards.org/cgi-bin/carddisp.pl?gene=C1S
F2R	Coagulation Factor II Thrombin Receptor	Protein Coding	53	GC05P076716	6.44939136505127	https://www.genecards.org/cgi-bin/carddisp.pl?gene=F2R
MIR200A	MicroRNA 200a	RNA Gene	23	GC01P004662	6.41247415542603	https://www.genecards.org/cgi-bin/carddisp.pl?gene=MIR200A
BSG	Basigin (Ok Blood Group)	Protein Coding	51	GC19P000571	6.403724193573	https://www.genecards.org/cgi-bin/carddisp.pl?gene=BSG
MICB	MHC Class I Polypeptide-Related Sequence B	Protein Coding	47	GC06P096095	6.39845943450928	https://www.genecards.org/cgi-bin/carddisp.pl?gene=MICB
CCK	Cholecystokinin	Protein Coding	48	GC03M042274	6.39012861251831	https://www.genecards.org/cgi-bin/carddisp.pl?gene=CCK
ADRB2	Adrenoceptor Beta 2	Protein Coding	56	GC05P148825	6.38878297805786	https://www.genecards.org/cgi-bin/carddisp.pl?gene=ADRB2
SIRPA	Signal Regulatory Protein Alpha	Protein Coding	52	GC20P001894	6.38233757019043	https://www.genecards.org/cgi-bin/carddisp.pl?gene=SIRPA
MIR137	MicroRNA 137	RNA Gene	21	GC01M098046	6.3777904510498	https://www.genecards.org/cgi-bin/carddisp.pl?gene=MIR137
RPS6KB1	Ribosomal Protein S6 Kinase B1	Protein Coding	55	GC17P059893	6.37437582015991	https://www.genecards.org/cgi-bin/carddisp.pl?gene=RPS6KB1
TNNT2	Troponin T2, Cardiac Type	Protein Coding	53	GC01M201359	6.37168550491333	https://www.genecards.org/cgi-bin/carddisp.pl?gene=TNNT2
SNAI1	Snail Family Transcriptional Repressor 1	Protein Coding	51	GC20P049982	6.37049674987793	https://www.genecards.org/cgi-bin/carddisp.pl?gene=SNAI1
GRIN2A	Glutamate Ionotropic Receptor NMDA Type Subunit 2A	Protein Coding	59	GC16M009753	6.36701965332031	https://www.genecards.org/cgi-bin/carddisp.pl?gene=GRIN2A
CREB3	CAMP Responsive Element Binding Protein 3	Protein Coding	44	GC09P050009	6.36450386047363	https://www.genecards.org/cgi-bin/carddisp.pl?gene=CREB3
STAT5A	Signal Transducer And Activator Of Transcription 5A	Protein Coding	55	GC17P042287	6.36362171173096	https://www.genecards.org/cgi-bin/carddisp.pl?gene=STAT5A
GAL	Galanin And GMAP Prepropeptide	Protein Coding	51	GC11P071748	6.31622314453125	https://www.genecards.org/cgi-bin/carddisp.pl?gene=GAL
PARK7	Parkinsonism Associated Deglycase	Protein Coding	54	GC01P008160	6.3125696182251	https://www.genecards.org/cgi-bin/carddisp.pl?gene=PARK7
ROCK1	Rho Associated Coiled-Coil Containing Protein Kinase 1	Protein Coding	56	GC18M020946	6.31211233139038	https://www.genecards.org/cgi-bin/carddisp.pl?gene=ROCK1
PRKCE	Protein Kinase C Epsilon	Protein Coding	55	GC02P045651	6.30142164230347	https://www.genecards.org/cgi-bin/carddisp.pl?gene=PRKCE
ATF2	Activating Transcription Factor 2	Protein Coding	54	GC02M175072	6.28470277786255	https://www.genecards.org/cgi-bin/carddisp.pl?gene=ATF2
SLC25A4	Solute Carrier Family 25 Member 4	Protein Coding	56	GC04P185143	6.27762079238892	https://www.genecards.org/cgi-bin/carddisp.pl?gene=SLC25A4
TRAF2	TNF Receptor Associated Factor 2	Protein Coding	51	GC09P136881	6.27133941650391	https://www.genecards.org/cgi-bin/carddisp.pl?gene=TRAF2
LAMA2	Laminin Subunit Alpha 2	Protein Coding	51	GC06P128863	6.23053646087646	https://www.genecards.org/cgi-bin/carddisp.pl?gene=LAMA2
MIR92A1	MicroRNA 92a-1	RNA Gene	22	GC13P091597	6.23000049591064	https://www.genecards.org/cgi-bin/carddisp.pl?gene=MIR92A1
NT5E	5'-Nucleotidase Ecto	Protein Coding	59	GC06P085449	6.22860717773438	https://www.genecards.org/cgi-bin/carddisp.pl?gene=NT5E
KCNJ11	Potassium Inwardly Rectifying Channel Subfamily J Member 11	Protein Coding	53	GC11M017697	6.22339630126953	https://www.genecards.org/cgi-bin/carddisp.pl?gene=KCNJ11
CASP2	Caspase 2	Protein Coding	53	GC07P150926	6.22121620178223	https://www.genecards.org/cgi-bin/carddisp.pl?gene=CASP2
COL7A1	Collagen Type VII Alpha 1 Chain	Protein Coding	50	GC03M048564	6.21554136276245	https://www.genecards.org/cgi-bin/carddisp.pl?gene=COL7A1
WNT4	Wnt Family Member 4	Protein Coding	53	GC01M022190	6.20498466491699	https://www.genecards.org/cgi-bin/carddisp.pl?gene=WNT4
MTA1	Metastasis Associated 1	Protein Coding	50	GC14P105419	6.19610023498535	https://www.genecards.org/cgi-bin/carddisp.pl?gene=MTA1
ADCYAP1	Adenylate Cyclase Activating Polypeptide 1	Protein Coding	47	GC18P000895	6.1825385093689	https://www.genecards.org/cgi-bin/carddisp.pl?gene=ADCYAP1
MAP2K4	Mitogen-Activated Protein Kinase Kinase 4	Protein Coding	53	GC17P012020	6.16501712799072	https://www.genecards.org/cgi-bin/carddisp.pl?gene=MAP2K4
MIR106A	MicroRNA 106a	RNA Gene	21	GC0XM134351	6.15789079666138	https://www.genecards.org/cgi-bin/carddisp.pl?gene=MIR106A
RIPK3	Receptor Interacting Serine/Threonine Kinase 3	Protein Coding	50	GC14M024336	6.15721130371094	https://www.genecards.org/cgi-bin/carddisp.pl?gene=RIPK3
SELPLG	Selectin P Ligand	Protein Coding	51	GC12M108621	6.13664245605469	https://www.genecards.org/cgi-bin/carddisp.pl?gene=SELPLG
OSM	Oncostatin M	Protein Coding	50	GC22M030262	6.13238573074341	https://www.genecards.org/cgi-bin/carddisp.pl?gene=OSM
SPARC	Secreted Protein Acidic And Cysteine Rich	Protein Coding	56	GC05M151661	6.11227607727051	https://www.genecards.org/cgi-bin/carddisp.pl?gene=SPARC
WNT3A	Wnt Family Member 3A	Protein Coding	54	GC01P229754	6.10502433776855	https://www.genecards.org/cgi-bin/carddisp.pl?gene=WNT3A
BCKDHB	Branched Chain Keto Acid Dehydrogenase E1 Subunit Beta	Protein Coding	50	GC06P080106	6.10280752182007	https://www.genecards.org/cgi-bin/carddisp.pl?gene=BCKDHB
CD69	CD69 Molecule	Protein Coding	49	GC12M023365	6.09024429321289	https://www.genecards.org/cgi-bin/carddisp.pl?gene=CD69
NRG1	Neuregulin 1	Protein Coding	55	GC08P031639	6.06974744796753	https://www.genecards.org/cgi-bin/carddisp.pl?gene=NRG1
ADAM10	ADAM Metallopeptidase Domain 10	Protein Coding	60	GC15M058588	6.05757999420166	https://www.genecards.org/cgi-bin/carddisp.pl?gene=ADAM10
HSF1	Heat Shock Transcription Factor 1	Protein Coding	53	GC08P144291	6.04155540466309	https://www.genecards.org/cgi-bin/carddisp.pl?gene=HSF1
SIRT3	Sirtuin 3	Protein Coding	54	GC11M000215	6.03367900848389	https://www.genecards.org/cgi-bin/carddisp.pl?gene=SIRT3
CDH5	Cadherin 5	Protein Coding	52	GC16P066366	6.02222537994385	https://www.genecards.org/cgi-bin/carddisp.pl?gene=CDH5
NEU1	Neuraminidase 1	Protein Coding	52	GC06M031857	6.01817512512207	https://www.genecards.org/cgi-bin/carddisp.pl?gene=NEU1
MIR125B1	MicroRNA 125b-1	RNA Gene	24	GC11M122100	6.00910758972168	https://www.genecards.org/cgi-bin/carddisp.pl?gene=MIR125B1
TGIF1	TGFB Induced Factor Homeobox 1	Protein Coding	53	GC18P003411	6.00002765655518	https://www.genecards.org/cgi-bin/carddisp.pl?gene=TGIF1
TNNI3	Troponin I3, Cardiac Type	Protein Coding	55	GC19M055151	5.99422454833984	https://www.genecards.org/cgi-bin/carddisp.pl?gene=TNNI3
KMT2D	Lysine Methyltransferase 2D	Protein Coding	50	GC12M049018	5.9832935333252	https://www.genecards.org/cgi-bin/carddisp.pl?gene=KMT2D
SOS1	SOS Ras/Rac Guanine Nucleotide Exchange Factor 1	Protein Coding	56	GC02M039075	5.98089504241943	https://www.genecards.org/cgi-bin/carddisp.pl?gene=SOS1
BCHE	Butyrylcholinesterase	Protein Coding	57	GC03M165772	5.9796667098999	https://www.genecards.org/cgi-bin/carddisp.pl?gene=BCHE
EPHX2	Epoxide Hydrolase 2	Protein Coding	53	GC08P027490	5.96732234954834	https://www.genecards.org/cgi-bin/carddisp.pl?gene=EPHX2
MIR532	MicroRNA 532	RNA Gene	19	GC0XP051641	5.96707439422607	https://www.genecards.org/cgi-bin/carddisp.pl?gene=MIR532
CNR2	Cannabinoid Receptor 2	Protein Coding	51	GC01M023870	5.96418380737305	https://www.genecards.org/cgi-bin/carddisp.pl?gene=CNR2
PSEN1	Presenilin 1	Protein Coding	60	GC14P073136	5.96057605743408	https://www.genecards.org/cgi-bin/carddisp.pl?gene=PSEN1
SETD2	SET Domain Containing 2, Histone Lysine Methyltransferase	Protein Coding	53	GC03M047033	5.96017408370972	https://www.genecards.org/cgi-bin/carddisp.pl?gene=SETD2
CEACAM3	CEA Cell Adhesion Molecule 3	Protein Coding	49	GC19P041796	5.9564847946167	https://www.genecards.org/cgi-bin/carddisp.pl?gene=CEACAM3
MIR455	MicroRNA 455	RNA Gene	22	GC09P114209	5.95078659057617	https://www.genecards.org/cgi-bin/carddisp.pl?gene=MIR455
TNFSF12	TNF Superfamily Member 12	Protein Coding	46	GC17P012059	5.94588565826416	https://www.genecards.org/cgi-bin/carddisp.pl?gene=TNFSF12
PVT1	Pvt1 Oncogene	RNA Gene	28	GC08P127897	5.92721033096313	https://www.genecards.org/cgi-bin/carddisp.pl?gene=PVT1
CTSD	Cathepsin D	Protein Coding	59	GC11M001752	5.90959358215332	https://www.genecards.org/cgi-bin/carddisp.pl?gene=CTSD
ITCH	Itchy E3 Ubiquitin Protein Ligase	Protein Coding	53	GC20P034363	5.88427305221558	https://www.genecards.org/cgi-bin/carddisp.pl?gene=ITCH
P4HB	Prolyl 4-Hydroxylase Subunit Beta	Protein Coding	56	GC17M081843	5.88081026077271	https://www.genecards.org/cgi-bin/carddisp.pl?gene=P4HB
DAPK1	Death Associated Protein Kinase 1	Protein Coding	56	GC09P087497	5.87888431549072	https://www.genecards.org/cgi-bin/carddisp.pl?gene=DAPK1
MIR26B	MicroRNA 26b	RNA Gene	25	GC02P218402	5.83743476867676	https://www.genecards.org/cgi-bin/carddisp.pl?gene=MIR26B
HMGB2	High Mobility Group Box 2	Protein Coding	49	GC04M173331	5.8305606842041	https://www.genecards.org/cgi-bin/carddisp.pl?gene=HMGB2
SRPK1	SRSF Protein Kinase 1	Protein Coding	53	GC06M075066	5.82349395751953	https://www.genecards.org/cgi-bin/carddisp.pl?gene=SRPK1
STAT5B	Signal Transducer And Activator Of Transcription 5B	Protein Coding	56	GC17M042199	5.80338859558105	https://www.genecards.org/cgi-bin/carddisp.pl?gene=STAT5B
TRIM8	Tripartite Motif Containing 8	Protein Coding	46	GC10P102643	5.78519773483276	https://www.genecards.org/cgi-bin/carddisp.pl?gene=TRIM8
YWHAG	Tyrosine 3-Monooxygenase/Tryptophan 5-Monooxygenase Activation Protein Gamma	Protein Coding	55	GC07M077392	5.77603149414063	https://www.genecards.org/cgi-bin/carddisp.pl?gene=YWHAG
TXNIP	Thioredoxin Interacting Protein	Protein Coding	46	GC01M145992	5.77136850357056	https://www.genecards.org/cgi-bin/carddisp.pl?gene=TXNIP
SLC22A6	Solute Carrier Family 22 Member 6	Protein Coding	51	GC11M102430	5.7508430480957	https://www.genecards.org/cgi-bin/carddisp.pl?gene=SLC22A6
VIP	Vasoactive Intestinal Peptide	Protein Coding	51	GC06P152750	5.75018072128296	https://www.genecards.org/cgi-bin/carddisp.pl?gene=VIP
IGFBP7	Insulin Like Growth Factor Binding Protein 7	Protein Coding	53	GC04M057030	5.73843193054199	https://www.genecards.org/cgi-bin/carddisp.pl?gene=IGFBP7
GAD1	Glutamate Decarboxylase 1	Protein Coding	56	GC02P170813	5.73790454864502	https://www.genecards.org/cgi-bin/carddisp.pl?gene=GAD1
HCP5	HLA Complex P5	RNA Gene	34	GC06P031400	5.7363715171814	https://www.genecards.org/cgi-bin/carddisp.pl?gene=HCP5
TNXB	Tenascin XB	Protein Coding	51	GC06M074950	5.73035430908203	https://www.genecards.org/cgi-bin/carddisp.pl?gene=TNXB
SELENOP	Selenoprotein P	Protein Coding	43	GC05M042800	5.72964191436768	https://www.genecards.org/cgi-bin/carddisp.pl?gene=SELENOP
TTN	Titin	Protein Coding	54	GC02M178525	5.71888780593872	https://www.genecards.org/cgi-bin/carddisp.pl?gene=TTN
KIT	KIT Proto-Oncogene, Receptor Tyrosine Kinase	Protein Coding	60	GC04P054657	5.71698474884033	https://www.genecards.org/cgi-bin/carddisp.pl?gene=KIT
IRF2	Interferon Regulatory Factor 2	Protein Coding	49	GC04M184387	5.71506261825562	https://www.genecards.org/cgi-bin/carddisp.pl?gene=IRF2
NOD1	Nucleotide Binding Oligomerization Domain Containing 1	Protein Coding	50	GC07M030424	5.70948123931885	https://www.genecards.org/cgi-bin/carddisp.pl?gene=NOD1
VDAC1	Voltage Dependent Anion Channel 1	Protein Coding	53	GC05M133975	5.7067985534668	https://www.genecards.org/cgi-bin/carddisp.pl?gene=VDAC1
IL1RL1	Interleukin 1 Receptor Like 1	Protein Coding	48	GC02P102294	5.70425987243652	https://www.genecards.org/cgi-bin/carddisp.pl?gene=IL1RL1
APOM	Apolipoprotein M	Protein Coding	47	GC06P096107	5.68924427032471	https://www.genecards.org/cgi-bin/carddisp.pl?gene=APOM
TAC1	Tachykinin Precursor 1	Protein Coding	48	GC07P097731	5.68576145172119	https://www.genecards.org/cgi-bin/carddisp.pl?gene=TAC1
CMKLR1	Chemerin Chemokine-Like Receptor 1	Protein Coding	48	GC12M108288	5.66934108734131	https://www.genecards.org/cgi-bin/carddisp.pl?gene=CMKLR1
TNIP1	TNFAIP3 Interacting Protein 1	Protein Coding	46	GC05M151029	5.6676025390625	https://www.genecards.org/cgi-bin/carddisp.pl?gene=TNIP1
SRF	Serum Response Factor	Protein Coding	50	GC06P043171	5.63467597961426	https://www.genecards.org/cgi-bin/carddisp.pl?gene=SRF
ABL1	ABL Proto-Oncogene 1, Non-Receptor Tyrosine Kinase	Protein Coding	59	GC09P130713	5.62706089019775	https://www.genecards.org/cgi-bin/carddisp.pl?gene=ABL1
MIR10A	MicroRNA 10a	RNA Gene	24	GC17M048579	5.61960077285767	https://www.genecards.org/cgi-bin/carddisp.pl?gene=MIR10A
MIR193A	MicroRNA 193a	RNA Gene	22	GC17P031559	5.61685466766357	https://www.genecards.org/cgi-bin/carddisp.pl?gene=MIR193A
USP18	Ubiquitin Specific Peptidase 18	Protein Coding	47	GC22P046698	5.60529708862305	https://www.genecards.org/cgi-bin/carddisp.pl?gene=USP18
MIR485	MicroRNA 485	RNA Gene	20	GC14P111407	5.60329055786133	https://www.genecards.org/cgi-bin/carddisp.pl?gene=MIR485
VHL	Von Hippel-Lindau Tumor Suppressor	Protein Coding	54	GC03P013997	5.5949821472168	https://www.genecards.org/cgi-bin/carddisp.pl?gene=VHL
ABAT	4-Aminobutyrate Aminotransferase	Protein Coding	52	GC16P008674	5.59284067153931	https://www.genecards.org/cgi-bin/carddisp.pl?gene=ABAT
ZC3H12A	Zinc Finger CCCH-Type Containing 12A	Protein Coding	46	GC01P037474	5.59274673461914	https://www.genecards.org/cgi-bin/carddisp.pl?gene=ZC3H12A
HTRA2	HtrA Serine Peptidase 2	Protein Coding	52	GC02P074529	5.58962249755859	https://www.genecards.org/cgi-bin/carddisp.pl?gene=HTRA2
IL9	Interleukin 9	Protein Coding	50	GC05M135891	5.56239700317383	https://www.genecards.org/cgi-bin/carddisp.pl?gene=IL9
NPPC	Natriuretic Peptide C	Protein Coding	48	GC02M231921	5.54716396331787	https://www.genecards.org/cgi-bin/carddisp.pl?gene=NPPC
PAX2	Paired Box 2	Protein Coding	53	GC10P100735	5.546311378479	https://www.genecards.org/cgi-bin/carddisp.pl?gene=PAX2
PPARD	Peroxisome Proliferator Activated Receptor Delta	Protein Coding	52	GC06P096215	5.54046726226807	https://www.genecards.org/cgi-bin/carddisp.pl?gene=PPARD
MMP8	Matrix Metallopeptidase 8	Protein Coding	55	GC11M104367	5.5266227722168	https://www.genecards.org/cgi-bin/carddisp.pl?gene=MMP8
TREM1	Triggering Receptor Expressed On Myeloid Cells 1	Protein Coding	48	GC06M041267	5.52490425109863	https://www.genecards.org/cgi-bin/carddisp.pl?gene=TREM1
ACSL4	Acyl-CoA Synthetase Long Chain Family Member 4	Protein Coding	52	GC0XM109624	5.52338218688965	https://www.genecards.org/cgi-bin/carddisp.pl?gene=ACSL4
MIR1-2	MicroRNA 1-2	RNA Gene	19	GC18M028476	5.52320861816406	https://www.genecards.org/cgi-bin/carddisp.pl?gene=MIR1-2
SLC22A2	Solute Carrier Family 22 Member 2	Protein Coding	51	GC06M160198	5.51843881607056	https://www.genecards.org/cgi-bin/carddisp.pl?gene=SLC22A2
ASIC1	Acid Sensing Ion Channel Subunit 1	Protein Coding	52	GC12P050057	5.51019430160522	https://www.genecards.org/cgi-bin/carddisp.pl?gene=ASIC1
IL7R	Interleukin 7 Receptor	Protein Coding	52	GC05P035852	5.50317573547363	https://www.genecards.org/cgi-bin/carddisp.pl?gene=IL7R
PROCR	Protein C Receptor	Protein Coding	49	GC20P035171	5.49720239639282	https://www.genecards.org/cgi-bin/carddisp.pl?gene=PROCR
CXCL5	C-X-C Motif Chemokine Ligand 5	Protein Coding	47	GC04M073995	5.48578357696533	https://www.genecards.org/cgi-bin/carddisp.pl?gene=CXCL5
MIR211	MicroRNA 211	RNA Gene	24	GC15M031065	5.4791407585144	https://www.genecards.org/cgi-bin/carddisp.pl?gene=MIR211
OGG1	8-Oxoguanine DNA Glycosylase	Protein Coding	53	GC03P013877	5.47817516326904	https://www.genecards.org/cgi-bin/carddisp.pl?gene=OGG1
MYBPC3	Myosin Binding Protein C3	Protein Coding	53	GC11M102163	5.47087001800537	https://www.genecards.org/cgi-bin/carddisp.pl?gene=MYBPC3
MIR503	MicroRNA 503	RNA Gene	22	GC0XM134708	5.46508502960205	https://www.genecards.org/cgi-bin/carddisp.pl?gene=MIR503
SIRT2	Sirtuin 2	Protein Coding	55	GC19M038878	5.45733070373535	https://www.genecards.org/cgi-bin/carddisp.pl?gene=SIRT2
PRKAA2	Protein Kinase AMP-Activated Catalytic Subunit Alpha 2	Protein Coding	57	GC01P056645	5.45334434509277	https://www.genecards.org/cgi-bin/carddisp.pl?gene=PRKAA2
CS	Citrate Synthase	Protein Coding	51	GC12M056271	5.45309925079346	https://www.genecards.org/cgi-bin/carddisp.pl?gene=CS
MIR133A1	MicroRNA 133a-1	RNA Gene	19	GC18M028475	5.44329881668091	https://www.genecards.org/cgi-bin/carddisp.pl?gene=MIR133A1
FCGR3B	Fc Gamma Receptor IIIb	Protein Coding	50	GC01M161623	5.41703128814697	https://www.genecards.org/cgi-bin/carddisp.pl?gene=FCGR3B
MIR30C1	MicroRNA 30c-1	RNA Gene	24	GC01P040757	5.40743160247803	https://www.genecards.org/cgi-bin/carddisp.pl?gene=MIR30C1
AHSG	Alpha 2-HS Glycoprotein	Protein Coding	51	GC03P186639	5.40630149841309	https://www.genecards.org/cgi-bin/carddisp.pl?gene=AHSG
PLA2G7	Phospholipase A2 Group VII	Protein Coding	56	GC06M046704	5.39850854873657	https://www.genecards.org/cgi-bin/carddisp.pl?gene=PLA2G7
WT1	WT1 Transcription Factor	Protein Coding	55	GC11M032365	5.37563419342041	https://www.genecards.org/cgi-bin/carddisp.pl?gene=WT1
CEACAM1	CEA Cell Adhesion Molecule 1	Protein Coding	51	GC19M042507	5.35333633422852	https://www.genecards.org/cgi-bin/carddisp.pl?gene=CEACAM1
MIR370	MicroRNA 370	RNA Gene	23	GC14P111053	5.34960746765137	https://www.genecards.org/cgi-bin/carddisp.pl?gene=MIR370
USP7	Ubiquitin Specific Peptidase 7	Protein Coding	56	GC16M008892	5.34898281097412	https://www.genecards.org/cgi-bin/carddisp.pl?gene=USP7
ITGA2B	Integrin Subunit Alpha 2b	Protein Coding	59	GC17M054363	5.34614849090576	https://www.genecards.org/cgi-bin/carddisp.pl?gene=ITGA2B
FABP12	Fatty Acid Binding Protein 12	Protein Coding	38	GC08M081524	5.33914470672607	https://www.genecards.org/cgi-bin/carddisp.pl?gene=FABP12
NORAD	Non-Coding RNA Activated By DNA Damage	RNA Gene	20	GC20M036322	5.33697128295898	https://www.genecards.org/cgi-bin/carddisp.pl?gene=NORAD
EPHA3	EPH Receptor A3	Protein Coding	53	GC03P089077	5.33253526687622	https://www.genecards.org/cgi-bin/carddisp.pl?gene=EPHA3
BLOC1S1	Biogenesis Of Lysosomal Organelles Complex 1 Subunit 1	Protein Coding	43	GC12P055965	5.32200145721436	https://www.genecards.org/cgi-bin/carddisp.pl?gene=BLOC1S1
SORD	Sorbitol Dehydrogenase	Protein Coding	53	GC15P045023	5.28787422180176	https://www.genecards.org/cgi-bin/carddisp.pl?gene=SORD
SNHG15	Small Nucleolar RNA Host Gene 15	RNA Gene	24	GC07M044983	5.26343488693237	https://www.genecards.org/cgi-bin/carddisp.pl?gene=SNHG15
TNFRSF12A	TNF Receptor Superfamily Member 12A	Protein Coding	48	GC16P003018	5.25881195068359	https://www.genecards.org/cgi-bin/carddisp.pl?gene=TNFRSF12A
MIR124-2	MicroRNA 124-2	RNA Gene	21	GC08P064379	5.24948167800903	https://www.genecards.org/cgi-bin/carddisp.pl?gene=MIR124-2
PROC	Protein C, Inactivator Of Coagulation Factors Va And VIIIa	Protein Coding	57	GC02P127418	5.24911594390869	https://www.genecards.org/cgi-bin/carddisp.pl?gene=PROC
KCNQ1OT1	KCNQ1 Opposite Strand/Antisense Transcript 1	RNA Gene	30	GC11M005009	5.23858642578125	https://www.genecards.org/cgi-bin/carddisp.pl?gene=KCNQ1OT1
SLC9A1	Solute Carrier Family 9 Member A1	Protein Coding	57	GC01M028269	5.22460746765137	https://www.genecards.org/cgi-bin/carddisp.pl?gene=SLC9A1
GRK2	G Protein-Coupled Receptor Kinase 2	Protein Coding	53	GC11P067266	5.22430515289307	https://www.genecards.org/cgi-bin/carddisp.pl?gene=GRK2
CYP2J2	Cytochrome P450 Family 2 Subfamily J Member 2	Protein Coding	50	GC01M059893	5.22044897079468	https://www.genecards.org/cgi-bin/carddisp.pl?gene=CYP2J2
MASP2	MBL Associated Serine Protease 2	Protein Coding	53	GC01M011026	5.21460819244385	https://www.genecards.org/cgi-bin/carddisp.pl?gene=MASP2
SLC8A1	Solute Carrier Family 8 Member A1	Protein Coding	51	GC02M040078	5.21245288848877	https://www.genecards.org/cgi-bin/carddisp.pl?gene=SLC8A1
ADORA2B	Adenosine A2b Receptor	Protein Coding	55	GC17P065670	5.20870876312256	https://www.genecards.org/cgi-bin/carddisp.pl?gene=ADORA2B
BMI1	BMI1 Proto-Oncogene, Polycomb Ring Finger	Protein Coding	50	GC10P022326	5.20580959320068	https://www.genecards.org/cgi-bin/carddisp.pl?gene=BMI1
CTTN	Cortactin	Protein Coding	50	GC11P070398	5.18003225326538	https://www.genecards.org/cgi-bin/carddisp.pl?gene=CTTN
ACHE	Acetylcholinesterase (Cartwright Blood Group)	Protein Coding	53	GC07M100889	5.17193269729614	https://www.genecards.org/cgi-bin/carddisp.pl?gene=ACHE
PTHLH	Parathyroid Hormone Like Hormone	Protein Coding	52	GC12M027959	5.16375541687012	https://www.genecards.org/cgi-bin/carddisp.pl?gene=PTHLH
NHERF2	NHERF Family PDZ Scaffold Protein 2	Protein Coding	44	GC16P014465	5.16057968139648	https://www.genecards.org/cgi-bin/carddisp.pl?gene=NHERF2
TACR1	Tachykinin Receptor 1	Protein Coding	51	GC02M075257	5.15434074401855	https://www.genecards.org/cgi-bin/carddisp.pl?gene=TACR1
DPYSL2	Dihydropyrimidinase Like 2	Protein Coding	52	GC08P026514	5.12267780303955	https://www.genecards.org/cgi-bin/carddisp.pl?gene=DPYSL2
ADAM17	ADAM Metallopeptidase Domain 17	Protein Coding	58	GC02M009488	5.12118434906006	https://www.genecards.org/cgi-bin/carddisp.pl?gene=ADAM17
VEGFC	Vascular Endothelial Growth Factor C	Protein Coding	53	GC04M176683	5.11665725708008	https://www.genecards.org/cgi-bin/carddisp.pl?gene=VEGFC
CKM	Creatine Kinase, M-Type	Protein Coding	51	GC19M045306	5.11199855804443	https://www.genecards.org/cgi-bin/carddisp.pl?gene=CKM
AXL	AXL Receptor Tyrosine Kinase	Protein Coding	59	GC19P041219	5.10879421234131	https://www.genecards.org/cgi-bin/carddisp.pl?gene=AXL
ECE1	Endothelin Converting Enzyme 1	Protein Coding	55	GC01M021217	5.10208368301392	https://www.genecards.org/cgi-bin/carddisp.pl?gene=ECE1
GSDMD	Gasdermin D	Protein Coding	45	GC08P143553	5.09115076065063	https://www.genecards.org/cgi-bin/carddisp.pl?gene=GSDMD
YBX1	Y-Box Binding Protein 1	Protein Coding	46	GC01P042682	5.08862972259521	https://www.genecards.org/cgi-bin/carddisp.pl?gene=YBX1
MIR188	MicroRNA 188	RNA Gene	19	GC0XP050003	5.08683061599731	https://www.genecards.org/cgi-bin/carddisp.pl?gene=MIR188
UTS2	Urotensin 2	Protein Coding	46	GC01M007843	5.08590030670166	https://www.genecards.org/cgi-bin/carddisp.pl?gene=UTS2
CAMK2B	Calcium/Calmodulin Dependent Protein Kinase II Beta	Protein Coding	57	GC07M044654	5.0647873878479	https://www.genecards.org/cgi-bin/carddisp.pl?gene=CAMK2B
IGF2BP2	Insulin Like Growth Factor 2 MRNA Binding Protein 2	Protein Coding	51	GC03M185643	5.06319236755371	https://www.genecards.org/cgi-bin/carddisp.pl?gene=IGF2BP2
BAG1	BAG Cochaperone 1	Protein Coding	47	GC09M033245	5.06074094772339	https://www.genecards.org/cgi-bin/carddisp.pl?gene=BAG1
MIR139	MicroRNA 139	RNA Gene	23	GC11M072615	5.0496883392334	https://www.genecards.org/cgi-bin/carddisp.pl?gene=MIR139
IQGAP1	IQ Motif Containing GTPase Activating Protein 1	Protein Coding	50	GC15P090388	5.04952144622803	https://www.genecards.org/cgi-bin/carddisp.pl?gene=IQGAP1
ERCC2	ERCC Excision Repair 2, TFIIH Core Complex Helicase Subunit	Protein Coding	53	GC19M045349	5.04354286193848	https://www.genecards.org/cgi-bin/carddisp.pl?gene=ERCC2
CD58	CD58 Molecule	Protein Coding	47	GC01M116514	5.02588939666748	https://www.genecards.org/cgi-bin/carddisp.pl?gene=CD58
PRDX5	Peroxiredoxin 5	Protein Coding	51	GC11P064493	5.01925802230835	https://www.genecards.org/cgi-bin/carddisp.pl?gene=PRDX5
TJP1	Tight Junction Protein 1	Protein Coding	51	GC15M029699	4.99948740005493	https://www.genecards.org/cgi-bin/carddisp.pl?gene=TJP1
NLRX1	NLR Family Member X1	Protein Coding	46	GC11P119166	4.99468183517456	https://www.genecards.org/cgi-bin/carddisp.pl?gene=NLRX1
NR4A2	Nuclear Receptor Subfamily 4 Group A Member 2	Protein Coding	53	GC02M156324	4.99139881134033	https://www.genecards.org/cgi-bin/carddisp.pl?gene=NR4A2
PLA2G4A	Phospholipase A2 Group IVA	Protein Coding	55	GC01P186798	4.96383762359619	https://www.genecards.org/cgi-bin/carddisp.pl?gene=PLA2G4A
GPX3	Glutathione Peroxidase 3	Protein Coding	47	GC05P150997	4.95377254486084	https://www.genecards.org/cgi-bin/carddisp.pl?gene=GPX3
ITGA4	Integrin Subunit Alpha 4	Protein Coding	55	GC02P181456	4.94686412811279	https://www.genecards.org/cgi-bin/carddisp.pl?gene=ITGA4
KITLG	KIT Ligand	Protein Coding	53	GC12M088492	4.93705558776855	https://www.genecards.org/cgi-bin/carddisp.pl?gene=KITLG
PIAS1	Protein Inhibitor Of Activated STAT 1	Protein Coding	51	GC15P068054	4.93586874008179	https://www.genecards.org/cgi-bin/carddisp.pl?gene=PIAS1
PTPRO	Protein Tyrosine Phosphatase Receptor Type O	Protein Coding	53	GC12P025286	4.93127346038818	https://www.genecards.org/cgi-bin/carddisp.pl?gene=PTPRO
BGN	Biglycan	Protein Coding	51	GC0XP153494	4.92856359481812	https://www.genecards.org/cgi-bin/carddisp.pl?gene=BGN
ZFAS1	ZNFX1 Antisense RNA 1	RNA Gene	23	GC20P049276	4.89856576919556	https://www.genecards.org/cgi-bin/carddisp.pl?gene=ZFAS1
THBS2	Thrombospondin 2	Protein Coding	53	GC06M169215	4.89675569534302	https://www.genecards.org/cgi-bin/carddisp.pl?gene=THBS2
BCL2L11	BCL2 Like 11	Protein Coding	52	GC02P111119	4.8934326171875	https://www.genecards.org/cgi-bin/carddisp.pl?gene=BCL2L11
MSTN	Myostatin	Protein Coding	53	GC02M190055	4.88123035430908	https://www.genecards.org/cgi-bin/carddisp.pl?gene=MSTN
MIR130B	MicroRNA 130b	RNA Gene	22	GC22P048361	4.87890243530273	https://www.genecards.org/cgi-bin/carddisp.pl?gene=MIR130B
RHOB	Ras Homolog Family Member B	Protein Coding	51	GC02P020447	4.85347366333008	https://www.genecards.org/cgi-bin/carddisp.pl?gene=RHOB
STMN1	Stathmin 1	Protein Coding	51	GC01M025884	4.85216808319092	https://www.genecards.org/cgi-bin/carddisp.pl?gene=STMN1
S1PR3	Sphingosine-1-Phosphate Receptor 3	Protein Coding	52	GC09P089635	4.84497308731079	https://www.genecards.org/cgi-bin/carddisp.pl?gene=S1PR3
AIM2	Absent In Melanoma 2	Protein Coding	48	GC01M159062	4.83995294570923	https://www.genecards.org/cgi-bin/carddisp.pl?gene=AIM2
NGB	Neuroglobin	Protein Coding	43	GC14M077265	4.83600425720215	https://www.genecards.org/cgi-bin/carddisp.pl?gene=NGB
CLDN5	Claudin 5	Protein Coding	46	GC22M019523	4.83350992202759	https://www.genecards.org/cgi-bin/carddisp.pl?gene=CLDN5
TAB2	TGF-Beta Activated Kinase 1 (MAP3K7) Binding Protein 2	Protein Coding	55	GC06P149218	4.82014274597168	https://www.genecards.org/cgi-bin/carddisp.pl?gene=TAB2
CBL	Cbl Proto-Oncogene	Protein Coding	59	GC11P119206	4.81527090072632	https://www.genecards.org/cgi-bin/carddisp.pl?gene=CBL
MIR30D	MicroRNA 30d	RNA Gene	21	GC08M134804	4.79172515869141	https://www.genecards.org/cgi-bin/carddisp.pl?gene=MIR30D
TFPI	Tissue Factor Pathway Inhibitor	Protein Coding	53	GC02M187464	4.79026699066162	https://www.genecards.org/cgi-bin/carddisp.pl?gene=TFPI
HK2	Hexokinase 2	Protein Coding	52	GC02P074833	4.77712297439575	https://www.genecards.org/cgi-bin/carddisp.pl?gene=HK2
IDH1	Isocitrate Dehydrogenase (NADP(+)) 1	Protein Coding	60	GC02M208236	4.76836538314819	https://www.genecards.org/cgi-bin/carddisp.pl?gene=IDH1
BLVRA	Biliverdin Reductase A	Protein Coding	51	GC07P043758	4.76450872421265	https://www.genecards.org/cgi-bin/carddisp.pl?gene=BLVRA
SAT1	Spermidine/Spermine N1-Acetyltransferase 1	Protein Coding	51	GC0XP023784	4.76388454437256	https://www.genecards.org/cgi-bin/carddisp.pl?gene=SAT1
SOAT1	Sterol O-Acyltransferase 1	Protein Coding	51	GC01P179262	4.75467538833618	https://www.genecards.org/cgi-bin/carddisp.pl?gene=SOAT1
RACGAP1	Rac GTPase Activating Protein 1	Protein Coding	52	GC12M050125	4.74248123168945	https://www.genecards.org/cgi-bin/carddisp.pl?gene=RACGAP1
WDR26	WD Repeat Domain 26	Protein Coding	49	GC01M224385	4.73735475540161	https://www.genecards.org/cgi-bin/carddisp.pl?gene=WDR26
BPI	Bactericidal Permeability Increasing Protein	Protein Coding	48	GC20P038304	4.73615550994873	https://www.genecards.org/cgi-bin/carddisp.pl?gene=BPI
SMURF2	SMAD Specific E3 Ubiquitin Protein Ligase 2	Protein Coding	51	GC17M064542	4.73310804367065	https://www.genecards.org/cgi-bin/carddisp.pl?gene=SMURF2
MAP3K11	Mitogen-Activated Protein Kinase Kinase Kinase 11	Protein Coding	53	GC11M102541	4.7330756187439	https://www.genecards.org/cgi-bin/carddisp.pl?gene=MAP3K11
DNM2	Dynamin 2	Protein Coding	56	GC19P010718	4.73037147521973	https://www.genecards.org/cgi-bin/carddisp.pl?gene=DNM2
COL4A2	Collagen Type IV Alpha 2 Chain	Protein Coding	53	GC13P110305	4.71185541152954	https://www.genecards.org/cgi-bin/carddisp.pl?gene=COL4A2
SEMA7A	Semaphorin 7A (John Milton Hagen Blood Group)	Protein Coding	51	GC15M074409	4.68864631652832	https://www.genecards.org/cgi-bin/carddisp.pl?gene=SEMA7A
SYVN1	Synoviolin 1	Protein Coding	46	GC11M102518	4.67608547210693	https://www.genecards.org/cgi-bin/carddisp.pl?gene=SYVN1
PDE3A	Phosphodiesterase 3A	Protein Coding	56	GC12P025362	4.67385053634644	https://www.genecards.org/cgi-bin/carddisp.pl?gene=PDE3A
APLNR	Apelin Receptor	Protein Coding	51	GC11M057233	4.64617824554443	https://www.genecards.org/cgi-bin/carddisp.pl?gene=APLNR
NLRP1	NLR Family Pyrin Domain Containing 1	Protein Coding	50	GC17M005499	4.6312255859375	https://www.genecards.org/cgi-bin/carddisp.pl?gene=NLRP1
MMP10	Matrix Metallopeptidase 10	Protein Coding	51	GC11M102770	4.62674713134766	https://www.genecards.org/cgi-bin/carddisp.pl?gene=MMP10
UCN	Urocortin	Protein Coding	42	GC02M027308	4.6101541519165	https://www.genecards.org/cgi-bin/carddisp.pl?gene=UCN
ADCY10	Adenylate Cyclase 10	Protein Coding	50	GC01M167809	4.57671308517456	https://www.genecards.org/cgi-bin/carddisp.pl?gene=ADCY10
MIR494	MicroRNA 494	RNA Gene	19	GC14P111412	4.57320976257324	https://www.genecards.org/cgi-bin/carddisp.pl?gene=MIR494
CAST	Calpastatin	Protein Coding	51	GC05P096525	4.56852436065674	https://www.genecards.org/cgi-bin/carddisp.pl?gene=CAST
LRP6	LDL Receptor Related Protein 6	Protein Coding	55	GC12M023402	4.56627464294434	https://www.genecards.org/cgi-bin/carddisp.pl?gene=LRP6
COL18A1	Collagen Type XVIII Alpha 1 Chain	Protein Coding	53	GC21P045405	4.56344604492188	https://www.genecards.org/cgi-bin/carddisp.pl?gene=COL18A1
PSAP	Prosaposin	Protein Coding	54	GC10M071816	4.55399179458618	https://www.genecards.org/cgi-bin/carddisp.pl?gene=PSAP
GCLC	Glutamate-Cysteine Ligase Catalytic Subunit	Protein Coding	52	GC06M053497	4.54943895339966	https://www.genecards.org/cgi-bin/carddisp.pl?gene=GCLC
MIR1246	MicroRNA 1246	RNA Gene	14	GC02M176600	4.52948570251465	https://www.genecards.org/cgi-bin/carddisp.pl?gene=MIR1246
PTGDS	Prostaglandin D2 Synthase	Protein Coding	52	GC09P137222	4.51388549804688	https://www.genecards.org/cgi-bin/carddisp.pl?gene=PTGDS
GLO1	Glyoxalase I	Protein Coding	52	GC06M075079	4.51234722137451	https://www.genecards.org/cgi-bin/carddisp.pl?gene=GLO1
PPIF	Peptidylprolyl Isomerase F	Protein Coding	51	GC10P095482	4.50947427749634	https://www.genecards.org/cgi-bin/carddisp.pl?gene=PPIF
FPR1	Formyl Peptide Receptor 1	Protein Coding	54	GC19M051745	4.50945711135864	https://www.genecards.org/cgi-bin/carddisp.pl?gene=FPR1
CDKN2B-AS1	CDKN2B Antisense RNA 1	RNA Gene	26	GC09P021994	4.5060338973999	https://www.genecards.org/cgi-bin/carddisp.pl?gene=CDKN2B-AS1
IL1R2	Interleukin 1 Receptor Type 2	Protein Coding	53	GC02P101991	4.50029611587524	https://www.genecards.org/cgi-bin/carddisp.pl?gene=IL1R2
LRP2	LDL Receptor Related Protein 2	Protein Coding	55	GC02M169127	4.49329042434692	https://www.genecards.org/cgi-bin/carddisp.pl?gene=LRP2
EPOR	Erythropoietin Receptor	Protein Coding	56	GC19M011377	4.4920220375061	https://www.genecards.org/cgi-bin/carddisp.pl?gene=EPOR
AGRN	Agrin	Protein Coding	52	GC01P001020	4.49129724502563	https://www.genecards.org/cgi-bin/carddisp.pl?gene=AGRN
TRPC6	Transient Receptor Potential Cation Channel Subfamily C Member 6	Protein Coding	57	GC11M101451	4.49084615707397	https://www.genecards.org/cgi-bin/carddisp.pl?gene=TRPC6
ADORA3	Adenosine A3 Receptor	Protein Coding	52	GC01M111499	4.46785640716553	https://www.genecards.org/cgi-bin/carddisp.pl?gene=ADORA3
MAP4K2	Mitogen-Activated Protein Kinase Kinase Kinase Kinase 2	Protein Coding	53	GC11M102489	4.45599889755249	https://www.genecards.org/cgi-bin/carddisp.pl?gene=MAP4K2
GCKR	Glucokinase Regulator	Protein Coding	48	GC02P027496	4.45298099517822	https://www.genecards.org/cgi-bin/carddisp.pl?gene=GCKR
C3AR1	Complement C3a Receptor 1	Protein Coding	50	GC12M008190	4.44263696670532	https://www.genecards.org/cgi-bin/carddisp.pl?gene=C3AR1
PLA2G1B	Phospholipase A2 Group IB	Protein Coding	51	GC12M120322	4.42932510375977	https://www.genecards.org/cgi-bin/carddisp.pl?gene=PLA2G1B
ANO1	Anoctamin 1	Protein Coding	51	GC11P071813	4.4039888381958	https://www.genecards.org/cgi-bin/carddisp.pl?gene=ANO1
ITPR1	Inositol 1,4,5-Trisphosphate Receptor Type 1	Protein Coding	55	GC03P004486	4.38087129592896	https://www.genecards.org/cgi-bin/carddisp.pl?gene=ITPR1
RUNX1	RUNX Family Transcription Factor 1	Protein Coding	56	GC21M034787	4.38081359863281	https://www.genecards.org/cgi-bin/carddisp.pl?gene=RUNX1
SENP3	SUMO Specific Peptidase 3	Protein Coding	46	GC17P012061	4.37787342071533	https://www.genecards.org/cgi-bin/carddisp.pl?gene=SENP3
GATA4	GATA Binding Protein 4	Protein Coding	55	GC08P011676	4.37206697463989	https://www.genecards.org/cgi-bin/carddisp.pl?gene=GATA4
RMRP	RNA Component Of Mitochondrial RNA Processing Endoribonuclease	RNA Gene	26	GC09M035655	4.36674690246582	https://www.genecards.org/cgi-bin/carddisp.pl?gene=RMRP
ACVR2B	Activin A Receptor Type 2B	Protein Coding	56	GC03P038453	4.36008262634277	https://www.genecards.org/cgi-bin/carddisp.pl?gene=ACVR2B
HDAC6	Histone Deacetylase 6	Protein Coding	61	GC0XP048801	4.35292148590088	https://www.genecards.org/cgi-bin/carddisp.pl?gene=HDAC6
FOXC1	Forkhead Box C1	Protein Coding	48	GC06P001610	4.34728050231934	https://www.genecards.org/cgi-bin/carddisp.pl?gene=FOXC1
CUL3	Cullin 3	Protein Coding	54	GC02M224470	4.34616613388062	https://www.genecards.org/cgi-bin/carddisp.pl?gene=CUL3
HSPB2	Heat Shock Protein Family B (Small) Member 2	Protein Coding	46	GC11P112060	4.34440326690674	https://www.genecards.org/cgi-bin/carddisp.pl?gene=HSPB2
MIR26A1	MicroRNA 26a-1	RNA Gene	23	GC03P037969	4.33117961883545	https://www.genecards.org/cgi-bin/carddisp.pl?gene=MIR26A1
AHSP	Alpha Hemoglobin Stabilizing Protein	Protein Coding	42	GC16P031527	4.32928562164307	https://www.genecards.org/cgi-bin/carddisp.pl?gene=AHSP
GADD45A	Growth Arrest And DNA Damage Inducible Alpha	Protein Coding	50	GC01P067685	4.3272876739502	https://www.genecards.org/cgi-bin/carddisp.pl?gene=GADD45A
CYSLTR2	Cysteinyl Leukotriene Receptor 2	Protein Coding	54	GC13P048653	4.32609844207764	https://www.genecards.org/cgi-bin/carddisp.pl?gene=CYSLTR2
UNC5B	Unc-5 Netrin Receptor B	Protein Coding	47	GC10P071212	4.32432508468628	https://www.genecards.org/cgi-bin/carddisp.pl?gene=UNC5B
LUM	Lumican	Protein Coding	48	GC12M091102	4.3112211227417	https://www.genecards.org/cgi-bin/carddisp.pl?gene=LUM
KRIT1	KRIT1 Ankyrin Repeat Containing	Protein Coding	48	GC07M092198	4.30682563781738	https://www.genecards.org/cgi-bin/carddisp.pl?gene=KRIT1
RHOD	Ras Homolog Family Member D	Protein Coding	43	GC11P071612	4.29200220108032	https://www.genecards.org/cgi-bin/carddisp.pl?gene=RHOD
NR3C2	Nuclear Receptor Subfamily 3 Group C Member 2	Protein Coding	52	GC04M148078	4.2905387878418	https://www.genecards.org/cgi-bin/carddisp.pl?gene=NR3C2
F11R	F11 Receptor	Protein Coding	50	GC01M160995	4.28594207763672	https://www.genecards.org/cgi-bin/carddisp.pl?gene=F11R
PRKDC	Protein Kinase, DNA-Activated, Catalytic Subunit	Protein Coding	57	GC08M047773	4.28072643280029	https://www.genecards.org/cgi-bin/carddisp.pl?gene=PRKDC
TP53BP2	Tumor Protein P53 Binding Protein 2	Protein Coding	47	GC01M223779	4.27424907684326	https://www.genecards.org/cgi-bin/carddisp.pl?gene=TP53BP2
MIR129-1	MicroRNA 129-1	RNA Gene	19	GC07P128207	4.2317156791687	https://www.genecards.org/cgi-bin/carddisp.pl?gene=MIR129-1
TGFBI	Transforming Growth Factor Beta Induced	Protein Coding	53	GC05P136027	4.22841167449951	https://www.genecards.org/cgi-bin/carddisp.pl?gene=TGFBI
CXCL6	C-X-C Motif Chemokine Ligand 6	Protein Coding	46	GC04P073837	4.22602367401123	https://www.genecards.org/cgi-bin/carddisp.pl?gene=CXCL6
FGF4	Fibroblast Growth Factor 4	Protein Coding	50	GC11M102741	4.21349620819092	https://www.genecards.org/cgi-bin/carddisp.pl?gene=FGF4
SNHG1	Small Nucleolar RNA Host Gene 1	RNA Gene	23	GC11M102419	4.21002864837646	https://www.genecards.org/cgi-bin/carddisp.pl?gene=SNHG1
MAP3K14	Mitogen-Activated Protein Kinase Kinase Kinase 14	Protein Coding	51	GC17M045263	4.19697284698486	https://www.genecards.org/cgi-bin/carddisp.pl?gene=MAP3K14
PRDX6	Peroxiredoxin 6	Protein Coding	53	GC01P173477	4.19029855728149	https://www.genecards.org/cgi-bin/carddisp.pl?gene=PRDX6
CYGB	Cytoglobin	Protein Coding	45	GC17M076527	4.18796014785767	https://www.genecards.org/cgi-bin/carddisp.pl?gene=CYGB
GRIK1	Glutamate Ionotropic Receptor Kainate Type Subunit 1	Protein Coding	53	GC21M029536	4.18002223968506	https://www.genecards.org/cgi-bin/carddisp.pl?gene=GRIK1
TBXA2R	Thromboxane A2 Receptor	Protein Coding	56	GC19M003594	4.16968250274658	https://www.genecards.org/cgi-bin/carddisp.pl?gene=TBXA2R
BIRC2	Baculoviral IAP Repeat Containing 2	Protein Coding	53	GC11P102347	4.16255760192871	https://www.genecards.org/cgi-bin/carddisp.pl?gene=BIRC2
NMT1	N-Myristoyltransferase 1	Protein Coding	50	GC17P066962	4.16065168380737	https://www.genecards.org/cgi-bin/carddisp.pl?gene=NMT1
ADORA1	Adenosine A1 Receptor	Protein Coding	53	GC01P203090	4.15684795379639	https://www.genecards.org/cgi-bin/carddisp.pl?gene=ADORA1
TRIM27	Tripartite Motif Containing 27	Protein Coding	48	GC06M028903	4.14855718612671	https://www.genecards.org/cgi-bin/carddisp.pl?gene=TRIM27
MIR449A	MicroRNA 449a	RNA Gene	23	GC05M055171	4.13802337646484	https://www.genecards.org/cgi-bin/carddisp.pl?gene=MIR449A
S100A12	S100 Calcium Binding Protein A12	Protein Coding	44	GC01M153373	4.13521480560303	https://www.genecards.org/cgi-bin/carddisp.pl?gene=S100A12
GSTA2	Glutathione S-Transferase Alpha 2	Protein Coding	47	GC06M052750	4.13054370880127	https://www.genecards.org/cgi-bin/carddisp.pl?gene=GSTA2
ACTN4	Actinin Alpha 4	Protein Coding	53	GC19P038647	4.1287407875061	https://www.genecards.org/cgi-bin/carddisp.pl?gene=ACTN4
RACK1	Receptor For Activated C Kinase 1	Protein Coding	50	GC05M182037	4.10690307617188	https://www.genecards.org/cgi-bin/carddisp.pl?gene=RACK1
GPNMB	Glycoprotein Nmb	Protein Coding	51	GC07P023248	4.09362411499023	https://www.genecards.org/cgi-bin/carddisp.pl?gene=GPNMB
SMAD1	SMAD Family Member 1	Protein Coding	51	GC04P145481	4.09144067764282	https://www.genecards.org/cgi-bin/carddisp.pl?gene=SMAD1
ITGA7	Integrin Subunit Alpha 7	Protein Coding	54	GC12M055684	4.09096002578735	https://www.genecards.org/cgi-bin/carddisp.pl?gene=ITGA7
SERPINA4	Serpin Family A Member 4	Protein Coding	48	GC14P094561	4.08274078369141	https://www.genecards.org/cgi-bin/carddisp.pl?gene=SERPINA4
VLDLR	Very Low Density Lipoprotein Receptor	Protein Coding	56	GC09P002611	4.0761890411377	https://www.genecards.org/cgi-bin/carddisp.pl?gene=VLDLR
C1QTNF3	C1q And TNF Related 3	Protein Coding	45	GC05M034017	4.07506322860718	https://www.genecards.org/cgi-bin/carddisp.pl?gene=C1QTNF3
AOC1	Amine Oxidase Copper Containing 1	Protein Coding	49	GC07P150824	4.07387828826904	https://www.genecards.org/cgi-bin/carddisp.pl?gene=AOC1
ATP2A2	ATPase Sarcoplasmic/Endoplasmic Reticulum Ca2+ Transporting 2	Protein Coding	58	GC12P110280	4.06536626815796	https://www.genecards.org/cgi-bin/carddisp.pl?gene=ATP2A2
ALOX12	Arachidonate 12-Lipoxygenase, 12S Type	Protein Coding	51	GC17P006995	4.06369113922119	https://www.genecards.org/cgi-bin/carddisp.pl?gene=ALOX12
MIR675	MicroRNA 675	RNA Gene	22	GC11M004916	4.06309652328491	https://www.genecards.org/cgi-bin/carddisp.pl?gene=MIR675
RBM3	RNA Binding Motif Protein 3	Protein Coding	44	GC0XP048574	4.06099128723145	https://www.genecards.org/cgi-bin/carddisp.pl?gene=RBM3
IFIT3	Interferon Induced Protein With Tetratricopeptide Repeats 3	Protein Coding	46	GC10P089327	4.05813312530518	https://www.genecards.org/cgi-bin/carddisp.pl?gene=IFIT3
MIR124-3	MicroRNA 124-3	RNA Gene	20	GC20P063610	4.04805374145508	https://www.genecards.org/cgi-bin/carddisp.pl?gene=MIR124-3
PRG4	Proteoglycan 4	Protein Coding	48	GC01P186296	4.04601144790649	https://www.genecards.org/cgi-bin/carddisp.pl?gene=PRG4
LRG1	Leucine Rich Alpha-2-Glycoprotein 1	Protein Coding	46	GC19M007623	4.04465770721436	https://www.genecards.org/cgi-bin/carddisp.pl?gene=LRG1
DIABLO	Diablo IAP-Binding Mitochondrial Protein	Protein Coding	53	GC12M122602	4.04250431060791	https://www.genecards.org/cgi-bin/carddisp.pl?gene=DIABLO
LAMA1	Laminin Subunit Alpha 1	Protein Coding	52	GC18M006941	4.03516817092896	https://www.genecards.org/cgi-bin/carddisp.pl?gene=LAMA1
VIL1	Villin 1	Protein Coding	47	GC02P218419	4.0259575843811	https://www.genecards.org/cgi-bin/carddisp.pl?gene=VIL1
COL14A1	Collagen Type XIV Alpha 1 Chain	Protein Coding	49	GC08P120109	4.02100801467896	https://www.genecards.org/cgi-bin/carddisp.pl?gene=COL14A1
EDNRB	Endothelin Receptor Type B	Protein Coding	56	GC13M077895	4.01400661468506	https://www.genecards.org/cgi-bin/carddisp.pl?gene=EDNRB
MERTK	MER Proto-Oncogene, Tyrosine Kinase	Protein Coding	59	GC02P111898	4.00757312774658	https://www.genecards.org/cgi-bin/carddisp.pl?gene=MERTK
TFEB	Transcription Factor EB	Protein Coding	48	GC06M075131	4.0069694519043	https://www.genecards.org/cgi-bin/carddisp.pl?gene=TFEB
MIR27B	MicroRNA 27b	RNA Gene	23	GC09P095102	4.0030689239502	https://www.genecards.org/cgi-bin/carddisp.pl?gene=MIR27B
MYH6	Myosin Heavy Chain 6	Protein Coding	52	GC14M023381	3.99177074432373	https://www.genecards.org/cgi-bin/carddisp.pl?gene=MYH6
AQP9	Aquaporin 9	Protein Coding	49	GC15P058138	3.98714327812195	https://www.genecards.org/cgi-bin/carddisp.pl?gene=AQP9
PROS1	Protein S	Protein Coding	55	GC03M093873	3.98506546020508	https://www.genecards.org/cgi-bin/carddisp.pl?gene=PROS1
CAPN2	Calpain 2	Protein Coding	54	GC01P223701	3.98166179656982	https://www.genecards.org/cgi-bin/carddisp.pl?gene=CAPN2
MGAM	Maltase-Glucoamylase	Protein Coding	50	GC07P151290	3.97930598258972	https://www.genecards.org/cgi-bin/carddisp.pl?gene=MGAM
BTG2	BTG Anti-Proliferation Factor 2	Protein Coding	45	GC01P203305	3.97152662277222	https://www.genecards.org/cgi-bin/carddisp.pl?gene=BTG2
OLR1	Oxidized Low Density Lipoprotein Receptor 1	Protein Coding	50	GC12M023371	3.97042894363403	https://www.genecards.org/cgi-bin/carddisp.pl?gene=OLR1
FBXO32	F-Box Protein 32	Protein Coding	47	GC08M123540	3.9688560962677	https://www.genecards.org/cgi-bin/carddisp.pl?gene=FBXO32
OXA1L	OXA1L Mitochondrial Inner Membrane Protein	Protein Coding	45	GC14P022766	3.96139287948608	https://www.genecards.org/cgi-bin/carddisp.pl?gene=OXA1L
CUBN	Cubilin	Protein Coding	52	GC10M016824	3.93253517150879	https://www.genecards.org/cgi-bin/carddisp.pl?gene=CUBN
TMSB4X	Thymosin Beta 4 X-Linked	Protein Coding	46	GC0XP012975	3.92507314682007	https://www.genecards.org/cgi-bin/carddisp.pl?gene=TMSB4X
TRAP1	TNF Receptor Associated Protein 1	Protein Coding	51	GC16M009383	3.91949152946472	https://www.genecards.org/cgi-bin/carddisp.pl?gene=TRAP1
AOX1	Aldehyde Oxidase 1	Protein Coding	51	GC02P200585	3.91702270507813	https://www.genecards.org/cgi-bin/carddisp.pl?gene=AOX1
CASP6	Caspase 6	Protein Coding	55	GC04M109688	3.91278266906738	https://www.genecards.org/cgi-bin/carddisp.pl?gene=CASP6
CYSLTR1	Cysteinyl Leukotriene Receptor 1	Protein Coding	50	GC0XM078271	3.89976596832275	https://www.genecards.org/cgi-bin/carddisp.pl?gene=CYSLTR1
MIR101-1	MicroRNA 101-1	RNA Gene	22	GC01M065058	3.89510989189148	https://www.genecards.org/cgi-bin/carddisp.pl?gene=MIR101-1
SNHG12	Small Nucleolar RNA Host Gene 12	RNA Gene	27	GC01M028578	3.88360548019409	https://www.genecards.org/cgi-bin/carddisp.pl?gene=SNHG12
MIR342	MicroRNA 342	RNA Gene	22	GC14P100109	3.87765097618103	https://www.genecards.org/cgi-bin/carddisp.pl?gene=MIR342
BNIP3	BCL2 Interacting Protein 3	Protein Coding	47	GC10M131966	3.85830950737	https://www.genecards.org/cgi-bin/carddisp.pl?gene=BNIP3
CTF1	Cardiotrophin 1	Protein Coding	44	GC16P043891	3.85209321975708	https://www.genecards.org/cgi-bin/carddisp.pl?gene=CTF1
SLC5A1	Solute Carrier Family 5 Member 1	Protein Coding	55	GC22P032043	3.84993672370911	https://www.genecards.org/cgi-bin/carddisp.pl?gene=SLC5A1
SLC22A3	Solute Carrier Family 22 Member 3	Protein Coding	51	GC06P160348	3.84860348701477	https://www.genecards.org/cgi-bin/carddisp.pl?gene=SLC22A3
MAS1	MAS1 Proto-Oncogene, G Protein-Coupled Receptor	Protein Coding	46	GC06P161008	3.84818315505981	https://www.genecards.org/cgi-bin/carddisp.pl?gene=MAS1
MAPK11	Mitogen-Activated Protein Kinase 11	Protein Coding	54	GC22M050263	3.84506416320801	https://www.genecards.org/cgi-bin/carddisp.pl?gene=MAPK11
YWHAB	Tyrosine 3-Monooxygenase/Tryptophan 5-Monooxygenase Activation Protein Beta	Protein Coding	53	GC20P044885	3.83039832115173	https://www.genecards.org/cgi-bin/carddisp.pl?gene=YWHAB
LAMB2	Laminin Subunit Beta 2	Protein Coding	53	GC03M049121	3.81999158859253	https://www.genecards.org/cgi-bin/carddisp.pl?gene=LAMB2
NID1	Nidogen 1	Protein Coding	51	GC01M235975	3.81351733207703	https://www.genecards.org/cgi-bin/carddisp.pl?gene=NID1
FADS1	Fatty Acid Desaturase 1	Protein Coding	50	GC11M061799	3.79877877235413	https://www.genecards.org/cgi-bin/carddisp.pl?gene=FADS1
FNDC5	Fibronectin Type III Domain Containing 5	Protein Coding	42	GC01M033283	3.77950048446655	https://www.genecards.org/cgi-bin/carddisp.pl?gene=FNDC5
MIR1-1	MicroRNA 1-1	RNA Gene	22	GC20P063588	3.77250719070435	https://www.genecards.org/cgi-bin/carddisp.pl?gene=MIR1-1
TNFAIP2	TNF Alpha Induced Protein 2	Protein Coding	45	GC14P111109	3.77011203765869	https://www.genecards.org/cgi-bin/carddisp.pl?gene=TNFAIP2
TIE1	Tyrosine Kinase With Immunoglobulin Like And EGF Like Domains 1	Protein Coding	52	GC01P043300	3.76475954055786	https://www.genecards.org/cgi-bin/carddisp.pl?gene=TIE1
ACOD1	Aconitate Decarboxylase 1	Protein Coding	36	GC13P076949	3.76215171813965	https://www.genecards.org/cgi-bin/carddisp.pl?gene=ACOD1
DUSP19	Dual Specificity Phosphatase 19	Protein Coding	44	GC02P183078	3.76150131225586	https://www.genecards.org/cgi-bin/carddisp.pl?gene=DUSP19
EFS	Embryonal Fyn-Associated Substrate	Protein Coding	42	GC14M023356	3.75210332870483	https://www.genecards.org/cgi-bin/carddisp.pl?gene=EFS
METTL3	Methyltransferase 3, N6-Adenosine-Methyltransferase Complex Catalytic Subunit	Protein Coding	48	GC14M021498	3.74311399459839	https://www.genecards.org/cgi-bin/carddisp.pl?gene=METTL3
APOD	Apolipoprotein D	Protein Coding	50	GC03M195568	3.73719334602356	https://www.genecards.org/cgi-bin/carddisp.pl?gene=APOD
SGCB	Sarcoglycan Beta	Protein Coding	47	GC04M052019	3.73710012435913	https://www.genecards.org/cgi-bin/carddisp.pl?gene=SGCB
MAPK7	Mitogen-Activated Protein Kinase 7	Protein Coding	54	GC17P065897	3.73636865615845	https://www.genecards.org/cgi-bin/carddisp.pl?gene=MAPK7
FNDC3B	Fibronectin Type III Domain Containing 3B	Protein Coding	41	GC03P172039	3.73297476768494	https://www.genecards.org/cgi-bin/carddisp.pl?gene=FNDC3B
BMP4	Bone Morphogenetic Protein 4	Protein Coding	55	GC14M053949	3.73264169692993	https://www.genecards.org/cgi-bin/carddisp.pl?gene=BMP4
KDM3A	Lysine Demethylase 3A	Protein Coding	49	GC02P086440	3.72358894348145	https://www.genecards.org/cgi-bin/carddisp.pl?gene=KDM3A
FCN2	Ficolin 2	Protein Coding	50	GC09P134864	3.71011590957642	https://www.genecards.org/cgi-bin/carddisp.pl?gene=FCN2
CUL4A	Cullin 4A	Protein Coding	50	GC13P113208	3.70604753494263	https://www.genecards.org/cgi-bin/carddisp.pl?gene=CUL4A
MSX2	Msh Homeobox 2	Protein Coding	53	GC05P174724	3.70449757575989	https://www.genecards.org/cgi-bin/carddisp.pl?gene=MSX2
SLIT2	Slit Guidance Ligand 2	Protein Coding	52	GC04P020321	3.70179414749146	https://www.genecards.org/cgi-bin/carddisp.pl?gene=SLIT2
ADNP	Activity Dependent Neuroprotector Homeobox	Protein Coding	50	GC20M050888	3.69142293930054	https://www.genecards.org/cgi-bin/carddisp.pl?gene=ADNP
ACVR1B	Activin A Receptor Type 1B	Protein Coding	53	GC12P051951	3.67805814743042	https://www.genecards.org/cgi-bin/carddisp.pl?gene=ACVR1B
GJC1	Gap Junction Protein Gamma 1	Protein Coding	48	GC17M054381	3.67792558670044	https://www.genecards.org/cgi-bin/carddisp.pl?gene=GJC1
MIR424	MicroRNA 424	RNA Gene	21	GC0XM134709	3.6760311126709	https://www.genecards.org/cgi-bin/carddisp.pl?gene=MIR424
GRP	Gastrin Releasing Peptide	Protein Coding	47	GC18P059220	3.66130447387695	https://www.genecards.org/cgi-bin/carddisp.pl?gene=GRP
PRKG1	Protein Kinase CGMP-Dependent 1	Protein Coding	57	GC10P050991	3.64199733734131	https://www.genecards.org/cgi-bin/carddisp.pl?gene=PRKG1
NCF1	Neutrophil Cytosolic Factor 1	Protein Coding	53	GC07P077733	3.63846397399902	https://www.genecards.org/cgi-bin/carddisp.pl?gene=NCF1
APAF1	Apoptotic Peptidase Activating Factor 1	Protein Coding	52	GC12P098645	3.61782217025757	https://www.genecards.org/cgi-bin/carddisp.pl?gene=APAF1
ROBO1	Roundabout Guidance Receptor 1	Protein Coding	51	GC03M078597	3.60366654396057	https://www.genecards.org/cgi-bin/carddisp.pl?gene=ROBO1
MIR125B2	MicroRNA 125b-2	RNA Gene	23	GC21P016590	3.60190606117249	https://www.genecards.org/cgi-bin/carddisp.pl?gene=MIR125B2
PDGFA	Platelet Derived Growth Factor Subunit A	Protein Coding	50	GC07M000497	3.59970688819885	https://www.genecards.org/cgi-bin/carddisp.pl?gene=PDGFA
MIR363	MicroRNA 363	RNA Gene	17	GC0XM134346	3.59612894058228	https://www.genecards.org/cgi-bin/carddisp.pl?gene=MIR363
CD38	CD38 Molecule	Protein Coding	53	GC04P019720	3.58580303192139	https://www.genecards.org/cgi-bin/carddisp.pl?gene=CD38
RNF5	Ring Finger Protein 5	Protein Coding	48	GC06P096125	3.58274602890015	https://www.genecards.org/cgi-bin/carddisp.pl?gene=RNF5
DLG4	Discs Large MAGUK Scaffold Protein 4	Protein Coding	55	GC17M011679	3.58177185058594	https://www.genecards.org/cgi-bin/carddisp.pl?gene=DLG4
FKBP1A	FKBP Prolyl Isomerase 1A	Protein Coding	54	GC20M001369	3.57853698730469	https://www.genecards.org/cgi-bin/carddisp.pl?gene=FKBP1A
PDP1	Pyruvate Dehydrogenase Phosphatase Catalytic Subunit 1	Protein Coding	54	GC08P093857	3.56796836853027	https://www.genecards.org/cgi-bin/carddisp.pl?gene=PDP1
CRHR2	Corticotropin Releasing Hormone Receptor 2	Protein Coding	50	GC07M030651	3.55900478363037	https://www.genecards.org/cgi-bin/carddisp.pl?gene=CRHR2
GPR55	G Protein-Coupled Receptor 55	Protein Coding	48	GC02M230907	3.55414652824402	https://www.genecards.org/cgi-bin/carddisp.pl?gene=GPR55
TRIM28	Tripartite Motif Containing 28	Protein Coding	51	GC19P058544	3.5536253452301	https://www.genecards.org/cgi-bin/carddisp.pl?gene=TRIM28
PLSCR1	Phospholipid Scramblase 1	Protein Coding	49	GC03M146515	3.54852628707886	https://www.genecards.org/cgi-bin/carddisp.pl?gene=PLSCR1
NF2	NF2, Moesin-Ezrin-Radixin Like (MERLIN) Tumor Suppressor	Protein Coding	55	GC22P029603	3.54081583023071	https://www.genecards.org/cgi-bin/carddisp.pl?gene=NF2
FBLN2	Fibulin 2	Protein Coding	50	GC03P014065	3.53564929962158	https://www.genecards.org/cgi-bin/carddisp.pl?gene=FBLN2
DDIT4	DNA Damage Inducible Transcript 4	Protein Coding	48	GC10P072273	3.53413057327271	https://www.genecards.org/cgi-bin/carddisp.pl?gene=DDIT4
PTGIS	Prostaglandin I2 Synthase	Protein Coding	52	GC20M049503	3.5287446975708	https://www.genecards.org/cgi-bin/carddisp.pl?gene=PTGIS
CRYAB	Crystallin Alpha B	Protein Coding	53	GC11M111908	3.51650905609131	https://www.genecards.org/cgi-bin/carddisp.pl?gene=CRYAB
RBMS1	RNA Binding Motif Single Stranded Interacting Protein 1	Protein Coding	45	GC02M160272	3.50218963623047	https://www.genecards.org/cgi-bin/carddisp.pl?gene=RBMS1
PANX1	Pannexin 1	Protein Coding	52	GC11P094128	3.50199460983276	https://www.genecards.org/cgi-bin/carddisp.pl?gene=PANX1
PTGER3	Prostaglandin E Receptor 3	Protein Coding	53	GC01M070852	3.49779081344604	https://www.genecards.org/cgi-bin/carddisp.pl?gene=PTGER3
KCNN1	Potassium Calcium-Activated Channel Subfamily N Member 1	Protein Coding	45	GC19P075765	3.49012851715088	https://www.genecards.org/cgi-bin/carddisp.pl?gene=KCNN1
SESN2	Sestrin 2	Protein Coding	45	GC01P029072	3.4771556854248	https://www.genecards.org/cgi-bin/carddisp.pl?gene=SESN2
BCL2L15	BCL2 Like 15	Protein Coding	38	GC01M113876	3.4759213924408	https://www.genecards.org/cgi-bin/carddisp.pl?gene=BCL2L15
CISD2	CDGSH Iron Sulfur Domain 2	Protein Coding	48	GC04P102868	3.47400212287903	https://www.genecards.org/cgi-bin/carddisp.pl?gene=CISD2
SLCO2A1	Solute Carrier Organic Anion Transporter Family Member 2A1	Protein Coding	51	GC03M133932	3.47165441513062	https://www.genecards.org/cgi-bin/carddisp.pl?gene=SLCO2A1
AMPD1	Adenosine Monophosphate Deaminase 1	Protein Coding	52	GC01M114673	3.47015237808228	https://www.genecards.org/cgi-bin/carddisp.pl?gene=AMPD1
VSIG4	V-Set And Immunoglobulin Domain Containing 4	Protein Coding	44	GC0XM066021	3.46985197067261	https://www.genecards.org/cgi-bin/carddisp.pl?gene=VSIG4
PRDX1	Peroxiredoxin 1	Protein Coding	56	GC01M045552	3.46478843688965	https://www.genecards.org/cgi-bin/carddisp.pl?gene=PRDX1
LAMC1	Laminin Subunit Gamma 1	Protein Coding	50	GC01P182992	3.4601879119873	https://www.genecards.org/cgi-bin/carddisp.pl?gene=LAMC1
LATS2	Large Tumor Suppressor Kinase 2	Protein Coding	51	GC13M020973	3.45640087127686	https://www.genecards.org/cgi-bin/carddisp.pl?gene=LATS2
SLC6A2	Solute Carrier Family 6 Member 2	Protein Coding	54	GC16P055656	3.45316791534424	https://www.genecards.org/cgi-bin/carddisp.pl?gene=SLC6A2
ZNF354C	Zinc Finger Protein 354C	Protein Coding	35	GC05P179060	3.45205307006836	https://www.genecards.org/cgi-bin/carddisp.pl?gene=ZNF354C
ATR	ATR Serine/Threonine Kinase	Protein Coding	60	GC03M142449	3.43749690055847	https://www.genecards.org/cgi-bin/carddisp.pl?gene=ATR
MCAM	Melanoma Cell Adhesion Molecule	Protein Coding	49	GC11M119308	3.42924427986145	https://www.genecards.org/cgi-bin/carddisp.pl?gene=MCAM
FOXC2	Forkhead Box C2	Protein Coding	49	GC16P086614	3.41951370239258	https://www.genecards.org/cgi-bin/carddisp.pl?gene=FOXC2
MIR186	MicroRNA 186	RNA Gene	22	GC01M071067	3.41819667816162	https://www.genecards.org/cgi-bin/carddisp.pl?gene=MIR186
TRPM7	Transient Receptor Potential Cation Channel Subfamily M Member 7	Protein Coding	50	GC15M050552	3.41417551040649	https://www.genecards.org/cgi-bin/carddisp.pl?gene=TRPM7
IMMT	Inner Membrane Mitochondrial Protein	Protein Coding	47	GC02M086144	3.41260409355164	https://www.genecards.org/cgi-bin/carddisp.pl?gene=IMMT
COL6A3	Collagen Type VI Alpha 3 Chain	Protein Coding	52	GC02M237324	3.40989923477173	https://www.genecards.org/cgi-bin/carddisp.pl?gene=COL6A3
KLF11	KLF Transcription Factor 11	Protein Coding	44	GC02P010044	3.39861488342285	https://www.genecards.org/cgi-bin/carddisp.pl?gene=KLF11
BLVRB	Biliverdin Reductase B	Protein Coding	46	GC19M040447	3.39828252792358	https://www.genecards.org/cgi-bin/carddisp.pl?gene=BLVRB
AQP5	Aquaporin 5	Protein Coding	53	GC12P049961	3.38937306404114	https://www.genecards.org/cgi-bin/carddisp.pl?gene=AQP5
FPR2	Formyl Peptide Receptor 2	Protein Coding	53	GC19P051752	3.38688850402832	https://www.genecards.org/cgi-bin/carddisp.pl?gene=FPR2
SNHG16	Small Nucleolar RNA Host Gene 16	RNA Gene	22	GC17P076544	3.38527464866638	https://www.genecards.org/cgi-bin/carddisp.pl?gene=SNHG16
FTX	FTX Transcript, XIST Regulator	RNA Gene	23	GC0XM073946	3.37859869003296	https://www.genecards.org/cgi-bin/carddisp.pl?gene=FTX
MAP3K1	Mitogen-Activated Protein Kinase Kinase Kinase 1	Protein Coding	56	GC05P056815	3.36345767974854	https://www.genecards.org/cgi-bin/carddisp.pl?gene=MAP3K1
MASP1	MBL Associated Serine Protease 1	Protein Coding	55	GC03M187216	3.35564184188843	https://www.genecards.org/cgi-bin/carddisp.pl?gene=MASP1
TNFSF9	TNF Superfamily Member 9	Protein Coding	44	GC19P006531	3.35211706161499	https://www.genecards.org/cgi-bin/carddisp.pl?gene=TNFSF9
CFP	Complement Factor Properdin	Protein Coding	50	GC0XM047623	3.33947706222534	https://www.genecards.org/cgi-bin/carddisp.pl?gene=CFP
DIAPH1	Diaphanous Related Formin 1	Protein Coding	53	GC05M141516	3.33779335021973	https://www.genecards.org/cgi-bin/carddisp.pl?gene=DIAPH1
TXN2	Thioredoxin 2	Protein Coding	50	GC22M036467	3.32782483100891	https://www.genecards.org/cgi-bin/carddisp.pl?gene=TXN2
MATN2	Matrilin 2	Protein Coding	46	GC08P097868	3.31691789627075	https://www.genecards.org/cgi-bin/carddisp.pl?gene=MATN2
TAB3	TGF-Beta Activated Kinase 1 (MAP3K7) Binding Protein 3	Protein Coding	47	GC0XM030947	3.29675388336182	https://www.genecards.org/cgi-bin/carddisp.pl?gene=TAB3
MICU1	Mitochondrial Calcium Uptake 1	Protein Coding	49	GC10M072367	3.2853798866272	https://www.genecards.org/cgi-bin/carddisp.pl?gene=MICU1
GSTM3	Glutathione S-Transferase Mu 3	Protein Coding	53	GC01M109733	3.28357911109924	https://www.genecards.org/cgi-bin/carddisp.pl?gene=GSTM3
KLF3	KLF Transcription Factor 3	Protein Coding	44	GC04P038668	3.28092360496521	https://www.genecards.org/cgi-bin/carddisp.pl?gene=KLF3
GLRX	Glutaredoxin	Protein Coding	50	GC05M095752	3.27806639671326	https://www.genecards.org/cgi-bin/carddisp.pl?gene=GLRX
IL15RA	Interleukin 15 Receptor Subunit Alpha	Protein Coding	47	GC10M005943	3.27245283126831	https://www.genecards.org/cgi-bin/carddisp.pl?gene=IL15RA
TNIP3	TNFAIP3 Interacting Protein 3	Protein Coding	43	GC04M121131	3.27026891708374	https://www.genecards.org/cgi-bin/carddisp.pl?gene=TNIP3
TOMM40	Translocase Of Outer Mitochondrial Membrane 40	Protein Coding	47	GC19P044890	3.26406383514404	https://www.genecards.org/cgi-bin/carddisp.pl?gene=TOMM40
CACNA1B	Calcium Voltage-Gated Channel Subunit Alpha1 B	Protein Coding	56	GC09P137877	3.2590856552124	https://www.genecards.org/cgi-bin/carddisp.pl?gene=CACNA1B
CCL22	C-C Motif Chemokine Ligand 22	Protein Coding	44	GC16P057359	3.2588586807251	https://www.genecards.org/cgi-bin/carddisp.pl?gene=CCL22
NID2	Nidogen 2	Protein Coding	46	GC14M052004	3.25433158874512	https://www.genecards.org/cgi-bin/carddisp.pl?gene=NID2
NLRC5	NLR Family CARD Domain Containing 5	Protein Coding	46	GC16P057222	3.2384614944458	https://www.genecards.org/cgi-bin/carddisp.pl?gene=NLRC5
TERF2IP	TERF2 Interacting Protein	Protein Coding	48	GC16P075647	3.23535442352295	https://www.genecards.org/cgi-bin/carddisp.pl?gene=TERF2IP
ICAM2	Intercellular Adhesion Molecule 2	Protein Coding	51	GC17M064002	3.23245215415955	https://www.genecards.org/cgi-bin/carddisp.pl?gene=ICAM2
OPRK1	Opioid Receptor Kappa 1	Protein Coding	52	GC08M053227	3.21058511734009	https://www.genecards.org/cgi-bin/carddisp.pl?gene=OPRK1
HAX1	HCLS1 Associated Protein X-1	Protein Coding	50	GC01P154273	3.20935297012329	https://www.genecards.org/cgi-bin/carddisp.pl?gene=HAX1
KCNA2	Potassium Voltage-Gated Channel Subfamily A Member 2	Protein Coding	53	GC01M110519	3.19859099388123	https://www.genecards.org/cgi-bin/carddisp.pl?gene=KCNA2
ATG12	Autophagy Related 12	Protein Coding	46	GC05M115828	3.1920793056488	https://www.genecards.org/cgi-bin/carddisp.pl?gene=ATG12
LAP3	Leucine Aminopeptidase 3	Protein Coding	48	GC04P019758	3.1777491569519	https://www.genecards.org/cgi-bin/carddisp.pl?gene=LAP3
HSPA1B	Heat Shock Protein Family A (Hsp70) Member 1B	Protein Coding	47	GC06P096116	3.17213249206543	https://www.genecards.org/cgi-bin/carddisp.pl?gene=HSPA1B
CDON	Cell Adhesion Associated, Oncogene Regulated	Protein Coding	53	GC11M125955	3.17189979553223	https://www.genecards.org/cgi-bin/carddisp.pl?gene=CDON
EMILIN3	Elastin Microfibril Interfacer 3	Protein Coding	39	GC20M041359	3.16788268089294	https://www.genecards.org/cgi-bin/carddisp.pl?gene=EMILIN3
GAB2	GRB2 Associated Binding Protein 2	Protein Coding	50	GC11M078215	3.15458536148071	https://www.genecards.org/cgi-bin/carddisp.pl?gene=GAB2
HCRTR1	Hypocretin Receptor 1	Protein Coding	50	GC01P031587	3.14062166213989	https://www.genecards.org/cgi-bin/carddisp.pl?gene=HCRTR1
UBE2H	Ubiquitin Conjugating Enzyme E2 H	Protein Coding	49	GC07M129830	3.14046669006348	https://www.genecards.org/cgi-bin/carddisp.pl?gene=UBE2H
VEGFB	Vascular Endothelial Growth Factor B	Protein Coding	51	GC11P064234	3.13441133499146	https://www.genecards.org/cgi-bin/carddisp.pl?gene=VEGFB
WTAP	WT1 Associated Protein	Protein Coding	44	GC06P159725	3.12086296081543	https://www.genecards.org/cgi-bin/carddisp.pl?gene=WTAP
SI	Sucrase-Isomaltase	Protein Coding	51	GC03M164978	3.10614252090454	https://www.genecards.org/cgi-bin/carddisp.pl?gene=SI
COX4I1	Cytochrome C Oxidase Subunit 4I1	Protein Coding	52	GC16P085798	3.10016202926636	https://www.genecards.org/cgi-bin/carddisp.pl?gene=COX4I1
PRKCI	Protein Kinase C Iota	Protein Coding	53	GC03P170222	3.09164142608643	https://www.genecards.org/cgi-bin/carddisp.pl?gene=PRKCI
CTSS	Cathepsin S	Protein Coding	52	GC01M150730	3.0851674079895	https://www.genecards.org/cgi-bin/carddisp.pl?gene=CTSS
ADAM11	ADAM Metallopeptidase Domain 11	Protein Coding	48	GC17P066948	3.07878923416138	https://www.genecards.org/cgi-bin/carddisp.pl?gene=ADAM11
PGAM5	PGAM Family Member 5, Mitochondrial Serine/Threonine Protein Phosphatase	Protein Coding	42	GC12P132710	3.07846736907959	https://www.genecards.org/cgi-bin/carddisp.pl?gene=PGAM5
PTPRU	Protein Tyrosine Phosphatase Receptor Type U	Protein Coding	50	GC01P029236	3.0657069683075	https://www.genecards.org/cgi-bin/carddisp.pl?gene=PTPRU
DPT	Dermatopontin	Protein Coding	44	GC01M168696	3.05437731742859	https://www.genecards.org/cgi-bin/carddisp.pl?gene=DPT
MIR454	MicroRNA 454	RNA Gene	22	GC17M059137	3.05159163475037	https://www.genecards.org/cgi-bin/carddisp.pl?gene=MIR454
AASS	Aminoadipate-Semialdehyde Synthase	Protein Coding	49	GC07M122073	3.04889631271362	https://www.genecards.org/cgi-bin/carddisp.pl?gene=AASS
NPR3	Natriuretic Peptide Receptor 3	Protein Coding	52	GC05P032689	3.04301929473877	https://www.genecards.org/cgi-bin/carddisp.pl?gene=NPR3
CD5L	CD5 Molecule Like	Protein Coding	46	GC01M157800	3.03055667877197	https://www.genecards.org/cgi-bin/carddisp.pl?gene=CD5L
ZNF143	Zinc Finger Protein 143	Protein Coding	47	GC11P009483	3.02286720275879	https://www.genecards.org/cgi-bin/carddisp.pl?gene=ZNF143
CAPN1	Calpain 1	Protein Coding	57	GC11P071390	3.01221036911011	https://www.genecards.org/cgi-bin/carddisp.pl?gene=CAPN1
ORAI1	ORAI Calcium Release-Activated Calcium Modulator 1	Protein Coding	52	GC12P127394	3.00266098976135	https://www.genecards.org/cgi-bin/carddisp.pl?gene=ORAI1
PRKCG	Protein Kinase C Gamma	Protein Coding	58	GC19P053879	2.99880838394165	https://www.genecards.org/cgi-bin/carddisp.pl?gene=PRKCG
MAP3K12	Mitogen-Activated Protein Kinase Kinase Kinase 12	Protein Coding	51	GC12M053479	2.99671030044556	https://www.genecards.org/cgi-bin/carddisp.pl?gene=MAP3K12
MIR30C2	MicroRNA 30c-2	RNA Gene	22	GC06M075492	2.99539136886597	https://www.genecards.org/cgi-bin/carddisp.pl?gene=MIR30C2
MIR433	MicroRNA 433	RNA Gene	25	GC14P111050	2.98021006584167	https://www.genecards.org/cgi-bin/carddisp.pl?gene=MIR433
TGM1	Transglutaminase 1	Protein Coding	52	GC14M024249	2.975581407547	https://www.genecards.org/cgi-bin/carddisp.pl?gene=TGM1
PRKAB1	Protein Kinase AMP-Activated Non-Catalytic Subunit Beta 1	Protein Coding	53	GC12P119632	2.9727087020874	https://www.genecards.org/cgi-bin/carddisp.pl?gene=PRKAB1
P2RY12	Purinergic Receptor P2Y12	Protein Coding	55	GC03M151336	2.97222971916199	https://www.genecards.org/cgi-bin/carddisp.pl?gene=P2RY12
SSPOP	SCO-Spondin, Pseudogene	Pseudogene	31	GC07P151054	2.95392990112305	https://www.genecards.org/cgi-bin/carddisp.pl?gene=SSPOP
EIF4E	Eukaryotic Translation Initiation Factor 4E	Protein Coding	56	GC04M098879	2.95231103897095	https://www.genecards.org/cgi-bin/carddisp.pl?gene=EIF4E
AIMP1	Aminoacyl TRNA Synthetase Complex Interacting Multifunctional Protein 1	Protein Coding	53	GC04P106315	2.94679927825928	https://www.genecards.org/cgi-bin/carddisp.pl?gene=AIMP1
PRKAG2	Protein Kinase AMP-Activated Non-Catalytic Subunit Gamma 2	Protein Coding	56	GC07M151556	2.94667053222656	https://www.genecards.org/cgi-bin/carddisp.pl?gene=PRKAG2
LAMB1	Laminin Subunit Beta 1	Protein Coding	57	GC07M107923	2.9250659942627	https://www.genecards.org/cgi-bin/carddisp.pl?gene=LAMB1
NPR1	Natriuretic Peptide Receptor 1	Protein Coding	53	GC01P153953	2.91523766517639	https://www.genecards.org/cgi-bin/carddisp.pl?gene=NPR1
PDPK1	3-Phosphoinositide Dependent Protein Kinase 1	Protein Coding	55	GC16P002537	2.91357350349426	https://www.genecards.org/cgi-bin/carddisp.pl?gene=PDPK1
HES1	Hes Family BHLH Transcription Factor 1	Protein Coding	50	GC03P194136	2.91302943229675	https://www.genecards.org/cgi-bin/carddisp.pl?gene=HES1
MAP2K7	Mitogen-Activated Protein Kinase Kinase 7	Protein Coding	52	GC19P007903	2.90825748443604	https://www.genecards.org/cgi-bin/carddisp.pl?gene=MAP2K7
MIR489	MicroRNA 489	RNA Gene	19	GC07M093483	2.89714384078979	https://www.genecards.org/cgi-bin/carddisp.pl?gene=MIR489
CLEC3B	C-Type Lectin Domain Family 3 Member B	Protein Coding	48	GC03P047791	2.89451122283936	https://www.genecards.org/cgi-bin/carddisp.pl?gene=CLEC3B
FHL2	Four And A Half LIM Domains 2	Protein Coding	53	GC02M105357	2.88871693611145	https://www.genecards.org/cgi-bin/carddisp.pl?gene=FHL2
TINAGL1	Tubulointerstitial Nephritis Antigen Like 1	Protein Coding	46	GC01P031576	2.88417315483093	https://www.genecards.org/cgi-bin/carddisp.pl?gene=TINAGL1
RAE1	Ribonucleic Acid Export 1	Protein Coding	47	GC20P057351	2.88165426254272	https://www.genecards.org/cgi-bin/carddisp.pl?gene=RAE1
PTGER2	Prostaglandin E Receptor 2	Protein Coding	55	GC14P052314	2.87888050079346	https://www.genecards.org/cgi-bin/carddisp.pl?gene=PTGER2
H2AX	H2A.X Variant Histone	Protein Coding	50	GC11M119333	2.8621871471405	https://www.genecards.org/cgi-bin/carddisp.pl?gene=H2AX
ITLN1	Intelectin 1	Protein Coding	46	GC01M160876	2.85886287689209	https://www.genecards.org/cgi-bin/carddisp.pl?gene=ITLN1
ADAMTS5	ADAM Metallopeptidase With Thrombospondin Type 1 Motif 5	Protein Coding	52	GC21M026918	2.84580731391907	https://www.genecards.org/cgi-bin/carddisp.pl?gene=ADAMTS5
INA	Internexin Neuronal Intermediate Filament Protein Alpha	Protein Coding	45	GC10P103277	2.84519600868225	https://www.genecards.org/cgi-bin/carddisp.pl?gene=INA
SLC22A8	Solute Carrier Family 22 Member 8	Protein Coding	49	GC11M102431	2.8269419670105	https://www.genecards.org/cgi-bin/carddisp.pl?gene=SLC22A8
HSPA9	Heat Shock Protein Family A (Hsp70) Member 9	Protein Coding	54	GC05M138554	2.82116341590881	https://www.genecards.org/cgi-bin/carddisp.pl?gene=HSPA9
TPH1	Tryptophan Hydroxylase 1	Protein Coding	52	GC11M018040	2.8191614151001	https://www.genecards.org/cgi-bin/carddisp.pl?gene=TPH1
TRIM11	Tripartite Motif Containing 11	Protein Coding	44	GC01M228393	2.80480527877808	https://www.genecards.org/cgi-bin/carddisp.pl?gene=TRIM11
TIMP4	TIMP Metallopeptidase Inhibitor 4	Protein Coding	47	GC03M012153	2.8027811050415	https://www.genecards.org/cgi-bin/carddisp.pl?gene=TIMP4
ADRB1	Adrenoceptor Beta 1	Protein Coding	54	GC10P114044	2.79604625701904	https://www.genecards.org/cgi-bin/carddisp.pl?gene=ADRB1
ALDH1A1	Aldehyde Dehydrogenase 1 Family Member A1	Protein Coding	54	GC09M072900	2.78455591201782	https://www.genecards.org/cgi-bin/carddisp.pl?gene=ALDH1A1
MLKL	Mixed Lineage Kinase Domain Like Pseudokinase	Protein Coding	49	GC16M074672	2.78410243988037	https://www.genecards.org/cgi-bin/carddisp.pl?gene=MLKL
CAV3	Caveolin 3	Protein Coding	50	GC03P008733	2.77507662773132	https://www.genecards.org/cgi-bin/carddisp.pl?gene=CAV3
ABCG1	ATP Binding Cassette Subfamily G Member 1	Protein Coding	50	GC21P042199	2.76220059394836	https://www.genecards.org/cgi-bin/carddisp.pl?gene=ABCG1
LINC-ROR	Long Intergenic Non-Protein Coding RNA, Regulator Of Reprogramming	RNA Gene	18	GC18M057054	2.75651431083679	https://www.genecards.org/cgi-bin/carddisp.pl?gene=LINC-ROR
CACNA1C	Calcium Voltage-Gated Channel Subunit Alpha1 C	Protein Coding	56	GC12P001970	2.75578761100769	https://www.genecards.org/cgi-bin/carddisp.pl?gene=CACNA1C
INHBB	Inhibin Subunit Beta B	Protein Coding	48	GC02P124609	2.74396467208862	https://www.genecards.org/cgi-bin/carddisp.pl?gene=INHBB
PPID	Peptidylprolyl Isomerase D	Protein Coding	51	GC04M158709	2.7393319606781	https://www.genecards.org/cgi-bin/carddisp.pl?gene=PPID
PTAFR	Platelet Activating Factor Receptor	Protein Coding	49	GC01M028147	2.73798847198486	https://www.genecards.org/cgi-bin/carddisp.pl?gene=PTAFR
MIR665	MicroRNA 665	RNA Gene	16	GC14P111421	2.73592281341553	https://www.genecards.org/cgi-bin/carddisp.pl?gene=MIR665
ANK3	Ankyrin 3	Protein Coding	50	GC10M060026	2.72883033752441	https://www.genecards.org/cgi-bin/carddisp.pl?gene=ANK3
APOO	Apolipoprotein O	Protein Coding	44	GC0XM023834	2.70969843864441	https://www.genecards.org/cgi-bin/carddisp.pl?gene=APOO
MIR199A2	MicroRNA 199a-2	RNA Gene	23	GC01M172235	2.69523692131042	https://www.genecards.org/cgi-bin/carddisp.pl?gene=MIR199A2
PTGES	Prostaglandin E Synthase	Protein Coding	48	GC09M129738	2.67179870605469	https://www.genecards.org/cgi-bin/carddisp.pl?gene=PTGES
MAP3K20	Mitogen-Activated Protein Kinase Kinase Kinase 20	Protein Coding	52	GC02P173076	2.67127370834351	https://www.genecards.org/cgi-bin/carddisp.pl?gene=MAP3K20
GHRH	Growth Hormone Releasing Hormone	Protein Coding	45	GC20M037251	2.66225481033325	https://www.genecards.org/cgi-bin/carddisp.pl?gene=GHRH
ROR1	Receptor Tyrosine Kinase Like Orphan Receptor 1	Protein Coding	53	GC01P063774	2.65822243690491	https://www.genecards.org/cgi-bin/carddisp.pl?gene=ROR1
HMCN1	Hemicentin 1	Protein Coding	45	GC01P185734	2.65646958351135	https://www.genecards.org/cgi-bin/carddisp.pl?gene=HMCN1
GRM5	Glutamate Metabotropic Receptor 5	Protein Coding	53	GC11M088504	2.65472936630249	https://www.genecards.org/cgi-bin/carddisp.pl?gene=GRM5
C1R	Complement C1r	Protein Coding	53	GC12M008125	2.64635133743286	https://www.genecards.org/cgi-bin/carddisp.pl?gene=C1R
MYH10	Myosin Heavy Chain 10	Protein Coding	52	GC17M008474	2.64306545257568	https://www.genecards.org/cgi-bin/carddisp.pl?gene=MYH10
PPP1R15A	Protein Phosphatase 1 Regulatory Subunit 15A	Protein Coding	46	GC19P048872	2.5816605091095	https://www.genecards.org/cgi-bin/carddisp.pl?gene=PPP1R15A
RPS6KA5	Ribosomal Protein S6 Kinase A5	Protein Coding	52	GC14M090847	2.57233285903931	https://www.genecards.org/cgi-bin/carddisp.pl?gene=RPS6KA5
MIR873	MicroRNA 873	RNA Gene	20	GC09M028888	2.56267070770264	https://www.genecards.org/cgi-bin/carddisp.pl?gene=MIR873
ATP2B4	ATPase Plasma Membrane Ca2+ Transporting 4	Protein Coding	52	GC01P203626	2.55896782875061	https://www.genecards.org/cgi-bin/carddisp.pl?gene=ATP2B4
SUZ12	SUZ12 Polycomb Repressive Complex 2 Subunit	Protein Coding	48	GC17P031937	2.5501925945282	https://www.genecards.org/cgi-bin/carddisp.pl?gene=SUZ12
S100A6	S100 Calcium Binding Protein A6	Protein Coding	48	GC01M153581	2.54251885414124	https://www.genecards.org/cgi-bin/carddisp.pl?gene=S100A6
SCG2	Secretogranin II	Protein Coding	46	GC02M223596	2.52506017684937	https://www.genecards.org/cgi-bin/carddisp.pl?gene=SCG2
UTS2B	Urotensin 2B	Protein Coding	40	GC03M191267	2.52173447608948	https://www.genecards.org/cgi-bin/carddisp.pl?gene=UTS2B
BIK	BCL2 Interacting Killer	Protein Coding	46	GC22P043110	2.520188331604	https://www.genecards.org/cgi-bin/carddisp.pl?gene=BIK
ANGPTL2	Angiopoietin Like 2	Protein Coding	44	GC09M127087	2.51791858673096	https://www.genecards.org/cgi-bin/carddisp.pl?gene=ANGPTL2
OGDH	Oxoglutarate Dehydrogenase	Protein Coding	53	GC07P044606	2.50532531738281	https://www.genecards.org/cgi-bin/carddisp.pl?gene=OGDH
MIR206	MicroRNA 206	RNA Gene	23	GC06P052144	2.50480842590332	https://www.genecards.org/cgi-bin/carddisp.pl?gene=MIR206
GNA11	G Protein Subunit Alpha 11	Protein Coding	54	GC19P003094	2.50096035003662	https://www.genecards.org/cgi-bin/carddisp.pl?gene=GNA11
TPR	Translocated Promoter Region, Nuclear Basket Protein	Protein Coding	50	GC01M186323	2.50042676925659	https://www.genecards.org/cgi-bin/carddisp.pl?gene=TPR
TMBIM6	Transmembrane BAX Inhibitor Motif Containing 6	Protein Coding	44	GC12P049707	2.49216294288635	https://www.genecards.org/cgi-bin/carddisp.pl?gene=TMBIM6
FLNA	Filamin A	Protein Coding	55	GC0XM154348	2.48868370056152	https://www.genecards.org/cgi-bin/carddisp.pl?gene=FLNA
OSMR	Oncostatin M Receptor	Protein Coding	52	GC05P038845	2.4818389415741	https://www.genecards.org/cgi-bin/carddisp.pl?gene=OSMR
ADAMTS9	ADAM Metallopeptidase With Thrombospondin Type 1 Motif 9	Protein Coding	46	GC03M064501	2.4757604598999	https://www.genecards.org/cgi-bin/carddisp.pl?gene=ADAMTS9
COL15A1	Collagen Type XV Alpha 1 Chain	Protein Coding	46	GC09P098912	2.4757604598999	https://www.genecards.org/cgi-bin/carddisp.pl?gene=COL15A1
PNPLA8	Patatin Like Phospholipase Domain Containing 8	Protein Coding	49	GC07M108470	2.46327018737793	https://www.genecards.org/cgi-bin/carddisp.pl?gene=PNPLA8
SLC25A3	Solute Carrier Family 25 Member 3	Protein Coding	51	GC12P098593	2.43797898292542	https://www.genecards.org/cgi-bin/carddisp.pl?gene=SLC25A3
H2BC3	H2B Clustered Histone 3	Protein Coding	41	GC06M026049	2.41620421409607	https://www.genecards.org/cgi-bin/carddisp.pl?gene=H2BC3
COMMD5	COMM Domain Containing 5	Protein Coding	39	GC08M144837	2.41193199157715	https://www.genecards.org/cgi-bin/carddisp.pl?gene=COMMD5
UGCG	UDP-Glucose Ceramide Glucosyltransferase	Protein Coding	50	GC09P111896	2.40736389160156	https://www.genecards.org/cgi-bin/carddisp.pl?gene=UGCG
LTB4R	Leukotriene B4 Receptor	Protein Coding	50	GC14P024311	2.40614748001099	https://www.genecards.org/cgi-bin/carddisp.pl?gene=LTB4R
PEPD	Peptidase D	Protein Coding	52	GC19M033386	2.4057559967041	https://www.genecards.org/cgi-bin/carddisp.pl?gene=PEPD
EIF4G1	Eukaryotic Translation Initiation Factor 4 Gamma 1	Protein Coding	54	GC03P184314	2.39327168464661	https://www.genecards.org/cgi-bin/carddisp.pl?gene=EIF4G1
CLEC4A	C-Type Lectin Domain Family 4 Member A	Protein Coding	46	GC12P024881	2.38989210128784	https://www.genecards.org/cgi-bin/carddisp.pl?gene=CLEC4A
KCNMA1	Potassium Calcium-Activated Channel Subfamily M Alpha 1	Protein Coding	56	GC10M076869	2.37583231925964	https://www.genecards.org/cgi-bin/carddisp.pl?gene=KCNMA1
CIRBP	Cold Inducible RNA Binding Protein	Protein Coding	44	GC19P001259	2.37467622756958	https://www.genecards.org/cgi-bin/carddisp.pl?gene=CIRBP
PNPO	Pyridoxamine 5'-Phosphate Oxidase	Protein Coding	52	GC17P047941	2.35684418678284	https://www.genecards.org/cgi-bin/carddisp.pl?gene=PNPO
KCNRG	Potassium Channel Regulator	Protein Coding	40	GC13P050015	2.35217499732971	https://www.genecards.org/cgi-bin/carddisp.pl?gene=KCNRG
MIR217	MicroRNA 217	RNA Gene	22	GC02M055982	2.35043048858643	https://www.genecards.org/cgi-bin/carddisp.pl?gene=MIR217
MAFK	MAF BZIP Transcription Factor K	Protein Coding	45	GC07P003604	2.33291888237	https://www.genecards.org/cgi-bin/carddisp.pl?gene=MAFK
SERPING1	Serpin Family G Member 1	Protein Coding	54	GC11P057597	2.32495927810669	https://www.genecards.org/cgi-bin/carddisp.pl?gene=SERPING1
SLC2A3	Solute Carrier Family 2 Member 3	Protein Coding	55	GC12M007919	2.31154870986938	https://www.genecards.org/cgi-bin/carddisp.pl?gene=SLC2A3
CPT1B	Carnitine Palmitoyltransferase 1B	Protein Coding	51	GC22M063865	2.30626964569092	https://www.genecards.org/cgi-bin/carddisp.pl?gene=CPT1B
TANK	TRAF Family Member Associated NFKB Activator	Protein Coding	50	GC02P161136	2.30491995811462	https://www.genecards.org/cgi-bin/carddisp.pl?gene=TANK
PDCD6IP	Programmed Cell Death 6 Interacting Protein	Protein Coding	50	GC03P033798	2.30319118499756	https://www.genecards.org/cgi-bin/carddisp.pl?gene=PDCD6IP
HSP90AB1	Heat Shock Protein 90 Alpha Family Class B Member 1	Protein Coding	56	GC06P044246	2.28726720809937	https://www.genecards.org/cgi-bin/carddisp.pl?gene=HSP90AB1
LAIR1	Leukocyte Associated Immunoglobulin Like Receptor 1	Protein Coding	48	GC19M054351	2.27374625205994	https://www.genecards.org/cgi-bin/carddisp.pl?gene=LAIR1
MLC1	Modulator Of VRAC Current 1	Protein Coding	49	GC22M050059	2.26526355743408	https://www.genecards.org/cgi-bin/carddisp.pl?gene=MLC1
MAP2K6	Mitogen-Activated Protein Kinase Kinase 6	Protein Coding	53	GC17P069414	2.26348304748535	https://www.genecards.org/cgi-bin/carddisp.pl?gene=MAP2K6
ABCB10	ATP Binding Cassette Subfamily B Member 10	Protein Coding	46	GC01M229516	2.25426054000854	https://www.genecards.org/cgi-bin/carddisp.pl?gene=ABCB10
CANT1	Calcium Activated Nucleotidase 1	Protein Coding	51	GC17M078992	2.25378108024597	https://www.genecards.org/cgi-bin/carddisp.pl?gene=CANT1
GNAI1	G Protein Subunit Alpha I1	Protein Coding	53	GC07P079769	2.25127506256104	https://www.genecards.org/cgi-bin/carddisp.pl?gene=GNAI1
SIVA1	SIVA1 Apoptosis Inducing Factor	Protein Coding	42	GC14P104753	2.23197245597839	https://www.genecards.org/cgi-bin/carddisp.pl?gene=SIVA1
MAPK8IP1	Mitogen-Activated Protein Kinase 8 Interacting Protein 1	Protein Coding	51	GC11P046712	2.21965098381042	https://www.genecards.org/cgi-bin/carddisp.pl?gene=MAPK8IP1
LY96	Lymphocyte Antigen 96	Protein Coding	51	GC08P073991	2.21707248687744	https://www.genecards.org/cgi-bin/carddisp.pl?gene=LY96
YTHDF1	YTH N6-Methyladenosine RNA Binding Protein 1	Protein Coding	44	GC20M063195	2.21074247360229	https://www.genecards.org/cgi-bin/carddisp.pl?gene=YTHDF1
WWP2	WW Domain Containing E3 Ubiquitin Protein Ligase 2	Protein Coding	51	GC16P069796	2.20845723152161	https://www.genecards.org/cgi-bin/carddisp.pl?gene=WWP2
CSN3	Casein Kappa	Protein Coding	43	GC04P070242	2.2017240524292	https://www.genecards.org/cgi-bin/carddisp.pl?gene=CSN3
CD74	CD74 Molecule	Protein Coding	51	GC05M150378	2.19232797622681	https://www.genecards.org/cgi-bin/carddisp.pl?gene=CD74
HSPB8	Heat Shock Protein Family B (Small) Member 8	Protein Coding	52	GC12P119173	2.19054126739502	https://www.genecards.org/cgi-bin/carddisp.pl?gene=HSPB8
GCLM	Glutamate-Cysteine Ligase Modifier Subunit	Protein Coding	48	GC01M093885	2.18421745300293	https://www.genecards.org/cgi-bin/carddisp.pl?gene=GCLM
THRA	Thyroid Hormone Receptor Alpha	Protein Coding	55	GC17P040058	2.17058610916138	https://www.genecards.org/cgi-bin/carddisp.pl?gene=THRA
PPP1CA	Protein Phosphatase 1 Catalytic Subunit Alpha	Protein Coding	53	GC11M102645	2.16873121261597	https://www.genecards.org/cgi-bin/carddisp.pl?gene=PPP1CA
HYOU1	Hypoxia Up-Regulated 1	Protein Coding	52	GC11M119320	2.16435718536377	https://www.genecards.org/cgi-bin/carddisp.pl?gene=HYOU1
PHB2	Prohibitin 2	Protein Coding	49	GC12M006965	2.16328477859497	https://www.genecards.org/cgi-bin/carddisp.pl?gene=PHB2
IL18RAP	Interleukin 18 Receptor Accessory Protein	Protein Coding	46	GC02P102418	2.15944004058838	https://www.genecards.org/cgi-bin/carddisp.pl?gene=IL18RAP
ADPRS	ADP-Ribosylserine Hydrolase	Protein Coding	44	GC01P036089	2.13133668899536	https://www.genecards.org/cgi-bin/carddisp.pl?gene=ADPRS
PPP1CC	Protein Phosphatase 1 Catalytic Subunit Gamma	Protein Coding	51	GC12M110709	2.12033176422119	https://www.genecards.org/cgi-bin/carddisp.pl?gene=PPP1CC
SLC5A2	Solute Carrier Family 5 Member 2	Protein Coding	54	GC16P043935	2.10139179229736	https://www.genecards.org/cgi-bin/carddisp.pl?gene=SLC5A2
SPRED2	Sprouty Related EVH1 Domain Containing 2	Protein Coding	49	GC02M065307	2.09453630447388	https://www.genecards.org/cgi-bin/carddisp.pl?gene=SPRED2
SART1	Spliceosome Associated Factor 1, Recruiter Of U4/U6.U5 Tri-SnRNP	Protein Coding	46	GC11P071466	2.08740472793579	https://www.genecards.org/cgi-bin/carddisp.pl?gene=SART1
NOP58	NOP58 Ribonucleoprotein	Protein Coding	45	GC02P202265	2.0692822933197	https://www.genecards.org/cgi-bin/carddisp.pl?gene=NOP58
EFNA1	Ephrin A1	Protein Coding	51	GC01P155127	2.06072974205017	https://www.genecards.org/cgi-bin/carddisp.pl?gene=EFNA1
IL22RA1	Interleukin 22 Receptor Subunit Alpha 1	Protein Coding	48	GC01M024119	2.05562615394592	https://www.genecards.org/cgi-bin/carddisp.pl?gene=IL22RA1
FIS1	Fission, Mitochondrial 1	Protein Coding	44	GC07M101239	2.01907110214233	https://www.genecards.org/cgi-bin/carddisp.pl?gene=FIS1
MIAT	Myocardial Infarction Associated Transcript	RNA Gene	27	GC22P026646	1.99159049987793	https://www.genecards.org/cgi-bin/carddisp.pl?gene=MIAT
HSPA14	Heat Shock Protein Family A (Hsp70) Member 14	Protein Coding	46	GC10P014860	1.99101638793945	https://www.genecards.org/cgi-bin/carddisp.pl?gene=HSPA14
YWHAZ	Tyrosine 3-Monooxygenase/Tryptophan 5-Monooxygenase Activation Protein Zeta	Protein Coding	53	GC08M100917	1.98790383338928	https://www.genecards.org/cgi-bin/carddisp.pl?gene=YWHAZ
METTL14	Methyltransferase 14, N6-Adenosine-Methyltransferase Subunit	Protein Coding	44	GC04P118685	1.98563504219055	https://www.genecards.org/cgi-bin/carddisp.pl?gene=METTL14
MIR885	MicroRNA 885	RNA Gene	20	GC03M010553	1.98446989059448	https://www.genecards.org/cgi-bin/carddisp.pl?gene=MIR885
LOC111365141	NOS2 5' Regulatory Region	Functional Element	3	GC17P027800	1.97923481464386	https://www.genecards.org/cgi-bin/carddisp.pl?gene=LOC111365141
TRIM63	Tripartite Motif Containing 63	Protein Coding	48	GC01M026411	1.96483445167542	https://www.genecards.org/cgi-bin/carddisp.pl?gene=TRIM63
FLRT3	Fibronectin Leucine Rich Transmembrane Protein 3	Protein Coding	51	GC20M014322	1.92463421821594	https://www.genecards.org/cgi-bin/carddisp.pl?gene=FLRT3
LONP1	Lon Peptidase 1, Mitochondrial	Protein Coding	52	GC19M005691	1.91992712020874	https://www.genecards.org/cgi-bin/carddisp.pl?gene=LONP1
NFE2L1	NFE2 Like BZIP Transcription Factor 1	Protein Coding	49	GC17P067130	1.90672898292542	https://www.genecards.org/cgi-bin/carddisp.pl?gene=NFE2L1
BCL2L13	BCL2 Like 13	Protein Coding	45	GC22P017628	1.8991801738739	https://www.genecards.org/cgi-bin/carddisp.pl?gene=BCL2L13
SP3	Sp3 Transcription Factor	Protein Coding	50	GC02M173882	1.88914561271667	https://www.genecards.org/cgi-bin/carddisp.pl?gene=SP3
NDUFA5	NADH:Ubiquinone Oxidoreductase Subunit A5	Protein Coding	46	GC07M123536	1.86907768249512	https://www.genecards.org/cgi-bin/carddisp.pl?gene=NDUFA5
TGM3	Transglutaminase 3	Protein Coding	50	GC20P002296	1.85370755195618	https://www.genecards.org/cgi-bin/carddisp.pl?gene=TGM3
CHRM3	Cholinergic Receptor Muscarinic 3	Protein Coding	55	GC01P239386	1.84208464622498	https://www.genecards.org/cgi-bin/carddisp.pl?gene=CHRM3
ATP5F1B	ATP Synthase F1 Subunit Beta	Protein Coding	50	GC12M057163	1.83924984931946	https://www.genecards.org/cgi-bin/carddisp.pl?gene=ATP5F1B
PLA2G10	Phospholipase A2 Group X	Protein Coding	50	GC16M014672	1.83878171443939	https://www.genecards.org/cgi-bin/carddisp.pl?gene=PLA2G10
HSPA1L	Heat Shock Protein Family A (Hsp70) Member 1 Like	Protein Coding	51	GC06M031809	1.83669400215149	https://www.genecards.org/cgi-bin/carddisp.pl?gene=HSPA1L
NDRG2	NDRG Family Member 2	Protein Coding	45	GC14M021016	1.83340847492218	https://www.genecards.org/cgi-bin/carddisp.pl?gene=NDRG2
NCK1	NCK Adaptor Protein 1	Protein Coding	50	GC03P136862	1.81796252727509	https://www.genecards.org/cgi-bin/carddisp.pl?gene=NCK1
PDE6B	Phosphodiesterase 6B	Protein Coding	52	GC04P000930	1.80926275253296	https://www.genecards.org/cgi-bin/carddisp.pl?gene=PDE6B
GLP2R	Glucagon Like Peptide 2 Receptor	Protein Coding	51	GC17P009822	1.80209589004517	https://www.genecards.org/cgi-bin/carddisp.pl?gene=GLP2R
ZFYVE9	Zinc Finger FYVE-Type Containing 9	Protein Coding	49	GC01P052142	1.79676902294159	https://www.genecards.org/cgi-bin/carddisp.pl?gene=ZFYVE9
GPER1	G Protein-Coupled Estrogen Receptor 1	Protein Coding	48	GC07P003595	1.79613947868347	https://www.genecards.org/cgi-bin/carddisp.pl?gene=GPER1
KCNQ1	Potassium Voltage-Gated Channel Subfamily Q Member 1	Protein Coding	57	GC11P002444	1.79396939277649	https://www.genecards.org/cgi-bin/carddisp.pl?gene=KCNQ1
PDIA2	Protein Disulfide Isomerase Family A Member 2	Protein Coding	48	GC16P014384	1.78569388389587	https://www.genecards.org/cgi-bin/carddisp.pl?gene=PDIA2
CCL26	C-C Motif Chemokine Ligand 26	Protein Coding	44	GC07M075769	1.76808750629425	https://www.genecards.org/cgi-bin/carddisp.pl?gene=CCL26
P2RY1	Purinergic Receptor P2Y1	Protein Coding	53	GC03P152835	1.76702380180359	https://www.genecards.org/cgi-bin/carddisp.pl?gene=P2RY1
CALM1	Calmodulin 1	Protein Coding	52	GC14P090396	1.75878918170929	https://www.genecards.org/cgi-bin/carddisp.pl?gene=CALM1
CREB3L1	CAMP Responsive Element Binding Protein 3 Like 1	Protein Coding	49	GC11P046727	1.75525677204132	https://www.genecards.org/cgi-bin/carddisp.pl?gene=CREB3L1
MIR384	MicroRNA 384	RNA Gene	12	GC0XM076919	1.74013447761536	https://www.genecards.org/cgi-bin/carddisp.pl?gene=MIR384
ENO3	Enolase 3	Protein Coding	55	GC17P004948	1.72094535827637	https://www.genecards.org/cgi-bin/carddisp.pl?gene=ENO3
ACSS2	Acyl-CoA Synthetase Short Chain Family Member 2	Protein Coding	52	GC20P034971	1.71893858909607	https://www.genecards.org/cgi-bin/carddisp.pl?gene=ACSS2
PARG	Poly(ADP-Ribose) Glycohydrolase	Protein Coding	46	GC10M049818	1.70960986614227	https://www.genecards.org/cgi-bin/carddisp.pl?gene=PARG
GPR39	G Protein-Coupled Receptor 39	Protein Coding	49	GC02P138254	1.70056247711182	https://www.genecards.org/cgi-bin/carddisp.pl?gene=GPR39
SUCNR1	Succinate Receptor 1	Protein Coding	46	GC03P151873	1.67396545410156	https://www.genecards.org/cgi-bin/carddisp.pl?gene=SUCNR1
PADI4	Peptidyl Arginine Deiminase 4	Protein Coding	51	GC01P017308	1.67116844654083	https://www.genecards.org/cgi-bin/carddisp.pl?gene=PADI4
EGLN3	Egl-9 Family Hypoxia Inducible Factor 3	Protein Coding	53	GC14M033924	1.66958045959473	https://www.genecards.org/cgi-bin/carddisp.pl?gene=EGLN3
FCN1	Ficolin 1	Protein Coding	47	GC09M135214	1.647456407547	https://www.genecards.org/cgi-bin/carddisp.pl?gene=FCN1
SLC6A9	Solute Carrier Family 6 Member 9	Protein Coding	56	GC01M043991	1.59244799613953	https://www.genecards.org/cgi-bin/carddisp.pl?gene=SLC6A9
MSRA	Methionine Sulfoxide Reductase A	Protein Coding	48	GC08P010054	1.57121598720551	https://www.genecards.org/cgi-bin/carddisp.pl?gene=MSRA
PSMA2	Proteasome 20S Subunit Alpha 2	Protein Coding	50	GC07M042916	1.55730128288269	https://www.genecards.org/cgi-bin/carddisp.pl?gene=PSMA2
HIF3A	Hypoxia Inducible Factor 3 Subunit Alpha	Protein Coding	47	GC19P046297	1.55653023719788	https://www.genecards.org/cgi-bin/carddisp.pl?gene=HIF3A
RBP3	Retinol Binding Protein 3	Protein Coding	50	GC10P047348	1.55335915088654	https://www.genecards.org/cgi-bin/carddisp.pl?gene=RBP3
GBA3	Glucosylceramidase Beta 3 (Gene/Pseudogene)	Protein Coding	40	GC04P022694	1.55036294460297	https://www.genecards.org/cgi-bin/carddisp.pl?gene=GBA3
SLC5A6	Solute Carrier Family 5 Member 6	Protein Coding	51	GC02M027201	1.54087293148041	https://www.genecards.org/cgi-bin/carddisp.pl?gene=SLC5A6
MTRNR2L1	MT-RNR2 Like 1 (Pseudogene)	Pseudogene	25	GC17P065994	1.52817797660828	https://www.genecards.org/cgi-bin/carddisp.pl?gene=MTRNR2L1
NOX3	NADPH Oxidase 3	Protein Coding	48	GC06M155395	1.52640020847321	https://www.genecards.org/cgi-bin/carddisp.pl?gene=NOX3
ATP2A1	ATPase Sarcoplasmic/Endoplasmic Reticulum Ca2+ Transporting 1	Protein Coding	55	GC16P043710	1.4981472492218	https://www.genecards.org/cgi-bin/carddisp.pl?gene=ATP2A1
PSMC3	Proteasome 26S Subunit, ATPase 3	Protein Coding	51	GC11M102166	1.48114252090454	https://www.genecards.org/cgi-bin/carddisp.pl?gene=PSMC3
RAB38	RAB38, Member RAS Oncogene Family	Protein Coding	46	GC11M103270	1.47467255592346	https://www.genecards.org/cgi-bin/carddisp.pl?gene=RAB38
MUTYH	MutY DNA Glycosylase	Protein Coding	52	GC01M045329	1.45819532871246	https://www.genecards.org/cgi-bin/carddisp.pl?gene=MUTYH
RAMP1	Receptor Activity Modifying Protein 1	Protein Coding	49	GC02P237858	1.45358741283417	https://www.genecards.org/cgi-bin/carddisp.pl?gene=RAMP1
TNNI1	Troponin I1, Slow Skeletal Type	Protein Coding	44	GC01M201404	1.44542992115021	https://www.genecards.org/cgi-bin/carddisp.pl?gene=TNNI1
ART3	ADP-Ribosyltransferase 3 (Inactive)	Protein Coding	49	GC04P076011	1.43827056884766	https://www.genecards.org/cgi-bin/carddisp.pl?gene=ART3
YTHDF3	YTH N6-Methyladenosine RNA Binding Protein 3	Protein Coding	43	GC08P063168	1.42245197296143	https://www.genecards.org/cgi-bin/carddisp.pl?gene=YTHDF3
EED	Embryonic Ectoderm Development	Protein Coding	50	GC11P086244	1.38546299934387	https://www.genecards.org/cgi-bin/carddisp.pl?gene=EED
C1D	C1D Nuclear Receptor Corepressor	Protein Coding	45	GC02M068041	1.35296988487244	https://www.genecards.org/cgi-bin/carddisp.pl?gene=C1D
MARCKSL1	MARCKS Like 1	Protein Coding	43	GC01M032334	1.3410302400589	https://www.genecards.org/cgi-bin/carddisp.pl?gene=MARCKSL1
JMJD1C	Jumonji Domain Containing 1C	Protein Coding	48	GC10M063167	1.3086359500885	https://www.genecards.org/cgi-bin/carddisp.pl?gene=JMJD1C
AQP8	Aquaporin 8	Protein Coding	44	GC16P043563	1.29855442047119	https://www.genecards.org/cgi-bin/carddisp.pl?gene=AQP8
YEATS2	YEATS Domain Containing 2	Protein Coding	43	GC03P183698	1.28215229511261	https://www.genecards.org/cgi-bin/carddisp.pl?gene=YEATS2
LINC01116	Long Intergenic Non-Protein Coding RNA 1116	RNA Gene	19	GC02M176400	1.27879691123962	https://www.genecards.org/cgi-bin/carddisp.pl?gene=LINC01116
JMJD6	Jumonji Domain Containing 6, Arginine Demethylase And Lysine Hydroxylase	Protein Coding	49	GC17M076718	1.27120625972748	https://www.genecards.org/cgi-bin/carddisp.pl?gene=JMJD6
KCNN3	Potassium Calcium-Activated Channel Subfamily N Member 3	Protein Coding	50	GC01M154697	1.2689368724823	https://www.genecards.org/cgi-bin/carddisp.pl?gene=KCNN3
CHMP2A	Charged Multivesicular Body Protein 2A	Protein Coding	45	GC19M058551	1.26630973815918	https://www.genecards.org/cgi-bin/carddisp.pl?gene=CHMP2A
AHNAK	AHNAK Nucleoprotein	Protein Coding	44	GC11M102391	1.24848639965057	https://www.genecards.org/cgi-bin/carddisp.pl?gene=AHNAK
KCNJ1	Potassium Inwardly Rectifying Channel Subfamily J Member 1	Protein Coding	54	GC11M128741	1.24013888835907	https://www.genecards.org/cgi-bin/carddisp.pl?gene=KCNJ1
UBE2D3	Ubiquitin Conjugating Enzyme E2 D3	Protein Coding	52	GC04M102794	1.2300112247467	https://www.genecards.org/cgi-bin/carddisp.pl?gene=UBE2D3
HTR2B	5-Hydroxytryptamine Receptor 2B	Protein Coding	50	GC02M231108	1.22994112968445	https://www.genecards.org/cgi-bin/carddisp.pl?gene=HTR2B
GORASP1	Golgi Reassembly Stacking Protein 1	Protein Coding	47	GC03M039096	1.21715104579926	https://www.genecards.org/cgi-bin/carddisp.pl?gene=GORASP1
TSPAN18	Tetraspanin 18	Protein Coding	42	GC11P044726	1.20163536071777	https://www.genecards.org/cgi-bin/carddisp.pl?gene=TSPAN18
UBE2O	Ubiquitin Conjugating Enzyme E2 O	Protein Coding	48	GC17M076389	1.20002090930939	https://www.genecards.org/cgi-bin/carddisp.pl?gene=UBE2O
B3GALT4	Beta-1,3-Galactosyltransferase 4	Protein Coding	47	GC06P033277	1.19413614273071	https://www.genecards.org/cgi-bin/carddisp.pl?gene=B3GALT4
OTUD7B	OTU Deubiquitinase 7B	Protein Coding	43	GC01M149937	1.18192183971405	https://www.genecards.org/cgi-bin/carddisp.pl?gene=OTUD7B
MRE11	MRE11 Homolog, Double Strand Break Repair Nuclease	Protein Coding	55	GC11M103736	1.16898274421692	https://www.genecards.org/cgi-bin/carddisp.pl?gene=MRE11
SMPD3	Sphingomyelin Phosphodiesterase 3	Protein Coding	48	GC16M068358	1.14420604705811	https://www.genecards.org/cgi-bin/carddisp.pl?gene=SMPD3
UCN2	Urocortin 2	Protein Coding	39	GC03M048561	1.13778829574585	https://www.genecards.org/cgi-bin/carddisp.pl?gene=UCN2
TOX4	TOX High Mobility Group Box Family Member 4	Protein Coding	42	GC14P021476	1.06706881523132	https://www.genecards.org/cgi-bin/carddisp.pl?gene=TOX4
PDIA4	Protein Disulfide Isomerase Family A Member 4	Protein Coding	48	GC07M149003	1.02652418613434	https://www.genecards.org/cgi-bin/carddisp.pl?gene=PDIA4
HEXIM1	HEXIM P-TEFb Complex Subunit 1	Protein Coding	45	GC17P066975	1.01357102394104	https://www.genecards.org/cgi-bin/carddisp.pl?gene=HEXIM1
DGKQ	Diacylglycerol Kinase Theta	Protein Coding	48	GC04M000958	1.00571465492249	https://www.genecards.org/cgi-bin/carddisp.pl?gene=DGKQ
TNNC1	Troponin C1, Slow Skeletal And Cardiac Type	Protein Coding	51	GC03M052452	1.00511002540588	https://www.genecards.org/cgi-bin/carddisp.pl?gene=TNNC1
MICU2	Mitochondrial Calcium Uptake 2	Protein Coding	44	GC13M021492	0.990615606307983	https://www.genecards.org/cgi-bin/carddisp.pl?gene=MICU2
MIR4435-2HG	MIR4435-2 Host Gene	RNA Gene	21	GC02M111663	0.979659080505371	https://www.genecards.org/cgi-bin/carddisp.pl?gene=MIR4435-2HG
NPR2	Natriuretic Peptide Receptor 2	Protein Coding	56	GC09P050010	0.964719533920288	https://www.genecards.org/cgi-bin/carddisp.pl?gene=NPR2
ADCY1	Adenylate Cyclase 1	Protein Coding	55	GC07P045580	0.9589883685112	https://www.genecards.org/cgi-bin/carddisp.pl?gene=ADCY1
AGXT2	Alanine--Glyoxylate Aminotransferase 2	Protein Coding	47	GC05M034998	0.946471750736237	https://www.genecards.org/cgi-bin/carddisp.pl?gene=AGXT2
ATG3	Autophagy Related 3	Protein Coding	47	GC03M112532	0.922335743904114	https://www.genecards.org/cgi-bin/carddisp.pl?gene=ATG3
TXNL1	Thioredoxin Like 1	Protein Coding	47	GC18M056597	0.894450604915619	https://www.genecards.org/cgi-bin/carddisp.pl?gene=TXNL1
PPRC1	PPARG Related Coactivator 1	Protein Coding	44	GC10P102119	0.894450604915619	https://www.genecards.org/cgi-bin/carddisp.pl?gene=PPRC1
P2RY13	Purinergic Receptor P2Y13	Protein Coding	46	GC03M151326	0.889060974121094	https://www.genecards.org/cgi-bin/carddisp.pl?gene=P2RY13
PXMP2	Peroxisomal Membrane Protein 2	Protein Coding	43	GC12P132687	0.831329822540283	https://www.genecards.org/cgi-bin/carddisp.pl?gene=PXMP2
ANK2	Ankyrin 2	Protein Coding	48	GC04P112713	0.830538690090179	https://www.genecards.org/cgi-bin/carddisp.pl?gene=ANK2
MIR320B1	MicroRNA 320b-1	RNA Gene	18	GC01P116671	0.809351205825806	https://www.genecards.org/cgi-bin/carddisp.pl?gene=MIR320B1
SH3GLB1	SH3 Domain Containing GRB2 Like, Endophilin B1	Protein Coding	48	GC01P086704	0.798696398735046	https://www.genecards.org/cgi-bin/carddisp.pl?gene=SH3GLB1
BCAR1	BCAR1 Scaffold Protein, Cas Family Member	Protein Coding	50	GC16M075228	0.790730774402618	https://www.genecards.org/cgi-bin/carddisp.pl?gene=BCAR1
MIR320B2	MicroRNA 320b-2	RNA Gene	17	GC01M224257	0.770267009735107	https://www.genecards.org/cgi-bin/carddisp.pl?gene=MIR320B2
DAO	D-Amino Acid Oxidase	Protein Coding	52	GC12P108859	0.766364097595215	https://www.genecards.org/cgi-bin/carddisp.pl?gene=DAO
CA1	Carbonic Anhydrase 1	Protein Coding	54	GC08M085327	0.747306406497955	https://www.genecards.org/cgi-bin/carddisp.pl?gene=CA1
PTP4A2	Protein Tyrosine Phosphatase 4A2	Protein Coding	48	GC01M031910	0.747306406497955	https://www.genecards.org/cgi-bin/carddisp.pl?gene=PTP4A2
PAMR1	Peptidase Domain Containing Associated With Muscle Regeneration 1	Protein Coding	42	GC11M035453	0.632922053337097	https://www.genecards.org/cgi-bin/carddisp.pl?gene=PAMR1
HIC2	HIC ZBTB Transcriptional Repressor 2	Protein Coding	42	GC22P046851	0.602015256881714	https://www.genecards.org/cgi-bin/carddisp.pl?gene=HIC2
DNAJC7	DnaJ Heat Shock Protein Family (Hsp40) Member C7	Protein Coding	46	GC17M054190	0.573265373706818	https://www.genecards.org/cgi-bin/carddisp.pl?gene=DNAJC7
RGS16	Regulator Of G Protein Signaling 16	Protein Coding	46	GC01M182598	0.438629120588303	https://www.genecards.org/cgi-bin/carddisp.pl?gene=RGS16
MIR1203	MicroRNA 1203	RNA Gene	17	GC17M048156	0.438629120588303	https://www.genecards.org/cgi-bin/carddisp.pl?gene=MIR1203
