# Supplementary material for: Network pharmacology and molecular docking elucidate potential mechanisms of Eucommia ulmoides in hepatic ischemia–reperfusion injury
Source: Sci Rep. 2023 Nov 24;13:20716. doi: 10.1038/s41598-023-47918-8 (PMC10673959; doi:10.1038/s41598-023-47918-8)
Supplement: Supplementary file 1 — Supplementary Information. [file 41598_2023_47918_MOESM1_ESM.zip › supplementary file/target/drug_ingredients.csv]

Ingredients	Gene
MOL000073	PTGS1
MOL000073	ESR1
MOL000073	PTGS2
MOL000098	PRSS1
MOL000422	PRSS1
MOL007059	PRSS1
MOL000098	PTGS1
MOL000098	AR
MOL008240	PRSS1
MOL000098	PTGS2
MOL009029	PRSS1
MOL009053	PRSS1
MOL000098	NCOA2
MOL011604	PRSS1
MOL000098	TGFB1
MOL000358	TGFB1
MOL000098	AP-1
MOL000358	AP-1
MOL000098	KCNH2
MOL000098	SCN5A
MOL000422	AP-1
MOL000098	ADRB2
MOL000098	MMP3
MOL002773	AP-1
MOL000098	F7
MOL000098	RXRA
MOL000098	ACHE
MOL000098	GABRA1
MOL000098	RELA
MOL000098	EGFR
MOL000098	AKT1
MOL000098	VEGFA
MOL000098	CCND1
MOL000098	BCL2
MOL000098	BCL2L1
MOL000098	CDKN1A
MOL000098	EIF6
MOL000098	BAX
MOL000098	CASP9
MOL000098	PLAU
MOL000098	MMP2
MOL000098	MMP9
MOL000098	MAPK1
MOL000098	IL10
MOL000098	EGF
MOL000098	RB1
MOL000098	TNF
MOL000098	IL6
MOL000098	AHSA1
MOL000098	CASP3
MOL000098	TP53
MOL000098	ELK1
MOL000098	NFKBIA
MOL000098	POR
MOL000098	ODC1
MOL000098	XDH
MOL000098	CASP8
MOL000098	TOP1
MOL000098	RAF1
MOL000098	PRKCA
MOL000098	MMP1
MOL000098	HIF1A
MOL000098	STAT1
MOL000098	RUNX1T1
MOL000098	SOD1
MOL002773	ALB
MOL000098	ERBB2
MOL000098	PPARG
MOL000098	ACACA
MOL000098	HMOX1
MOL000098	CYP3A4
MOL000098	CYP1A2
MOL000098	CAV1
MOL000098	MYC
MOL000098	F3
MOL000098	GJA1
MOL000098	CYP1A1
MOL000098	ICAM1
MOL000098	IL1B
MOL000098	CCL2
MOL000098	SELE
MOL000098	VCAM1
MOL000098	PTGER3
MOL000098	CXCL8
MOL000098	PRKCB
MOL000098	BIRC5
MOL000098	DUOX2
MOL000098	NOS3
MOL000098	HSPB1
MOL008240	PIM1
MOL009029	PIM1
MOL009053	PIM1
MOL000098	IL2
MOL000098	NR1I2
MOL000098	CYP1B1
MOL000098	CCNB1
MOL000098	PLAT
MOL000098	THBD
MOL000098	SERPINE1
MOL011604	PIM1
MOL000098	IFNG
MOL000098	FOS
MOL000098	IL1A
MOL000098	MPO
MOL000098	TOP2A
MOL000098	NCF1
MOL000098	PARP1
MOL000098	HAS2
MOL000098	GSTP1
MOL000098	NFE2L2
MOL000098	PIK3CG
MOL000358	PIK3CG
MOL000098	AHR
MOL000098	PSMD3
MOL000098	SLC2A4
MOL000422	PIK3CG
MOL000423	PIK3CG
MOL000098	CXCL11
MOL000098	CXCL2
MOL000098	DCAF5
MOL000098	NR1I3
MOL000098	CHEK2
MOL000098	INSR
MOL000098	CLDN4
MOL000098	PPARA
MOL000098	PPARD
MOL000098	HSF1
MOL000098	CRP
MOL000098	CXCL10
MOL000098	CHUK
MOL000098	SPP1
MOL000098	RUNX2
MOL000098	RASSF1
MOL000098	E2F1
MOL000098	E2F2
MOL000098	ACP3
MOL000098	CTSD
MOL000098	IGFBP3
MOL000098	IGF2
MOL000098	CD40LG
MOL000098	IRF1
MOL000098	ERBB3
MOL000098	PON1
MOL000098	DIO1
MOL000098	PCOLCE
MOL000098	NPEPPS
MOL000098	HK2
MOL000098	NKX3-1
MOL000098	RASA1
MOL009015	PIK3CG
MOL000098	GSTM1
MOL000098	GSTM2
MOL000211	PGR
MOL000358	PGR
MOL000358	NCOA2
MOL000358	PTGS1
MOL000358	PTGS2
MOL000098	PTEN
MOL000098	PPARG
MOL000358	KCNH2
MOL000422	PPARG
MOL008240	PPARG
MOL000358	CHRM3
MOL000358	CHRM1
MOL000358	SCN5A
MOL011604	PPARG
MOL000358	CHRM4
MOL000098	NOS3
MOL000358	ADRA1A
MOL000422	NOS3
MOL000358	CHRM2
MOL000358	ADRA1B
MOL000358	ADRB2
MOL000358	CHRNA2
MOL000358	SLC6A4
MOL000358	OPRM1
MOL000358	GABRA1
MOL002058	NOS3
MOL009009	NOS3
MOL000358	BCL2
MOL000358	BAX
MOL000358	CASP9
MOL000358	CHRNA7
MOL000358	CASP3
MOL000358	CASP8
MOL000358	PRKCA
MOL000423	CHRNA7
MOL000358	PON1
MOL000358	MAP2
MOL000422	NOS2
MOL000422	PTGS1
MOL000422	AR
MOL007059	CHRNA7
MOL000422	PTGS2
MOL009015	CHRNA7
MOL009031	CHRNA7
MOL000098	NQO1
MOL000422	NCOA2
MOL000422	PGR
MOL000422	CHRM1
MOL000422	ACHE
MOL000422	SLC6A2
MOL000422	CHRM2
MOL000422	ADRA1B
MOL000422	GABRA1
MOL000098	MGAM
MOL000422	F7
MOL007059	IGHG1
MOL000422	RELA
MOL000422	IKBKB
MOL000422	AKT1
MOL000422	BCL2
MOL000422	BAX
MOL000422	TNF
MOL009055	IGHG1
MOL000422	AHSA1
MOL000422	CASP3
MOL000422	MAPK8
MOL000422	XDH
MOL000422	MMP1
MOL000422	STAT1
MOL000073	HSP90
MOL000422	PPARG
MOL000422	HMOX1
MOL000422	CYP3A4
MOL000422	CYP1A2
MOL000422	CYP1A1
MOL000422	ICAM1
MOL000422	SELE
MOL000422	VCAM1
MOL000422	NR1I2
MOL000422	CYP1B1
MOL000098	HSP90
MOL000422	HAS2
MOL000422	GSTP1
MOL000422	AHR
MOL000422	PSMD3
MOL000422	SLC2A4
MOL000422	NR1I3
MOL000422	INSR
MOL000422	DIO1
MOL000358	HSP90
MOL000422	HSP90
MOL000422	GSTM1
MOL000422	GSTM2
MOL000422	AKR1C3
MOL000422	SLPI
MOL000423	PTGS1
MOL000423	CHRM3
MOL000423	CHRM1
MOL000423	SCN5A
MOL000423	CHRM5
MOL000423	PTGS2
MOL000423	CHRM4
MOL000423	RXRA
MOL000423	OPRD1
MOL000423	CHRM2
MOL000423	ADRA2B
MOL000423	ADRA1B
MOL000423	ADRB2
MOL000423	ADRA1D
MOL000423	CHRNA2
MOL000423	OPRM1
MOL000423	GABRA1
MOL002058	HSP90
MOL004367	HSP90
MOL007059	HSP90
MOL002058	KCNH2
MOL002058	SCN5A
MOL008240	HSP90
MOL002058	PTGS2
MOL009009	HSP90
MOL009015	HSP90
MOL002058	PTGS1
MOL009029	HSP90
MOL009031	HSP90
MOL002058	NCOA2
MOL002058	F7
MOL002773	AKT1
MOL002773	VEGFA
MOL002773	BCL2
MOL002773	CASP9
MOL002773	MMP2
MOL009047	HSP90
MOL002773	CASP3
MOL002773	PTGS2
MOL002773	CASP8
MOL002773	MMP1
MOL002773	HMOX1
MOL002773	CYP3A4
MOL009053	HSP90
MOL002773	CYP1A2
MOL009055	HSP90
MOL002773	CAV1
MOL002773	CTNNB1
MOL002773	MYC
MOL002773	CASP7
MOL002773	F3
MOL002773	GJA1
MOL002773	MMP10
MOL004367	PTGS2
MOL011604	HSP90
MOL004367	NCOA2
MOL000358	GABRA5
MOL000358	GABRA3
MOL006709	PTGS2
MOL006709	NCOA2
MOL000358	GABRA2
MOL006709	KCNH2
MOL000422	GABRA2
MOL006709	F7
MOL000098	SULT1E1
MOL000358	TDRD1
MOL007059	CHRM1
MOL007059	PTGS2
MOL000423	TDRD1
MOL007059	RXRA
MOL007059	OPRD1
MOL007059	ACHE
MOL007059	ADRA1A
MOL007059	ADRB2
MOL007059	OPRM1
MOL007059	TDRD1
MOL000098	TOP2
MOL000422	TOP2
MOL002058	TOP2
MOL005922	TOP2
MOL007059	NCOA1
MOL007563	KCNH2
MOL007563	SCN5A
MOL007563	TOP2
MOL007563	PTGS2
MOL009007	TOP2
MOL007563	CACNA1S
MOL007563	NCOA2
MOL009009	TOP2
MOL011604	TOP2
MOL008240	NOS2
MOL008240	ESR1
MOL000098	DPP4
MOL000422	DPP4
MOL008240	PTGS2
MOL008240	F7
MOL007059	DPP4
MOL008240	MAPK14
MOL008240	GSK3B
MOL008240	DPP4
MOL009029	DPP4
MOL009053	DPP4
MOL011604	DPP4
MOL008240	CCNA2
MOL009031	DRD4
MOL009015	DRD3
MOL009009	KCNH2
MOL009009	SCN5A
MOL009031	DRD3
MOL009009	PTGS2
MOL009015	DRD2
MOL009009	F7
MOL009009	ADRA1B
MOL009031	DRD2
MOL000358	CYP101
MOL009009	NCOA2
MOL009009	SCN5A
MOL009015	ADRA1B
MOL002773	CYP2B1
MOL000098	CDKN2A
MOL000098	COL3A1
MOL009015	ADRB2
MOL009015	ADRA1D
MOL009015	CHRNA2
MOL009015	SLC6A4
MOL000098	COL1A1
MOL009015	OPRM1
MOL009015	GABRA1
MOL000098	F10
MOL002058	F10
MOL006709	F10
MOL007563	F10
MOL009015	PDE10A
MOL008240	F10
MOL009027	AR
MOL009027	NR3C2
MOL009027	NR3C1
MOL009029	KCNH2
MOL009029	ESR1
MOL009009	F10
MOL009029	PTGS1
MOL009047	F10
MOL009029	PTGS2
MOL009053	F10
MOL009029	F7
MOL009055	F10
MOL009029	ACHE
MOL000358	PDE3A
MOL009029	CCNA2
MOL009031	PDE3A
MOL009031	ADRA2C
MOL008240	CDK2
MOL009031	CHRM4
MOL009031	RXRA
MOL009031	OPRD1
MOL011604	CDK2
MOL000098	CDC2
MOL009031	SLC6A2
MOL009031	ADRA1A
MOL000422	CDC2
MOL009031	CHRM2
MOL009031	ADRA2B
MOL009031	ADRA1B
MOL007059	CA2
MOL009031	SLC6A3
MOL009055	CA2
MOL009031	ADRB2
MOL009031	ADRA1D
MOL009031	SLC6A4
MOL000422	CALM1
MOL009031	EGFR
MOL009031	OPRM1
MOL002058	CALM1
MOL004367	CALM1
MOL006709	CALM1
MOL007563	CALM1
MOL009042	GABRA1
MOL009047	CHRM3
MOL009047	KCNH2
MOL009047	SCN5A
MOL008240	CALM1
MOL009047	PTGS2
MOL009047	ADRA1B
MOL009047	ADRB2
MOL009015	CALM1
MOL009047	NCOA2
MOL009029	CALM1
MOL009031	CALM1
MOL009053	KCNH2
MOL009053	ESR1
MOL009047	CALM1
MOL009053	PTGS2
MOL009053	CALM1
MOL009055	CALM1
MOL011604	CALM1
MOL007563	KCNMA1
MOL009053	ACHE
MOL009055	NOS2
MOL009055	PTGS1
MOL009055	SCN5A
MOL000098	ABCA2
MOL009055	PTGS2
MOL000098	ALOX5AP
MOL009055	F7
MOL009055	KDR
MOL009055	ESR2
MOL009055	MAPK14
MOL009055	GSK3B
MOL000422	ALOX5AP
MOL000098	MAOB
MOL009055	NCOA2
MOL000098	AKR1B1
MOL009057	NCOA2
MOL011604	NOS2
MOL011604	ESR1
MOL011604	AR
MOL011604	SCN5A
MOL000098	HSPA5
MOL011604	PTGS2
MOL011604	F7
MOL009015	HTR7
MOL011604	ESR2
MOL009031	HTR7
MOL011604	MAPK14
MOL011604	GSK3B
MOL009031	HTR2C
MOL000358	HTR2A
MOL009031	HTR2A
MOL009015	HTR1D
MOL011604	CCNA2
MOL009015	HTR1B
MOL011604	NCOA2
